# Supplementary material for: A computational approach to evaluate how molecular mechanisms impact large-scale brain activity
Source: Nat Comput Sci. 2025 May 28;5(5):405–17. doi: 10.1038/s43588-025-00796-8 (PMC12119344; doi:10.1038/s43588-025-00796-8)
Supplement: Supplementary file 4 — a, Time series of firing rates (FR) of inhibitory and excitatory populations and of input stimulation. b, Input FR and output of TF of excitatory populations for different parameter values. c,d, Survival times for different parameters and values of b_threshold. [file 43588_2025_796_MOESM4_ESM.xlsx]

## Sheet: SubplotA
Subplot A
Time (s)	Population Firing Rate (Inh) tau_i= 5 ms	Population Firing Rate (Exc) tau_i=5ms	Population Firing Rate (Inh) tau_i=7ms	Population Firing Rate (Exc) tau_i=7ms	Input (Bin)
0	0	0	0	0	8.2771e-18
5025126	0	0	0	0	9.36952e-16
10050251	0	0	0	0	9.96602e-15
15075377	0	0	0	0	9.96074e-14
20100503	0	0	0	0	9.35469e-13
25125628	0	0	0	0	8.25535e-12
30150754	0	0	0	0	6.84561e-11
35175879	0	0	0	0	5.33408e-10
40201005	0	0	0	0	3.90553e-09
45226131	0	0	0	0	2.68704e-08
50251256	0	0	0	0	1.73718e-07
55276382	0	0	0	0	1.05534e-06
60301508	0	0	0	0	6.02442e-06
65326633	0	0	0	0	3.23161e-05
70351759	0	0	0	0	0.000162893
75376884	0	0	0	0	0.000771556
8040201	0	0	0	0	0.00343411
85427136	0	0	0	0	0.0014363
90452261	0	0	0	0	0.0564497
95477387	0	0	0	0	0.020848
100502513	0	0	0	0	0.723522
105527638	0	0	0	0	2.35954
110552764	0	0	0	0	7.23091
115577889	0	0	0	0	208232
120603015	0	0	0	0	563498
125628141	0	0	0	0	1432941
130653266	0	0	0	0	3424179
135678392	0	0	0	0	7689132
140703518	0	0	0	0	16225258
145728643	0	0	0	0	32173621
150753769	0	0	0	0	59951895
155778894	0	0	0	0	104978667
16080402	0	0	0	0	172740764
165829146	0	0	0	0	267106649
170854271	0	0	0	0	388124463
175879397	0	0	0	0	529973455
180904523	0	0	0	0	680039709
185929648	0	0	0,2	0,1	819995943
190954774	0,7	0,4	1,5	475	929151587
195979899	6,8	2125	8	2575	98937058
201005025	17,4	7,05	12,3	5,8	1
206030151	27,7	11875	15,7	7,2	1
211055276	28,1	12075	11,4	5525	1
216080402	15,6	5,4	8,2	3825	1
221105528	14,4	5675	10,1	4325	1
226130653	17,5	6,65	6,6	2,5	1
231155779	22,1	9,9	4,4	2,25	1
236180905	21,5	8,85	8,3	3675	1
24120603	18,6	6,65	11,8	4,95	1
246231156	15	5275	8	3675	1
251256281	14,4	6,25	9,6	4725	1
256281407	19,4	6,75	10,3	4575	1
261306533	16,6	6825	6,8	2825	1
266331658	17,7	6275	5,6	2575	1
271356784	15,6	5,9	5,3	2925	1
27638191	15,8	6,4	9,5	3675	1
281407035	17,8	7,15	9,2	4,1	1
286432161	19,9	8125	8,3	3675	1
291457286	18,7	7,7	7,4	4025	1
296482412	20,3	8,3	9,8	3,5	1
301507538	15,6	6,05	5,7	3,1	260662643
306532663	17	8225	4,4	2,5	0.0184067
311557789	17,3	7,8	2,6	1,65	6.06515e-19
316582915	14,2	5,35	1,7	1,1	3.56109e-46
32160804	8,4	4,15	1,1	925	3.19774e-84
326633166	11,3	4,55	0,4	0,4	4.1781e-134
331658291	8,8	4,15	0,1	425	7.7726e-194
336683417	11,9	4925	0	25	2.0366e-264
341708543	11	5175	0	25	0
346733668	13,7	6175	0	0	0
351758794	12,1	5375	0	0	0
35678392	14	5,9	0	0	0
361809045	12,8	6175	0	0	0
366834171	14,3	5275	0	0	0
371859296	7,3	3,6	0	0	0
376884422	10,8	4425	0	0	0
381909548	10	4,75	0	0	0
386934673	12	5125	0	0	0
391959799	10,9	4575	0	0	0
396984925	7,8	3975	0	0	0
40201005	13,5	5,45	0	0	0
407035176	11,5	5475	0	0	0
412060302	18,8	8675	0	0	0
417085427	15,3	6725	0	0	0
422110553	13,7	5,8	0	0	0
427135678	9,5	4	0	0	0
432160804	12,4	5625	0	0	0
43718593	10,3	4,45	0	0	0
442211055	9,6	4275	0	0	0
447236181	10,8	4,55	0	0	0
452261307	10,3	4,1	0	0	0
457286432	7,4	3375	0	0	0
462311558	9	4025	0	0	0
467336683	9,8	4375	0	0	0
472361809	10,1	4,3	0	0	0
477386935	9,2	3975	0	0	0
48241206	7,7	3	0	0	0
487437186	6,2	2,8	0	0	0
492462312	7,2	3475	0	0	0
497487437	8	3,75	0	0	0
502512563	13	6,15	0	0	0
507537688	17,1	7875	0	0	0
512562814	15,6	6,75	0	0	0
51758794	11,8	4625	0	0	0
522613065	7,7	3525	0	0	0
527638191	9,4	4075	0	0	0
532663317	11,4	4,9	0	0	0
537688442	10,5	4,8	0	0	0
542713568	12,2	5375	0	0	0
547738693	12,7	5375	0	0	0
552763819	9,9	4675	0	0	0
557788945	11,5	5,35	0	0	0
56281407	15,7	6375	0	0	0
567839196	10,1	4425	0	0	0
572864322	7,8	3225	0	0	0
577889447	8	3,45	0	0	0
582914573	6,6	3225	0	0	0
587939698	10	4525	0	0	0
592964824	11,8	4925	0	0	0
59798995	8,8	4,5	0	0	0
603015075	16,6	7125	0	0	0
608040201	14,1	5575	0	0	0
613065327	7	4075	0	0	0
618090452	15,7	6625	0	0	0
623115578	13,4	5,75	0	0	0
628140704	12,3	6,15	0	0	0
633165829	18,7	8,2	0	0	0
638190955	16,6	7875	0	0	0
64321608	16,4	7,2	0	0	0
648241206	13,6	6	0	0	0
653266332	14,7	5,95	0	0	0
658291457	9,2	4,35	0	0	0
663316583	8,9	3925	0	0	0
668341709	8,9	3775	0	0	0
673366834	9	4275	0	0	0
67839196	9,4	3375	0	0	0
683417085	6,2	3575	0	0	0
688442211	11,2	4275	0	0	0
693467337	8,1	3825	0	0	0
698492462	11	4,4	0	0	0
703517588	8,9	4925	0	0	0
708542714	12,8	4775	0	0	0
713567839	8,8	4,45	0	0	0
718592965	12,4	5475	0	0	0
72361809	11,6	5225	0	0	0
728643216	14,9	6,35	0	0	0
733668342	15,4	6,2	0	0	0
738693467	8,8	4175	0	0	0
743718593	7,4	3275	0	0	0
748743719	9,4	4825	0	0	0
753768844	12,7	5,1	0	0	0
75879397	12,5	5825	0	0	0
763819095	12,5	5025	0	0	0
768844221	8,7	3875	0	0	0
773869347	8,9	4425	0	0	0
778894472	10,3	3,7	0	0	0
783919598	6,9	3,55	0	0	0
788944724	8,5	3625	0	0	0
793969849	9,3	3,95	0	0	0
798994975	8,5	3725	0	0	0
804020101	8,2	3675	0	0	0
809045226	8,3	4275	0	0	0
814070352	13,6	5125	0	0	0
819095477	8,3	4,2	0	0	0
824120603	11,3	4975	0	0	0
829145729	12	4875	0	0	0
834170854	9,4	4,05	0	0	0
83919598	7,7	3575	0	0	0
844221106	9,3	4,7	0	0	0
849246231	12,8	4,8	0	0	0
854271357	9,9	4325	0	0	0
859296482	9,9	4425	0	0	0
864321608	9,3	4125	0	0	0
869346734	11	4725	0	0	0
874371859	10,2	4725	0	0	0
879396985	9,8	4175	0	0	0
884422111	8,8	3825	0	0	0
889447236	8,2	4	0	0	0
894472362	11,4	4825	0	0	0
899497487	13	5125	0	0	0
904522613	5,8	2925	0	0	0
909547739	7,8	3175	0	0	0
914572864	7,5	3,8	0	0	0
91959799	12,5	5325	0	0	0
924623116	10,7	4,55	0	0	0
929648241	9,1	3775	0	0	0
934673367	7,2	2,75	0	0	0
939698492	5,1	2,8	0	0	0
944723618	7,4	3,45	0	0	0
949748744	10,1	4,45	0	0	0
954773869	13,9	5,85	0	0	0
959798995	9,4	3975	0	0	0
964824121	6,5	3,05	0	0	0
969849246	9,1	4175	0	0	0
974874372	9,5	4225	0	0	0
979899497	11,6	4175	0	0	0
984924623	8,3	4,4	0	0	0
989949749	10,7	4,6	0	0	0
994974874	9,9	4,75	0	0	0
1	15	6475	0	0	0
1005025126	12,1	5,35	0	0	0
1010050251	12,3	5,35	0	0	0
1015075377	10,3	5,05	0	0	0
1020100503	13,5	5	0	0	0
1025125628	8	3675	0	0	0
1030150754	6,4	2,6	0	0	0
1035175879	5,5	2875	0	0	0
1040201005	7,5	2875	0	0	0
1045226131	6,4	2725	0	0	0
1050251256	6,3	3075	0	0	0
1055276382	7,7	3275	0	0	0
1060301508	6,2	2,7	0	0	0
1065326633	7,4	2,9	0	0	0
1070351759	5,6	2875	0	0	0
1075376884	5,9	2,6	0	0	0
108040201	6,9	3525	0	0	0
1085427136	11,6	4775	0	0	0
1090452261	10,1	4,3	0	0	0
1095477387	9	3775	0	0	0
1100502513	6,9	3,65	0	0	0
1105527638	8,7	3,6	0	0	0
1110552764	9,6	4025	0	0	0
1115577889	8,7	3,35	0	0	0
1120603015	6,6	2925	0	0	0
1125628141	5,4	2575	0	0	0
1130653266	6,8	3325	0	0	0
1135678392	9,3	3725	0	0	0
1140703518	8,6	3,7	0	0	0
1145728643	7,3	3475	0	0	0
1150753769	10,1	4,3	0	0	0
1155778894	9,7	4,5	0	0	0
116080402	10,3	4125	0	0	0
1165829146	7,6	3,45	0	0	0
1170854271	8	4	0	0	0
1175879397	12,3	5,6	0	0	0
1180904523	16	7,05	0	0	0
1185929648	11,6	4,75	0	0	0
1190954774	10	4475	0	0	0
1195979899	8,4	3,75	0	0	0
1201005025	11,7	4575	0	0	0
1206030151	7,6	3,65	0	0	0
1211055276	8	3,4	0	0	0
1216080402	7,5	3,4	0	0	0
1221105528	8,9	3875	0	0	0
1226130653	11,7	4825	0	0	0
1231155779	11,7	6	0	0	0
1236180905	16,2	6,7	0	0	0
124120603	11,3	4,95	0	0	0
1246231156	11,2	4,7	0	0	0
1251256281	9,7	4525	0	0	0
1256281407	9,2	4,35	0	0	0
1261306533	11,2	4,3	0	0	0
1266331658	8,2	3,55	0	0	0
1271356784	6,5	3,05	0	0	0
127638191	8,2	3,6	0	0	0
1281407035	9,4	4,55	0	0	0
1286432161	12,4	5,25	0	0	0
1291457286	12,5	5,9	0	0	0
1296482412	13,1	5625	0	0	0
1301507538	14,7	6,1	0	0	0
1306532663	9,3	4325	0	0	0

## Sheet: SubplotB
Supblot B
nue (Hz)	F(nu_e) for tau_i = 5 ms	F(nu_e) for tau_i = 7 ms	F(nu_e) for b_e = 3 pA	F(nu_e) for b_e = 25 pA
1	0	0	0	0
10000001	0	0	0	0
20000001	0.272362	0.272362	0.275378	0.244187
30000001	1993336	1994584	2016384	1779142
40000001	4314998	47660811	43699481	38079353
50000001	25244555	294522991	256832663	212623994
60000001	456309562	419302463	465616744	372569981
70000001	619260708	525884814	632935692	496856146
80000001	771816195	628446655	789819448	611302756
90000001	921233625	730012059	943651346	722006257
100000001	1069656576	831429309	1096602854	830839537
110000001	1217677062	932873027	1249264369	938394093
120000001	1365320229	1034269408	1401649379	1044787885
130000001	1512391587	1135449805	1553548563	1149950044
140000001	165861826	1236214306	1704673758	1253737103
150000001	1803711177	1336360071	1854721289	1355984651
160000001	1947393236	1435694273	2003400584	1456531148
170000001	2089411638	15340398	2150446651	1555228765
180000001	2229542501	1631237358	2295624691	1651947833
190000001	2367591618	1727145778	2438730783	1746578083
200000001	2503393303	1821641402	2579590643	1839028249
210000001	2636808355	1914617017	2718057473	1929224872
220000001	2767721654	2005980612	285400946	2017110766
230000001	2896039697	2095654075	2987347212	210264336
240000001	3021688212	2183571914	3117991284	2185793071
250000001	3144609932	2269680036	324587987	2266541759
260000001	3264762552	2353934614	3370966687	2344881302
270000001	3382116882	2436301036	3493219071	2420812303
280000001	3496655196	2516752939	3612616261	249434292
290000001	3608369758	2595271336	3729147876	2565487828
300000001	3717261509	2671843817	3842812565	2634267294
310000001	3823338911	274646383	3953616804	270070636
320000001	3926616923	2819130025	4061573842	2764834115
330000001	4027116095	2889845666	4166702764	2826683061
340000001	4124861771	2958618099	4269027664	288628855
350000001	4219883386	3025458271	4368576926	2943688294
360000001	4312213849	3090380297	4465382576	2998921928
370000001	4401888996	315340107	4559479723	3052030634
380000001	4488947111	3214539911	4650906065	3103056809
390000001	4573428506	3273818251	4739701445	3152043772
400000001	4655375147	3331259347	4825907476	3199035513
410000001	473483033	3386888024	4909567197	324407647
420000001	4811838397	3440730448	499072478	3287211336
430000001	4886444479	3492813915	5069425266	3328484895
440000001	4958694282	3543166668	5145714342	3367941872
450000001	5028633891	3591817728	5219638136	3405626811
460000001	5096309601	3638796744	5291243042	3441583966
470000001	5161767773	3684133862	536057557	3475857209
480000001	5225054701	37278596	5427682212	3508489947
490000001	5286216506	3770004744	549260932	353952506
500000001	5345299034	3810600249	5555403014	356900484
510000001	5402347777	3849677157	5616109087	3596970946
520000001	5457407798	3887266519	5674772932	3623464361
530000001	5510523671	3923399325	573143948	3648525364
540000001	5561739428	3958106446	5786153141	36721935
550000001	5611098514	3991418584	5838957759	3694507561
560000001	5658643752	4023366217	588989657	3715505572
570000001	5704417309	4053979567	5939012173	3735224777
580000001	5748460674	4083288556	5986346499	3753701632
590000001	5790814634	4111322781	6031940791	3770971802
600000001	5831519262	4138111482	6075835586	3787070159
610000001	5870613901	4163683521	6118070701	3802030781
620000001	5908137157	418806736	6158685222	3815886957
630000001	5944126895	4211291047	61977175	3828671195
640000001	5978620232	4233382197	6235205143	3840415221
650000001	601165354	4254367987	6271185019	3851149994
660000001	6043262443	4274275138	6305693251	3860905712
670000001	6073481827	4293129915	6338765222	3869711824
680000001	6102345834	4310958117	6370435581	3877597039
690000001	6129887879	4327785073	6400738243	388458934
700000001	6156140649	4343635643	6429706398	3890715993
710000001	6181136114	4358534211	645737252	3896003564
720000001	6204905536	437250469	6483768374	3900477931
730000001	6227479479	4385570518	6508925023	3904164295
740000001	6248887816	4397754665	6532872842	3907087197
750000001	6269159745	4409079631	6555641524	3909270528
760000001	6288323794	4419567452	6577260095	3910737549
770000001	6306407838	4429239702	6597756921	3911510898
780000001	6323439106	4438117498	6617159723	391161261
790000001	6339444196	4446221507	6635495585	3911064125
800000001	6354449088	4453571949	665279097	390988631
810000001	636847915	4460188603	6669071728	3908099463
820000001	6381559159	4466090813	6684363111	3905723333
830000001	6393713304	4471297496	6698689785	3902777134
840000001	6404965207	4475827145	6712075837	3899279554
850000001	6415337929	4479697841	6724544795	389524877
860000001	6424853983	4482927255	6736119635	3890702462
870000001	643353535	4485532656	6746822792	3885657826
880000001	6441403484	448753092	6756676175	3880131582
890000001	6448479331	4488938536	6765701177	3874139991
900000001	6454783335	4489771613	6773918688	3867698867
910000001	6460335452	4490045887	6781349104	3860823585
920000001	6465155163	448977673	6788012339	3853529095
930000001	6469261479	4488979153	6793927838	3845829932
940000001	647267296	4487667819	6799114585	3837740229
950000001	6475407718	4485857045	6803591115	3829273725
960000001	6477483433	4483560813	6807375526	3820443779
970000001	6478917362	4480792774	6810485487	3811263375
980000001	6479726347	4477566255	6812938249	3801745137
990000001	6479926826	4473894271	6814750655	3791901336

## Sheet: SubplotC
Subplot C
heatmap			survival times (b_e * tau_i )
b_e values (y axis)	tau_i values (x axis)	z_max
0	3	200	1690	1690	1690	1690	1690	1690	1690	1690	1690	1690	1690	1690	1690	1690	1690	1690	1690	1690	1690	1690	1690	1690	1690	1690	1690	1690	1690	1514	1567,5	1365,25	1250,75	896,5	849	383,5	178,5	202,75	125	128,5	148,75	56	77,5	58	50,5	30	43,75	32	48,25
1	3,1	z_min	1690	1690	1690	1690	1690	1690	1690	1690	1690	1690	1690	1690	1690	1690	1690	1690	1690	1690	1690	1690	1690	1690	1690	1668,25	1621	1595,75	1579,25	1419,5	1331,25	1169,75	688	870,5	579,25	367,25	199,5	224,25	120,5	122,5	102,75	89,5	87,5	55,25	42,5	35,25	41	41	19,25
2	3,2	0	1690	1690	1690	1690	1690	1690	1690	1690	1690	1690	1690	1690	1690	1690	1690	1690	1690	1690	1690	1690	1665,5	1690	1653	1648	1538,5	1474,5	1044,25	954,25	890,5	675,5	405	460,75	278	222	148,25	142,5	98,75	95,25	65,75	58,25	48	56	31,75	27,25	27,5	29,25	21
3	3,3		1690	1690	1690	1690	1690	1690	1690	1690	1690	1690	1690	1690	1690	1690	1690	1690	1690	1672,25	1657,25	1621,75	1690	1627,75	1515,25	1389,5	1330,25	1131,25	772,5	710,5	494,5	473	418,75	360	260,25	201,5	187,75	129,5	93,75	79,5	72,75	64,25	43,5	44,25	40	29,5	44,75	24	22
4	3,4		1690	1690	1690	1690	1690	1690	1690	1690	1690	1690	1690	1690	1690	1690	1690	1690	1690	1588,75	1640,75	1498	1503,5	1411,25	1276,75	1037,5	838	759,25	623,5	543,25	368,25	364,5	338,75	266,25	193,75	154	143	103,75	77	64	52	46	54,25	41,5	30	28,25	33,75	31,5	19
5	3,5		1690	1690	1690	1690	1690	1690	1690	1690	1690	1690	1690	1690	1690	1672,25	1661,5	1621	1583	1477	1330	1460	1074	927,25	915,25	805,5	579,5	582,75	451,25	349,25	262	296	242,75	156,25	180,75	122	126,5	114,25	88,5	74,25	49	43	32,75	57,75	33,5	21,25	25,75	22,25	21,75
6	3,6		1690	1690	1690	1690	1690	1690	1681,25	1690	1690	1662,75	1690	1690	1658,75	1638,25	1504,5	1438,5	1339,75	1147,75	1193,75	1122	913,25	808,25	561,75	554	425,75	472	313,5	335	258,5	203	176	150,5	152	139	100,25	73,25	56,75	83,25	41,5	37,75	32,5	28	29,75	40,25	24	26,25	30
7	3,7		1690	1690	1690	1690	1690	1690	1690	1646	1631,5	1665	1648,75	1568,75	1480,25	1277	1383,25	1133	1175	918	883,75	756,25	650,25	509	404,5	501,75	418,75	367,5	317,5	195,75	201,25	148,25	199,25	124,5	92,5	111,25	61,75	57,25	60,5	47,5	45,5	34,25	32,75	32,5	34,75	28,25	37,25	24,5	21
8	3,8		1690	1682	1690	1690	1690	1631,75	1635,5	1679,75	1468,5	1328,25	1173,5	1149,75	1156,5	1025,5	929,25	851,5	774,25	618	544,75	680,5	446	450,75	391,25	367,25	315,25	273,5	220,25	228,25	205,5	149,5	98	88,5	91,75	77,5	98	61	44,5	48	30	30,75	29,75	34	25,75	26,25	26,25	22	26,75
9	3,9		1675,5	1644,25	1584,25	1540,5	1579,25	1443	1434,25	1319,25	1031,5	1092,75	1064	875	751,75	746,5	719	688,5	665,5	507,25	532,5	450	426,75	372,75	299	320,75	288,5	227	184	171,5	148,75	152,5	106,5	127,25	90,5	97	54,25	63,25	41,5	29,75	24,75	37,5	31,5	28	22,25	22,5	20,5	21	22,75
10	4		1537,5	1592,5	1444	1332	1353,75	1105,25	974,75	1056,5	889,5	783,25	784	794	672,25	605,25	563	482,5	453,75	347,75	394,5	377,25	341	269	251,5	320,75	223	202,75	143,5	168,75	127,25	113,5	141	99	66,5	58,75	62,5	47,5	45,75	41,25	38,25	34,75	27,75	27,75	25,5	25	20	28,25	20
11	4,1		1040,75	1236,5	1076,5	1017,5	986	888	810	768,25	794,5	623,5	541,75	568,5	514,25	481,75	430,5	487,75	398,25	378	328,5	302	284,75	275	235	200,75	204,25	174,75	136,75	123,75	105,25	116,25	63,25	84,75	71	42,75	39	63,25	51,25	43	31,5	29,75	24,5	23,25	24,25	21,25	22,5	20	14,75
12	4,2		919	789,75	734,5	837	679,75	698	578	627	510,5	540,25	525,5	401,75	421	446	374,5	396	345,25	305,25	344,75	258	252	216	212,5	197,75	179,25	146,5	129	125,75	110,5	120,5	77,75	72,75	77,5	38,75	53,5	38,5	35,5	38	33,25	23,75	30	35	23,5	22,5	18,5	22	17,5
13	4,3		668,75	685,5	611,5	614,5	553,75	551,75	482,5	501,5	418,5	465	367,5	331,25	384	384	328,75	303,75	302	297,5	237	255,5	210,75	236,75	198,75	136,5	149,75	157	123	86,25	99,5	81,75	78,5	72,25	62	53,5	57,75	39,75	36	42	27,75	24,25	26,25	21,25	24	19	18,75	18,5	18,75
14	4,4		569,5	490,75	497,75	450	474,25	478	463,75	387,75	382,25	364	341	376,25	342,25	326,5	314,25	289,25	258,25	235,75	232,25	206,5	201,5	201	167	168,25	149,75	100,25	115,5	95,5	97,5	72,25	65,25	61	50	48	43,25	34,25	33,75	32,5	28,5	31,5	27,5	24,25	24	23	19	21,75	17
15	4,5		426,5	398,75	414,75	367,5	375,75	386	385,5	317	318	325,75	334,25	294,5	295	271,5	227	270,75	233,5	248,75	228,25	174,75	151,75	154	129,5	112,25	118,25	85	94,75	63	66	71,5	51,75	53,25	38,25	47,75	41,75	28	33,25	26,75	30,75	31,75	25	24,5	22	22,75	21,25	22,25	18
16	4,6		338,5	342,75	417,5	344,25	329	332,25	329,75	285,25	277,5	298,25	295	273,25	246,5	234	217,75	220	205	197,25	189,5	142,25	141,25	127,25	135,25	91	135,5	82,5	87	64,75	71	72,5	49,25	61	37	36	36,75	28	36,5	33	21,75	31,25	29,75	21,5	20,25	19,75	18,5	21	18
17	4,7		322,5	328,5	333	311,5	290,75	296	277,75	258	277,75	278	267	256,25	210,5	201	219,25	173,5	186,75	168,25	151,5	152,75	113,25	125,25	135,5	108	108	89	76,5	93,75	51	60,5	50	39,5	42,25	44,75	45	30	35,75	26,75	26,5	23	26,5	24,75	22,75	19,25	20,5	18,75	15,5
18	4,8		306,5	287,75	284,5	307	263	270,75	263,25	251,25	272	263,25	212,25	219,25	209,75	197,5	184,25	194,75	193,25	170,25	160,25	138	118	126,25	86,5	89,25	89	67,5	90,25	55,5	59,75	44	42,5	36,25	46,5	33,5	37,25	25,75	29,5	26,25	25,5	25,25	21,75	24,25	18,25	22	20,25	20	19
19	4,9		266,5	266,75	235,75	271,25	246,25	244,75	228,5	210	237,5	223,75	208,75	196,5	186	177,5	165,75	160,5	138,25	146,75	121	130	104,75	93	104,75	83,75	71,25	79,75	74,75	64,25	59,75	48,25	49,5	47	33,25	28,25	29,75	29,5	23,75	25,5	21,75	24,5	22	24	20,5	18,25	18,75	20	16
20	5		249,75	221,75	225,25	232	234,75	214,25	209	206,25	221,5	188	186	168	165,5	169,75	154,5	153,5	152,5	135,25	119,75	120,75	87,75	68,75	91,5	74,75	69,75	64,5	74	53,5	43,25	45,5	43,25	38,75	39	37,25	40,75	34	21,75	27,25	27,5	22,5	23	22,5	21,75	22,5	18,75	17,25	18,25
21	5,1		220,75	216,25	208,75	197,5	206,25	214,25	203,75	194,75	182,75	194	178	179,25	166,25	163	150,25	138,25	124	107	115,5	112,25	73	83	86,25	65,75	65,75	64,75	64,75	46,25	40,75	40	38,5	40,5	33,75	36,5	27	26,5	25,25	23,75	28,5	21,25	26	17,5	18,75	20,75	18,5	19,5	17
22	5,2		211,25	200	197,75	203	189	191	177,5	179,5	186,75	162,75	167,5	149,25	142	133	146,75	118	131,25	98,5	97,5	93	73	86,5	75	53,75	76,5	50,75	43,5	36,75	42,75	39,75	43,75	26,25	36,5	28,75	24,5	26,25	27,25	28	20,75	22	19,5	20,75	20,25	19,5	17,75	19,5	16,5
23	5,3		188,75	177,75	185,25	172	168,75	174,25	168,25	170,5	156,75	147,5	148	138,25	155,75	123,75	137,5	107,75	97	106	80,5	92,5	82,75	72,75	65,75	77,5	50,75	51	50	41,5	42	32,5	32,25	29,5	32,25	26	24,75	28,25	24	26	22,25	27,5	22	20,75	21,5	17,25	19	15,5	18
24	5,4		165	172,25	157,5	166,5	155,25	156	147,75	152,25	148,75	142,75	150,75	131,75	112,5	102,25	113,5	119,25	84,5	101,75	87,75	91,5	76	63,25	54,25	64	57	60	46,25	38,5	51,5	36	34	27,5	32,75	30,75	27,25	22,75	23,75	27	23	19	21,75	21,25	19,5	19,5	16,5	17	17,25
	5,5
	5,6
	5,7
	5,8
	5,9
	6
	6,1
	6,2
	6,3
	6,4
	6,5
	6,6
	6,7
	6,8
	6,9
	7
	7,1
	7,2
	7,3
	7,4
	7,5
	7,6
	7,7
	7,8
	7,9
	8
	8,1
	8,2
	8,3
	8,4
	8,5
	8,6
	8,7
	8,8
	8,9
[truncated: 15 more columns]

## Sheet: SubplotD
Subplot D
heatmap
tau_e values (x axis)	b_e values (y axis)	z_max	survival times (b_e * tau_e )
2	0	200		0	0	0,5	1,25	3	7,75	9,5	13,25	14,5	15	15	18,25	18,75	20,25	19,5	30	26	54,5	56	110	179	295	897,75	1073,5	1517,25	1564,75	1690	1690	1690	1690	1690	1690	1690	1690	1690	1690	1690	1690	1690	1690	1690	1690	1690	1690	1690	1690
2,1	1			0	0	0,5	1,25	3	6,75	10	13	14,25	15	16,25	17,75	19,5	20	24,5	27,75	25,5	34,75	59,25	85,5	105	214	272,5	627,5	873,75	1284	1633,25	1592	1687	1690	1690	1690	1690	1690	1690	1690	1690	1690	1690	1690	1690	1690	1690	1690	1690	1690
2,2	2	z_min		0	0	0,5	1,25	3	5,5	10,25	13	15	13,25	15,25	16,5	16,5	17,5	22,5	23,25	29,75	35	53,75	64,25	125,75	136,75	208	371	731,25	869,75	1340,5	1493	1654,75	1663	1690	1690	1690	1690	1690	1690	1690	1690	1690	1690	1690	1690	1690	1690	1690	1690
2,3	3	0		0	0	0,5	1,25	3	7	10	13,5	13,5	15,25	14,5	15,5	18,25	18,75	18,75	21,75	28,75	30	43,5	60,5	68,5	91,75	184,25	229	376	591,75	766,5	1289,5	1463,75	1554,75	1690	1690	1690	1690	1690	1690	1690	1690	1690	1690	1690	1690	1690	1690	1690	1690
2,4	4			0	0	0,5	1,25	3	5,75	10	13	13	14	14,25	16,75	15,5	18,75	21	19,5	26,25	39,5	41,25	42	67,25	94,5	191	191,75	239,75	450	631	783,75	1138,75	1310,75	1516,5	1626	1642,5	1690	1690	1690	1690	1690	1690	1690	1690	1690	1690	1690	1690	1690
2,5	5			0	0	0,5	1,25	3	6,75	10	12,5	14	14,25	13,75	15,25	16	17,75	18,75	22	23,5	26,25	46	33,75	57,75	86,75	103	173,5	241,75	292	402,25	542	894	869,25	991,25	1461,5	1485,75	1565,5	1690	1660,75	1663,25	1690	1690	1690	1690	1690	1690	1690	1690	1690
2,6	6			0,25	0	0,5	1,25	3	8,25	9,75	13,25	13,75	14,5	15,75	14,75	15,25	18,5	20,5	19,25	22,75	28,5	30,5	38,25	39,5	74,75	109	119,25	123,75	250,75	378,25	383,75	587	659,25	707	1126,25	1293,5	1496,75	1596	1659,25	1663,25	1670,5	1676,75	1690	1690	1690	1690	1690	1690	1690
2,7	7			0	0	0,5	1,25	3	7,5	9,5	12,75	13,5	14,5	15,5	14	16	16,75	21,5	19	23,25	23,75	29	32,75	55,25	49,25	85,75	132,25	136	183,25	271,75	319,5	360,5	576,25	702,75	781	858,75	1299,25	1213	1512,25	1561	1690	1645,25	1690	1690	1690	1690	1690	1690	1690
2,8	8			0	0	0,5	1,25	3	4,75	9,25	12,75	15	13,25	14,25	14,25	17	18,5	19	24	23	22,5	31,25	48,25	46	63	80,75	71,25	119,75	148,5	191,5	238,75	299,75	454,5	436,5	613,5	683,5	752,5	1103,75	1178,75	1502,75	1572,25	1540,75	1690	1690	1690	1690	1690	1690	1690
2,9	9			0	0	0,5	1,25	3	7	9	12,5	13,5	13,75	14,5	14,75	16	18	17	20	18,75	28,75	26,25	36,75	33,5	54,25	65,25	70,25	101,5	137,75	227,25	211,75	260,25	312,5	413,5	423,75	710,75	738,75	916,5	1073,75	1195,25	1462,25	1553,25	1475,5	1674,5	1657,25	1659,5	1680	1690	1690
3	10			0	0	0,5	1,25	3	6	9,75	12,75	14	13,5	13,75	13,25	16	16,25	18,25	18,5	19,5	21,75	27,25	32,25	39,25	42,5	60	83,75	99,25	119,75	168,75	213,75	206	305,25	320,75	358,5	573,75	648,5	606,75	888,25	943,75	1124,5	1405,25	1390,25	1563	1574,75	1592,25	1690	1690	1690
3,1	11			0	0	0,5	1,25	3	7	9,5	12,5	14,5	13,5	14,75	14,75	15,25	16,25	18,5	19	19,75	23,25	26,25	27	35	44	53,5	67,25	95,75	94,75	146	128,25	198,5	246,75	310	348,75	413,5	450,5	569,5	669,5	697,25	837,25	1078,25	1198,75	1477,75	1280,75	1599,75	1662	1685,75	1667,5
3,2	12			0	0	0,5	1,25	3	7	9,75	12,75	13,75	13,25	13,5	14	16,75	16,25	17	20,5	19,75	23,75	23	26,75	30,25	40,5	44,25	59,25	62,75	107	123,5	113,5	146	219	271	299,75	326	441	461,5	524	568	663	731,5	916,5	1073	1348,75	1320	1604,5	1457,25	1595,5
3,3	13			0	0	0,5	1,25	3	7	9,5	13,75	14	13	15	14,5	15	15,5	17	19,75	18,25	27,25	22,5	28,25	34,5	38,75	51,75	44,25	66	80,5	88,25	122	167,75	167,25	211,5	265,25	296,25	339,75	382,75	424,5	529,75	520	583,5	804,25	888,25	921,5	932	1343	1496	1458,25
3,4	14			0	0	0,5	1,25	3	6	9,75	12,75	13,5	13,5	13,25	15,25	15	15,25	18,5	18,5	23,25	19	27,25	27,25	30,25	35,75	34,75	48	60,5	73,5	85,25	93	146,75	167	192,75	188,75	261,75	307,75	296,25	383,75	424,5	507,75	589,25	739,5	838,5	819	1036,75	1076,75	1392,75	1367,25
3,5	15			0	0	0,5	1,25	3	7	9,5	12,5	14,25	13	13,75	14,75	15,5	16	19,25	17,75	20,5	21,5	25,25	23,25	29	31,75	37,25	49,25	53	55,75	58,5	92,5	127	134	177,75	193,75	267,25	268,5	268,5	387,25	344,25	423	516,5	577,75	654,5	713,25	721,25	935,75	1040,25	1082
3,6	16			0	0	0,5	1,25	3	6,5	9,5	13,25	13,75	13,75	14,5	15,25	15,75	17	17,75	19,75	22,25	21,5	21,75	24,75	29,75	32,75	44,25	44,25	54,25	50,5	71	89,25	122,75	148,5	169,75	185,75	198	241,75	216,5	313,5	380	363,75	433	499,25	496,25	569,75	630,75	762,5	892	1037,75
3,7	17			0	0	0,5	1,25	3	7	9,25	13,25	12,25	14,5	14,25	14,5	15,25	14,75	19,5	18,25	18,75	23	25,25	21,25	29	37,25	34,5	43	53,75	58,75	70	75	86,75	104,5	133,25	162,5	180,75	203,25	259	260,75	306	351	405,75	413,5	414,75	550,5	590,5	637,5	628,5	781,25
3,8	18			0	0	0,5	1,25	3	6,5	10	13	13	14,75	14,5	14,5	14,5	15	15,75	18	19,25	23,5	21	29	29,75	31,5	33,5	39,25	47,25	55,75	51,5	68,75	91,5	102,5	104,25	147,25	165,25	193,5	225,5	250,25	279,25	355	271,75	359	432,75	494	539,75	578,5	774,75	668,5
3,9	19			0	0	0,5	1,25	3	7	9,5	12,5	13,75	13	12,75	14,5	14,5	16	17	16,5	19,75	19,5	22,5	24,5	25,25	30,75	30,25	36	39	46,25	60,25	59	87,5	91,75	112	137,75	157	183,5	201,75	186,75	242,25	335,5	277,75	376	437,5	412,75	527,5	545,5	560,25	590,75
4	20			0	0	0,5	1,25	3	7	9,75	12,5	13	14	14	15	14,75	15,5	16,75	19,5	19,25	17,5	20	23,75	26,25	32	29,75	33,75	41,25	51,75	55,5	53,25	68,25	83	109,25	92,25	135,5	155,5	193,25	207,25	243,5	257,75	254	310,25	319,25	364,25	420,5	435,25	520,5	505,25
4,1	21			0	0	0,5	1,25	3	7,25	9,25	12,5	12,5	14,25	13,5	15,25	14,25	15,75	17,75	18,25	17,75	19,5	22,5	23,75	23,75	27	30,25	32,75	41,75	54,25	46	47,25	56,25	73,5	90	119,75	143,25	166,5	151	218,25	200	265	258,75	354,25	330	365,75	372	421,75	454,5	507,5
4,2	22			0	0	0,5	1,25	3	4,25	9,5	13	13	12,75	12,75	13,25	15,25	15,5	16	16,5	16,75	18,75	20,25	18,5	28	25,25	28	33	40,25	44	36,75	50,5	57,5	67	78	102	116,25	119,5	149,5	174,75	178	219,5	225,75	283,25	285,25	360,75	359	412,75	367,5	439,75
4,3	23			0	0	0,5	1,25	3	7	10,25	12,5	13	14,25	13,25	14,5	13,25	17,25	16	17,5	17,5	19,75	18,5	21,5	27	25,5	30,75	28	36	35,25	43,5	52,25	69,75	63,5	83,25	93	105,75	129,25	138,5	181,5	192	196,75	218,25	234,75	263,25	299,75	319	373,25	400,25	439
4,4	24			0	0	0,5	1,25	3	5,25	9,5	11,75	14,5	12,75	12,75	14,75	13	16,25	17,25	16,5	18,25	18,25	17,75	21	22,25	25,25	29	30,75	40,25	42,5	43,75	47,5	59,75	65	78	76,25	96,75	124,5	122,5	183,5	163,75	195	224,25	227,25	243,5	231,25	297,5	308	329,75	347,75
4,5	25			0	0	0,5	1,25	3	7,25	10	12,5	13,5	14,25	13,75	14,25	14,75	14,25	16,5	18	16,25	16,75	21,5	23,75	22,75	25,5	25,75	28,25	29,75	42,5	40	45,5	54,5	63,5	73,5	56,5	98,5	113,5	124,75	132,75	142,25	174,5	177,25	209,5	225,5	227,75	307,25	316,5	331,5	353,5
4,6	26			0	0	0,5	1,25	3	6,25	9,5	12,75	13,5	12,75	12,5	15,25	17,25	16	16,25	15,5	16,75	20	19,5	21,25	26,5	24,75	26,5	28	32,25	36,5	40	44	48,25	49,5	59,25	79	93,75	87,75	117	116,75	157,75	179,5	171,25	201,75	199,5	225	261	299,5	327,5	375,5
4,7	27			0	0	0,5	1,25	3	7	9,75	12,5	12,75	13	14	13,25	13	15	15,5	15,5	18,75	18,75	19	20	21,5	22,25	23,25	28	32,25	40	42,75	40,75	46,5	51	60,75	69,25	97,75	88,75	107	133,75	124,75	179,5	142,75	185,75	205	217,5	260,5	294,25	312,25	279
4,8	28			0	0	0,5	1,25	3	7,25	10	13,75	12,5	13,25	13,5	14	13,75	14,75	15,5	16,5	16,25	17	17,25	20,75	23,75	24,75	24,75	29	34	33,75	34	43,25	44,5	49,5	60	65,5	85,5	80	90,75	99	117,5	154,5	161,75	170,75	174,5	231	252,25	255,5	260,5	266,25
4,9	29			0	0	0,5	1,25	3	7	10,5	12,5	12,5	13	14	13	15,25	15,75	15,5	15,5	18,75	18,5	20	20,25	25	22,5	27,5	25,5	28,5	30,75	29,5	38	43,25	47,75	55,75	71,75	68,5	63,25	103	91	119	127	164,25	171,75	194,25	202,25	211	237,5	256,75	255,25
5
5,1
5,2
5,3
5,4
5,5
5,6
5,7
5,8
5,9
6
6,1
6,2
6,3
6,4
6,5
6,6
6,7
6,8
6,9
[truncated: 6 more columns]
