# Supplementary material for: A computational approach to evaluate how molecular mechanisms impact large-scale brain activity
Source: Nat Comput Sci. 2025 May 28;5(5):405–17. doi: 10.1038/s43588-025-00796-8 (PMC12119344; doi:10.1038/s43588-025-00796-8)
Supplement: Supplementary file 5 — Raster plots: time stamps of spikes for each inhibitory and excitatory neuron, for asynchronous-irregular (AI) and UP and DOWN states (UD) (RasG_inh5_, RasG_exc5_ for AI and RasG_inh, RasG_exc for UD). Mean firing rates of populations of the networks depicted in the raster plots (_popRateG_inh5_, _popRateG_exc5_, etc) and of the adaptation current (_Pu_W). Firing rates as described by the mean field model for the two populations (MF_) and adaptation current (MF_W_) Firing rates for each node of the two populations of the whole-brain model (TVB_). The source data are divided into three files, one corresponding to each panel of the figure (a–c). [file 43588_2025_796_MOESM5_ESM.zip]

Archive with 3 entries (3 files):
- source_data_Fig_4_sleep.xlsx
- source_data_Fig_4_tau_e.xlsx
- source_data_Fig_4_tau_i.xlsx
