# Supplementary material for: A computational approach to evaluate how molecular mechanisms impact large-scale brain activity
Source: Nat Comput Sci. 2025 May 28;5(5):405–17. doi: 10.1038/s43588-025-00796-8 (PMC12119344; doi:10.1038/s43588-025-00796-8)
Supplement: Supplementary file 5 — Raster plots: time stamps of spikes for each inhibitory and excitatory neuron, for asynchronous-irregular (AI) and UP and DOWN states (UD) (RasG_inh5_, RasG_exc5_ for AI and RasG_inh, RasG_exc for UD). Mean firing rates of populations of the networks depicted in the raster plots (_popRateG_inh5_, _popRateG_exc5_, etc) and of the adaptation current (_Pu_W). Firing rates as described by the mean field model for the two populations (MF_) and adaptation current (MF_W_) Firing rates for each node of the two populations of the whole-brain model (TVB_). The source data are divided into three files, one corresponding to each panel of the figure (a–c). [file 43588_2025_796_MOESM5_ESM.zip › source_data_Fig_4_sleep.xlsx]

## Sheet: Description
Raster plots : timestamps of spikes for each inhibitory and excitatory neuron, for asynchronous-irregular (AI) and up-and-down states (UD) (RasG_inh5_, RasG_exc5_ for AI and RasG_inh, RasG_exc for UD).
Mean Firing Rates of populations of the networks depicted in the raster plots (_popRateG_inh5_, _popRateG_exc5_, etc) and of the adaptation current (_Pu_W).
Firing rates as described by the mean field model for the two populations (MF_) and adaptation current (MF_W_)
Firing rates for each node of the two populations of the whole brain model (TVB_).
The source data was divided in three files, one corresponding to each panel of the figure (A,B,C).

## Sheet: Sheet1
SN_RasG_inh5_time	SN_SN_SN_RasG_inh5_FR	SN_SN_SN_RasG_exc5_time	SN_RasG_exc5_FR	SN_popRateG_inh5_time	SN_SN_SN_popRateG_inh5_FR	SN_SN_SN_popRateG_exc5_FR	SN_Pu5_W	SN_RasG_inh_time	SN_SN_SN_RasG_inh_FR	SN_SN_SN_RasG_exc_time	SN_RasG_exc_FR	SN_popRateG_inh_time	SN_SN_SN_popRateG_inh_FR	SN_SN_SN_popRateG_exc_FR	SN_Pu_W	MF_exc5_time	MF_exc5_FR	MF_inh5_FR	MF_W5	MF_exc_time	MF_exc_FR	MF_inh_FR	MF_W	TVB_inh5_time	TVB_inh5_FR	TVB_exc5_FR	TVB_inh_UD_time	TVB_inh_UD_FR	TVB_exc_UD_FR
0.0387	9.957	0.0398	2.129	2.49745	10.3	3.75	1.15015e-11	0.0759	9.518	0.0454	3.84	2.50245	0.3	0.1	3.71353e-11	0.0300003	9.15256	25.3935	2.12669e-11	0.400004	0.0144131	0.603859	1.13438e-10	2.00255	15.5722	5.84066	2.00255	0.976449	0.127311
0.0586	8.087	0.0399	4.647	2.50245	9.3	3.85	1.15157e-11	0.0788	8.498	0.0454	4.082	2.50745	0.3	0.125	3.68311e-11	0.0301003	9.11132	25.2948	2.12673e-11	0.400104	0.0143593	0.602053	1.13415e-10	2.00755	15.7466	6.45186	2.00755	3.67126	0.881314
0.0606	9.773	0.0481	1.276	2.50745	10.2	4.225	1.1521e-11	0.0793	9.32	0.0462	7.426	2.51245	0.3	0.125	3.65413e-11	0.0302003	9.0702	25.1961	2.12676e-11	0.400204	0.0143034	0.600125	1.13393e-10	2.01255	17.978	7.03691	2.01255	4.91327	1.09942
0.0615	8.291	0.0516	5.706	2.51245	11.9	5.125	1.15623e-11	0.082	9.864	0.0546	7.208	2.51745	0.1	0.05	3.62275e-11	0.0303003	9.02927	25.0977	2.12678e-11	0.400304	0.014244	0.59799	1.1337e-10	2.01755	15.6278	5.92193	2.01755	1.33152	0.170352
0.0736	9.856	0.0535	1.129	2.51745	12.8	4.825	1.15971e-11	0.0828	8.81	0.061	1.837	2.52245	0.1	0.05	3.58909e-11	0.0304003	8.98854	24.9997	2.12681e-11	0.400404	0.0142004	0.596675	1.13348e-10	2.02255	15.5353	5.98174	2.02255	0.28264	0.0495906
0.0739	9.418	0.0542	6.684	2.52245	11.2	4.3	1.16185e-11	0.0853	8.045	0.0655	2.361	2.52745	0	0	3.55519e-11	0.0305003	8.94813	24.9025	2.12683e-11	0.400504	0.0141425	0.594606	1.13325e-10	2.02755	21.9481	7.02254	2.02755	0.930143	0.0886408
0.0743	8.344	0.0591	7.045	2.52745	8.6	3.3	1.16023e-11	0.0854	8.697	0.0666	2.496	2.53245	0	0.125	3.52397e-11	0.0306003	8.90763	24.8044	2.12686e-11	0.400604	0.0140843	0.592507	1.13303e-10	2.03255	22.4104	6.94255	2.03255	2.36574	0.313528
0.0744	8.897	0.0609	3.172	2.53245	8.1	4.1	1.15585e-11	0.0862	9.935	0.0725	2.001	2.53745	0	0	3.49221e-11	0.0307003	8.86748	24.7073	2.12688e-11	0.400704	0.0140355	0.590908	1.1328e-10	2.03755	18.2751	6.54337	2.03755	0.663397	0.0697744
0.077	9.747	0.0618	4.037	2.53745	15.4	6.2	1.15068e-11	0.0865	8.787	0.0742	2.679	2.54245	0.1	0.05	3.45833e-11	0.0308003	8.82737	24.6098	2.12689e-11	0.400804	0.0139986	0.589875	1.13258e-10	2.04255	18.0994	6.81882	2.04255	1.59795	0.287174
0.0772	8.894	0.0633	7.633	2.54245	15.5	6.325	1.147e-11	0.0874	9.779	0.0746	3.35	2.54745	0	0	3.42603e-11	0.0309003	8.78717	24.5113	2.12691e-11	0.400904	0.0139661	0.589036	1.13235e-10	2.04755	22.66	6.75553	2.04755	2.48943	0.276842
0.0786	8.841	0.0644	3.616	2.54745	14.3	6.025	1.14891e-11	0.0878	8.559	0.0755	5.444	2.55245	0.1	0.1	3.39316e-11	0.0310003	8.74701	24.4125	2.12692e-11	0.401004	0.0139309	0.588068	1.13213e-10	2.05255	21.1754	6.65167	2.05255	6.3177	1.54454
0.0797	8.422	0.067	4.319	2.55245	11	4.025	1.15568e-11	0.0889	9.122	0.0787	4.855	2.55745	0	0.025	3.36471e-11	0.0311003	8.70701	24.3139	2.12694e-11	0.401104	0.0138858	0.586624	1.1319e-10	2.05755	20.7689	6.36657	2.05755	1.37464	0.137872
0.0799	8.885	0.0673	5.693	2.55745	9.8	3.775	1.16378e-11	0.089	8.745	0.0795	2.513	2.56245	0	0.025	3.33332e-11	0.0312003	8.66695	24.2144	2.12695e-11	0.401204	0.0138281	0.584509	1.13168e-10	2.06255	20.6376	6.84869	2.06255	6.94944	1.72002
0.0801	8.496	0.0678	2.064	2.56245	6.8	2.85	1.16558e-11	0.0895	9.569	0.0808	2.957	2.56745	0.1	0	3.30047e-11	0.0313003	8.62702	24.1149	2.12695e-11	0.401304	0.0137734	0.58255	1.13145e-10	2.06755	19.269	6.61435	2.06755	1.65831	0.189531
0.0803	8.391	0.07	4.922	2.56745	10.1	4.15	1.16434e-11	0.0903	8.779	0.0822	7.815	2.57245	0	0	3.26763e-11	0.0314003	8.58712	24.0151	2.12696e-11	0.401404	0.0137193	0.580617	1.13123e-10	2.07255	19.2172	6.45849	2.07255	0.154554	0.0187716
0.0804	8.37	0.0704	2.581	2.57245	11.4	4.45	1.16341e-11	0.0904	9.882	0.0823	4.925	2.57745	0.1	0.025	3.23514e-11	0.0315003	8.54747	23.916	2.12696e-11	0.401504	0.0136593	0.578338	1.131e-10	2.07755	16.3901	6.11169	2.07755	3.96629	0.923129
0.081	8.789	0.0719	4.178	2.57745	10.7	4.15	1.16053e-11	0.0925	8.801	0.0823	7.882	2.58245	0.1	0	3.20441e-11	0.0316003	8.50807	23.8174	2.12697e-11	0.401604	0.0135995	0.576062	1.13078e-10	2.08255	17.5469	6.31144	2.08255	4.37347	1.06848
0.0813	8.184	0.072	0.735	2.58245	10.1	4.675	1.1552e-11	0.0926	8.889	0.0825	3.836	2.58745	0	0	3.17252e-11	0.0317003	8.46895	23.7196	2.12697e-11	0.401704	0.0135449	0.574071	1.13055e-10	2.08755	17.997	6.93552	2.08755	4.2479	1.11579
0.0815	8.377	0.0735	6.785	2.58745	14.8	5.45	1.15064e-11	0.0931	9.268	0.0829	6.931	2.59245	0.1	0	3.14095e-11	0.0318003	8.42996	23.6219	2.12696e-11	0.401804	0.0134909	0.572109	1.13033e-10	2.09255	16.9739	6.62777	2.09255	5.20355	1.28328
0.0824	9.547	0.0743	0.604	2.59245	12.1	4.7	1.14638e-11	0.0941	9.19	0.0832	1.403	2.59745	0	0	3.1097e-11	0.0319003	8.39111	23.5243	2.12696e-11	0.401904	0.0134425	0.57043	1.13011e-10	2.09755	17.4857	6.13809	2.09755	1.2753	0.162114
0.0832	9.639	0.0749	2.536	2.59745	12	4.75	1.14628e-11	0.0941	9.614	0.0844	1.317	2.60245	0.2	0.025	3.07893e-11	0.0320003	8.3524	23.4269	2.12695e-11	0.402004	0.0134121	0.56959	1.12988e-10	2.10255	19.2417	6.35289	2.10255	3.96739	0.810549
0.0836	9.995	0.075	0.79	2.60245	9.8	3.625	1.15113e-11	0.0941	9.848	0.0854	1.312	2.60745	0.3	0	3.04961e-11	0.0321003	8.31379	23.3294	2.12695e-11	0.402104	0.0133886	0.569044	1.12966e-10	2.10755	18.5352	6.45929	2.10755	2.91215	0.599596
0.0839	9.401	0.0756	2.456	2.60745	9.4	3.775	1.15485e-11	0.0942	8.497	0.086	6.359	2.61245	0.1	0.05	3.02147e-11	0.0322003	8.27558	23.2332	2.12694e-11	0.402204	0.0133735	0.568837	1.12943e-10	2.11255	20.7887	6.41658	2.11255	6.48761	1.35101
0.0842	9.879	0.0759	2.794	2.61245	7.4	3.225	1.15412e-11	0.0942	9.604	0.086	6.383	2.61745	0	0.05	2.99433e-11	0.0323003	8.23752	23.1373	2.12693e-11	0.402304	0.0134011	0.570232	1.12921e-10	2.11755	21.4901	6.53833	2.11755	3.47108	0.579262
0.0843	8.285	0.076	4.205	2.61745	11.4	4.55	1.1531e-11	0.0943	9.629	0.0861	2.337	2.62245	0	0	2.96537e-11	0.0324003	8.19983	23.0426	2.12691e-11	0.402404	0.013437	0.571916	1.12898e-10	2.12255	18.8588	7.09648	2.12255	6.50641	1.93168
0.0843	8.311	0.076	6.64	2.62245	12.2	4.75	1.15214e-11	0.0945	8.186	0.0862	3.667	2.62745	0	0.025	2.93589e-11	0.0325003	8.16257	22.9493	2.1269e-11	0.402504	0.0134668	0.573393	1.12876e-10	2.12755	24.5825	6.52525	2.12755	9.18688	1.98485
0.0846	9.946	0.0762	2.268	2.62745	11.6	4.5	1.154e-11	0.0946	8.224	0.0862	7.456	2.63245	0	0	2.90813e-11	0.0326003	8.12546	22.8561	2.12688e-11	0.402604	0.0134508	0.573155	1.12854e-10	2.13255	27.1987	6.80254	2.13255	8.12144	1.54682
0.0847	8.875	0.0768	0.834	2.63245	9.7	4.225	1.15588e-11	0.0947	9.987	0.0872	0.167	2.63745	0	0.075	2.88066e-11	0.0327003	8.08845	22.763	2.12686e-11	0.402704	0.0134794	0.574591	1.12831e-10	2.13755	25.3416	6.79054	2.13755	4.53391	0.798436
0.085	8.781	0.0772	1.818	2.63745	9.8	3.3	1.15764e-11	0.0951	9.04	0.0872	1.433	2.64245	0	0	2.85501e-11	0.0328003	8.05167	22.6704	2.12684e-11	0.402804	0.0135379	0.577036	1.12809e-10	2.14255	21.4093	6.40308	2.14255	2.74659	0.367767
0.0853	9.141	0.0776	1.929	2.64245	5.9	2.925	1.15924e-11	0.0953	9.174	0.0881	2.582	2.64745	0.1	0	2.8266e-11	0.0329003	8.01518	22.5787	2.12682e-11	0.402904	0.0136002	0.579612	1.12786e-10	2.14755	20.2913	6.78958	2.14755	3.77874	0.639645
0.0855	8.183	0.0776	3.837	2.64745	8.7	2.75	1.16404e-11	0.0953	9.573	0.0882	6.423	2.65245	0.2	0	2.79847e-11	0.0330003	7.97892	22.4875	2.12679e-11	0.403004	0.0136229	0.580855	1.12764e-10	2.15255	12.2366	5.34542	2.15255	2.47965	0.754477
0.0856	9.073	0.0778	4.405	2.65245	8.1	3.225	1.16852e-11	0.0954	9.8	0.0894	4.138	2.65745	0	0.025	2.77137e-11	0.0331003	7.94296	22.3972	2.12677e-11	0.403104	0.0136188	0.581106	1.12742e-10	2.15755	14.5518	5.70855	2.15755	0.857548	0.154062
0.0856	9.5	0.078	3.238	2.65745	6.7	2.6	1.17248e-11	0.0954	9.833	0.0894	4.821	2.66245	0.2	0	2.74453e-11	0.0332003	7.90711	22.3069	2.12674e-11	0.403204	0.0135972	0.580648	1.12719e-10	2.16255	16.1471	6.30197	2.16255	1.45233	0.307363
0.0858	9.338	0.0786	6.297	2.66245	8.2	3.575	1.17532e-11	0.0955	8.282	0.0894	5.412	2.66745	0	0.05	2.7183e-11	0.0333003	7.87156	22.2175	2.12671e-11	0.403304	0.0136058	0.581373	1.12697e-10	2.16755	20.4427	7.36488	2.16755	2.98395	0.571184
0.0858	9.941	0.0791	2.878	2.66745	11.8	4.5	1.17699e-11	0.0955	9.781	0.0901	6.742	2.67245	0.1	0	2.69316e-11	0.0334003	7.83639	22.1293	2.12668e-11	0.403404	0.0136279	0.582588	1.12674e-10	2.17255	16.3352	6.65124	2.17255	5.29456	1.39442
0.086	9.427	0.0791	6.751	2.67245	14.6	6.2	1.17749e-11	0.0957	9.169	0.0903	2.994	2.67745	0.1	0.025	2.66681e-11	0.0335003	7.8015	22.0418	2.12664e-11	0.403504	0.0136414	0.583495	1.12652e-10	2.17755	14.8817	5.32988	2.17755	4.93592	1.26597
0.086	9.433	0.0797	3.074	2.67745	16.8	6.725	1.1767e-11	0.0958	8.433	0.0904	1.473	2.68245	0.1	0	2.64131e-11	0.0336003	7.76696	21.9553	2.12661e-11	0.403604	0.0136545	0.584387	1.1263e-10	2.18255	17.5375	6.6162	2.18255	4.99413	1.23321
0.0861	9.226	0.0799	2.161	2.68245	11.7	4.9	1.17652e-11	0.0958	9.425	0.0905	0.385	2.68745	0	0.075	2.61808e-11	0.0337003	7.73257	21.8692	2.12657e-11	0.403704	0.0136706	0.585386	1.12607e-10	2.18755	19.1649	7.03246	2.18755	2.19179	0.467409
0.0864	8.002	0.0804	0.491	2.68745	11.4	4.225	1.17362e-11	0.0958	9.649	0.0905	0.696	2.69245	0.1	0.05	2.59593e-11	0.0338003	7.6984	21.7834	2.12653e-11	0.403804	0.0136843	0.586301	1.12585e-10	2.19255	18.4472	7.00732	2.19255	1.92558	0.263341
0.0864	9.17	0.0805	6.058	2.69245	12.2	5.375	1.17177e-11	0.0959	8.04	0.0906	0.864	2.69745	0	0.05	2.5733e-11	0.0339003	7.66439	21.6981	2.12649e-11	0.403904	0.013699	0.587251	1.12563e-10	2.19755	22.4904	7.15656	2.19755	3.32308	0.603862
0.0864	9.698	0.0806	0.348	2.69745	12.5	4.75	1.17284e-11	0.0959	8.505	0.0906	1.408	2.70245	0	0.025	2.5484e-11	0.0340003	7.6304	21.6124	2.12645e-11	0.404004	0.0137639	0.589916	1.1254e-10	2.20255	21.8816	6.42782	2.20255	6.74697	1.4287
0.0866	8.746	0.0806	5.694	2.70245	9.2	4.2	1.17473e-11	0.096	8.482	0.0907	3.208	2.70745	0	0.025	2.52543e-11	0.0341003	7.59687	21.5282	2.12641e-11	0.404104	0.0138102	0.591976	1.12518e-10	2.20755	18.797	6.69417	2.20755	5.74053	1.39853
0.0868	8.082	0.0815	4.926	2.70745	11.5	3.825	1.17671e-11	0.096	8.807	0.0911	6.493	2.71245	0	0	2.50048e-11	0.0342003	7.56348	21.4443	2.12636e-11	0.404204	0.0138872	0.595042	1.12496e-10	2.21255	17.9328	6.89046	2.21255	2.58838	0.542987
0.0869	8.879	0.0816	1.697	2.71245	8.2	3.8	1.1748e-11	0.096	9.748	0.0912	3.46	2.71745	0	0	2.4756e-11	0.0343003	7.53016	21.3602	2.12631e-11	0.404304	0.0139326	0.597087	1.12473e-10	2.21755	22.1168	6.52325	2.21755	6.51343	1.403
0.087	8.232	0.0823	0.823	2.71745	8.9	3.925	1.17154e-11	0.0961	8.16	0.0913	2.181	2.72245	0	0	2.45096e-11	0.0344003	7.49676	21.2755	2.12626e-11	0.404404	0.0140009	0.59989	1.12451e-10	2.22255	20.8721	6.8324	2.22255	6.62927	1.57641
0.087	9.142	0.0825	0.38	2.72245	11.3	4.45	1.16864e-11	0.0961	8.868	0.0913	3.704	2.72745	0	0	2.42657e-11	0.0345003	7.46338	21.1906	2.12621e-11	0.404504	0.0140639	0.602533	1.12429e-10	2.22755	20.7275	6.55545	2.22755	4.08257	0.851985
0.0872	8.381	0.0828	2.425	2.72745	9.1	3.6	1.1647e-11	0.0962	9.524	0.0916	0.601	2.73245	0	0	2.40243e-11	0.0346003	7.43028	21.1065	2.12616e-11	0.404604	0.0142161	0.607855	1.12406e-10	2.23255	19.7574	6.51557	2.23255	7.04839	1.70399
0.0872	9.127	0.0828	4.421	2.73245	12.4	5.25	1.15973e-11	0.0963	8.477	0.0916	2.111	2.73745	0.1	0	2.37852e-11	0.0347003	7.39753	21.0234	2.12611e-11	0.404704	0.0144244	0.614721	1.12384e-10	2.23755	18.93	6.62094	2.23755	4.64887	1.05271
0.0872	9.612	0.0828	6.249	2.73745	15.3	6.15	1.15453e-11	0.0963	8.737	0.0917	5.38	2.74245	0.1	0	2.35485e-11	0.0348003	7.36496	20.9407	2.12605e-11	0.404804	0.0146574	0.622261	1.12362e-10	2.24255	23.6247	8.08507	2.24255	1.89714	0.263679
0.0873	8.406	0.0828	6.476	2.74245	13.5	5.2	1.15025e-11	0.0963	8.747	0.0919	0.867	2.74745	0	0	2.33142e-11	0.0349003	7.33271	20.8589	2.126e-11	0.404904	0.0149379	0.631022	1.12339e-10	2.24755	17.735	6.64973	2.24755	3.54569	0.804148
0.0873	9.761	0.0829	3.226	2.74745	10.4	4.6	1.14672e-11	0.0963	8.95	0.0922	6.77	2.75245	0.1	0	2.30822e-11	0.0350004	7.30066	20.7775	2.12594e-11	0.405004	0.0151497	0.638093	1.12317e-10	2.25255	14.02	5.23915	2.25255	3.75621	0.894844
0.0875	9.535	0.0829	4.601	2.75245	11.4	4.075	1.1444e-11	0.0964	8.424	0.0923	6.03	2.75745	0	0.05	2.28653e-11	0.0351004	7.269	20.6974	2.12588e-11	0.405104	0.0152846	0.643088	1.12295e-10	2.25755	17.2844	6.73023	2.25755	6.06011	1.81719
0.0876	8.39	0.0829	5.079	2.75745	8.3	3.475	1.14531e-11	0.0964	9.771	0.0923	7.867	2.76245	0.1	0	2.26548e-11	0.0352004	7.23759	20.6178	2.12582e-11	0.405204	0.0153312	0.645372	1.12273e-10	2.26255	17.7164	6.92241	2.26255	5.86606	1.60078
0.0876	9.07	0.0831	3.858	2.76245	9.6	3.775	1.1453e-11	0.0965	9.083	0.0924	2.395	2.76745	0	0	2.24293e-11	0.0353004	7.20631	20.5385	2.12575e-11	0.405304	0.0153024	0.644818	1.1225e-10	2.26755	19.5102	6.48538	2.26755	2.67085	0.544263
0.0876	9.161	0.0832	1.753	2.76745	10.7	4.1	1.14651e-11	0.0966	8.848	0.0928	0.259	2.77245	0	0	2.22061e-11	0.0354004	7.17554	20.4608	2.12569e-11	0.405404	0.0152529	0.643301	1.12228e-10	2.27255	20.143	6.37499	2.27255	4.79174	0.993295
0.0876	9.804	0.0832	3.778	2.77245	10.6	4.4	1.14933e-11	0.0966	9.617	0.0928	2.318	2.77745	0.1	0.05	2.19989e-11	0.0355004	7.1447	20.3825	2.12562e-11	0.405504	0.0152217	0.642626	1.12206e-10	2.27755	17.8166	6.09576	2.27755	3.84012	0.863944
0.0877	8.124	0.0833	0.723	2.77745	7.4	3.125	1.15041e-11	0.0967	8.84	0.0931	1.86	2.78245	0	0	2.17961e-11	0.0356004	7.11424	20.3054	2.12555e-11	0.405604	0.0152016	0.64242	1.12183e-10	2.28255	21.9034	6.80427	2.28255	6.0321	1.33146
0.0879	8.399	0.0835	6.887	2.78245	8.8	3.35	1.1547e-11	0.0967	8.881	0.0932	0.662	2.78745	0	0	2.15792e-11	0.0357004	7.08392	20.2284	2.12548e-11	0.405704	0.0151979	0.642868	1.12161e-10	2.28755	23.826	7.56423	2.28755	5.07867	1.01635
0.0879	8.709	0.0835	7.939	2.78745	9.3	3.65	1.15798e-11	0.0969	8.099	0.0933	0.576	2.79245	0	0	2.13645e-11	0.0358004	7.05408	20.153	2.12541e-11	0.405804	0.0151907	0.643176	1.12139e-10	2.29255	15.25	5.64225	2.29255	5.28158	1.40536
0.0879	9.12	0.0837	1.655	2.79245	10.9	4.075	1.15628e-11	0.0969	8.793	0.0933	4.906	2.79745	0	0	2.11519e-11	0.0359004	7.0242	20.0771	2.12534e-11	0.405904	0.0151717	0.643005	1.12117e-10	2.29755	25.8906	6.79752	2.29755	10.8055	2.37661
0.0879	9.87	0.0838	4.554	2.79745	8.4	3.55	1.155e-11	0.0969	9.35	0.0935	0.101	2.80245	0.1	0	2.09414e-11	0.0360004	6.9946	20.002	2.12527e-11	0.406004	0.0151391	0.642244	1.12094e-10	2.30255	28.085	6.41242	2.30255	10.7283	2.08636
0.088	8.862	0.084	5.378	2.80245	12.5	4.5	1.15504e-11	0.097	8.179	0.0935	2.591	2.80745	0	0.025	2.07461e-11	0.0361004	6.96552	19.9285	2.12519e-11	0.406104	0.0151115	0.641697	1.12072e-10	2.30755	24.2272	6.90324	2.30755	6.59028	1.36612
0.088	9.002	0.0842	0.053	2.80745	8	3.475	1.15692e-11	0.097	8.707	0.0935	3.318	2.81245	0	0	2.05415e-11	0.0362004	6.93634	19.8544	2.12511e-11	0.406204	0.0150924	0.641505	1.1205e-10	2.31255	21.0914	6.34993	2.31255	5.5354	1.11486
0.0881	9.952	0.0844	3.298	2.81245	9.6	4	1.15663e-11	0.097	9.884	0.0937	3.052	2.81745	0.1	0.025	2.03475e-11	0.0363004	6.90724	19.7803	2.12504e-11	0.406304	0.0150432	0.639954	1.12028e-10	2.31755	22.0021	7.30359	2.31755	5.57569	1.21359
0.0882	8.853	0.0845	0.564	2.81745	10.5	4.375	1.15642e-11	0.0973	8.469	0.0937	4.459	2.82245	0.1	0	2.01495e-11	0.0364004	6.87792	19.7053	2.12496e-11	0.406404	0.0149889	0.638128	1.12006e-10	2.32255	13.548	5.63342	2.32255	7.52357	3.19983
0.0882	9.519	0.0846	3.307	2.82245	12	5.325	1.15719e-11	0.0973	8.841	0.0937	5.564	2.82745	0	0.025	1.99603e-11	0.0365004	6.84892	19.6311	2.12488e-11	0.406504	0.0149313	0.636124	1.11983e-10	2.32755	15.5936	6.31397	2.32755	0.874678	0.143814
0.0882	9.772	0.0847	2.428	2.82745	14.4	4.975	1.15672e-11	0.0974	8.794	0.0939	1.233	2.83245	0	0.025	1.97755e-11	0.0366004	6.81985	19.5565	2.12479e-11	0.406604	0.0148874	0.634802	1.11961e-10	2.33255	13.69	5.73693	2.33255	4.72758	1.36828
0.0884	9.246	0.0849	1.518	2.83245	9.2	4.45	1.15709e-11	0.0976	8.077	0.0939	7.092	2.83745	0.1	0	1.95834e-11	0.0367004	6.79101	19.4825	2.12471e-11	0.406704	0.0148468	0.633627	1.11939e-10	2.33755	19.1882	6.64902	2.33755	5.60902	1.34032
0.0886	9.895	0.0849	2.595	2.83745	14.6	5.275	1.15869e-11	0.0977	8.729	0.0939	7.218	2.84245	0	0	1.93885e-11	0.0368004	6.76235	19.4089	2.12462e-11	0.406804	0.0147874	0.631496	1.11917e-10	2.34255	0	0	2.34255	0	0
0.0887	8.455	0.0849	5.999	2.84245	8	3.675	1.1625e-11	0.0978	8.093	0.094	0.685	2.84745	0	0.025	1.92058e-11	0.0369004	6.73341	19.334	2.12454e-11	0.406904	0.0147334	0.629646	1.11894e-10	2.34755	14.5218	5.45667	2.34755	0.778253	0.100409
0.0887	8.998	0.085	7.651	2.84745	9.7	3.975	1.16351e-11	0.0978	9.432	0.094	2.801	2.85245	0	0.025	1.90317e-11	0.0370004	6.70453	19.2592	2.12445e-11	0.407004	0.0146807	0.627855	1.11872e-10	2.35255	16.5294	6.75332	2.35255	3.03034	0.705523
0.0888	8.111	0.0851	0.896	2.85245	12.2	4.45	1.1649e-11	0.0978	9.674	0.094	3.559	2.85745	0	0.075	1.88548e-11	0.0371004	6.67571	19.1844	2.12436e-11	0.407104	0.0146285	0.62608	1.1185e-10	2.35755	18.8111	7.25762	2.35755	4.38456	0.943774
0.0888	8.791	0.0851	3.045	2.85745	10.8	3.8	1.1635e-11	0.0979	9.308	0.0942	0.759	2.86245	0.2	0	1.87021e-11	0.0372004	6.64673	19.1089	2.12427e-11	0.407204	0.014576	0.624283	1.11828e-10	2.36255	16.8361	6.52821	2.36255	1.19486	0.146249
0.0889	8.286	0.0852	3.323	2.86245	7.1	3.2	1.15825e-11	0.0979	9.465	0.0942	3.224	2.86745	0	0.075	1.85304e-11	0.0373004	6.61793	19.0337	2.12417e-11	0.407304	0.0145459	0.623534	1.11806e-10	2.36755	15.3355	5.9437	2.36755	0.220122	0.0386219
0.0889	8.545	0.0852	5.757	2.86745	9.4	4	1.15367e-11	0.0979	9.916	0.0942	3.263	2.87245	0	0.05	1.83836e-11	0.0374004	6.58942	18.9593	2.12408e-11	0.407404	0.0144935	0.621726	1.11784e-10	2.37255	21.7433	6.88633	2.37255	0.802562	0.0729637
0.0889	9.261	0.0853	3.11	2.87245	10.7	4.075	1.15152e-11	0.0979	9.993	0.0943	0.523	2.87745	0.1	0.025	1.82284e-11	0.0375004	6.56126	18.886	2.12399e-11	0.407504	0.0144304	0.619314	1.11761e-10	2.37755	22.1377	6.80054	2.37755	1.92133	0.247263
0.089	8.127	0.0853	5.075	2.87745	7.9	2.775	1.14995e-11	0.098	9.239	0.0943	1.423	2.88245	0.1	0.025	1.80643e-11	0.0376004	6.53308	18.8124	2.12389e-11	0.407604	0.0143604	0.616416	1.11739e-10	2.38255	19.0811	6.86184	2.38255	0.517358	0.0543824
0.089	8.537	0.0853	6.529	2.88245	7.7	3.125	1.14843e-11	0.098	9.955	0.0944	0.122	2.88745	0	0	1.7892e-11	0.0377004	6.50538	18.7402	2.12379e-11	0.407704	0.0142896	0.613441	1.11717e-10	2.38755	17.7851	6.62242	2.38755	1.3217	0.230039
0.089	8.776	0.0853	7.666	2.88745	6.4	2.6	1.14751e-11	0.0981	9.447	0.0944	3.259	2.89245	0	0.025	1.77149e-11	0.0378004	6.47755	18.6674	2.12369e-11	0.407804	0.0142185	0.61042	1.11695e-10	2.39255	23.5587	7.06407	2.39255	2.1602	0.228006
0.0891	8.49	0.0854	4.569	2.89245	9.2	3.85	1.14536e-11	0.0982	8.543	0.0944	4.618	2.89745	0	0	1.75526e-11	0.0379004	6.44982	18.5948	2.12359e-11	0.407904	0.0141484	0.607468	1.11673e-10	2.39755	21.0465	6.62329	2.39755	5.42606	1.27553
0.0891	9.854	0.0854	7.065	2.89745	12.6	5.25	1.14424e-11	0.0982	9.865	0.0945	1.046	2.90245	0	0	1.73779e-11	0.0380004	6.42222	18.5224	2.12349e-11	0.408004	0.0140804	0.604679	1.1165e-10	2.40255	20.2036	6.23347	2.40255	1.09559	0.108399
0.0893	9.182	0.0855	6.21	2.90245	12.5	5.1	1.14267e-11	0.0983	9.292	0.0946	7.023	2.90745	0	0	1.7205e-11	0.0381004	6.39481	18.4505	2.12338e-11	0.408104	0.0140105	0.60171	1.11628e-10	2.40755	20.4384	6.74341	2.40755	5.98726	1.44244
0.0893	9.259	0.0856	4.825	2.90745	10.1	4.175	1.14179e-11	0.0985	9.252	0.0947	0.384	2.91245	0	0.025	1.70398e-11	0.0382004	6.36816	18.3809	2.12328e-11	0.408204	0.0139408	0.598743	1.11606e-10	2.41255	20.2777	7.00353	2.41255	1.35391	0.151058
0.0893	9.611	0.0857	0.471	2.91245	11.4	4.375	1.13961e-11	0.0986	9.595	0.0947	5.047	2.91745	0	0.05	1.68959e-11	0.0383004	6.34129	18.3105	2.12317e-11	0.408304	0.0138715	0.595796	1.11584e-10	2.41755	19.0423	6.42713	2.41755	0.137012	0.0175991
0.0895	8.044	0.0857	1.767	2.91745	8	3.25	1.13761e-11	0.0987	8.182	0.0948	5.098	2.92245	0	0	1.67409e-11	0.0384004	6.31478	18.241	2.12307e-11	0.408404	0.0138024	0.592845	1.11562e-10	2.42255	16.2734	6.10479	2.42255	3.36165	0.749548
0.0895	8.21	0.0857	2.939	2.92245	12	4.8	1.13733e-11	0.0987	9.506	0.0949	2.401	2.92745	0	0.05	1.65859e-11	0.0385004	6.2882	18.1712	2.12296e-11	0.408504	0.0137334	0.589888	1.1154e-10	2.42755	17.041	6.13488	2.42755	3.63348	0.862876
0.0895	8.609	0.0858	1.76	2.92745	13.5	4.975	1.13603e-11	0.0988	8.265	0.0949	7.568	2.93245	0.1	0.05	1.64514e-11	0.0386004	6.26124	18.0999	2.12285e-11	0.408604	0.0136648	0.586945	1.11518e-10	2.43255	18.0447	6.86441	2.43255	3.45202	0.89012
0.0895	9.696	0.0858	3.69	2.93245	9.8	4.375	1.13416e-11	0.0988	8.269	0.095	4.482	2.93745	0	0.075	1.63214e-11	0.0387004	6.23442	18.029	2.12274e-11	0.408704	0.0135965	0.584012	1.11495e-10	2.43755	17.5766	6.83643	2.43755	4.97648	1.20711
0.0896	9.702	0.0858	3.789	2.93745	10	3.525	1.13328e-11	0.0988	8.297	0.095	4.72	2.94245	0	0.075	1.61915e-11	0.0388004	6.20782	17.9586	2.12262e-11	0.408804	0.0135286	0.581107	1.11473e-10	2.44255	17.955	6.40669	2.44255	1.04965	0.130213
0.0897	9.784	0.0858	7.655	2.94245	6.7	2.9	1.12931e-11	0.0988	9.721	0.0952	4.037	2.94745	0	0.025	1.60844e-11	0.0389004	6.18093	17.8871	2.12251e-11	0.408904	0.013461	0.578204	1.11451e-10	2.44755	19.34	6.45151	2.44755	3.481	0.670186
0.0898	8.246	0.0858	7.682	2.94745	9.9	4.325	1.12358e-11	0.0989	9.502	0.0953	2.566	2.95245	0	0.125	1.59629e-11	0.0390004	6.15415	17.8158	2.12239e-11	0.409004	0.0133937	0.575314	1.11429e-10	2.45255	18.561	6.49361	2.45255	2.33778	0.472082
0.0899	8.195	0.0859	7.33	2.95245	13	4.7	1.11697e-11	0.0989	9.814	0.0953	6.169	2.95745	0	0.1	1.58596e-11	0.0391004	6.12754	17.7449	2.12228e-11	0.409104	0.0133267	0.572442	1.11407e-10	2.45755	20.8579	6.50467	2.45755	5.78493	1.15979
0.0899	8.304	0.086	0.1	2.95745	8.7	3.975	1.1114e-11	0.0989	9.964	0.0954	1.867	2.96245	0	0	1.57438e-11	0.0392004	6.10146	17.6756	2.12216e-11	0.409204	0.0132602	0.56959	1.11385e-10	2.46255	21.6965	6.65981	2.46255	3.20271	0.498953
0.09	8.765	0.086	2.457	2.96245	12.5	4.55	1.10808e-11	0.099	9.058	0.0954	4.333	2.96745	0	0.025	1.55919e-11	0.0393004	6.07561	17.6069	2.12204e-11	0.409304	0.0131941	0.566766	1.11363e-10	2.46755	17.6961	6.5268	2.46755	5.77197	1.65296
0.09	9.384	0.0861	3.244	2.96745	8.9	4.3	1.1065e-11	0.0991	8.595	0.0954	6.854	2.97245	0	0	1.54469e-11	0.0394004	6.04982	17.5383	2.12192e-11	0.409404	0.0131284	0.563964	1.11341e-10	2.47255	23.7831	6.32457	2.47255	8.13236	1.71062
0.0901	8.204	0.0862	2.918	2.97245	11.2	4.9	1.10361e-11	0.0991	9.204	0.0955	4.452	2.97745	0	0.025	1.53069e-11	0.0395004	6.0242	17.47	2.1218e-11	0.409504	0.0130642	0.561264	1.11318e-10	2.47755	27.5	6.87059	2.47755	7.29294	1.35065
0.0901	9.024	0.0862	5.474	2.97745	14.5	5.275	1.09948e-11	0.0991	9.686	0.0955	5.053	2.98245	0	0	1.51558e-11	0.0396004	5.9984	17.4011	2.12167e-11	0.409604	0.0129995	0.558518	1.11296e-10	2.48255	25.8264	6.93574	2.48255	3.83336	0.644675
0.0901	9.783	0.0863	1.417	2.98245	12.1	4.925	1.09462e-11	0.0992	8.901	0.0956	3.875	2.98745	0.1	0.05	1.50199e-11	0.0397004	5.97264	17.3321	2.12155e-11	0.409704	0.012936	0.555853	1.11274e-10	2.48755	22.0993	6.71714	2.48755	2.3142	0.296989
0.0902	8.756	0.0863	2.312	2.98745	10.8	4.15	1.08957e-11	0.0992	9.313	0.0956	4.537	2.99245	0	0	1.48853e-11	0.0398004	5.9467	17.2625	2.12142e-11	0.409804	0.0128717	0.553112	1.11252e-10	2.49255	20.0108	6.6525	2.49255	3.40551	0.555021
0.0903	8.055	0.0863	4.289	2.99245	10.8	4.325	1.08422e-11	0.0992	9.362	0.0956	5.911	2.99745	0.1	0	1.47372e-11	0.0399004	5.92135	17.1945	2.1213e-11	0.409904	0.0128075	0.550361	1.1123e-10	2.49755	12.2993	5.42036	2.49755	2.30259	0.694448
0.0903	8.684	0.0864	4.695	2.99745	9.8	3.475	1.07929e-11	0.0992	9.499	0.0957	6.484	3.00245	0.1	0.025	1.45939e-11	0.0400004	5.89634	17.1276	2.12117e-11	0.410004	0.0127438	0.547647	1.11208e-10	2.50255	14.0748	5.56579	2.50255	1.05227	0.18658
0.0903	9.483	0.0864	6.179	3.00245	6.9	3.2	1.07587e-11	0.0992	9.677	0.0957	7.394	3.00745	0	0.05	1.44794e-11	0.0401004	5.87181	17.062	2.12104e-11	0.410104	0.0126804	0.544942	1.11186e-10	2.50755	14.977	5.79551	2.50755	1.13729	0.239828
0.0904	9.643	0.0865	0.365	3.00745	12.2	5.325	1.07486e-11	0.0992	9.681	0.0957	7.57	3.01245	0	0.025	1.43538e-11	0.0402004	5.8473	16.9964	2.12091e-11	0.410204	0.0126173	0.542244	1.11164e-10	2.51255	20.6436	7.28345	2.51255	2.81586	0.497477
0.0905	8.093	0.0865	1.223	3.01245	11.6	4.525	1.07638e-11	0.0993	9.518	0.0958	0.109	3.01745	0	0	1.42181e-11	0.0403004	5.82323	16.932	2.12078e-11	0.410304	0.0125544	0.539549	1.11142e-10	2.51755	16.7396	6.75288	2.51755	4.80888	1.22301
0.0905	9.245	0.0866	0.135	3.01745	11	4.925	1.0775e-11	0.0993	9.606	0.0958	2.928	3.02245	0.1	0.025	1.4091e-11	0.0404004	5.79938	16.8682	2.12064e-11	0.410404	0.012492	0.536891	1.1112e-10	2.52255	13.8808	5.04584	2.52255	4.44399	1.08943
0.0905	9.665	0.0866	4.271	3.02245	14.6	5.95	1.07882e-11	0.0994	8.251	0.096	3.007	3.02745	0	0	1.39513e-11	0.0405004	5.77562	16.8045	2.12051e-11	0.410504	0.0124296	0.534211	1.11098e-10	2.52755	18.795	7.10833	2.52755	4.57536	1.08301
0.0905	9.857	0.0866	6.185	3.02745	11.4	4.05	1.0796e-11	0.0994	8.266	0.0961	3.316	3.03245	0	0.025	1.38224e-11	0.0406004	5.75172	16.7403	2.12037e-11	0.410604	0.0123677	0.53156	1.11075e-10	2.53255	18.3456	6.61973	2.53255	1.91388	0.380958
0.0906	8.665	0.0868	0.738	3.03245	10.2	3.525	1.07995e-11	0.0994	9.156	0.0962	2.648	3.03745	0	0.075	1.37213e-11	0.0407004	5.72804	16.6767	2.12024e-11	0.410704	0.0123059	0.528913	1.11053e-10	2.53755	17.8186	6.65721	2.53755	1.52296	0.206916
0.0906	9.326	0.0868	1.89	3.03745	7.1	2.425	1.08154e-11	0.0994	9.983	0.0962	4.038	3.04245	0.3	0	1.35981e-11	0.0408004	5.70435	16.6129	2.1201e-11	0.410804	0.0122445	0.526277	1.11031e-10	2.54255	21.8161	6.83253	2.54255	2.76971	0.484014
0.0907	8.509	0.0869	2.1	3.04245	5.1	2.9	1.08158e-11	0.0995	9.53	0.0962	7.111	3.04745	0	0.025	1.34679e-11	0.0409004	5.68028	16.5479	2.11996e-11	0.410904	0.0121833	0.523648	1.11009e-10	2.54755	22.6777	6.78494	2.54755	6.34741	1.32099
0.0907	9.994	0.0869	6.724	3.04745	11	4.1	1.08071e-11	0.0995	9.619	0.0963	3.556	3.05245	0	0.1	1.3382e-11	0.0410004	5.6567	16.4842	2.11982e-11	0.411004	0.0121224	0.521034	1.10987e-10	2.55255	19.9867	7.14791	2.55255	5.02571	1.18203
0.0908	8.427	0.0869	6.741	3.05245	9.3	3.775	1.08158e-11	0.0996	8.211	0.0963	6.237	3.05745	0.1	0.025	1.32846e-11	0.0411004	5.63293	16.4199	2.11968e-11	0.411104	0.0120619	0.518435	1.10965e-10	2.55755	17.3105	6.5543	2.55755	2.3814	0.463054
0.0908	8.785	0.0869	6.864	3.05745	9.3	3.875	1.08438e-11	0.0996	8.741	0.0964	0.087	3.06245	0	0	1.3153e-11	0.0412004	5.60931	16.3559	2.11954e-11	0.411204	0.0120016	0.515846	1.10943e-10	2.56255	21.9656	6.52651	2.56255	5.54003	1.15049
0.0909	8.437	0.087	5.284	3.06245	11.9	4.425	1.08839e-11	0.0996	9.243	0.0964	3.957	3.06745	0	0.05	1.30502e-11	0.0413004	5.58581	16.2922	2.11939e-11	0.411304	0.0119417	0.513275	1.10921e-10	2.56755	20.8661	6.80141	2.56755	5.77794	1.33581
0.0909	8.441	0.087	5.591	3.06745	10.5	4	1.08897e-11	0.0996	9.811	0.0964	6.158	3.07245	0.1	0.05	1.29454e-11	0.0414004	5.56229	16.2284	2.11925e-11	0.411404	0.011882	0.51071	1.10899e-10	2.57255	20.053	6.33722	2.57255	3.28515	0.66997
0.0909	8.442	0.0871	6.549	3.07245	10.8	3.775	1.08729e-11	0.0997	8.672	0.0965	0.217	3.07745	0.3	0.15	1.28746e-11	0.0415004	5.53889	16.1648	2.1191e-11	0.411504	0.0118226	0.508156	1.10877e-10	2.57755	20.4773	6.8149	2.57755	6.15554	1.4511
0.0909	8.66	0.0871	6.811	3.07745	6.2	2.95	1.0836e-11	0.0997	9.657	0.0965	4.19	3.08245	0.3	0.1	1.28204e-11	0.0416004	5.51546	16.101	2.11896e-11	0.411604	0.0117635	0.505616	1.10855e-10	2.58255	19.0642	6.65837	2.58255	3.97173	0.86038
0.0909	8.788	0.0872	7.493	3.08245	10.4	3.725	1.08202e-11	0.0998	8.033	0.0966	3.55	3.08745	0.1	0.25	1.27718e-11	0.0417004	5.4927	16.0391	2.11881e-11	0.411704	0.0117047	0.50309	1.10833e-10	2.58755	22.9786	7.577	2.58755	1.51138	0.207106
0.0909	8.988	0.0874	1.663	3.08745	7	2.475	1.0828e-11	0.0998	8.222	0.0967	5.462	3.09245	0.2	0.225	1.27888e-11	0.0418004	5.46981	15.9768	2.11866e-11	0.411804	0.0116462	0.500578	1.10811e-10	2.59255	17.8238	6.65256	2.59255	3.15731	0.674669
0.0909	9.773	0.0874	6.03	3.09245	7.1	2.825	1.08164e-11	0.0998	8.781	0.0967	5.503	3.09745	0.5	0.225	1.28019e-11	0.0419004	5.44761	15.9164	2.11851e-11	0.411904	0.011588	0.498083	1.10789e-10	2.59755	14.0516	5.4208	2.59755	3.28883	0.743137
0.091	8.281	0.0874	6.845	3.09745	7.6	3.4	1.08136e-11	0.0999	8.56	0.0968	1.992	3.10245	0.3	0.325	1.28554e-11	0.0420004	5.4251	15.8551	2.11836e-11	0.412004	0.0115301	0.495593	1.10767e-10	2.60255	17.7797	6.87246	2.60255	5.43932	1.57714
0.091	8.305	0.0874	6.882	3.10245	12.4	4.875	1.08312e-11	0.0999	8.578	0.0968	3.056	3.10745	1	0.45	1.29234e-11	0.0421004	5.40247	15.7932	2.11821e-11	0.412104	0.0114724	0.493115	1.10745e-10	2.60755	17.4506	6.7162	2.60755	5.1066	1.34391
0.091	8.338	0.0875	2.33	3.10745	11.6	5.25	1.08531e-11	0.0999	9.946	0.0969	6.528	3.11245	1.3	0.3	1.30581e-11	0.0422004	5.37992	15.7316	2.11805e-11	0.412204	0.0114151	0.490651	1.10723e-10	2.61255	19.1516	6.38275	2.61255	2.21257	0.432939
0.091	8.964	0.0875	5.597	3.11245	13.5	5.6	1.08775e-11	0.1	8.301	0.097	0.308	3.11745	0.9	0.4	1.31234e-11	0.0423004	5.35774	15.671	2.1179e-11	0.412304	0.0113582	0.488209	1.10701e-10	2.61755	19.5093	6.20364	2.61755	4.35518	0.872501
0.091	9.493	0.0875	7.623	3.11745	11.1	4.825	1.08919e-11	0.1	8.5	0.097	1.217	3.12245	0.5	0.6	1.32929e-11	0.0424004	5.33585	15.6111	2.11774e-11	0.412404	0.0113019	0.485805	1.10679e-10	2.62255	17.92	6.22133	2.62255	3.03967	0.676722
0.0913	8.128	0.0876	5.212	3.12245	14.5	5.15	1.0898e-11	0.1	8.567	0.0971	1.366	3.12745	1.8	0.875	1.35643e-11	0.0425004	5.31407	15.5515	2.11758e-11	0.412504	0.0112458	0.483407	1.10657e-10	2.62755	21.7462	6.72612	2.62755	5.0535	1.07813
0.0913	8.762	0.0878	5.104	3.12745	10.9	5.05	1.09015e-11	0.1	8.6	0.0971	2.696	3.13245	2.6	1.175	1.4075e-11	0.0426004	5.29203	15.491	2.11743e-11	0.412604	0.0111902	0.481034	1.10635e-10	2.63255	23.2048	7.18028	2.63255	4.6202	0.88831
0.0913	8.861	0.0879	1.941	3.13245	13.7	5.5	1.09297e-11	0.1001	8.428	0.0971	3.129	3.13745	7.3	2.175	1.49309e-11	0.0427004	5.27008	15.4308	2.11727e-11	0.412704	0.0111345	0.478647	1.10613e-10	2.63755	15.7887	6.00432	2.63755	4.66145	1.18919
0.0914	8.32	0.088	2.034	3.13745	13.1	4.95	1.09868e-11	0.1001	8.556	0.0971	4.099	3.14245	4.6	1.825	1.59854e-11	0.0428004	5.24822	15.3707	2.11711e-11	0.412804	0.0110793	0.476292	1.10591e-10	2.64255	26.1731	6.8666	2.64255	10.7073	2.4077
0.0914	8.741	0.088	3.899	3.14245	8.6	3.55	1.10246e-11	0.1001	8.652	0.0971	4.28	3.14745	4.8	2.325	1.69096e-11	0.0429004	5.2264	15.3107	2.11695e-11	0.412904	0.0110259	0.474032	1.10569e-10	2.64755	27.0418	6.18599	2.64755	9.46367	1.80736
0.0915	8.556	0.0883	4.31	3.14745	8.5	3.25	1.10376e-11	0.1001	9.139	0.0971	6.788	3.15245	7.6	2.7	1.83244e-11	0.0430004	5.20445	15.2502	2.11679e-11	0.413004	0.0109798	0.47214	1.10547e-10	2.65255	23.5183	6.64362	2.65255	6.37638	1.30513
0.0915	8.793	0.0883	6.074	3.15245	10.6	3.625	1.10295e-11	0.1001	9.61	0.0971	7.89	3.15745	8.9	3.325	1.98559e-11	0.0431004	5.18263	15.19	2.11662e-11	0.413104	0.0109345	0.470281	1.10525e-10	2.65755	23.0773	7.1571	2.65755	5.02159	0.970758
0.0915	9.149	0.0884	1.099	3.15745	7.6	2.925	1.10309e-11	0.1002	8.248	0.0972	4.372	3.16245	8.3	3.4	2.1704e-11	0.0432004	5.16095	15.1302	2.11646e-11	0.413204	0.0108886	0.468392	1.10503e-10	2.66255	22.0134	7.17648	2.66255	4.65765	0.981262
0.0915	9.711	0.0885	0.614	3.16245	9.2	4.425	1.10249e-11	0.1002	8.545	0.0973	2.331	3.16745	11.7	4.2	2.3905e-11	0.0433004	5.13951	15.071	2.11629e-11	0.413304	0.0108448	0.466592	1.10481e-10	2.66755	13.7487	5.7793	2.66755	7.9117	3.35946
0.0916	8.008	0.0885	0.697	3.16745	16.5	6.625	1.09988e-11	0.1003	8.364	0.0973	4.818	3.17245	7.9	2.975	2.57632e-11	0.0434004	5.11788	15.0112	2.11613e-11	0.413404	0.0108069	0.465048	1.10459e-10	2.67255	15.2004	6.13299	2.67255	0.691172	0.112808
0.0916	8.505	0.0885	2.196	3.17245	12.5	5.825	1.09918e-11	0.1003	9.516	0.0973	6.907	3.17745	8.2	2.85	2.73058e-11	0.0435004	5.09659	14.9523	2.11596e-11	0.413504	0.0107773	0.46384	1.10437e-10	2.67755	15.02	6.40647	2.67755	3.85111	1.08751
0.0916	9.791	0.0886	2.659	3.17745	21.3	8.025	1.09919e-11	0.1003	9.871	0.0973	7.149	3.18245	6.6	3.175	2.86527e-11	0.0436004	5.07562	14.8943	2.11579e-11	0.413604	0.0107494	0.462693	1.10415e-10	2.68255	20.3115	7.07643	2.68255	4.58323	1.06643
0.0917	8.282	0.0886	2.725	3.18245	10.5	3.85	1.0987e-11	0.1004	9.023	0.0974	0.949	3.18745	11.1	2.675	3.03658e-11	0.0437004	5.05467	14.8362	2.11562e-11	0.413704	0.0107295	0.46185	1.10393e-10	2.68755	0	0	2.68755	0	0
0.0917	8.379	0.0886	6.364	3.18745	6.9	2.275	1.10006e-11	0.1005	8.625	0.0974	2.516	3.19245	2.6	1.35	3.11706e-11	0.0438004	5.03358	14.7777	2.11545e-11	0.413804	0.0107182	0.461318	1.10371e-10	2.69255	13.5812	5.15245	2.69255	0.611327	0.0786104
0.0917	9.416	0.0887	4.44	3.19245	4.6	1.875	1.10295e-11	0.1005	8.995	0.0974	2.738	3.19745	2.3	1.1	3.15585e-11	0.0439004	5.0121	14.718	2.11528e-11	0.413904	0.0106956	0.460371	1.10349e-10	2.69755	16.7064	6.73946	2.69755	2.40269	0.55312
0.0917	9.685	0.0887	7.637	3.19745	3.3	1.575	1.10673e-11	0.1005	9.531	0.0974	5.177	3.20245	5.5	1.475	3.20781e-11	0.0440004	4.99061	14.6582	2.11511e-11	0.414004	0.0106934	0.460151	1.10327e-10	2.70255	19.3449	7.32027	2.70255	3.8469	0.793182
0.0917	9.954	0.0888	6.463	3.20245	7.8	2.675	1.10506e-11	0.1006	8.072	0.0975	0.222	3.20745	2.9	1.2	3.2458e-11	0.0441004	4.96937	14.5991	2.11493e-11	0.414104	0.0106898	0.459884	1.10305e-10	2.70755	17.7656	6.88838	2.70755	1.0604	0.123842
0.0918	8.425	0.0889	3.304	3.20745	7.9	2.875	1.10393e-11	0.1006	8.996	0.0975	2.912	3.21245	2.3	1.275	3.28458e-11	0.0442004	4.94845	14.5409	2.11476e-11	0.414204	0.01067	0.459034	1.10283e-10	2.71255	15.7029	6.16073	2.71255	0.17203	0.030301
0.0918	8.59	0.0889	3.972	3.21245	7.7	2.975	1.10377e-11	0.1007	8.445	0.0975	6.701	3.21745	6	1.525	3.34191e-11	0.0443004	4.92789	14.4836	2.11458e-11	0.414304	0.0106817	0.459278	1.10261e-10	2.71755	21.9844	6.93845	2.71755	0.676561	0.0596297
0.0918	9.981	0.0889	4.553	3.21745	9.4	3.525	1.10453e-11	0.1007	8.773	0.0975	7.91	3.22245	4.8	1.725	3.40398e-11	0.0444004	4.90779	14.4276	2.11441e-11	0.414404	0.0106804	0.459087	1.1024e-10	2.72255	21.4849	6.56003	2.72255	1.6053	0.19808
0.0918	9.982	0.089	3.276	3.22245	9.1	3.3	1.10507e-11	0.1008	8.93	0.0976	4.905	3.22745	3.7	1.5	3.4679e-11	0.0445004	4.88828	14.3732	2.11423e-11	0.414504	0.0106605	0.458232	1.10218e-10	2.72755	19.6638	7.03629	2.72755	0.405128	0.042539
0.0919	8.568	0.089	4.579	3.22745	8.5	3.375	1.10617e-11	0.1008	9.662	0.0976	5.484	3.23245	4.5	2.375	3.53688e-11	0.0446004	4.86931	14.3202	2.11405e-11	0.414604	0.0106415	0.457409	1.10196e-10	2.73255	16.9256	6.2395	2.73255	1.21987	0.19566
0.092	8.22	0.089	5.368	3.23245	8.8	3.45	1.1122e-11	0.1009	8.369	0.0977	3.257	3.23745	7.2	2.575	3.65655e-11	0.0447004	4.84998	14.2662	2.11387e-11	0.414704	0.0106236	0.456623	1.10174e-10	2.73755	23.6061	7.0058	2.73755	1.88364	0.188061
0.0921	9.165	0.089	6.788	3.23745	11.1	4.45	1.11514e-11	0.1009	8.39	0.0978	0.947	3.24245	9.8	3.2	3.79496e-11	0.0448004	4.8308	14.2126	2.11369e-11	0.414804	0.0106168	0.456227	1.10152e-10	2.74255	21.1062	6.66356	2.74255	5.04939	1.12936
0.0924	8.416	0.0891	0.417	3.24245	12.1	5.2	1.11578e-11	0.1009	9.379	0.0978	2.822	3.24745	5.3	1.95	3.91469e-11	0.0449004	4.81154	14.1587	2.11351e-11	0.414904	0.0106595	0.457435	1.1013e-10	2.74755	19.4616	6.05188	2.74755	0.945577	0.089741
0.0924	9.444	0.0891	1.35	3.24745	13.8	5.45	1.11558e-11	0.101	8.062	0.0978	3.355	3.25245	4.3	1.525	3.98029e-11	0.0450005	4.79198	14.104	2.11333e-11	0.415004	0.010722	0.459233	1.10108e-10	2.75255	20.5567	6.77321	2.75255	4.82588	1.13936
0.0925	8.138	0.0891	3.123	3.25245	9.6	3.85	1.11254e-11	0.101	8.394	0.0978	5.798	3.25745	3.9	1.1	4.02274e-11	0.0451005	4.77243	14.0492	2.11314e-11	0.415104	0.0107942	0.461325	1.10086e-10	2.75755	20.8762	7.15097	2.75755	1.13113	0.122313
0.0927	9.867	0.0891	4.353	3.25745	12.2	4.725	1.10904e-11	0.101	8.669	0.0979	4.276	3.26245	1.3	0.775	4.03391e-11	0.0452005	4.75292	13.9945	2.11296e-11	0.415204	0.0108771	0.463732	1.10064e-10	2.76255	19.2438	6.54239	2.76255	0.106789	0.0137299
0.0928	8.892	0.0892	2.834	3.26245	12.4	5.125	1.10971e-11	0.101	8.974	0.098	3.497	3.26745	2.6	0.9	4.04223e-11	0.0453005	4.73342	13.9398	2.11278e-11	0.415304	0.0109579	0.466091	1.10042e-10	2.76755	15.728	5.91162	2.76755	2.9666	0.622211
0.0928	9.116	0.0892	2.94	3.26745	9.5	3.675	1.11264e-11	0.101	9.25	0.098	3.721	3.27245	2.7	0.775	4.0545e-11	0.0454005	4.7142	13.8858	2.11259e-11	0.415404	0.011111	0.470413	1.10021e-10	2.77255	16.2806	5.87625	2.77255	3.14353	0.712151
0.0929	9.584	0.0892	3.177	3.27245	7.5	3.15	1.11365e-11	0.101	9.537	0.098	4.921	3.27745	1.6	0.55	4.05171e-11	0.0455005	4.6948	13.8313	2.1124e-11	0.415504	0.011479	0.47977	1.09999e-10	2.77755	17.7223	6.65645	2.77755	2.74569	0.697942
0.0929	9.828	0.0893	1.139	3.27745	11.3	4.375	1.11359e-11	0.1011	8.872	0.0981	4.194	3.28245	1	0.375	4.04255e-11	0.0456005	4.67557	13.7772	2.11222e-11	0.415604	0.0119061	0.490461	1.09977e-10	2.78255	17.9243	6.89587	2.78255	4.14307	0.976177
0.093	9.262	0.0893	1.681	3.28245	9.6	4.2	1.11217e-11	0.1011	9.246	0.0981	4.693	3.28745	1	0.45	4.02373e-11	0.0457005	4.6563	13.7229	2.11203e-11	0.415704	0.0120931	0.495829	1.09955e-10	2.78755	19.096	6.90134	2.78755	0.899154	0.109771
0.093	9.309	0.0893	2.974	3.28745	11.6	4.425	1.11225e-11	0.1011	9.249	0.0981	5.581	3.29245	0.4	0.5	4.0119e-11	0.0458005	4.63746	13.6698	2.11184e-11	0.415804	0.0123558	0.503062	1.09933e-10	2.79255	19.8136	6.67281	2.79255	3.30469	0.590835
0.0931	8.586	0.0893	6.102	3.29245	10.1	3.65	1.11449e-11	0.1011	9.556	0.0981	7.778	3.29745	0.8	0.3	3.99462e-11	0.0459005	4.61865	13.6168	2.11165e-11	0.415904	0.0125911	0.509704	1.09911e-10	2.79755	18.1111	6.32814	2.79755	1.95328	0.376742
0.0931	9.208	0.0894	0.089	3.29745	7.3	3.05	1.11791e-11	0.1012	9.671	0.0982	1.961	3.30245	0.9	0.3	3.9744e-11	0.0460005	4.59986	13.5638	2.11146e-11	0.416004	0.0128356	0.516612	1.09889e-10	2.80255	21.4025	6.7495	2.80255	4.77559	0.926776
0.0931	9.93	0.0894	1.685	3.30245	9.3	3.8	1.11965e-11	0.1013	8.005	0.0982	3.967	3.30745	1.1	0.35	3.95456e-11	0.0461005	4.58082	13.5101	2.11126e-11	0.416104	0.013103	0.524109	1.09868e-10	2.80755	22.4335	6.93523	2.80755	3.18666	0.4684
0.0932	8.851	0.0894	4.763	3.30745	10.1	4.25	1.1209e-11	0.1013	8.232	0.0982	7.556	3.31245	0.6	0.425	3.93679e-11	0.0462005	4.56263	13.4586	2.11107e-11	0.416204	0.0132586	0.528908	1.09846e-10	2.81255	16.7109	6.11751	2.81255	4.81367	1.33674
0.0932	9.534	0.0894	5.294	3.31245	11.9	4.8	1.12308e-11	0.1013	8.4	0.0983	0.451	3.31745	0.7	0.45	3.92371e-11	0.0463005	4.54416	13.4064	2.11088e-11	0.416304	0.0134055	0.533504	1.09824e-10	2.81755	23.4234	6.31214	2.81755	7.01127	1.42673
0.0932	9.72	0.0895	2.637	3.31745	11.4	4.1	1.12278e-11	0.1013	8.892	0.0983	1.313	3.32245	1.3	0.675	3.9217e-11	0.0464005	4.52611	13.3553	2.11068e-11	0.416404	0.0135686	0.538551	1.09802e-10	2.82255	27.4149	6.80394	2.82255	6.48337	1.15955
0.0932	9.823	0.0895	5.635	3.32245	7.4	3.025	1.1263e-11	0.1013	9.196	0.0983	7.314	3.32745	1.7	0.625	3.92117e-11	0.0465005	4.50806	13.3041	2.11048e-11	0.416504	0.0137494	0.544081	1.0978e-10	2.82755	25.796	6.87709	2.82755	3.11018	0.507278
0.0932	9.979	0.0896	1.511	3.32745	8.7	3.6	1.12604e-11	0.1013	9.201	0.0983	7.365	3.33245	2	0.7	3.91882e-11	0.0466005	4.49014	13.2533	2.11029e-11	0.416604	0.0138725	0.548121	1.09759e-10	2.83255	22.1009	6.71617	2.83255	1.92956	0.23854
0.0933	9.271	0.0896	7.642	3.33245	9.8	4.05	1.12134e-11	0.1014	8.712	0.0983	7.964	3.33745	1.7	0.7	3.91995e-11	0.0467005	4.47247	13.2031	2.11009e-11	0.416704	0.013992	0.552083	1.09737e-10	2.83755	19.6135	6.51275	2.83755	2.91106	0.454517
0.0934	8.452	0.0897	7.731	3.33745	12.7	5.275	1.11827e-11	0.1014	8.862	0.0984	1.608	3.34245	2.5	1.1	3.93541e-11	0.0468005	4.45533	13.1542	2.10989e-11	0.416804	0.0140742	0.555004	1.09715e-10	2.84255	13.1824	5.9038	2.84255	2.22522	0.666331
0.0935	8.325	0.0898	3.175	3.34245	12	4.775	1.11826e-11	0.1014	9	0.0984	5.183	3.34745	3.3	1.025	3.96102e-11	0.0469005	4.43815	13.1053	2.10969e-11	0.416904	0.014223	0.559789	1.09693e-10	2.84755	14.3331	5.77539	2.84755	1.01192	0.177748
0.0936	8.335	0.0898	4.718	3.34745	12.6	5.175	1.11911e-11	0.1015	8.858	0.0984	6.448	3.35245	4.2	1.2	3.99085e-11	0.0470005	4.42098	13.0563	2.10949e-11	0.417004	0.0143673	0.564478	1.09672e-10	2.85255	13.9479	5.40148	2.85255	0.968966	0.194022
0.0937	8.736	0.0899	3.214	3.35245	11	4.35	1.12017e-11	0.1015	9.804	0.0986	0.788	3.35745	2.9	1.375	4.02189e-11	0.0471005	4.40408	13.008	2.10929e-11	0.417104	0.0144625	0.567832	1.0965e-10	2.85755	20.9126	7.25823	2.85755	2.45077	0.408401
0.0937	9.765	0.0899	3.639	3.35745	11.1	4.4	1.12116e-11	0.1016	8.452	0.0987	0.644	3.36245	3.4	1.55	4.06942e-11	0.0472005	4.38727	12.96	2.10909e-11	0.417204	0.0145399	0.570682	1.09628e-10	2.86255	16.545	6.58466	2.86255	3.95059	0.98253
0.0938	9.6	0.0899	4.032	3.36245	12.2	4.975	1.11991e-11	0.1016	8.534	0.0987	1.768	3.36745	5	1.8	4.1304e-11	0.0473005	4.37028	12.9115	2.10889e-11	0.417304	0.0146532	0.574573	1.09606e-10	2.86755	13.85	5.23047	2.86755	3.97721	0.929162
0.0938	9.841	0.0899	6.835	3.36745	10.9	3.975	1.12076e-11	0.1017	8.052	0.0987	5.36	3.37245	6	1.75	4.20003e-11	0.0474005	4.35342	12.8633	2.10868e-11	0.417404	0.0147711	0.578608	1.09585e-10	2.87255	19.9294	7.44111	2.87255	4.02798	0.915599
0.0939	9.107	0.0899	7.799	3.37245	8.3	4.6	1.12399e-11	0.1017	9.319	0.0988	0.998	3.37745	3.3	1.575	4.26264e-11	0.0475005	4.33713	12.8165	2.10848e-11	0.417504	0.0149542	0.584394	1.09563e-10	2.87755	17.5011	6.26734	2.87755	1.65231	0.30993
0.0939	9.239	0.09	4.417	3.37745	15.1	5.025	1.12364e-11	0.1017	9.991	0.0988	3.64	3.38245	2.8	1.225	4.29051e-11	0.0476005	4.32118	12.7705	2.10828e-11	0.417604	0.0151202	0.589766	1.09541e-10	2.88255	17.3268	6.42607	2.88255	1.18617	0.16115
0.0939	9.586	0.09	5.411	3.38245	10.2	4.125	1.12203e-11	0.1018	9.008	0.0988	3.815	3.38745	3.4	1.05	4.32555e-11	0.0477005	4.30548	12.7252	2.10807e-11	0.417704	0.0152135	0.593173	1.09519e-10	2.88755	21.0187	6.53173	2.88755	2.60098	0.421093
0.0939	9.627	0.09	5.839	3.38745	9.6	4.075	1.12081e-11	0.1018	9.115	0.0989	4.968	3.39245	2.2	0.675	4.33431e-11	0.0478005	4.28983	12.68	2.10786e-11	0.417804	0.0152836	0.59591	1.09498e-10	2.89255	23.3219	6.99156	2.89255	5.3659	1.0931
0.094	8.313	0.09	7.293	3.39245	11.8	4.325	1.12108e-11	0.1018	9.554	0.0989	5.433	3.39745	1	0.425	4.31741e-11	0.0479005	4.27437	12.6353	2.10766e-11	0.417904	0.0154002	0.599999	1.09476e-10	2.89755	21.073	7.44564	2.89755	4.12864	0.942278
0.094	8.983	0.0901	0.114	3.39745	7.5	2.8	1.11921e-11	0.1019	8.96	0.0989	6.251	3.40245	0.5	0.4	4.29928e-11	0.0480005	4.25852	12.5896	2.10745e-11	0.418004	0.0154952	0.60349	1.09454e-10	2.90255	17.7587	6.72775	2.90255	1.90996	0.364043
0.094	9.94	0.0902	0.108	3.40245	6	2.575	1.11857e-11	0.1019	9.297	0.099	0.712	3.40745	0.2	0.225	4.27596e-11	0.0481005	4.24316	12.5451	2.10724e-11	0.418104	0.0156907	0.609696	1.09432e-10	2.90755	22.4101	6.7298	2.90755	4.92285	0.976002
0.0943	8.913	0.0902	6.682	3.40745	9.2	3.6	1.11467e-11	0.1022	8.485	0.099	1.969	3.41245	0.5	0.4	4.25181e-11	0.0482005	4.228	12.501	2.10703e-11	0.418204	0.0158787	0.615741	1.09411e-10	2.91255	21.3458	6.95754	2.91255	5.52881	1.23851
0.0943	8.958	0.0902	6.925	3.41245	11.8	4.85	1.10906e-11	0.1022	8.893	0.099	4.401	3.41745	1.2	0.4	4.23687e-11	0.0483005	4.21369	12.4591	2.10682e-11	0.418304	0.0160105	0.620327	1.09389e-10	2.91755	19.6312	6.25855	2.91755	2.72158	0.531987
0.0944	8.829	0.0903	1.407	3.41745	14	6.125	1.10306e-11	0.1022	8.962	0.099	6.033	3.42245	1.7	0.475	4.22164e-11	0.0484005	4.19952	12.4175	2.10661e-11	0.418404	0.0161478	0.625083	1.09367e-10	2.92255	20.6122	6.83797	2.92255	5.45925	1.24504
0.0944	9.093	0.0903	2.856	3.42245	13	5.3	1.0967e-11	0.1022	9.172	0.099	7.088	3.42745	0.7	0.525	4.20543e-11	0.0485005	4.18532	12.3758	2.1064e-11	0.418504	0.0162783	0.629669	1.09346e-10	2.92755	18.753	6.52885	2.92755	3.71232	0.755516
0.0944	9.661	0.0903	3.537	3.42745	11.8	3.8	1.09009e-11	0.1022	9.478	0.0991	1.767	3.43245	1.2	0.55	4.19564e-11	0.0486005	4.17116	12.3341	2.10619e-11	0.418604	0.0163886	0.63371	1.09324e-10	2.93255	21.0085	6.73814	2.93255	1.24199	0.16466
0.0945	8.942	0.0903	4.203	3.43245	5.5	2.3	1.0845e-11	0.1023	8.043	0.0991	2.8	3.43745	1.2	0.5	4.18724e-11	0.0487005	4.15727	12.2932	2.10597e-11	0.418704	0.0167392	0.643684	1.09302e-10	2.93755	18.287	6.80927	2.93755	2.69503	0.547899
0.0945	9.305	0.0903	7.935	3.43745	5	1.95	1.08027e-11	0.1023	8.124	0.0991	3.56	3.44245	1.1	0.475	4.17064e-11	0.0488005	4.1435	12.2525	2.10576e-11	0.418804	0.0172245	0.656542	1.09281e-10	2.94255	15.7329	6.33266	2.94255	2.96469	0.628821
0.0947	8.212	0.0904	4.599	3.44245	6	2.15	1.07933e-11	0.1023	9.566	0.0991	5.02	3.44745	1.7	0.7	4.17115e-11	0.0489005	4.12997	12.2124	2.10555e-11	0.418904	0.0176067	0.667311	1.09259e-10	2.94755	17.5239	6.68041	2.94755	4.64054	1.29851
0.0947	8.571	0.0905	4.616	3.44745	5.7	1.85	1.0812e-11	0.1025	9.277	0.0991	7.65	3.45245	2.6	1.025	4.17987e-11	0.0490005	4.11587	12.1709	2.10533e-11	0.419004	0.0180669	0.679762	1.09237e-10	2.95255	17.5519	6.70538	2.95255	4.16002	1.06853
0.0947	8.856	0.0905	6.977	3.45245	5.3	2.625	1.08172e-11	0.1026	8.888	0.0992	1.47	3.45745	2.2	0.8	4.19006e-11	0.0491005	4.10153	12.1288	2.10512e-11	0.419104	0.0184089	0.68975	1.09216e-10	2.95755	18.7516	6.27308	2.95755	1.79889	0.342344
0.0947	9.736	0.0906	5.601	3.45745	8.2	2.775	1.08411e-11	0.1027	8.279	0.0992	2.418	3.46245	1.8	0.625	4.19338e-11	0.0492005	4.08756	12.0877	2.1049e-11	0.419204	0.0186429	0.697273	1.09194e-10	2.96255	19.3268	6.23117	2.96255	3.7522	0.717738
0.0948	8.245	0.0906	5.976	3.46245	7.2	3.175	1.08745e-11	0.1027	8.324	0.0992	3.629	3.46745	2.8	0.825	4.19209e-11	0.0493005	4.07382	12.0471	2.10468e-11	0.419304	0.0188021	0.702927	1.09173e-10	2.96755	17.3039	6.02765	2.96755	2.40427	0.528862
0.095	8.488	0.0906	6.516	3.46745	13.9	5.375	1.0929e-11	0.1027	8.734	0.0992	7.223	3.47245	2.2	0.8	4.20037e-11	0.0494005	4.05987	12.006	2.10447e-11	0.419404	0.018978	0.709033	1.09151e-10	2.97255	20.8017	6.40242	2.97255	4.28542	0.876907
0.095	8.65	0.0907	1.388	3.47245	12.5	4.775	1.09569e-11	0.1027	9.404	0.0993	1.511	3.47745	2.7	0.825	4.2058e-11	0.0495005	4.04625	11.9657	2.10425e-11	0.419504	0.0191298	0.714519	1.09129e-10	2.97755	22.5343	6.86609	2.97755	3.8789	0.718065
0.095	9.776	0.0907	3.263	3.47745	8.5	3	1.09418e-11	0.1027	9.917	0.0993	1.622	3.48245	1.6	0.75	4.20756e-11	0.0496005	4.03303	11.9263	2.10403e-11	0.419604	0.0192933	0.720328	1.09108e-10	2.98255	16.1383	6.2111	2.98255	4.2621	1.03549
0.095	9.933	0.0908	7.347	3.48245	6.1	2.675	1.09304e-11	0.1027	9.943	0.0993	1.708	3.48745	1.9	0.8	4.21331e-11	0.0497005	4.01966	11.8866	2.10381e-11	0.419704	0.0193887	0.724282	1.09086e-10	2.98755	26.2554	6.86491	2.98755	10.1278	2.26809
0.095	9.993	0.0909	0.812	3.48745	7.8	2.8	1.09412e-11	0.1028	8.191	0.0993	2.074	3.49245	2.2	0.575	4.21358e-11	0.0498005	4.00666	11.8477	2.10359e-11	0.419804	0.0194301	0.726609	1.09065e-10	2.99255	26.1404	6.04895	2.99255	8.50371	1.59663
0.0951	8.405	0.0909	6.357	3.49245	9.2	3.45	1.09513e-11	0.1028	8.338	0.0993	5.009	3.49745	2.5	0.525	4.20924e-11	0.0499005	3.99421	11.8102	2.10337e-11	0.419904	0.0194687	0.728852	1.09043e-10	2.99755	23.459	6.65828	2.99755	6.43075	1.31909
0.0951	8.532	0.091	0.246	3.49745	9.1	4.175	1.09687e-11	0.1028	8.852	0.0993	7.19	3.50245	1.3	0.7	4.19915e-11	0.0500005	3.98232	11.7739	2.10315e-11	0.420004	0.0194826	0.730279	1.09021e-10	3.00255	24.8294	7.65557	3.00255	4.39343	0.813979
0.0951	8.729	0.091	1.287	3.50245	14.9	6.2	1.09431e-11	0.1028	9.789	0.0994	4.939	3.50745	1.8	0.525	4.19673e-11	0.0501005	3.97025	11.7372	2.10293e-11	0.420104	0.0194791	0.7311	1.09e-10	3.00755	21.6911	6.97134	3.00755	3.79811	0.779694
0.0951	9.649	0.091	1.393	3.50745	11.9	4.6	1.0893e-11	0.1029	8.001	0.0994	6.264	3.51245	0.8	0.25	4.17651e-11	0.0502005	3.95869	11.7017	2.10271e-11	0.420204	0.0194405	0.730588	1.08978e-10	3.01255	13.3664	5.61883	3.01255	8.97288	3.84659
0.0952	8.179	0.091	1.79	3.51245	10.1	3.7	1.08557e-11	0.1029	9.438	0.0994	6.416	3.51745	0.9	0.375	4.15254e-11	0.0503005	3.94702	11.6659	2.10248e-11	0.420304	0.019385	0.729354	1.08957e-10	3.01755	16.2607	6.63016	3.01755	0.544342	0.0883898
0.0952	8.855	0.091	7.667	3.51745	7.3	3.35	1.08317e-11	0.1029	9.728	0.0995	0.032	3.52245	0.3	0.175	4.12927e-11	0.0504005	3.93491	11.6291	2.10226e-11	0.420404	0.0193224	0.727787	1.08935e-10	3.02255	16.4963	7.02874	3.02255	3.10438	0.858372
0.0953	9.497	0.0911	3.213	3.52245	11.3	4.725	1.07977e-11	0.103	8.99	0.0995	0.095	3.52745	0.7	0.225	4.10096e-11	0.0505005	3.92265	11.5921	2.10204e-11	0.420504	0.0192703	0.72668	1.08914e-10	3.02755	20.5507	7.07069	3.02755	3.72677	0.844036
0.0953	9.713	0.0911	6.443	3.52745	11.7	3.85	1.07865e-11	0.103	9.442	0.0995	0.113	3.53245	0.6	0.125	4.07131e-11	0.0506005	3.91063	11.5555	2.10181e-11	0.420604	0.0191949	0.724459	1.08892e-10	3.03255	0	0	3.03255	0	0
0.0954	8.134	0.0912	3.486	3.53245	9.1	4.1	1.08058e-11	0.1031	8.31	0.0995	1.176	3.53745	0.2	0.225	4.04083e-11	0.0507005	3.89952	11.5211	2.10159e-11	0.420704	0.0191085	0.7216	1.0887e-10	3.03755	13.4022	5.21975	3.03755	0.51796	0.0654022
0.0954	8.44	0.0912	7.025	3.53745	10.8	4.15	1.08466e-11	0.1031	8.702	0.0995	2.887	3.54245	0.2	0.125	4.01014e-11	0.0508005	3.8889	11.4877	2.10136e-11	0.420804	0.0190178	0.718429	1.08849e-10	3.04255	16.7136	6.66255	3.04255	1.88069	0.431301
0.0954	8.484	0.0913	0.165	3.54245	8.1	3.325	1.08966e-11	0.1031	9.367	0.0995	3.372	3.54745	0.1	0.175	3.97835e-11	0.0509005	3.87739	11.4524	2.10114e-11	0.420904	0.0189305	0.715478	1.08827e-10	3.04755	19.3528	7.16531	3.04755	3.18039	0.637298
0.0954	8.588	0.0914	0.99	3.54745	10.6	4.2	1.09555e-11	0.1032	8.697	0.0996	0.825	3.55245	0.2	0.05	3.94583e-11	0.0510005	3.86613	11.4176	2.10091e-11	0.421004	0.0188483	0.712828	1.08806e-10	3.05255	18.0308	6.90883	3.05255	0.859787	0.0987022
0.0954	8.719	0.0914	2.831	3.55245	12.1	4.775	1.10234e-11	0.1032	9.668	0.0996	0.974	3.55745	0.3	0.125	3.91431e-11	0.0511005	3.85534	11.3839	2.10068e-11	0.421104	0.0187731	0.710551	1.08784e-10	3.05755	16.1325	6.36965	3.05755	0.146133	0.0269502
0.0954	9.363	0.0914	4.117	3.55745	10.4	4.5	1.10442e-11	0.1033	8.003	0.0996	1.184	3.56245	0.4	0.1	3.88168e-11	0.0512005	3.84488	11.3509	2.10046e-11	0.421204	0.0187048	0.708619	1.08763e-10	3.06255	21.74	6.80499	3.06255	0.530098	0.0466324
0.0955	9.749	0.0914	5.561	3.56245	12.3	5.075	1.10463e-11	0.1033	8.085	0.0996	4.666	3.56745	0	0.075	3.84801e-11	0.0513005	3.83456	11.3183	2.10023e-11	0.421304	0.0186231	0.705957	1.08741e-10	3.06755	21.6197	6.65867	3.06755	1.33552	0.158688
0.0956	9.8	0.0914	5.614	3.56745	13.1	5.325	1.10342e-11	0.1033	8.122	0.0996	4.832	3.57245	0.1	0.075	3.81297e-11	0.0514005	3.82378	11.2846	2.1e-11	0.421404	0.0185455	0.703512	1.0872e-10	3.07255	19.9529	7.05784	3.07255	0.318576	0.0334358
0.0957	9.662	0.0914	6.048	3.57245	12.2	4.95	1.10496e-11	0.1033	8.141	0.0996	5.944	3.57745	0	0.05	3.77873e-11	0.0515005	3.81357	11.2523	2.09977e-11	0.421504	0.0184562	0.700318	1.08698e-10	3.07755	16.3715	6.04631	3.07755	0.968618	0.153816
0.0958	8.469	0.0914	7.468	3.57745	10.6	4	1.10717e-11	0.1033	9.464	0.0996	6.021	3.58245	0	0.025	3.74393e-11	0.0516005	3.80369	11.2206	2.09954e-11	0.421604	0.0183697	0.697308	1.08677e-10	3.08255	23.5189	6.93319	3.08255	1.5155	0.148954
0.0958	8.507	0.0915	0.062	3.58245	10.7	5.1	1.11125e-11	0.1034	8.35	0.0996	6.679	3.58745	0	0	3.70727e-11	0.0517005	3.79336	11.1881	2.09931e-11	0.421704	0.0183015	0.695322	1.08655e-10	3.08755	21.4859	6.81067	3.08755	4.68507	0.998099
0.0958	9.264	0.0915	2.731	3.58745	15.9	6.175	1.11252e-11	0.1034	8.506	0.0996	7.039	3.59245	0	0	3.67038e-11	0.0518005	3.78429	11.1582	2.09908e-11	0.421804	0.0182288	0.693089	1.08634e-10	3.09255	19.267	6.10987	3.09255	0.985893	0.086705
0.0959	8.563	0.0915	3.742	3.59245	11	3.925	1.11028e-11	0.1034	8.614	0.0997	5.434	3.59745	0	0	3.63385e-11	0.0519005	3.77475	11.1274	2.09885e-11	0.421904	0.0181516	0.690606	1.08612e-10	3.09755	20.292	6.65555	3.09755	4.00045	0.916143
0.0959	9.412	0.0915	4.983	3.59745	9.4	4.85	1.10629e-11	0.1034	9.138	0.0997	6.396	3.60245	0	0	3.59769e-11	0.0520005	3.76479	11.0956	2.09862e-11	0.422004	0.0180661	0.687597	1.08591e-10	3.10255	20.6716	6.97193	3.10255	1.01483	0.104524
0.0961	8.792	0.0915	6.483	3.60245	15.4	5.975	1.10134e-11	0.1034	9.322	0.0998	1.777	3.60745	0	0	3.56189e-11	0.0521005	3.7547	11.0636	2.09839e-11	0.422104	0.0179846	0.684833	1.08569e-10	3.10755	19.4069	6.61986	3.10755	0.083267	0.0107502
0.0961	9.032	0.0915	7.187	3.60745	12.7	4.65	1.09618e-11	0.1035	9.262	0.0998	3.199	3.61245	0	0.025	3.52644e-11	0.0522005	3.74475	11.0319	2.09816e-11	0.422204	0.0179084	0.682366	1.08548e-10	3.11255	15.3495	5.82004	3.11255	2.83971	0.550651
0.0961	9.683	0.0916	1.031	3.61245	8.3	4.1	1.09232e-11	0.1035	9.559	0.0999	2.417	3.61745	0	0	3.49285e-11	0.0523005	3.73566	11.0021	2.09793e-11	0.422304	0.0178291	0.679708	1.08526e-10	3.11755	15.9235	5.81895	3.11755	2.76152	0.592004
0.0962	8.348	0.0916	1.13	3.61745	11.7	4.25	1.08892e-11	0.1035	9.904	0.0999	3.695	3.62245	0	0	3.45809e-11	0.0524005	3.72626	10.9717	2.09769e-11	0.422404	0.0177485	0.67696	1.08505e-10	3.12255	17.2823	6.44021	3.12255	2.16587	0.545485
0.0963	8.367	0.0916	2.519	3.62245	9.5	4.025	1.08776e-11	0.1036	8.209	0.0999	7.682	3.62745	0	0	3.42368e-11	0.0525005	3.71652	10.9405	2.09746e-11	0.422504	0.017677	0.674709	1.08483e-10	3.12755	17.3545	6.58137	3.12755	3.36372	0.774182
0.0963	9.337	0.0916	3.062	3.62745	10.1	3.775	1.08745e-11	0.1036	8.235	0.1	0.201	3.63245	0	0	3.38961e-11	0.0526005	3.70685	10.9095	2.09723e-11	0.422604	0.0176022	0.672274	1.08462e-10	3.13255	20.4458	7.36149	3.13255	1.61293	0.210389
0.0963	9.766	0.0916	7.19	3.63245	8.7	2.8	1.0855e-11	0.1036	9.778	0.1	2.288	3.63745	0.1	0	3.35588e-11	0.0527005	3.69682	10.8778	2.09699e-11	0.422704	0.0175287	0.669895	1.0844e-10	3.13755	20.4102	6.89048	3.13755	3.05286	0.512895
0.0963	9.928	0.0916	7.497	3.63745	8.1	3.4	1.08375e-11	0.1037	8.89	0.1	2.438	3.64245	0	0	3.32248e-11	0.0528005	3.68665	10.8457	2.09676e-11	0.422804	0.0174741	0.668428	1.08419e-10	3.14255	17.5377	6.13849	3.14255	1.66033	0.303055
0.0964	8.414	0.0917	4.75	3.64245	7.3	3.15	1.08224e-11	0.1038	8.231	0.1	3.428	3.64745	0	0	3.28942e-11	0.0529005	3.67584	10.8123	2.09652e-11	0.422904	0.0174151	0.666754	1.08397e-10	3.14755	22.0627	6.97535	3.14755	4.10513	0.755665
0.0964	8.419	0.0917	5.015	3.64745	10.1	4.45	1.08321e-11	0.1038	8.955	0.1	6.299	3.65245	0	0	3.25668e-11	0.0530005	3.66524	10.7793	2.09629e-11	0.423004	0.0173454	0.664542	1.08376e-10	3.15255	22.65	6.96584	3.15255	2.86746	0.397751
0.0965	8.018	0.0917	5.032	3.65245	15.1	5.35	1.08674e-11	0.1038	9.002	0.1	7.784	3.65745	0	0	3.22428e-11	0.0531005	3.65487	10.7469	2.09605e-11	0.423104	0.0172747	0.66227	1.08354e-10	3.15755	15.994	5.86828	3.15755	4.02637	1.07905
0.0965	9.136	0.0917	5.39	3.65745	7.1	2.85	1.08984e-11	0.1038	9.323	0.1001	5.584	3.66245	0	0	3.19219e-11	0.0532005	3.64512	10.7159	2.09581e-11	0.423204	0.0172163	0.660595	1.08333e-10	3.16255	24.7163	6.85959	3.16255	5.91232	1.1614
0.0966	8.131	0.0918	5.585	3.66245	7.6	2.525	1.09124e-11	0.1038	9.798	0.1001	6.046	3.66745	0	0.025	3.16093e-11	0.0533005	3.63615	10.6865	2.09558e-11	0.423304	0.0171603	0.65902	1.08311e-10	3.16755	26.9651	6.65563	3.16755	6.02977	1.04347
0.0966	9.056	0.0919	1.703	3.66745	5.1	1.7	1.09073e-11	0.1039	8.243	0.1002	1.038	3.67245	0	0	3.13046e-11	0.0534005	3.62725	10.6573	2.09534e-11	0.423404	0.0171144	0.657878	1.0829e-10	3.17255	25.2785	6.69875	3.17255	2.5972	0.402346
0.0967	8.181	0.0919	3.299	3.67245	3.6	1.7	1.0894e-11	0.1039	8.577	0.1002	4.327	3.67745	0	0	3.09931e-11	0.0535005	3.61714	10.6255	2.0951e-11	0.423504	0.017064	0.656534	1.08269e-10	3.17755	21.3635	6.46385	3.17755	1.74453	0.201591
0.0967	8.55	0.0919	3.713	3.67745	6.5	2.575	1.08792e-11	0.1039	9.713	0.1002	5.281	3.68245	0	0	3.06847e-11	0.0536005	3.60654	10.5927	2.09486e-11	0.423604	0.0170122	0.655123	1.08247e-10	3.18255	19.4284	6.46458	3.18255	2.65333	0.391448
0.0967	8.587	0.0919	4.806	3.68245	10.2	4.4	1.08939e-11	0.104	8.527	0.1002	6.917	3.68745	0	0	3.03794e-11	0.0537005	3.59624	10.5605	2.09463e-11	0.423704	0.0169906	0.654925	1.08226e-10	3.18755	15.2518	6.89637	3.18755	2.1975	0.653842
0.0969	9.956	0.092	2.609	3.68745	13.9	5.725	1.09082e-11	0.104	8.529	0.1003	1.793	3.69245	0.1	0	3.0077e-11	0.0538005	3.58574	10.528	2.09439e-11	0.423804	0.0169767	0.655012	1.08204e-10	3.19255	15.4096	6.33587	3.19255	0.805269	0.141273
0.097	8.046	0.092	2.722	3.69245	16.4	6.85	1.09025e-11	0.104	8.851	0.1003	1.905	3.69745	0	0	2.97777e-11	0.0539005	3.57539	10.4957	2.09415e-11	0.423904	0.0169763	0.655577	1.08183e-10	3.19755	13.2139	5.16974	3.19755	0.769003	0.1524
0.097	9.2	0.092	2.906	3.69745	14.7	6	1.08879e-11	0.104	9.417	0.1003	1.919	3.70245	0.2	0.025	2.94889e-11	0.0540005	3.56518	10.4638	2.09391e-11	0.424004	0.017011	0.65731	1.08161e-10	3.20255	20.8898	7.12115	3.20255	1.99593	0.323056
0.097	9.325	0.092	5.738	3.70245	14	5.525	1.09067e-11	0.104	9.907	0.1003	2.334	3.70745	0	0.075	2.92196e-11	0.0541005	3.55556	10.4332	2.09367e-11	0.424104	0.0170375	0.65878	1.0814e-10	3.20755	15.823	6.2225	3.20755	3.15493	0.771934
0.097	9.927	0.0921	2.26	3.70745	12.5	4.8	1.09112e-11	0.1041	8.466	0.1003	3.371	3.71245	0.2	0	2.89569e-11	0.0542005	3.54565	10.402	2.09342e-11	0.424204	0.0170237	0.658865	1.08118e-10	3.21255	14.8899	5.87241	3.21255	3.36103	0.758889
0.0971	8.039	0.0921	3.618	3.71245	9.6	3.275	1.09309e-11	0.1041	9.112	0.1003	5.35	3.71745	0.1	0.125	2.8704e-11	0.0543005	3.5356	10.3705	2.09318e-11	0.424304	0.0170012	0.658619	1.08097e-10	3.21755	20.0608	7.31333	3.21755	3.32486	0.73256
0.0971	9.559	0.0921	4.791	3.71745	6.2	2.375	1.09688e-11	0.1041	9.221	0.1003	5.414	3.72245	0.1	0.05	2.84811e-11	0.0544005	3.52561	10.3392	2.09294e-11	0.424404	0.016961	0.657672	1.08076e-10	3.22255	16.9093	6.06261	3.22255	1.46184	0.254517
0.0971	9.799	0.0921	5.748	3.72245	5.7	2.175	1.09731e-11	0.1041	9.67	0.1003	5.898	3.72745	0.1	0.1	2.82353e-11	0.0545005	3.51536	10.3073	2.0927e-11	0.424504	0.016926	0.656932	1.08054e-10	3.22755	16.7493	6.1859	3.22755	0.923938	0.12551
0.0972	8.067	0.0921	6.61	3.72745	5.8	2.025	1.09632e-11	0.1041	9.846	0.1004	0.07	3.73245	0.1	0.075	2.80098e-11	0.0546005	3.50545	10.2762	2.09246e-11	0.424604	0.016894	0.656304	1.08033e-10	3.23255	20.5375	6.39842	3.23255	2.54837	0.379499
0.0972	8.272	0.0922	5.304	3.73245	7.1	2.55	1.09762e-11	0.1042	9.667	0.1004	1.044	3.73745	0	0.15	2.78034e-11	0.0547005	3.49546	10.2449	2.09221e-11	0.424704	0.0168422	0.654843	1.08011e-10	3.23755	23.4658	6.98653	3.23755	4.81401	0.947539
0.0972	8.83	0.0922	6.684	3.73745	7.9	3.875	1.09916e-11	0.1043	8.092	0.1004	1.519	3.74245	0.2	0.025	2.75738e-11	0.0548005	3.48581	10.2144	2.09197e-11	0.424804	0.01678	0.652897	1.0799e-10	3.24255	20.9937	7.25207	3.24255	3.3498	0.744913
0.0972	9.394	0.0923	3.018	3.74245	13.1	5.05	1.09918e-11	0.1043	8.675	0.1004	5.409	3.74745	0.1	0.1	2.73338e-11	0.0549005	3.47562	10.1827	2.09173e-11	0.424904	0.0167088	0.650477	1.07969e-10	3.24755	17.8894	6.72497	3.24755	1.53621	0.286205
0.0972	9.542	0.0923	5.472	3.74745	12	5.075	1.09713e-11	0.1043	8.703	0.1005	3.839	3.75245	0.1	0	2.70901e-11	0.0550006	3.4659	10.1521	2.09148e-11	0.425004	0.0166738	0.649696	1.07947e-10	3.25255	22.9085	6.9041	3.25255	4.61678	0.870161
0.0972	9.873	0.0923	7.172	3.75245	11.7	4.35	1.09444e-11	0.1044	8.745	0.1005	4.75	3.75745	0.2	0.025	2.68328e-11	0.0551006	3.45656	10.1223	2.09124e-11	0.425104	0.0166341	0.648719	1.07926e-10	3.25755	21.5714	6.9807	3.25755	5.05438	1.0907
0.0973	8.269	0.0923	7.408	3.75745	10.2	4.375	1.09299e-11	0.1044	9.539	0.1005	7.106	3.76245	0.3	0.125	2.65971e-11	0.0552006	3.44747	10.0931	2.09099e-11	0.425204	0.0166067	0.648226	1.07904e-10	3.26255	19.5003	6.28874	3.26255	2.66522	0.467921
0.0973	8.54	0.0925	0.277	3.76245	11.3	4.7	1.09352e-11	0.1045	8.38	0.1005	7.92	3.76745	0.1	0.025	2.63829e-11	0.0553006	3.43857	10.0643	2.09074e-11	0.425304	0.0165717	0.647426	1.07883e-10	3.26755	21.2908	7.05562	3.26755	4.8756	1.071
0.0973	8.708	0.0926	1.056	3.76745	13.3	4.2	1.09356e-11	0.1045	8.459	0.1006	2.91	3.77245	0	0.075	2.61427e-11	0.0554006	3.43016	10.0366	2.0905e-11	0.425404	0.0165486	0.647082	1.07862e-10	3.27255	19.7749	6.95234	3.27255	3.30379	0.632401
0.0973	9.194	0.0927	0.125	3.77245	5.5	2.95	1.09491e-11	0.1045	8.565	0.1006	6.214	3.77745	0.1	0.1	2.59423e-11	0.0555006	3.42176	10.0089	2.09025e-11	0.425504	0.0164934	0.645413	1.0784e-10	3.27755	18.859	5.97106	3.27755	1.00845	0.13034
0.0973	9.426	0.0927	3.521	3.77745	12.7	4.95	1.09724e-11	0.1047	8.073	0.1006	6.782	3.78245	0.1	0.05	2.57277e-11	0.0556006	3.41345	9.98137	2.09001e-11	0.425604	0.0164292	0.643309	1.07819e-10	3.28255	18.7926	6.95631	3.28255	2.54883	0.479039
0.0973	9.529	0.0927	4.552	3.78245	12.1	4.5	1.09893e-11	0.1047	9.03	0.1007	0.674	3.78745	0.2	0.075	2.55108e-11	0.0557006	3.40554	9.95474	2.08976e-11	0.425704	0.0163696	0.641422	1.07798e-10	3.28755	16.8065	6.78346	3.28755	2.58246	0.518036
0.0974	8.882	0.0928	2.608	3.78745	8.9	3.525	1.10093e-11	0.1048	8.22	0.1007	2.295	3.79245	0	0	2.52817e-11	0.0558006	3.39895	9.93086	2.08951e-11	0.425804	0.0163026	0.639156	1.07776e-10	3.29255	16.5097	6.21325	3.29255	4.44174	1.1799
0.0974	8.963	0.0928	3.069	3.79245	7.6	2.975	1.10208e-11	0.1048	8.523	0.1007	3.313	3.79745	0.1	0.025	2.50304e-11	0.0559006	3.39306	9.90845	2.08926e-11	0.425904	0.0162278	0.636452	1.07755e-10	3.29755	18.5799	7.08919	3.29755	3.4373	0.852949
0.0975	8.557	0.0928	7.087	3.79745	9.7	3.875	1.10127e-11	0.1048	8.875	0.1008	1.326	3.80245	0	0.025	2.47987e-11	0.0560006	3.38694	9.88558	2.08901e-11	0.426004	0.0161478	0.63338	1.07733e-10	3.30255	18.4086	6.20535	3.30255	1.49235	0.272281
0.0975	8.948	0.0929	1.15	3.80245	9.4	3.725	1.1017e-11	0.1048	9.801	0.1008	2.662	3.80745	0.2	0.075	2.45952e-11	0.0561006	3.38079	9.86269	2.08877e-11	0.426104	0.0160683	0.630326	1.07712e-10	3.30755	20.2102	6.66701	3.30755	3.38039	0.608401
0.0975	9.494	0.0929	1.454	3.80745	11.4	4.275	1.10225e-11	0.1048	9.982	0.1008	3.608	3.81245	0.3	0.05	2.4386e-11	0.0562006	3.37501	9.84058	2.08852e-11	0.426204	0.0159911	0.62743	1.07691e-10	3.31255	16.7329	5.88381	3.31255	2.29942	0.455776
0.0976	8.102	0.093	0.797	3.81245	13.8	5.9	1.10086e-11	0.1049	8.649	0.1008	6.123	3.81745	0.1	0.075	2.41845e-11	0.0563006	3.37006	9.82016	2.08827e-11	0.426304	0.0159136	0.624498	1.07669e-10	3.31755	21.0817	6.57554	3.31755	3.59369	0.704904
0.0976	8.12	0.093	2.184	3.81745	13.5	6.2	1.09878e-11	0.1049	8.705	0.1009	0.444	3.82245	0	0.05	2.39602e-11	0.0564006	3.36526	9.80007	2.08802e-11	0.426404	0.0158364	0.621574	1.07648e-10	3.32255	21.9254	6.63405	3.32255	3.15621	0.567866
0.0976	9.303	0.093	4.488	3.82245	16	5.8	1.09756e-11	0.105	8.373	0.1009	1.314	3.82745	0.2	0.1	2.37815e-11	0.0565006	3.36074	9.78056	2.08777e-11	0.426504	0.0157594	0.618651	1.07627e-10	3.32755	16.8135	6.52991	3.32755	3.90311	0.903231
0.0976	9.386	0.093	7.584	3.82745	10.6	4.85	1.09717e-11	0.105	8.941	0.1009	3.047	3.83245	0	0.025	2.35777e-11	0.0566006	3.35609	9.76083	2.08752e-11	0.426604	0.0156852	0.6159	1.07605e-10	3.33255	25.5486	6.62028	3.33255	9.50954	2.10922
0.0977	8.175	0.0931	0.085	3.83245	12.9	5	1.09832e-11	0.1051	8.128	0.101	3.612	3.83745	0	0.025	2.33616e-11	0.0567006	3.35011	9.73847	2.08727e-11	0.426704	0.0156118	0.613186	1.07584e-10	3.33755	26.4503	6.30525	3.33755	7.8223	1.44637
0.0977	8.235	0.0931	3.309	3.83745	10.5	4.375	1.10239e-11	0.1051	9.598	0.101	3.809	3.84245	0	0.025	2.31422e-11	0.0568006	3.34362	9.7151	2.08702e-11	0.426804	0.0155353	0.61026	1.07563e-10	3.34255	23.6162	6.72903	3.34255	6.09279	1.23003
0.0977	9.279	0.0931	4.115	3.84245	11.2	4.575	1.10362e-11	0.1052	8.084	0.101	7.532	3.84745	0.1	0.075	2.29379e-11	0.0569006	3.33693	9.69134	2.08677e-11	0.426904	0.0154584	0.607282	1.07541e-10	3.34755	25.2976	7.59809	3.34755	3.7258	0.661125
0.0978	8.029	0.0931	4.45	3.84745	13.8	5.275	1.10428e-11	0.1052	8.504	0.1011	0.048	3.85245	0.4	0.05	2.27455e-11	0.0570006	3.33095	9.66907	2.08652e-11	0.427004	0.0153815	0.604282	1.0752e-10	3.35255	21.8033	6.95965	3.35255	3.26163	0.637079
0.0978	9.174	0.0931	5.469	3.85245	13.4	6.075	1.10305e-11	0.1052	8.751	0.1011	3.661	3.85745	0.3	0.2	2.2589e-11	0.0571006	3.3243	9.64545	2.08627e-11	0.427104	0.0153054	0.601333	1.07499e-10	3.35755	12.758	5.36732	3.35755	8.76415	3.6752
0.0978	9.448	0.0931	7.397	3.85745	12.4	4.175	1.10503e-11	0.1052	8.765	0.1011	4.828	3.86245	0.1	0.175	2.24774e-11	0.0572006	3.31747	9.62151	2.08602e-11	0.427204	0.0152331	0.598634	1.07477e-10	3.36255	17.11	6.92992	3.36255	0.426551	0.0691624
0.0978	9.983	0.0933	0.214	3.86245	9.7	3.95	1.10604e-11	0.1053	8.165	0.1012	2.025	3.86745	0.9	0.275	2.23929e-11	0.0573006	3.31059	9.59747	2.08577e-11	0.427304	0.0151595	0.595845	1.07456e-10	3.36755	17.2766	7.21744	3.36755	2.62265	0.693185
0.0979	8.527	0.0933	4.199	3.86745	10.6	4.825	1.10514e-11	0.1053	9.097	0.1012	3.227	3.87245	0.6	0.2	2.23106e-11	0.0574006	3.30461	9.57532	2.08551e-11	0.427404	0.0150843	0.592921	1.07435e-10	3.37255	20.4023	6.9338	3.37255	3.17622	0.684682
0.098	9.102	0.0933	5.592	3.87245	12.8	4.75	1.10279e-11	0.1053	9.79	0.1012	4.009	3.87745	0.3	0.1	2.21722e-11	0.0575006	3.29821	9.55231	2.08526e-11	0.427504	0.0150091	0.589976	1.07414e-10	3.37755	0	0	3.37755	0	0
0.098	9.348	0.0934	6.169	3.87745	10.4	4.425	1.10207e-11	0.1054	8.245	0.1012	4.804	3.88245	0.1	0.125	2.20181e-11	0.0576006	3.2917	9.52912	2.08501e-11	0.427604	0.0149349	0.587099	1.07392e-10	3.38255	13.1127	5.20384	3.38255	0.46257	0.0571871
0.0981	8.393	0.0937	1.735	3.88245	13.7	5.3	1.1042e-11	0.1054	9.59	0.1012	5.729	3.88745	0.3	0.1	2.18719e-11	0.0577006	3.2859	9.5074	2.08476e-11	0.427704	0.0148607	0.58421	1.07371e-10	3.38755	16.6278	6.56424	3.38755	1.46642	0.335978
0.0981	9.096	0.0937	2.471	3.88745	12.6	4.9	1.10787e-11	0.1054	9.945	0.1012	6.54	3.89245	0.4	0.175	2.17447e-11	0.0578006	3.28034	9.48619	2.08451e-11	0.427804	0.0147886	0.581457	1.0735e-10	3.39255	18.7256	6.80456	3.39255	2.54073	0.500476
0.0981	9.115	0.0937	7.894	3.89245	10.1	3.775	1.11071e-11	0.1055	8.884	0.1012	7.072	3.89745	0.9	0.45	2.16607e-11	0.0579006	3.27415	9.46375	2.08425e-11	0.427904	0.0147157	0.578636	1.07328e-10	3.39755	18.3139	6.93541	3.39755	0.671332	0.0769791
0.0982	9.469	0.0938	6.386	3.89745	11.3	4.25	1.114e-11	0.1056	8.624	0.1013	0.157	3.90245	2.1	0.575	2.17916e-11	0.0580006	3.26936	9.44412	2.084e-11	0.428004	0.0146426	0.575785	1.07307e-10	3.40255	17.1493	6.80265	3.40255	0.979531	0.191907
0.0983	8.218	0.0939	0.495	3.90245	9.5	4.15	1.11581e-11	0.1057	8.164	0.1013	0.276	3.90745	1.7	0.7	2.19207e-11	0.0581006	3.2646	9.4246	2.08375e-11	0.428104	0.0145702	0.572974	1.07286e-10	3.40755	20.8207	6.46012	3.40755	0.724588	0.0637533
0.0983	8.271	0.0939	2.545	3.90745	9	4.175	1.11633e-11	0.1057	8.381	0.1013	2.036	3.91245	2.2	1.35	2.2291e-11	0.0582006	3.25951	9.40445	2.08349e-11	0.428204	0.0144974	0.570113	1.07264e-10	3.41255	22.015	6.80792	3.41255	1.04223	0.123627
0.0983	8.794	0.0939	4.943	3.91245	15.5	4.9	1.11749e-11	0.1057	8.455	0.1013	3.408	3.91745	4.8	1.875	2.30201e-11	0.0583006	3.25438	9.38423	2.08324e-11	0.428304	0.0144249	0.567268	1.07243e-10	3.41755	20.6508	7.23667	3.41755	0.458631	0.0480258
0.0983	9.847	0.094	0.756	3.91745	7.3	3.175	1.11836e-11	0.1057	8.898	0.1013	6.33	3.92245	7.1	2.375	2.406e-11	0.0584006	3.25053	9.36658	2.08298e-11	0.428404	0.0143528	0.564435	1.07222e-10	3.42255	17.2009	6.47768	3.42255	0.8757	0.130498
0.0984	9.397	0.094	2.5	3.92245	6.6	2.3	1.1195e-11	0.1057	9.661	0.1014	2.314	3.92745	5.7	2.4	2.52854e-11	0.0585006	3.24595	9.34753	2.08273e-11	0.428504	0.0142811	0.561614	1.07201e-10	3.42755	24.2488	7.13418	3.42755	1.33188	0.12502
0.0984	9.961	0.094	3.141	3.92745	4.9	1.8	1.12252e-11	0.1058	9.162	0.1015	2.701	3.93245	6.7	2.625	2.64946e-11	0.0586006	3.24115	9.32807	2.08248e-11	0.428604	0.0142099	0.558831	1.07179e-10	3.43255	21.734	6.87911	3.43255	4.14468	0.840039
0.0985	8.249	0.094	3.922	3.93245	6.2	2.35	1.12478e-11	0.1059	9.305	0.1015	6.517	3.93745	8.7	3.55	2.80204e-11	0.0587006	3.23632	9.30858	2.08222e-11	0.428704	0.0141407	0.55617	1.07158e-10	3.43755	20.4597	6.69397	3.43755	1.2339	0.101446
0.0985	8.454	0.094	4.16	3.93745	10	3.95	1.1257e-11	0.1059	9.32	0.1016	0.162	3.94245	11	3.95	3.0144e-11	0.0588006	3.23094	9.28804	2.08197e-11	0.428804	0.0140701	0.553401	1.07137e-10	3.44255	20.6603	6.80188	3.44255	3.90307	0.83391
0.0985	9.09	0.0941	1.829	3.94245	7.5	3.375	1.12564e-11	0.1059	9.729	0.1016	3.589	3.94745	8.8	3.925	3.21054e-11	0.0589006	3.22527	9.26695	2.08171e-11	0.428904	0.0139998	0.550635	1.07116e-10	3.44755	20.0624	6.6902	3.44755	1.04157	0.10276
0.0985	9.709	0.0941	3.965	3.94745	10.9	4.55	1.12798e-11	0.106	8.491	0.1016	4.143	3.95245	10.1	3.9	3.41556e-11	0.0590006	3.21909	9.24485	2.08146e-11	0.429004	0.0139299	0.54789	1.07094e-10	3.45255	19.0931	6.4943	3.45255	0.0679572	0.00925714
0.0986	8.275	0.0941	5.361	3.95245	15.7	5.625	1.1308e-11	0.1061	8.465	0.1016	4.161	3.95745	9.2	3.125	3.59887e-11	0.0591006	3.21385	9.22467	2.0812e-11	0.429104	0.0138604	0.545165	1.07073e-10	3.45755	16.2142	6.2975	3.45755	2.39325	0.44473
0.0986	8.299	0.0941	5.443	3.95745	12.9	4.725	1.13229e-11	0.1061	8.518	0.1017	0.414	3.96245	5.3	2.225	3.71419e-11	0.0592006	3.20826	9.20381	2.08095e-11	0.429204	0.0137916	0.542479	1.07052e-10	3.46255	16.2107	6.04483	3.46255	2.4799	0.49693
0.0986	8.365	0.0941	6.757	3.96245	6.7	2.85	1.13626e-11	0.1061	8.891	0.1017	4.195	3.96745	5.4	1.575	3.79539e-11	0.0593006	3.20238	9.18242	2.08069e-11	0.429304	0.0137227	0.539776	1.07031e-10	3.46755	16.8922	6.28201	3.46755	1.79897	0.435507
0.0986	8.383	0.0941	7.285	3.96745	5.4	2.4	1.14064e-11	0.1061	9.312	0.1017	6.458	3.97245	3.2	1.1	3.83536e-11	0.0594006	3.19681	9.16166	2.08043e-11	0.429404	0.0136542	0.537081	1.07009e-10	3.47255	17.7339	6.7184	3.47255	2.93891	0.64404
0.0986	8.538	0.0942	0.154	3.97245	8.5	3.6	1.14518e-11	0.1062	8.407	0.1017	6.909	3.97745	2.8	1.3	3.86844e-11	0.0595006	3.19013	9.13869	2.08018e-11	0.429504	0.0135859	0.534395	1.06988e-10	3.47755	20.5698	7.25157	3.47755	2.1855	0.304851
0.0987	8.476	0.0942	2.13	3.97745	11.8	4.675	1.1461e-11	0.1062	8.725	0.1018	0.121	3.98245	5.6	1.7	3.91914e-11	0.0596006	3.18325	9.11536	2.07992e-11	0.429604	0.013518	0.531724	1.06967e-10	3.48255	19.7774	6.60417	3.48255	2.4965	0.406934
0.0987	8.495	0.0942	2.952	3.98245	14.6	5.875	1.14565e-11	0.1062	9.414	0.1018	1.099	3.98745	3.4	1.35	3.97192e-11	0.0597006	3.17624	9.09178	2.07967e-11	0.429704	0.0134504	0.529065	1.06946e-10	3.48755	16.5969	5.81689	3.48755	1.40639	0.242986
0.0987	9.375	0.0942	5.069	3.98745	13.1	5.825	1.14709e-11	0.1063	8.249	0.1018	1.121	3.99245	3.3	1.05	4.00808e-11	0.0598006	3.17059	9.07099	2.07941e-11	0.429804	0.0133831	0.52642	1.06924e-10	3.49255	21.9213	6.87098	3.49255	3.67359	0.630702
0.0989	8.052	0.0942	6.566	3.99245	15.7	6.175	1.14889e-11	0.1063	8.559	0.1018	1.821	3.99745	2.1	0.875	4.01978e-11	0.0599006	3.16438	9.04908	2.07915e-11	0.429904	0.0133162	0.523788	1.06903e-10	3.49755	22.3152	6.80086	3.49755	2.47607	0.327046
0.0989	8.375	0.0943	1.505	3.99745	9.9	3.325	1.14774e-11	0.1063	9.978	0.1018	2.431	4.00245	1.9	0.8	4.03095e-11	0.0600006	3.15832	9.02752	2.07889e-11	0.430004	0.0132496	0.521169	1.06882e-10	3.50255	16.0963	6.00926	3.50255	3.27988	0.855638
0.0989	9.526	0.0943	2.616	4.00245	6.4	2.875	1.14545e-11	0.1064	8.314	0.1018	4.031	4.00745	2	0.6	4.03462e-11	0.0601006	3.1525	9.00646	2.07864e-11	0.430104	0.0131834	0.518563	1.06861e-10	3.50755	26.6852	7.46004	3.50755	4.8106	0.920193
0.099	8.569	0.0943	5.608	4.00745	11.4	4.725	1.14366e-11	0.1064	8.628	0.1019	0.287	4.01245	2.4	1	4.03986e-11	0.0602006	3.14707	8.9862	2.07838e-11	0.430204	0.0131175	0.51597	1.0684e-10	3.51255	26.7405	6.60509	3.51255	5.33728	0.887748
0.099	8.909	0.0944	1.545	4.01245	13.3	5.025	1.14434e-11	0.1064	9.14	0.1019	4.951	4.01745	2.8	1.025	4.0617e-11	0.0603006	3.14118	8.96507	2.07812e-11	0.430304	0.0130519	0.51339	1.06818e-10	3.51755	25.7035	6.84576	3.51755	2.09464	0.315862
0.099	9.123	0.0944	1.979	4.01745	10.9	4.15	1.14457e-11	0.1064	9.812	0.1019	7.803	4.02245	4.1	1.375	4.08945e-11	0.0604006	3.13559	8.94455	2.07786e-11	0.430404	0.0129866	0.510823	1.06797e-10	3.52255	20.759	6.3057	3.52255	1.42174	0.159222
0.099	9.324	0.0944	3.536	4.02245	9.7	3.925	1.14977e-11	0.1065	9.435	0.102	0.23	4.02745	3.7	1.25	4.1286e-11	0.0605006	3.12969	8.92344	2.0776e-11	0.430504	0.0129217	0.508269	1.06776e-10	3.52755	19.0062	6.33718	3.52755	2.27645	0.321629
0.099	9.625	0.0944	6.289	4.02745	10.3	4.275	1.152e-11	0.1065	9.795	0.102	1.462	4.03245	3.2	1.025	4.15797e-11	0.0606006	3.12355	8.90189	2.07734e-11	0.430604	0.0128571	0.505728	1.06755e-10	3.53255	16.7983	7.44216	3.53255	1.99666	0.586786
0.0991	8.116	0.0944	7.116	4.03245	11.3	4.425	1.1541e-11	0.1066	8.573	0.102	2.554	4.03745	2.8	1.075	4.17958e-11	0.0607006	3.11858	8.8827	2.07708e-11	0.430704	0.0127928	0.5032	1.06734e-10	3.53755	16.925	6.98987	3.53755	0.702733	0.122925
0.0991	8.512	0.0945	0.335	4.03745	11.9	4.375	1.15774e-11	0.1066	8.895	0.102	3.185	4.04245	2.6	0.85	4.19518e-11	0.0608006	3.11286	8.86204	2.07682e-11	0.430804	0.0127288	0.500684	1.06712e-10	3.54255	12.6351	5.02259	3.54255	0.599867	0.118775
0.0991	8.78	0.0945	1.104	4.04245	7.2	3.6	1.16034e-11	0.1066	8.994	0.102	5.619	4.04745	1.7	0.6	4.1968e-11	0.0609006	3.10718	8.84148	2.07656e-11	0.430904	0.0126652	0.498181	1.06691e-10	3.54755	19.7825	6.62383	3.54755	1.81234	0.270494
0.0991	8.875	0.0945	5.657	4.04745	11.7	3.975	1.15969e-11	0.1066	9.334	0.102	7.636	4.05245	1.7	0.55	4.19139e-11	0.0610006	3.10182	8.82161	2.0763e-11	0.431004	0.0126019	0.49569	1.0667e-10	3.55255	15.4763	6.08207	3.55255	2.50661	0.605676
0.0991	9.055	0.0945	5.877	4.05245	9.3	3.825	1.15783e-11	0.1067	8.828	0.1021	0.773	4.05745	1.7	0.4	4.175e-11	0.0611006	3.09749	8.80378	2.07604e-11	0.431104	0.0125389	0.493212	1.06649e-10	3.55755	15.5819	6.23918	3.55755	2.73995	0.602027
0.0991	9.108	0.0945	6.881	4.05745	9	3.875	1.15727e-11	0.1067	8.92	0.1022	0.054	4.06245	0.6	0.25	4.15455e-11	0.0612006	3.09253	8.78475	2.07578e-11	0.431204	0.0124762	0.490746	1.06628e-10	3.56255	19.0187	6.77905	3.56255	3.03042	0.627794
0.0991	9.133	0.0946	1.506	4.06245	14.5	5.95	1.1552e-11	0.1067	9.66	0.1022	0.528	4.06745	0.4	0.175	4.12466e-11	0.0613006	3.08832	8.76724	2.07552e-11	0.431304	0.0124138	0.488292	1.06606e-10	3.56755	16.2277	5.84439	3.56755	1.17432	0.200148
0.0991	9.365	0.0946	2.685	4.06745	11.4	4.575	1.15068e-11	0.1068	8.193	0.1022	1.616	4.07245	0.1	0.1	4.09198e-11	0.0614006	3.08336	8.74826	2.07526e-11	0.431404	0.0123517	0.485851	1.06585e-10	3.57255	15.9107	5.87675	3.57255	0.723376	0.0980053
0.0991	9.659	0.0946	2.757	4.07245	9.9	3.925	1.14666e-11	0.1068	8.759	0.1022	1.979	4.07745	0.1	0.025	4.05543e-11	0.0615006	3.07887	8.73025	2.075e-11	0.431504	0.01229	0.483422	1.06564e-10	3.57755	20.7764	6.55547	3.57755	2.70025	0.375182
0.0991	9.757	0.0946	4.709	4.07745	11.6	4.85	1.14283e-11	0.1068	9.315	0.1022	2.534	4.08245	0	0.1	4.01899e-11	0.0616006	3.07467	8.71284	2.07474e-11	0.431604	0.0122285	0.481004	1.06543e-10	3.58255	23.1211	6.81853	3.58255	4.89084	0.938901
0.0991	9.781	0.0947	0.73	4.08245	11.7	4.35	1.1415e-11	0.1068	9.832	0.1022	2.635	4.08745	0	0.025	3.98183e-11	0.0617006	3.06994	8.69441	2.07448e-11	0.431704	0.0121674	0.478599	1.06522e-10	3.58755	20.5937	6.98749	3.58755	2.68396	0.585216
0.0993	9.234	0.0947	3.368	4.08745	7	3.025	1.14156e-11	0.1069	8.06	0.1022	5.812	4.09245	0	0	3.94352e-11	0.0618006	3.06479	8.67518	2.07422e-11	0.431804	0.0121065	0.476206	1.06501e-10	3.59255	17.472	6.50835	3.59255	1.33316	0.232675
0.0994	8.369	0.0947	6.488	4.09245	8	3.1	1.14404e-11	0.1069	8.619	0.1022	7.349	4.09745	0	0.025	3.90538e-11	0.0619006	3.05951	8.65572	2.07396e-11	0.431904	0.012046	0.473825	1.06479e-10	3.59755	22.7021	6.79564	3.59755	4.03811	0.724955
0.0995	8.248	0.0947	6.525	4.09745	10.7	4.25	1.1463e-11	0.1069	9.522	0.1022	7.929	4.10245	0.1	0.05	3.86873e-11	0.0620006	3.05356	8.63498	2.07369e-11	0.432004	0.0119858	0.471456	1.06458e-10	3.60255	21.1247	6.76252	3.60255	4.30895	0.895049
0.0995	8.31	0.0947	7.018	4.10245	14.7	6.175	1.14682e-11	0.1069	9.536	0.1023	0.562	4.10745	0	0.025	3.83157e-11	0.0621006	3.04773	8.61449	2.07343e-11	0.432104	0.0119258	0.469099	1.06437e-10	3.60755	19.4572	6.34576	3.60755	2.37898	0.391486
0.0995	9.414	0.0947	7.549	4.10745	15	6.1	1.1449e-11	0.107	9.047	0.1023	3	4.11245	0.2	0.05	3.79652e-11	0.0622006	3.04191	8.59404	2.07317e-11	0.432204	0.0118662	0.466754	1.06416e-10	3.61255	21.2368	6.95619	3.61255	4.28177	0.901038
0.0995	9.886	0.0948	1.295	4.11245	10.7	5.15	1.14439e-11	0.1071	9.912	0.1023	3.755	4.11745	0	0	3.75996e-11	0.0623006	3.03624	8.57392	2.07291e-11	0.432304	0.0118069	0.46442	1.06395e-10	3.61755	21.0154	7.35723	3.61755	2.99965	0.535735
0.0996	8.194	0.0948	1.803	4.11745	14.4	5.2	1.14464e-11	0.1071	9.936	0.1023	5.131	4.12245	0	0.05	3.72491e-11	0.0624006	3.02957	8.55181	2.07264e-11	0.432404	0.0117478	0.462098	1.06374e-10	3.62255	17.5446	5.59718	3.62255	0.919593	0.110674
0.0996	8.408	0.0948	4.664	4.12245	11.2	4.15	1.14525e-11	0.1072	8.533	0.1023	6.1	4.12745	0	0	3.68846e-11	0.0625006	3.02335	8.53065	2.07238e-11	0.432504	0.0116891	0.459787	1.06353e-10	3.62755	18.8818	6.9048	3.62755	2.42195	0.424918
0.0996	8.462	0.0949	1.062	4.12745	9.8	3.775	1.14543e-11	0.1072	9.095	0.1024	3.427	4.13245	0	0	3.65176e-11	0.0626006	3.01669	8.50864	2.07212e-11	0.432604	0.0116307	0.457488	1.06331e-10	3.63255	17.0778	6.8127	3.63255	2.26575	0.429015
0.0996	8.992	0.0949	1.86	4.13245	9.1	3.625	1.14858e-11	0.1073	8.263	0.1024	7.881	4.13745	0	0.075	3.61647e-11	0.0627006	3.00891	8.48433	2.07185e-11	0.432704	0.0115725	0.455201	1.0631e-10	3.63755	15.6786	5.88755	3.63755	4.35949	1.10628
0.0996	9.588	0.0949	2.02	4.13745	9.3	3.775	1.15054e-11	0.1073	9.688	0.1025	4.211	4.14245	0.1	0.05	3.58514e-11	0.0628006	3.00243	8.46273	2.07159e-11	0.432804	0.0115146	0.452925	1.06289e-10	3.64255	19.4476	7.31529	3.64255	2.83721	0.679724
0.0996	9.805	0.0949	2.728	4.14245	8.6	3.55	1.1517e-11	0.1073	9.922	0.1025	4.672	4.14745	0	0.05	3.55236e-11	0.0629006	2.99619	8.44163	2.07133e-11	0.432904	0.0114571	0.45066	1.06268e-10	3.64755	18.5403	6.33786	3.64755	1.33124	0.225402
0.0997	8.581	0.0949	5.547	4.14745	13.5	5.225	1.15025e-11	0.1075	8.227	0.1026	1.91	4.15245	0	0.025	3.52008e-11	0.0630006	2.99015	8.42095	2.07106e-11	0.433004	0.0113998	0.448407	1.06247e-10	3.65255	21.9553	7.32231	3.65255	3.13139	0.527488
0.0997	9.081	0.095	1.954	4.15245	10.9	5.275	1.14983e-11	0.1075	8.351	0.1026	2.063	4.15745	0	0	3.48532e-11	0.0631006	2.98403	8.40016	2.0708e-11	0.433104	0.0113428	0.446165	1.06226e-10	3.65755	17.1172	6.15946	3.65755	2.1114	0.386663
0.0998	8.137	0.095	3.16	4.15745	13.9	5.65	1.15083e-11	0.1075	9.22	0.1026	3.006	4.16245	0	0.025	3.45135e-11	0.0632006	2.97824	8.38004	2.07053e-11	0.433204	0.0112861	0.443934	1.06205e-10	3.66255	21.6244	6.80168	3.66255	3.43756	0.622757
0.0998	8.199	0.095	3.273	4.16245	13.1	5.325	1.14888e-11	0.1076	8.067	0.1026	3.278	4.16745	0	0.05	3.41805e-11	0.0633006	2.97242	8.35991	2.07027e-11	0.433304	0.0112296	0.441714	1.06184e-10	3.66755	21.4987	6.50471	3.66755	2.53926	0.446114
0.0998	8.261	0.095	4.312	4.16745	14.1	5.5	1.14703e-11	0.1076	8.134	0.1027	1.373	4.17245	0	0.025	3.3881e-11	0.0634006	2.96654	8.33966	2.07e-11	0.433404	0.0111735	0.439506	1.06163e-10	3.67255	17.6811	6.86632	3.67255	3.2947	0.735273
0.0998	8.947	0.095	5.66	4.17245	10.6	3.675	1.14567e-11	0.1076	8.304	0.1027	2.56	4.17745	0.1	0.025	3.35564e-11	0.0635006	2.96144	8.321	2.06974e-11	0.433504	0.0111176	0.437309	1.06141e-10	3.67755	24.5247	6.34171	3.67755	8.84464	1.93141
0.0998	8.996	0.095	6.018	4.17745	5.8	2.375	1.14421e-11	0.1076	9.188	0.1027	3.426	4.18245	0	0.025	3.32383e-11	0.0636006	2.95683	8.30334	2.06947e-11	0.433604	0.011062	0.435122	1.0612e-10	3.68255	27.6072	6.7478	3.68255	7.2685	1.32215
0.0998	9.125	0.095	6.214	4.18245	7.2	2.5	1.1411e-11	0.1076	9.614	0.1028	0.112	4.18745	0.2	0.05	3.29129e-11	0.0637006	2.9519	8.28507	2.0692e-11	0.433704	0.0110067	0.432946	1.06099e-10	3.68755	23.5087	6.70191	3.68755	5.2281	1.02486
0.0998	9.512	0.095	7.657	4.18745	7.8	2.975	1.139e-11	0.1077	8.839	0.1028	4.611	4.19245	0.2	0.025	3.26161e-11	0.0638006	2.94743	8.26774	2.06894e-11	0.433804	0.0109517	0.430782	1.06078e-10	3.69255	25.1235	7.35626	3.69255	3.54575	0.588948
0.0998	9.897	0.0951	0.002	4.19245	8.1	2.8	1.13813e-11	0.1077	8.867	0.1029	0.642	4.19745	0	0.025	3.23086e-11	0.0639006	2.94296	8.25044	2.06867e-11	0.433904	0.0108969	0.428628	1.06057e-10	3.69755	22.0452	6.99198	3.69755	2.60745	0.500243
0.0999	8.891	0.0951	5.825	4.19745	6.6	2.875	1.1377e-11	0.1077	9.517	0.1029	1.858	4.20245	0.2	0.1	3.20256e-11	0.0640006	2.93917	8.2345	2.06841e-11	0.434004	0.0108425	0.426485	1.06036e-10	3.70255	12.1381	5.12419	3.70255	9.13974	3.79324
0.0999	9.135	0.0952	1.734	4.20245	8.3	3.1	1.13773e-11	0.1077	9.6	0.1029	3.849	4.20745	0.1	0.05	3.17439e-11	0.0641006	2.93501	8.21787	2.06814e-11	0.434104	0.0107882	0.424352	1.06015e-10	3.70755	16.9007	6.73292	3.70755	0.336292	0.054378
0.0999	9.644	0.0952	3.907	4.20745	10.2	4.05	1.14324e-11	0.1078	8.45	0.1029	6.155	4.21245	0.2	0.075	3.14671e-11	0.0642006	2.93073	8.20101	2.06787e-11	0.434204	0.0107343	0.422231	1.05994e-10	3.71255	16.9247	6.89899	3.71255	2.07704	0.542924
0.1	9.811	0.0952	5.888	4.21245	13.9	4.95	1.14813e-11	0.1078	9.083	0.1029	6.43	4.21745	0	0	3.11832e-11	0.0643006	2.92589	8.18312	2.0676e-11	0.434304	0.0106806	0.420119	1.05973e-10	3.71755	20.5243	6.92225	3.71755	3.20649	0.630754
0.1001	8.914	0.0952	6.135	4.21745	6.7	2.725	1.15072e-11	0.1078	9.841	0.1029	7.764	4.22245	0	0.05	3.08926e-11	0.0644006	2.92244	8.16794	2.06734e-11	0.434404	0.0106272	0.418019	1.05952e-10	3.72255	0	0	3.72255	0	0
0.1001	9.453	0.0952	7.68	4.22245	5	2.45	1.15055e-11	0.1078	9.984	0.103	1.114	4.22745	0	0	3.05953e-11	0.0645006	2.91796	8.15079	2.06707e-11	0.434504	0.0105741	0.415929	1.05931e-10	3.72755	12.2353	4.89424	3.72755	0.414259	0.0504774
0.1002	8.096	0.0953	0.203	4.22745	10.7	4.55	1.14981e-11	0.1079	9.724	0.103	3.181	4.23245	0.1	0.05	3.03064e-11	0.0646006	2.9138	8.1343	2.0668e-11	0.434604	0.0105212	0.413849	1.0591e-10	3.73255	16.5747	6.49647	3.73255	1.21505	0.268291
0.1002	8.353	0.0953	2.814	4.23245	13.1	4.275	1.1495e-11	0.108	9.911	0.103	5.223	4.23745	0.1	0	3.00192e-11	0.0647006	2.90987	8.11828	2.06653e-11	0.434704	0.0104686	0.41178	1.05889e-10	3.73755	17.7041	6.34955	3.73755	2.35407	0.428001
0.1002	8.634	0.0953	4.636	4.23745	7.7	3.55	1.14867e-11	0.1081	8.283	0.103	5.252	4.24245	0	0.025	2.97282e-11	0.0648006	2.90636	8.10312	2.06627e-11	0.434804	0.0104163	0.409721	1.05867e-10	3.74255	18.1861	6.7994	3.74255	0.557813	0.0633724
0.1003	8.148	0.0954	0.999	4.24245	12.9	4.85	1.15244e-11	0.1081	8.471	0.103	7.536	4.24745	0.2	0.025	2.94506e-11	0.0649006	2.90289	8.08807	2.066e-11	0.434904	0.0103642	0.407672	1.05846e-10	3.74755	17.5973	6.90394	3.74755	1.88221	0.369571
0.1003	8.216	0.0954	1.37	4.24745	11.2	4.475	1.15513e-11	0.1082	9.014	0.1031	1.348	4.25245	0	0.025	2.91626e-11	0.0650007	2.89956	8.07329	2.06573e-11	0.435004	0.0103124	0.405634	1.05825e-10	3.75255	19.6712	6.10044	3.75255	1.09725	0.0982454
0.1004	9.555	0.0954	2.538	4.25245	10	4.325	1.15195e-11	0.1082	9.845	0.1031	1.507	4.25745	0.1	0	2.88861e-11	0.0651007	2.89589	8.05792	2.06546e-11	0.435104	0.0102608	0.403606	1.05804e-10	3.75755	21.6592	6.66969	3.75755	0.813362	0.0963185
0.1004	9.863	0.0954	4.19	4.25745	10.6	4	1.14892e-11	0.1082	9.941	0.1031	4.402	4.26245	0	0.025	2.86002e-11	0.0652007	2.89275	8.04358	2.06519e-11	0.435204	0.0102095	0.401588	1.05783e-10	3.76255	20.5389	7.06978	3.76255	0.420601	0.0431342
0.1005	8.8	0.0954	4.651	4.26245	9	4.55	1.14876e-11	0.1083	8.48	0.1031	7.197	4.26745	0.1	0	2.8329e-11	0.0653007	2.88974	8.02952	2.06493e-11	0.435304	0.0101585	0.39958	1.05762e-10	3.76755	18.3291	6.93916	3.76755	0.734149	0.106002
0.1005	8.813	0.0954	6.153	4.26745	19.4	7.25	1.14974e-11	0.1083	8.908	0.1031	7.373	4.27245	0.1	0.025	2.80495e-11	0.0654007	2.88754	8.01704	2.06466e-11	0.435404	0.0101077	0.397582	1.05741e-10	3.77255	24.4634	7.12188	3.77255	1.55988	0.134705
0.1005	9.561	0.0955	3.801	4.27245	13.2	5.925	1.15169e-11	0.1083	9.461	0.1031	7.601	4.27745	0	0.05	2.77981e-11	0.0655007	2.8858	8.00548	2.06439e-11	0.435504	0.0100571	0.395594	1.0572e-10	3.77755	22.0054	6.94144	3.77755	3.73545	0.714079
0.1006	8.373	0.0955	4.587	4.27745	12.5	4.625	1.15267e-11	0.1083	9.501	0.1032	3.513	4.28245	0	0.025	2.75472e-11	0.0656007	2.8847	7.99514	2.06412e-11	0.435604	0.0100068	0.393616	1.05699e-10	3.78255	22.0086	7.26435	3.78255	1.54858	0.129745
0.1006	9.051	0.0955	5.158	4.28245	12.1	4.875	1.15098e-11	0.1084	8.387	0.1032	4.06	4.28745	0.1	0.1	2.72919e-11	0.0657007	2.88365	7.98493	2.06385e-11	0.435704	0.00995681	0.391648	1.05678e-10	3.78755	20.2303	6.61397	3.78755	3.67341	0.739098
0.1006	9.842	0.0955	5.431	4.28745	13.5	5.4	1.14823e-11	0.1084	8.55	0.1032	6.446	4.29245	0.2	0.05	2.70776e-11	0.0658007	2.88161	7.97289	2.06358e-11	0.435804	0.00990702	0.38969	1.05657e-10	3.79255	19.5337	6.48829	3.79255	0.814566	0.0802041
0.1007	8.095	0.0955	7.782	4.29245	10.3	3.95	1.14626e-11	0.1084	8.713	0.1032	6.628	4.29745	0.4	0.025	2.68263e-11	0.0659007	2.88037	7.96239	2.06331e-11	0.435904	0.00985749	0.387741	1.05636e-10	3.79755	19.0601	6.51413	3.79755	0.0826385	0.0139688
0.1007	9.146	0.0956	1.686	4.29745	9.7	3.075	1.14372e-11	0.1084	8.735	0.1032	7.053	4.30245	0.1	0.05	2.6589e-11	0.0660007	2.87952	7.95265	2.06305e-11	0.436004	0.0098082	0.385803	1.05615e-10	3.80255	17.3843	6.80669	3.80255	1.98749	0.355041
0.1007	9.695	0.0956	3.44	4.30245	7.4	3.35	1.14173e-11	0.1085	9.066	0.1032	7.477	4.30745	0.4	0	2.63387e-11	0.0661007	2.87829	7.94223	2.06278e-11	0.436104	0.00975916	0.383874	1.05594e-10	3.80755	16.6664	6.30125	3.80755	2.45867	0.450917
0.1008	8.082	0.0956	4.146	4.30745	9.9	3.375	1.13941e-11	0.1085	9.127	0.1033	3.949	4.31245	0	0.025	2.6084e-11	0.0662007	2.87889	7.93526	2.06251e-11	0.436204	0.00971036	0.381954	1.05573e-10	3.81255	16.1276	5.98268	3.81255	1.76242	0.378798
0.1008	9.356	0.0956	4.833	4.31245	8.2	3.65	1.13366e-11	0.1086	8.272	0.1033	7.711	4.31745	0	0.025	2.58463e-11	0.0663007	2.8792	7.92778	2.06224e-11	0.436304	0.00966181	0.380044	1.05552e-10	3.81755	17.9883	6.76833	3.81755	2.59797	0.540438
0.1009	8.191	0.0957	1.457	4.31745	12.4	4.825	1.12757e-11	0.1086	9.767	0.1034	0.454	4.32245	0	0.025	2.5601e-11	0.0664007	2.88011	7.92145	2.06197e-11	0.436404	0.0096135	0.378144	1.05531e-10	3.82255	19.7154	6.8162	3.82255	1.82713	0.251666
0.1009	8.577	0.0957	2.886	4.32245	6.9	2.875	1.12441e-11	0.1087	8.307	0.1034	0.778	4.32745	0	0	2.53498e-11	0.0665007	2.88059	7.91436	2.0617e-11	0.436504	0.00956543	0.376254	1.0551e-10	3.82755	19.3085	6.44746	3.82755	2.21312	0.337977
0.1009	8.978	0.0957	2.895	4.32745	10.9	4.95	1.12446e-11	0.1087	8.544	0.1034	1.939	4.33245	0.1	0.025	2.51074e-11	0.0666007	2.88373	7.91216	2.06143e-11	0.436604	0.00951761	0.374372	1.05489e-10	3.83255	15.5752	5.50756	3.83255	1.2477	0.19923
0.1009	9.641	0.0957	3.01	4.33245	16	6.175	1.12679e-11	0.1087	9.831	0.1034	5.239	4.33745	0.1	0	2.48626e-11	0.0667007	2.88643	7.90919	2.06117e-11	0.436704	0.00947002	0.3725	1.05468e-10	3.83755	21.5765	6.71972	3.83755	3.14333	0.512337
0.101	8.691	0.0957	6.593	4.33745	11.8	5.625	1.12726e-11	0.1088	8.429	0.1034	7.037	4.34245	0.1	0	2.46152e-11	0.0668007	2.89111	7.90986	2.0609e-11	0.436804	0.00942267	0.370638	1.05447e-10	3.84255	21.6938	6.57664	3.84255	2.47462	0.302929
0.101	8.807	0.0958	0.466	4.34245	14.5	5.575	1.129e-11	0.1088	9.98	0.1034	7.913	4.34745	0	0	2.43703e-11	0.0669007	2.89599	7.9109	2.06063e-11	0.436904	0.00937556	0.368785	1.05426e-10	3.84755	16.7747	6.37104	3.84755	2.64858	0.675368
0.101	9.535	0.0958	1.217	4.34745	12.5	4.975	1.13285e-11	0.1089	8.726	0.1035	0.351	4.35245	0	0.025	2.41335e-11	0.0670007	2.90236	7.91463	2.06036e-11	0.437004	0.00932868	0.366941	1.05405e-10	3.85255	26.9866	7.37941	3.85255	3.92251	0.727389
0.101	9.727	0.0958	7.151	4.35245	13.9	5.625	1.13378e-11	0.1089	8.802	0.1035	0.405	4.35745	0.1	0	2.39025e-11	0.0671007	2.90943	7.91965	2.0601e-11	0.437104	0.00928203	0.365106	1.05384e-10	3.85755	26.8618	6.67201	3.85755	4.4907	0.718417
0.101	9.97	0.0958	7.483	4.35745	8.9	4.175	1.13471e-11	0.1089	9.23	0.1035	1.838	4.36245	0	0	2.36647e-11	0.0672007	2.91687	7.92536	2.05983e-11	0.437204	0.00923562	0.363281	1.05363e-10	3.86255	25.8472	6.86326	3.86255	1.94093	0.262567
0.1011	8.543	0.0959	0.924	4.36245	15.6	5.575	1.13566e-11	0.1089	9.564	0.1035	2.286	4.36745	0.1	0	2.34292e-11	0.0673007	2.92472	7.93183	2.05956e-11	0.437304	0.00918945	0.361464	1.05342e-10	3.86755	20.6526	6.35816	3.86755	1.11677	0.124309
0.1011	8.675	0.0959	1.959	4.36745	11.9	4.825	1.135e-11	0.109	8.34	0.1035	2.86	4.37245	0.1	0	2.3196e-11	0.0674007	2.93194	7.93722	2.0593e-11	0.437404	0.0091435	0.359657	1.05321e-10	3.87255	18.7743	6.30175	3.87255	1.78574	0.251135
0.1011	9.934	0.0959	6.346	4.37245	9.4	3.475	1.13442e-11	0.1091	8.157	0.1035	5.56	4.37745	0	0.025	2.2973e-11	0.0675007	2.94011	7.94435	2.05903e-11	0.437504	0.00909778	0.357859	1.053e-10	3.87755	17.4068	7.47845	3.87755	1.811	0.524823
0.1012	8.034	0.096	1.315	4.37745	7.7	3.4	1.13318e-11	0.1092	8.457	0.1035	7.677	4.38245	0	0	2.27515e-11	0.0676007	2.9486	7.95207	2.05877e-11	0.437604	0.00905229	0.356069	1.05279e-10	3.88255	17.7384	7.20804	3.88255	0.59691	0.104691
0.1012	8.864	0.096	6.681	4.38245	8.3	2.825	1.13278e-11	0.1092	9.149	0.1036	0.224	4.38745	0	0.025	2.25263e-11	0.0677007	2.95671	7.95916	2.0585e-11	0.437704	0.00900703	0.354289	1.05259e-10	3.88755	12.6984	5.189	3.88755	0.470808	0.0929119
0.1013	8.273	0.096	6.799	4.38745	10.7	3.95	1.13453e-11	0.1092	9.686	0.1036	1.763	4.39245	0	0.025	2.23231e-11	0.0678007	2.96509	7.96676	2.05824e-11	0.437804	0.008962	0.352517	1.05238e-10	3.89255	18.6288	6.20048	3.89255	1.70807	0.234307
0.1013	8.42	0.0961	6.931	4.39245	8.1	3.225	1.13589e-11	0.1092	9.92	0.1036	2.945	4.39745	0.1	0.1	2.21437e-11	0.0679007	2.97414	7.9756	2.05798e-11	0.437904	0.00891719	0.350755	1.05217e-10	3.89755	15.6169	6.17042	3.89755	1.9683	0.47278
0.1013	8.443	0.0962	0.879	4.39745	6.4	2.125	1.13894e-11	0.1093	8.104	0.1036	3.059	4.40245	0.1	0.075	2.19696e-11	0.0680007	2.98315	7.98438	2.05771e-11	0.438004	0.0088726	0.349001	1.05196e-10	3.90255	16.4416	6.62143	3.90255	2.28556	0.482624
0.1013	8.602	0.0962	1.841	4.40245	7.1	3.55	1.14322e-11	0.1093	8.312	0.1036	3.914	4.40745	0.3	0.075	2.1799e-11	0.0681007	2.99242	7.99367	2.05745e-11	0.438104	0.00882824	0.347256	1.05175e-10	3.90755	17.8202	6.27483	3.90755	2.84504	0.553886
0.1013	9.882	0.0962	2.784	4.40745	12.9	4.85	1.14621e-11	0.1093	8.643	0.1036	4.318	4.41245	0.2	0.05	2.16119e-11	0.0682007	3.00186	8.00331	2.05719e-11	0.438204	0.0087841	0.34552	1.05154e-10	3.91255	15.5484	5.6533	3.91255	0.93694	0.157099
0.1013	9.909	0.0962	3.28	4.41245	11.4	4.975	1.14844e-11	0.1093	8.952	0.1037	1.248	4.41745	0.1	0.075	2.14324e-11	0.0683007	3.01364	8.01704	2.05693e-11	0.438304	0.00874018	0.343792	1.05133e-10	3.91755	15.4892	5.77573	3.91755	0.578587	0.0776111
0.1013	9.936	0.0962	3.485	4.41745	13.2	5.225	1.15091e-11	0.1093	9.175	0.1037	1.897	4.42245	0.2	0.05	2.1269e-11	0.0684007	3.02615	8.03207	2.05667e-11	0.438404	0.00869647	0.342073	1.05112e-10	3.92255	21.3158	6.78001	3.92255	2.69735	0.354811
0.1014	8.396	0.0962	4.9	4.42245	13.5	5.175	1.14853e-11	0.1093	9.189	0.1037	3.018	4.42745	0	0.025	2.10785e-11	0.0685007	3.03973	8.04897	2.05641e-11	0.438504	0.00865299	0.340363	1.05091e-10	3.92755	22.7449	6.6865	3.92755	4.27198	0.78422
0.1014	9.905	0.0962	5.407	4.42745	9	3.85	1.1447e-11	0.1093	9.211	0.1037	4.385	4.43245	0.2	0.075	2.0895e-11	0.0686007	3.0551	8.06898	2.05615e-11	0.438604	0.00860973	0.338661	1.0507e-10	3.93255	20.1193	6.7481	3.93255	2.1043	0.456252
0.1014	9.977	0.0963	2.049	4.43245	11.4	4	1.13901e-11	0.1093	9.793	0.1037	4.886	4.43745	0.3	0.1	2.07334e-11	0.0687007	3.07052	8.08913	2.05589e-11	0.438704	0.00856668	0.336968	1.05049e-10	3.93755	17.6981	6.59785	3.93755	1.23963	0.195797
0.1015	8.028	0.0963	4.167	4.43745	9.5	4.05	1.13303e-11	0.1093	9.979	0.1038	0.175	4.44245	0.3	0.05	2.05838e-11	0.0688007	3.08663	8.11049	2.05563e-11	0.438804	0.00852384	0.335283	1.05028e-10	3.94255	22.2265	6.62483	3.94255	3.73795	0.632245
0.1015	8.144	0.0963	5.842	4.44245	10.9	4.425	1.1282e-11	0.1094	8.571	0.1038	2.66	4.44745	0.3	0.075	2.04142e-11	0.0689007	3.10206	8.13077	2.05538e-11	0.438904	0.00848123	0.333607	1.05007e-10	3.94755	20.4253	6.50194	3.94755	3.57049	0.716834
0.1015	8.244	0.0963	6.8	4.44745	11	3.325	1.12326e-11	0.1094	9.797	0.1038	3.492	4.45245	0.3	0.05	2.02504e-11	0.0690007	3.11614	8.1488	2.05512e-11	0.439004	0.00843882	0.331939	1.04987e-10	3.95255	18.8766	6.18134	3.95255	1.88943	0.306459
0.1015	8.627	0.0963	7.743	4.45245	6.8	2.725	1.11955e-11	0.1095	8.438	0.1038	5.627	4.45745	0.2	0	2.00569e-11	0.0691007	3.13028	8.16699	2.05486e-11	0.439104	0.00839663	0.330279	1.04966e-10	3.95755	20.7324	6.72419	3.95755	3.83059	0.767289
0.1015	8.896	0.0964	0.339	4.45745	5.8	2.225	1.11851e-11	0.1095	9.019	0.1038	6.071	4.46245	0.1	0.025	1.98675e-11	0.0692007	3.14286	8.18257	2.05461e-11	0.439204	0.00835464	0.328627	1.04945e-10	3.96255	21.5761	7.41215	3.96255	2.87348	0.478665
0.1015	9.595	0.0964	1.17	4.46245	5.5	2.325	1.11915e-11	0.1095	9.09	0.1039	1.214	4.46745	0.1	0.025	1.96835e-11	0.0693007	3.15712	8.20106	2.05436e-11	0.439304	0.00831287	0.326984	1.04924e-10	3.96755	16.5509	5.37547	3.96755	0.801295	0.0919343
0.1016	8.344	0.0964	2.896	4.46745	7.2	2.5	1.12143e-11	0.1095	9.481	0.1039	3.133	4.47245	0.1	0.025	1.95023e-11	0.0694007	3.17092	8.21881	2.0541e-11	0.439404	0.0082713	0.325349	1.04903e-10	3.97255	17.998	6.48504	3.97255	2.11176	0.350447
0.1016	8.66	0.0964	4.602	4.47245	7.2	3.325	1.12751e-11	0.1095	9.898	0.1039	3.72	4.47745	0.1	0.05	1.93306e-11	0.0695007	3.18342	8.2344	2.05385e-11	0.439504	0.00822995	0.323723	1.04882e-10	3.97755	17.9221	7.08615	3.97755	1.82463	0.337869
0.1016	9.193	0.0964	5.789	4.47745	11.4	3.65	1.13191e-11	0.1096	8.551	0.1039	4.232	4.48245	0.1	0.1	1.91843e-11	0.0696007	3.19714	8.25213	2.0536e-11	0.439604	0.0081888	0.322104	1.04861e-10	3.98255	14.9452	5.63791	3.98255	4.17748	1.01601
0.1016	9.744	0.0965	0.316	4.48245	8.8	3.95	1.13475e-11	0.1096	9.195	0.1039	5.311	4.48745	0	0.05	1.90378e-11	0.0697007	3.2111	8.2703	2.05335e-11	0.439704	0.00814786	0.320494	1.0484e-10	3.98755	18.801	6.9132	3.98755	2.88182	0.628296
0.1017	8.135	0.0965	0.818	4.48745	11.3	4.35	1.13752e-11	0.1097	8	0.1039	6.941	4.49245	0.1	0.05	1.88758e-11	0.0698007	3.22725	8.29227	2.0531e-11	0.439804	0.00810712	0.318891	1.0482e-10	3.99255	19.0188	6.57269	3.99255	1.3982	0.206145
0.1017	8.746	0.0965	0.925	4.49245	8.3	3.125	1.14054e-11	0.1097	8.737	0.1039	7.049	4.49745	0	0	1.87032e-11	0.0699007	3.24114	8.31044	2.05285e-11	0.439904	0.00806658	0.317297	1.04799e-10	3.99755	22.3227	7.315	3.99755	2.81019	0.446561
0.1017	8.825	0.0965	1.013	4.49745	7.7	3	1.13791e-11	0.1098	9.114	0.104	7.026	4.50245	0.3	0.05	1.85192e-11	0.0700007	3.25349	8.32603	2.0526e-11	0.440004	0.00802627	0.31571	1.04778e-10	4.00255	17.9221	6.55279	4.00255	1.7207	0.305142
0.1017	9.341	0.0965	3.89	4.50245	8.1	3.55	1.13576e-11	0.1098	9.289	0.1041	1.62	4.50745	0	0.05	1.83767e-11	0.0701007	3.26603	8.34199	2.05235e-11	0.440104	0.00798623	0.314134	1.04757e-10	4.00755	21.7577	6.82714	4.00755	3.46522	0.583709
0.1017	9.523	0.0965	4.284	4.50745	9.5	3.4	1.13328e-11	0.1098	9.783	0.1041	4.541	4.51245	0	0	1.82096e-11	0.0702007	3.27852	8.35791	2.05211e-11	0.440204	0.00794655	0.312569	1.04736e-10	4.01255	20.8268	6.31326	4.01255	2.11702	0.355775
0.1017	9.947	0.0965	7.498	4.51245	8.9	4.325	1.13062e-11	0.1099	8.663	0.1041	5.199	4.51745	0	0	1.80284e-11	0.0703007	3.2916	8.3749	2.05186e-11	0.440304	0.00790713	0.311013	1.04715e-10	4.01755	17.5116	6.7086	4.01755	2.61152	0.576021
0.1018	8.288	0.0966	0.299	4.51745	11.1	3.45	1.12806e-11	0.11	8.538	0.1041	5.361	4.52245	0.1	0.025	1.78622e-11	0.0704007	3.30315	8.3893	2.05161e-11	0.440404	0.00786761	0.309458	1.04694e-10	4.02255	24.0368	6.29006	4.02255	8.03024	1.71155
0.1018	9.162	0.0966	3.527	4.52245	8.1	4.05	1.12481e-11	0.11	9.558	0.1041	5.951	4.52745	0	0	1.76862e-11	0.0705007	3.31337	8.40147	2.05137e-11	0.440504	0.00782837	0.307913	1.04674e-10	4.02755	28.4426	6.97116	4.02755	6.29676	1.11046
0.1018	9.34	0.0966	3.814	4.52745	12.6	5.3	1.12233e-11	0.11	9.64	0.1041	7.7	4.53245	0	0.025	1.75141e-11	0.0706007	3.32437	8.41501	2.05112e-11	0.440604	0.00778928	0.306374	1.04653e-10	4.03255	23.7766	6.80479	4.03255	4.30578	0.818638
0.1018	9.41	0.0967	0.642	4.53245	13.3	5.675	1.1185e-11	0.1101	9.354	0.1042	0.134	4.53745	0	0.05	1.73765e-11	0.0707007	3.33539	8.42863	2.05088e-11	0.440704	0.00775041	0.304844	1.04632e-10	4.03755	24.693	7.09014	4.03755	3.08827	0.491335
0.1019	8.585	0.0967	0.856	4.53745	14.5	5.45	1.11668e-11	0.1101	9.423	0.1042	0.694	4.54245	0	0	1.72078e-11	0.0708007	3.34486	8.43962	2.05064e-11	0.440804	0.0077118	0.303322	1.04611e-10	4.04255	21.3381	6.68823	4.04255	2.11718	0.393731
0.1019	9.866	0.0967	1.157	4.54245	12.1	4.875	1.11726e-11	0.1101	9.817	0.1042	0.835	4.54745	0	0	1.70365e-11	0.0709007	3.3546	8.45112	2.05039e-11	0.440904	0.00767333	0.301807	1.0459e-10	4.04755	11.8278	5.05451	4.04755	10.119	4.18667
0.102	9.477	0.0967	1.799	4.54745	8.8	3.625	1.11901e-11	0.1101	9.82	0.1042	1.603	4.55245	0	0.025	1.68754e-11	0.0710007	3.36432	8.46262	2.05015e-11	0.441004	0.00763499	0.300299	1.04569e-10	4.05255	16.0632	6.30199	4.05255	0.282836	0.0453183
0.1021	8.312	0.0967	2.151	4.55245	9.8	3.05	1.12064e-11	0.1102	8.159	0.1042	4.785	4.55745	0	0	1.6714e-11	0.0711007	3.37432	8.47466	2.04991e-11	0.441104	0.00759689	0.298799	1.04549e-10	4.05755	16.4056	6.57759	4.05755	1.68009	0.428307
0.1021	8.998	0.0967	6.11	4.55745	5	2.2	1.12125e-11	0.1102	8.832	0.1043	1.049	4.56245	0.1	0	1.65477e-11	0.0712007	3.38326	8.48488	2.04967e-11	0.441204	0.00755903	0.297307	1.04528e-10	4.06255	20.6263	6.90574	4.06255	2.8313	0.528575
0.1022	8.535	0.0968	2.665	4.56245	6	1.9	1.12207e-11	0.1104	9.426	0.1043	1.632	4.56745	0	0	1.6383e-11	0.0713007	3.39109	8.49321	2.04943e-11	0.441304	0.00752135	0.295823	1.04507e-10	4.06755	0	0	4.06755	0	0
0.1022	8.808	0.0968	4.805	4.56745	4.7	1.625	1.12499e-11	0.1105	8.151	0.1043	2.116	4.57245	0.1	0	1.622e-11	0.0714007	3.3978	8.49962	2.04919e-11	0.441404	0.00748375	0.294343	1.04486e-10	4.07255	12.1095	4.97342	4.07255	0.325915	0.0397719
0.1022	9.803	0.0968	5.193	4.57245	6.3	2.05	1.12303e-11	0.1105	9.759	0.1043	2.754	4.57745	0	0	1.60586e-11	0.0715007	3.40449	8.50602	2.04895e-11	0.441504	0.00744633	0.292872	1.04465e-10	4.07755	16.3818	6.38407	4.07755	1.09723	0.221499
0.1023	8.079	0.0968	7.329	4.57745	4	1.9	1.12029e-11	0.1106	9.569	0.1044	1.379	4.58245	0.1	0	1.58988e-11	0.0716007	3.41117	8.51245	2.04871e-11	0.441604	0.0074091	0.291407	1.04444e-10	4.08255	17.1323	6.15144	4.08255	2.2232	0.372658
0.1023	8.222	0.0968	7.973	4.58245	5.5	2.3	1.11686e-11	0.1106	9.947	0.1044	3.502	4.58745	0	0.025	1.5754e-11	0.0717007	3.41799	8.51914	2.04847e-11	0.441704	0.00737205	0.28995	1.04424e-10	4.08755	18.0835	6.69569	4.08755	0.902132	0.101975
0.1023	8.687	0.0969	0.571	4.58745	10.5	3.75	1.11433e-11	0.1107	8.372	0.1044	4.396	4.59245	0	0.025	1.56098e-11	0.0718007	3.42444	8.52523	2.04823e-11	0.441804	0.00733519	0.288501	1.04403e-10	4.09255	17.3995	6.73013	4.09255	2.13302	0.418282
0.1023	8.767	0.0969	6.771	4.59245	7.8	3.15	1.11011e-11	0.1108	8.569	0.1044	6.419	4.59745	0	0.05	1.54634e-11	0.0719007	3.43314	8.53528	2.04799e-11	0.441904	0.00729851	0.287058	1.04382e-10	4.09755	19.4542	6.14007	4.09755	0.922032	0.0802305
0.1023	8.836	0.0969	6.774	4.59745	8.1	3.425	1.10805e-11	0.1108	9.261	0.1045	1.384	4.60245	0	0.05	1.53447e-11	0.0720007	3.44217	8.54595	2.04775e-11	0.442004	0.00726202	0.285623	1.04361e-10	4.10255	22.2475	6.89764	4.10255	0.634376	0.0750378
0.1023	8.923	0.097	1.192	4.60245	8.5	3.2	1.10708e-11	0.1108	9.653	0.1045	2.064	4.60745	0	0	1.52114e-11	0.0721007	3.4498	8.55421	2.04752e-11	0.442104	0.00722571	0.284195	1.04341e-10	4.10755	19.6	6.64064	4.10755	0.415952	0.0416678
0.1024	8.301	0.097	6.511	4.60745	10.6	4.85	1.10598e-11	0.1108	9.986	0.1045	2.086	4.61245	0	0	1.50601e-11	0.0722007	3.45848	8.56434	2.04728e-11	0.442204	0.00718958	0.282774	1.0432e-10	4.11255	18.3226	6.84582	4.11255	0.587528	0.084015
0.1024	9.235	0.097	7.754	4.61245	12.5	4.725	1.10368e-11	0.1109	8.645	0.1045	4.202	4.61745	0	0	1.49102e-11	0.0723007	3.46897	8.57766	2.04704e-11	0.442304	0.00715364	0.28136	1.04299e-10	4.11755	24.8838	7.17556	4.11755	1.50141	0.126146
0.1024	9.409	0.0971	1.903	4.61745	9.8	3.8	1.10038e-11	0.1109	9.454	0.1045	5.333	4.62245	0	0	1.47618e-11	0.0724007	3.47916	8.59049	2.04681e-11	0.442404	0.00711788	0.279953	1.04278e-10	4.12255	21.9165	6.86249	4.12255	3.37674	0.611259
0.1024	9.994	0.0971	1.912	4.62245	10	4.275	1.09811e-11	0.111	8.366	0.1045	6.432	4.62745	0.1	0	1.46149e-11	0.0725007	3.48974	8.60404	2.04657e-11	0.442504	0.00708232	0.278554	1.04257e-10	4.12755	22.3977	7.27752	4.12755	1.49345	0.123909
0.1025	8.401	0.0971	2.081	4.62745	13.2	4.875	1.09483e-11	0.111	9.011	0.1046	2.154	4.63245	0	0	1.44695e-11	0.0726007	3.50066	8.61822	2.04634e-11	0.442604	0.00704692	0.277161	1.04237e-10	4.13255	20.1598	6.61357	4.13255	3.02044	0.58924
0.1025	8.662	0.0971	5.203	4.63245	10.6	4.25	1.09079e-11	0.1111	8.256	0.1046	3.286	4.63745	0	0.05	1.43333e-11	0.0727007	3.51195	8.63309	2.0461e-11	0.442704	0.00701169	0.275775	1.04216e-10	4.13755	19.5708	6.53436	4.13755	0.702364	0.0672416
0.1025	9.726	0.0971	5.303	4.63745	8.3	3.825	1.08779e-11	0.1111	9.001	0.1046	5.033	4.64245	0	0	1.42127e-11	0.0728007	3.52498	8.65098	2.04587e-11	0.442804	0.00697663	0.274396	1.04195e-10	4.14255	18.8436	6.44245	4.14255	0.0783014	0.0141941
0.1025	9.849	0.0971	5.363	4.64245	10.9	3.875	1.08964e-11	0.1111	9.513	0.1046	6.198	4.64745	0	0	1.40713e-11	0.0729007	3.53658	8.66647	2.04563e-11	0.442904	0.00694174	0.273024	1.04174e-10	4.14755	17.8188	6.91235	4.14755	1.74396	0.290877
0.1026	8.975	0.0971	7.26	4.64745	8.8	3.275	1.09115e-11	0.1112	8.24	0.1046	7.282	4.65245	0	0.05	1.39495e-11	0.0730007	3.54904	8.68348	2.0454e-11	0.443004	0.00690704	0.271659	1.04154e-10	4.15255	17.49	6.67724	4.15255	2.32048	0.397711
0.1026	9.368	0.0972	0.583	4.65245	6.4	2.45	1.09388e-11	0.1112	8.927	0.1047	0.439	4.65745	0	0.025	1.38292e-11	0.0731007	3.56002	8.698	2.04517e-11	0.443104	0.0068725	0.270301	1.04133e-10	4.15755	16.1027	6.04938	4.15755	1.61883	0.321445
0.1028	8.616	0.0972	4.457	4.65745	8.5	3.05	1.09813e-11	0.1112	9.117	0.1047	1.914	4.66245	0	0	1.36996e-11	0.0732007	3.57017	8.71111	2.04494e-11	0.443204	0.00683814	0.26895	1.04112e-10	4.16255	17.8092	6.64591	4.16255	2.06716	0.423637
0.1028	8.903	0.0972	6.163	4.66245	6.6	2.725	1.09758e-11	0.1112	9.139	0.1047	6.086	4.66745	0	0.05	1.35663e-11	0.0733007	3.5811	8.72561	2.04471e-11	0.443304	0.00680395	0.267605	1.04091e-10	4.16755	18.9453	6.48614	4.16755	1.46078	0.198847
0.1029	8.946	0.0972	6.26	4.66745	8.3	2.8	1.09749e-11	0.1112	9.174	0.1047	6.469	4.67245	0	0.025	1.34614e-11	0.0734007	3.59057	8.73763	2.04448e-11	0.443404	0.00676993	0.266267	1.04071e-10	4.17255	19.8856	6.70952	4.17255	1.76034	0.265091
0.1029	9.058	0.0972	6.306	4.67245	7.7	3.65	1.09815e-11	0.1113	8.064	0.1048	1.247	4.67745	0.1	0.025	1.33487e-11	0.0735007	3.60006	8.74974	2.04425e-11	0.443504	0.00673608	0.264935	1.0405e-10	4.17755	15.8105	5.77164	4.17755	1.05388	0.161029
0.1029	9.152	0.0972	6.503	4.67745	11.5	3.575	1.10043e-11	0.1113	8.575	0.1048	3.288	4.68245	0	0.05	1.32311e-11	0.0736007	3.60863	8.76027	2.04402e-11	0.443604	0.0067024	0.263611	1.04029e-10	4.18255	21.7204	6.77804	4.18255	3.06597	0.458011
0.1029	9.416	0.0972	7.201	4.68245	7.2	3.475	1.10559e-11	0.1113	8.889	0.1049	1.32	4.68745	0	0.075	1.31323e-11	0.0737007	3.61582	8.76842	2.04379e-11	0.443704	0.00666889	0.262293	1.04008e-10	4.18755	21.5815	6.5716	4.18755	2.13249	0.249991
0.1029	9.516	0.0973	1.211	4.68745	11.1	4.4	1.10834e-11	0.1113	9.731	0.1049	1.621	4.69245	0	0.05	1.30359e-11	0.0738007	3.62461	8.77941	2.04356e-11	0.443804	0.00663554	0.260981	1.03988e-10	4.19255	18.4226	7.08427	4.19255	2.06882	0.52624
0.1029	9.672	0.0973	1.357	4.69245	12.3	5.025	1.10815e-11	0.1113	9.93	0.1049	2.563	4.69745	0	0.05	1.29414e-11	0.0739007	3.63597	8.79489	2.04334e-11	0.443904	0.00660236	0.259676	1.03967e-10	4.19755	26.4141	7.06688	4.19755	3.54028	0.608746
0.1029	9.759	0.0973	1.787	4.69745	12	4.7	1.10713e-11	0.1114	8.364	0.1049	2.861	4.70245	0	0.025	1.28458e-11	0.0740007	3.64668	8.80928	2.04311e-11	0.444004	0.00656935	0.258378	1.03946e-10	4.20255	27.1603	6.772	4.20255	3.71032	0.571064
0.103	9.085	0.0973	4.233	4.70245	10.1	4.275	1.10481e-11	0.1114	8.919	0.1049	3.693	4.70745	0	0	1.27218e-11	0.0741007	3.65826	8.82522	2.04288e-11	0.444104	0.00653651	0.257086	1.03926e-10	4.20755	25.2994	6.66829	4.20755	1.86057	0.222547
0.103	9.099	0.0973	7.075	4.70745	10.8	5.15	1.10467e-11	0.1114	9.053	0.1049	4.046	4.71245	0	0	1.25952e-11	0.0742007	3.6718	8.84457	2.04266e-11	0.444204	0.00650382	0.255801	1.03905e-10	4.21255	20.9061	6.52579	4.21255	0.937564	0.0994602
0.103	9.259	0.0974	0.742	4.71245	14.1	5.4	1.1045e-11	0.1116	8.277	0.1049	4.306	4.71745	0	0.1	1.25069e-11	0.0743007	3.68405	8.86176	2.04243e-11	0.444304	0.0064713	0.254522	1.03884e-10	4.21755	19.0955	6.49532	4.21755	1.39938	0.195869
0.1031	9.013	0.0974	6.175	4.71745	14.1	5.875	1.10487e-11	0.1116	8.325	0.1049	6.562	4.72245	0	0.05	1.24296e-11	0.0744007	3.69768	8.88135	2.04221e-11	0.444404	0.00643895	0.253249	1.03863e-10	4.22255	17.8003	7.42356	4.22255	1.61688	0.461836
0.1031	9.87	0.0974	7.162	4.72245	11.7	4.35	1.10681e-11	0.1116	8.478	0.1049	6.874	4.72745	0.3	0.125	1.23298e-11	0.0745007	3.71201	8.90218	2.04199e-11	0.444504	0.00640675	0.251983	1.03843e-10	4.22755	18.0808	7.19122	4.22755	0.718648	0.128719
0.1032	9.117	0.0974	7.305	4.72745	10.6	4.45	1.10702e-11	0.1116	8.792	0.105	0.703	4.73245	0.1	0.075	1.2277e-11	0.0746007	3.72724	8.92461	2.04176e-11	0.444604	0.00637472	0.250723	1.03822e-10	4.23255	13.417	5.64969	4.23255	0.368981	0.072645
0.1033	8.411	0.0974	7.668	4.73245	10.1	4.2	1.10533e-11	0.1116	9.017	0.105	1.865	4.73745	0	0.1	1.22163e-11	0.0747007	3.74233	8.94685	2.04154e-11	0.444704	0.00634285	0.249469	1.03801e-10	4.23755	18.6418	6.29164	4.23755	1.36334	0.183926
0.1033	8.608	0.0974	7.693	4.73745	12.3	4.475	1.1034e-11	0.1117	8.234	0.105	1.938	4.74245	0	0.025	1.21347e-11	0.0748007	3.75598	8.9667	2.04132e-11	0.444804	0.00631113	0.248222	1.03781e-10	4.24255	15.9394	6.33336	4.24255	1.80367	0.393723
0.1033	9.892	0.0975	0.946	4.74245	10.5	4.3	1.10223e-11	0.1117	8.316	0.105	5.821	4.74745	0.1	0.075	1.20382e-11	0.0749007	3.77039	8.98789	2.0411e-11	0.444904	0.00627958	0.246981	1.0376e-10	4.24755	17.7286	7.11911	4.24755	2.06983	0.404623
0.1034	8.693	0.0975	6.382	4.74745	10.2	4.525	1.10392e-11	0.1117	8.495	0.1051	0.577	4.75245	0.1	0.075	1.19724e-11	0.0750008	3.78494	9.00937	2.04088e-11	0.445004	0.00624818	0.245746	1.03739e-10	4.25255	16.791	5.90394	4.25255	2.38363	0.446803
0.1034	8.977	0.0976	1.517	4.75245	10.2	4.075	1.10575e-11	0.1117	9.339	0.1051	0.88	4.75745	0	0.025	1.18786e-11	0.0751008	3.79969	9.03124	2.04066e-11	0.445104	0.00621694	0.244517	1.03719e-10	4.25755	16.1893	6.07065	4.25755	0.734902	0.1226
0.1034	9.687	0.0976	2.752	4.75745	12.8	5.05	1.10879e-11	0.1118	8.111	0.1051	4.561	4.76245	0	0.1	1.17733e-11	0.0752008	3.81583	9.05553	2.04044e-11	0.445204	0.00618585	0.243295	1.03698e-10	4.26255	14.9759	5.63793	4.26255	0.476065	0.0627777
0.1034	9.859	0.0976	3.015	4.76245	11.6	4.475	1.10825e-11	0.1118	8.371	0.1051	5.055	4.76745	0	0	1.1708e-11	0.0753008	3.83164	9.07932	2.04023e-11	0.445304	0.00615492	0.242078	1.03677e-10	4.26755	21.0877	6.68168	4.26755	2.42683	0.309132
0.1035	8.858	0.0976	5.835	4.76745	13.2	5.825	1.10601e-11	0.1118	8.838	0.1051	6.168	4.77245	0	0.1	1.16155e-11	0.0754008	3.84815	9.10436	2.04001e-11	0.445404	0.00612415	0.240868	1.03657e-10	4.27255	23.1291	6.83082	4.27255	3.53355	0.627899
0.1035	9.089	0.0976	6.853	4.77245	11.8	4	1.10394e-11	0.1118	9.156	0.1053	2.035	4.77745	0	0.025	1.15413e-11	0.0755008	3.86507	9.13016	2.03979e-11	0.445504	0.00609353	0.239663	1.03636e-10	4.27755	19.6959	6.57085	4.27755	1.65811	0.356394
0.1035	9.376	0.0976	6.957	4.77745	6.6	3.2	1.10169e-11	0.1119	8.758	0.1053	3.514	4.78245	0	0	1.14357e-11	0.0756008	3.88188	9.15583	2.03958e-11	0.445604	0.00606307	0.238465	1.03615e-10	4.28255	17.7935	6.60813	4.28255	1.01303	0.155431
0.1036	8.621	0.0977	0.2	4.78245	10.3	3.925	1.09959e-11	0.1119	9.257	0.1053	4.192	4.78745	0	0	1.13219e-11	0.0757008	3.89729	9.17918	2.03936e-11	0.445704	0.00603275	0.237273	1.03595e-10	4.28755	22.36	6.70672	4.28755	3.34153	0.536176
0.1037	8.224	0.0977	0.231	4.78745	7.8	3.125	1.10202e-11	0.1119	9.641	0.1053	5.661	4.79245	0	0.025	1.12152e-11	0.0758008	3.9121	9.20159	2.03915e-11	0.445804	0.00600259	0.236086	1.03574e-10	4.29255	20.438	6.55051	4.29255	3.16821	0.600207
0.1037	8.359	0.0977	4.022	4.79245	9.9	3.425	1.1067e-11	0.112	8.47	0.1054	0.584	4.79745	0	0.075	1.11284e-11	0.0759008	3.92615	9.22272	2.03894e-11	0.445904	0.00597258	0.234906	1.03553e-10	4.29755	18.8812	6.27904	4.29755	1.57733	0.243887
0.1037	9.176	0.0977	5.234	4.79745	11	4.025	1.10998e-11	0.112	9.073	0.1054	5.168	4.80245	0	0	1.10466e-11	0.0760008	3.93976	9.24316	2.03873e-11	0.446004	0.00594271	0.233731	1.03533e-10	4.30255	20.1486	6.50232	4.30255	3.70902	0.70547
0.1038	8.412	0.0977	5.58	4.80245	6.2	2.575	1.11162e-11	0.112	9.288	0.1054	7.96	4.80745	0.1	0.05	1.09385e-11	0.0761008	3.95531	9.26698	2.03852e-11	0.446104	0.005913	0.232563	1.03512e-10	4.30755	21.6204	7.27714	4.30755	2.49535	0.39555
0.1038	8.445	0.0977	6.806	4.80745	7.7	2.9	1.11303e-11	0.1121	8.918	0.1055	1.648	4.81245	0.1	0.075	1.08792e-11	0.0762008	3.97028	9.28986	2.03831e-11	0.446204	0.00588343	0.2314	1.03492e-10	4.31255	15.7285	5.23484	4.31255	0.624166	0.0716051
0.1038	8.736	0.0977	7.399	4.81245	8.9	3.525	1.11384e-11	0.1121	9.976	0.1055	2.309	4.81745	0.3	0.15	1.08414e-11	0.0763008	3.98453	9.31157	2.0381e-11	0.446304	0.00585402	0.230243	1.03471e-10	4.31755	16.9179	6.05702	4.31755	1.6876	0.275762
0.1038	9.569	0.0978	1.668	4.81745	10.2	4.825	1.11555e-11	0.1122	8.195	0.1055	3.025	4.82245	0.2	0.15	1.08121e-11	0.0764008	3.99781	9.33167	2.03789e-11	0.446404	0.00582475	0.229092	1.0345e-10	4.32255	18.8645	7.34412	4.32255	1.65253	0.282288
0.1038	9.67	0.0978	3.892	4.82245	17.5	5.8	1.11644e-11	0.1122	8.517	0.1055	3.641	4.82745	0.1	0.325	1.08231e-11	0.0765008	4.01039	9.35061	2.03768e-11	0.446504	0.00579562	0.227946	1.0343e-10	4.32755	14.9331	5.73982	4.32755	3.64728	0.853281
0.1038	9.852	0.0978	4.768	4.82745	7.3	3.3	1.11791e-11	0.1123	8.214	0.1055	5.744	4.83245	0.9	0.475	1.09408e-11	0.0766008	4.02338	9.3703	2.03748e-11	0.446604	0.00576664	0.226807	1.03409e-10	4.33255	18.3747	6.67771	4.33255	2.57709	0.529908
0.1039	8.709	0.0978	6.307	4.83245	11.2	4.175	1.1218e-11	0.1123	8.347	0.1055	6.489	4.83745	1.7	0.5	1.11765e-11	0.0767008	4.03873	9.3941	2.03727e-11	0.446704	0.00573781	0.225673	1.03388e-10	4.33755	17.8805	6.13207	4.33755	1.1066	0.161497
0.1039	8.884	0.0979	0.42	4.83745	8.6	3.2	1.12275e-11	0.1123	9.497	0.1056	0.983	4.84245	2.6	1.25	1.15545e-11	0.0768008	4.05443	9.41854	2.03706e-11	0.446804	0.00570913	0.224544	1.03368e-10	4.34255	21.7841	7.00119	4.34255	2.50575	0.377048
0.1039	9.024	0.0979	0.837	4.84245	8.4	3.5	1.12054e-11	0.1123	9.816	0.1056	2.297	4.84745	5.1	1.875	1.2366e-11	0.0769008	4.06918	9.44142	2.03686e-11	0.446904	0.00568061	0.223422	1.03347e-10	4.34755	18.1931	6.64869	4.34755	1.41724	0.242166
0.1039	9.515	0.0979	1.632	4.84745	9.7	3.5	1.11574e-11	0.1123	9.877	0.1056	2.693	4.85245	8.7	3.625	1.37816e-11	0.0770008	4.08143	9.46006	2.03665e-11	0.447004	0.00565224	0.222305	1.03327e-10	4.35255	22.2143	6.9769	4.35255	3.03677	0.487412
0.1039	9.633	0.0979	1.865	4.85245	7.9	3.55	1.11133e-11	0.1124	8.775	0.1056	5.628	4.85745	9.9	4.775	1.59732e-11	0.0771008	4.09281	9.47724	2.03645e-11	0.447104	0.00562398	0.221193	1.03306e-10	4.35755	20.4493	6.27063	4.35755	2.26398	0.336568
0.104	9.719	0.0979	1.9	4.85745	8.2	3.425	1.10646e-11	0.1124	9.021	0.1056	6.389	4.86245	14.2	5.675	1.92464e-11	0.0772008	4.10471	9.49538	2.03625e-11	0.447204	0.00559586	0.220087	1.03285e-10	4.36255	16.6753	6.30754	4.36255	2.12781	0.455345
0.1042	8.503	0.0979	2.978	4.86245	9.4	3.65	1.10083e-11	0.1125	8.065	0.1056	7.301	4.86745	15.1	5.85	2.24858e-11	0.0773008	4.11765	9.51535	2.03605e-11	0.447304	0.00556789	0.218987	1.03265e-10	4.36755	24.743	6.62794	4.36755	7.50197	1.56666
0.1042	8.856	0.0979	3.118	4.86745	12.8	5.425	1.09469e-11	0.1125	8.869	0.1057	2.157	4.87245	11.4	4.375	2.52198e-11	0.0774008	4.12931	9.53315	2.03585e-11	0.447404	0.00554005	0.217892	1.03244e-10	4.37255	28.2474	6.84498	4.37255	5.2477	0.893615
0.1042	9.15	0.0979	3.358	4.87245	12.4	4.55	1.09061e-11	0.1125	8.913	0.1057	2.79	4.87745	9.6	3.65	2.73687e-11	0.0775008	4.14018	9.54963	2.03564e-11	0.447504	0.00551237	0.216803	1.03224e-10	4.37755	23.8251	6.80651	4.37755	3.7855	0.680303
0.1042	9.338	0.0979	5.57	4.87745	10	4.05	1.09059e-11	0.1125	8.986	0.1057	3.784	4.88245	6.9	2.8	2.91017e-11	0.0776008	4.15079	9.56572	2.03544e-11	0.447604	0.00548486	0.215719	1.03203e-10	4.38255	23.9617	6.78129	4.38255	2.56113	0.391394
0.1043	8.463	0.0979	7.119	4.88245	8.1	3.125	1.09193e-11	0.1126	9.142	0.1057	6.829	4.88745	6.4	1.925	3.02688e-11	0.0777008	4.16126	9.58159	2.03525e-11	0.447704	0.00545751	0.214641	1.03183e-10	4.38755	21.0495	6.59709	4.38755	1.70083	0.308809
0.1043	8.663	0.098	0.606	4.88745	9.8	4.15	1.09319e-11	0.1126	9.163	0.1058	0.894	4.89245	3.1	1.5	3.09152e-11	0.0778008	4.1737	9.60092	2.03505e-11	0.447804	0.00543023	0.213568	1.03162e-10	4.39255	11.8724	5.15927	4.39255	10.0796	4.07322
0.1043	9.298	0.098	1.563	4.89245	11.5	4.275	1.09485e-11	0.1126	9.716	0.1058	4.006	4.89745	4.2	2.1	3.16277e-11	0.0779008	4.18537	9.61897	2.03485e-11	0.447904	0.00540309	0.2125	1.03141e-10	4.39755	14.7099	5.71061	4.39755	0.37976	0.0569547
0.1043	9.536	0.098	2.014	4.89745	8.4	3.625	1.09499e-11	0.1127	8.581	0.1058	6.64	4.90245	6.8	2.45	3.26877e-11	0.0780008	4.19428	9.63224	2.03465e-11	0.448004	0.00537607	0.211437	1.03121e-10	4.40255	15.85	6.28519	4.40255	1.40932	0.342873
0.1043	9.878	0.098	5.782	4.90245	9	4.05	1.09755e-11	0.1127	8.935	0.1059	0.198	4.90745	5.7	2.375	3.38373e-11	0.0781008	4.20373	9.64652	2.03445e-11	0.448104	0.00534919	0.21038	1.031e-10	4.40755	20.4115	6.77862	4.40755	2.36572	0.423033
0.1044	8.423	0.098	7.195	4.90745	11.1	3.925	1.10271e-11	0.1128	8.276	0.1059	1.045	4.91245	8	2.7	3.50198e-11	0.0782008	4.21279	9.66014	2.03426e-11	0.448204	0.00532245	0.209328	1.0308e-10	4.41255	0	0	4.41255	0	0
0.1044	8.786	0.0982	0.819	4.91245	9.9	4.275	1.10437e-11	0.1128	8.978	0.1059	3.958	4.91745	7.5	3.05	3.63858e-11	0.0783008	4.22394	9.67743	2.03406e-11	0.448304	0.00529583	0.208282	1.03059e-10	4.41755	12.5839	5.32756	4.41755	0.262648	0.0323621
0.1044	9.696	0.0982	0.97	4.91745	13.9	4.775	1.10533e-11	0.1128	9.591	0.1059	4.439	4.92245	7.1	2.725	3.77032e-11	0.0784008	4.23587	9.69613	2.03386e-11	0.448404	0.00526935	0.20724	1.03039e-10	4.42255	15.4465	5.96758	4.42255	0.973223	0.184484
0.1045	9.557	0.0982	1.774	4.92245	8	4	1.10508e-11	0.1128	9.693	0.1059	6.165	4.92745	9.2	3.3	3.92348e-11	0.0785008	4.24878	9.71656	2.03367e-11	0.448504	0.00524301	0.206204	1.03018e-10	4.42755	17.2939	6.2859	4.42755	1.83166	0.298171
0.1045	9.645	0.0982	4.37	4.92745	11.9	4.35	1.10247e-11	0.1129	8.821	0.1059	6.429	4.93245	7	2.475	4.05876e-11	0.0786008	4.2614	9.73655	2.03348e-11	0.448604	0.00521679	0.205173	1.02998e-10	4.43255	17.8	6.54312	4.43255	1.44596	0.170711
0.1045	9.953	0.0982	6.736	4.93245	10	4.45	1.09998e-11	0.1129	9.091	0.1059	6.563	4.93745	4.7	1.9	4.1409e-11	0.0787008	4.27481	9.75794	2.03328e-11	0.448704	0.00519071	0.204147	1.02977e-10	4.43755	17.543	6.73142	4.43755	2.20955	0.436576
0.1046	8.415	0.0983	5.684	4.93745	13.2	5.55	1.09817e-11	0.113	8.184	0.1059	7.607	4.94245	5.2	1.725	4.20575e-11	0.0788008	4.28858	9.78001	2.03309e-11	0.448804	0.00516475	0.203126	1.02956e-10	4.44255	19.4524	6.24843	4.44255	0.74454	0.0640243
0.1046	9.161	0.0984	0.435	4.94245	12	4.725	1.09973e-11	0.113	8.657	0.106	1.596	4.94745	5	1.95	4.27431e-11	0.0789008	4.30127	9.80028	2.0329e-11	0.448904	0.00513893	0.202111	1.02936e-10	4.44755	22.2806	6.87495	4.44755	0.494198	0.0584448
0.1046	9.349	0.0984	0.799	4.94745	13.9	5.35	1.10342e-11	0.113	8.817	0.106	2.081	4.95245	5	1.65	4.3466e-11	0.0790008	4.31362	9.81999	2.0327e-11	0.449004	0.00511324	0.2011	1.02915e-10	4.45255	18.7684	6.32223	4.45255	0.373197	0.0370997
0.1046	9.482	0.0984	5.814	4.95245	9.9	4.1	1.10666e-11	0.113	9.357	0.106	3.284	4.95745	4	1.325	4.39251e-11	0.0791008	4.3246	9.83739	2.03251e-11	0.449104	0.00508767	0.200095	1.02895e-10	4.45755	17.8797	6.60208	4.45755	0.516143	0.0710569
0.1047	9.334	0.0984	7.673	4.95745	11.5	4.25	1.11053e-11	0.113	9.646	0.106	3.588	4.96245	2.2	1.125	4.41737e-11	0.0792008	4.33766	9.85843	2.03232e-11	0.449204	0.00506223	0.199094	1.02874e-10	4.46255	24.1114	6.84165	4.46255	1.22038	0.100272
0.1048	9.436	0.0985	0.031	4.96245	9.4	3.65	1.1076e-11	0.1131	8.389	0.106	5.078	4.96745	3.7	1.35	4.44949e-11	0.0793008	4.35033	9.87885	2.03213e-11	0.449304	0.00503692	0.198099	1.02854e-10	4.46755	21.5036	6.68796	4.46755	2.68409	0.479819
0.1048	9.643	0.0985	3.426	4.96745	7.5	2.925	1.10454e-11	0.1131	9.889	0.106	5.188	4.97245	3.1	1.525	4.48901e-11	0.0794008	4.36357	9.90031	2.03195e-11	0.449404	0.00501174	0.197108	1.02833e-10	4.47255	21.9362	7.00527	4.47255	1.67406	0.142596
0.1049	9.459	0.0985	4.05	4.97245	7.7	3.525	1.1015e-11	0.1132	9.058	0.106	5.664	4.97745	5.5	1.85	4.54042e-11	0.0795008	4.37803	9.92393	2.03176e-11	0.449504	0.00498668	0.196123	1.02813e-10	4.47755	20.8696	6.89149	4.47755	2.76344	0.502758
0.105	8.466	0.0985	5.786	4.97745	11.6	5.05	1.10108e-11	0.1132	9.154	0.106	6.043	4.98245	3.8	1.425	4.59842e-11	0.0796008	4.39359	9.94948	2.03157e-11	0.449604	0.00496174	0.195142	1.02792e-10	4.48255	19.3956	6.48626	4.48255	0.651914	0.0612885
0.105	9.284	0.0986	1.464	4.98245	16.1	5.625	1.10402e-11	0.1132	9.227	0.106	6.149	4.98745	4.1	1.5	4.63722e-11	0.0797008	4.41338	9.98234	2.03138e-11	0.449704	0.00493694	0.194166	1.02772e-10	4.48755	18.4726	6.32737	4.48755	0.0683771	0.013004
0.105	9.297	0.0986	1.56	4.98745	8.9	4	1.10625e-11	0.1132	9.748	0.106	7.185	4.99245	4.1	1.4	4.68424e-11	0.0798008	4.43721	10.0221	2.0312e-11	0.449804	0.00491225	0.193196	1.02751e-10	4.49255	18.4339	7.07254	4.49255	1.40323	0.229279
0.1051	8.189	0.0986	3.462	4.99245	10.9	4.5	1.10831e-11	0.1133	9.323	0.1061	1.124	4.99745	2.3	0.875	4.70313e-11	0.0799008	4.46241	10.0642	2.03101e-11	0.449904	0.00488769	0.19223	1.02731e-10	4.49755	18.4608	7.03027	4.49755	2.00599	0.328945
0.1051	8.505	0.0986	4.185	4.99745	9.1	3.65	1.108e-11	0.1133	9.644	0.1061	2.869	5.00245	1.7	0.525	4.70031e-11	0.0800008	4.48776	10.1067	2.03083e-11	0.450005	0.00486325	0.191268	1.0271e-10	4.50255	16.2506	6.16969	4.50255	1.52445	0.276785
0.1051	9.105	0.0987	0.117	5.00245	10.7	4.925	1.10767e-11	0.1134	8.009	0.1061	7.084	5.00745	1.2	0.4	4.68073e-11	0.0801008	4.51304	10.1492	2.03065e-11	0.450105	0.00483893	0.190312	1.0269e-10	4.50755	18.2998	6.8146	4.50755	1.64299	0.332029
0.1051	9.129	0.0987	0.941	5.00745	13.4	4.7	1.10562e-11	0.1134	8.04	0.1062	0.738	5.01245	0.5	0.25	4.65361e-11	0.0802008	4.53951	10.1939	2.03047e-11	0.450205	0.00481474	0.18936	1.02669e-10	4.51255	18.2491	6.23537	4.51255	1.15178	0.155843
0.1051	9.958	0.0987	4.052	5.01245	7.9	3.7	1.10186e-11	0.1134	8.212	0.1062	7.792	5.01745	0.5	0.25	4.62166e-11	0.0803008	4.56721	10.2407	2.03029e-11	0.450305	0.00479067	0.188414	1.02649e-10	4.51755	20.1765	6.80354	4.51755	1.37107	0.206455
0.1052	8.636	0.0987	5.993	5.01745	12.4	4.325	1.09836e-11	0.1135	8.18	0.1063	1.804	5.02245	0.8	0.275	4.59346e-11	0.0804008	4.59602	10.2894	2.03011e-11	0.450405	0.00476673	0.187472	1.02628e-10	4.52255	16.7694	6.30074	4.52255	0.860979	0.12766
0.1052	9.342	0.0988	1.34	5.02245	8.6	3.575	1.09636e-11	0.1135	8.612	0.1063	3.453	5.02745	0.4	0.125	4.55936e-11	0.0805008	4.62785	10.3434	2.02993e-11	0.450505	0.00474295	0.186535	1.02608e-10	4.52755	22.2027	6.9377	4.52755	2.69451	0.383365
0.1053	9.095	0.0988	4.008	5.02745	14.1	5.95	1.09358e-11	0.1135	8.843	0.1063	3.572	5.03245	0	0.075	4.51709e-11	0.0806008	4.65905	10.3964	2.02976e-11	0.450605	0.00471935	0.185602	1.02587e-10	4.53255	21.5304	6.58845	4.53255	1.67065	0.195069
0.1053	9.191	0.0988	5.195	5.03245	10.5	4.475	1.09024e-11	0.1136	9.503	0.1063	4.374	5.03745	0	0.125	4.47823e-11	0.0807008	4.69219	10.4529	2.02959e-11	0.450705	0.0046958	0.184675	1.02567e-10	4.53755	19.2453	7.29299	4.53755	1.70458	0.418159
0.1053	9.706	0.0988	7.788	5.03745	11.8	4.525	1.08816e-11	0.1137	8.67	0.1063	5.357	5.04245	0	0.1	4.44154e-11	0.0808008	4.72472	10.5084	2.02942e-11	0.450805	0.00467233	0.183751	1.02547e-10	4.54255	25.8716	6.83573	4.54255	3.52539	0.554236
0.1054	9.42	0.0989	0.37	5.04245	12.3	4.5	1.08506e-11	0.1137	9.367	0.1064	3.273	5.04745	0	0.075	4.40141e-11	0.0809008	4.75973	10.5683	2.02925e-11	0.450905	0.00464896	0.182832	1.02526e-10	4.54755	27.1872	6.7667	4.54755	3.21948	0.46511
0.1055	8.087	0.0989	0.908	5.04745	9.1	3.95	1.08103e-11	0.1138	8.113	0.1064	6.682	5.05245	0.2	0.05	4.36283e-11	0.0810008	4.79394	10.6271	2.02908e-11	0.451005	0.00462572	0.181918	1.02506e-10	4.55255	24.8645	6.56016	4.55255	1.69661	0.183946
0.1055	8.154	0.0989	1.277	5.05245	9.1	3.525	1.07721e-11	0.1138	8.205	0.1065	0.959	5.05745	0.1	0.05	4.32207e-11	0.0811008	4.82932	10.6879	2.02891e-11	0.451105	0.00460261	0.181009	1.02485e-10	4.55755	21.4516	6.76168	4.55755	0.784787	0.0796195
0.1055	9.228	0.0989	1.776	5.05745	10	4.2	1.07507e-11	0.1138	8.222	0.1065	1.5	5.06245	0	0.025	4.28136e-11	0.0812008	4.86252	10.7453	2.02875e-11	0.451205	0.00457965	0.180104	1.02465e-10	4.56255	19.5505	6.6962	4.56255	1.31093	0.16914
0.1055	9.318	0.0989	2.133	5.06245	13.2	5.7	1.07433e-11	0.1138	8.781	0.1065	5.795	5.06745	0.1	0.025	4.24022e-11	0.0813008	4.89594	10.8033	2.02859e-11	0.451305	0.00455677	0.179203	1.02444e-10	4.56755	17.13	6.94827	4.56755	1.29174	0.368157
0.1056	8.345	0.0989	2.551	5.06745	11.6	4.65	1.07366e-11	0.1138	9.31	0.1065	5.879	5.07245	0	0	4.19832e-11	0.0814008	4.92877	10.8605	2.02842e-11	0.451405	0.00453407	0.178308	1.02424e-10	4.57255	17.3556	6.74767	4.57255	0.606977	0.108894
0.1056	9.981	0.0989	2.628	5.07245	10.2	3.3	1.07393e-11	0.1138	9.395	0.1066	7.213	5.07745	0.1	0	4.15654e-11	0.0815008	4.96115	10.9171	2.02826e-11	0.451505	0.00451147	0.177417	1.02403e-10	4.57755	14.137	6.03335	4.57755	0.287365	0.056577
0.1057	9.353	0.0989	2.672	5.07745	7.5	3.35	1.07682e-11	0.114	8.032	0.1066	7.358	5.08245	0	0.025	4.11527e-11	0.0816008	4.99473	10.9759	2.02811e-11	0.451605	0.00448896	0.17653	1.02383e-10	4.58255	18.8281	6.4255	4.58255	1.07076	0.143553
0.1057	9.584	0.0989	6.688	5.08245	9.2	3.35	1.08052e-11	0.114	8.355	0.1066	7.896	5.08745	0.1	0	4.07572e-11	0.0817008	5.02867	11.0355	2.02795e-11	0.451705	0.00446653	0.175647	1.02363e-10	4.58755	17.0068	6.79133	4.58755	1.63603	0.327478
0.1057	9.639	0.0989	6.938	5.08745	9.8	3.9	1.0828e-11	0.114	8.485	0.1067	0.281	5.09245	0.1	0	4.03516e-11	0.0818008	5.06148	11.0934	2.0278e-11	0.451805	0.00444421	0.174769	1.02342e-10	4.59255	18.4499	7.27631	4.59255	1.89506	0.34185
0.1057	9.986	0.0989	7.995	5.09245	6.8	2.325	1.08312e-11	0.114	8.543	0.1067	1.578	5.09745	0.1	0	3.99501e-11	0.0819008	5.09484	11.1524	2.02764e-11	0.451905	0.00442199	0.173895	1.02322e-10	4.59755	16.0934	5.71701	4.59755	1.90199	0.351201
0.1059	8.455	0.099	1.969	5.09745	5.6	2.375	1.08624e-11	0.114	9.556	0.1067	1.998	5.10245	0.1	0	3.95525e-11	0.0820008	5.12631	11.2084	2.02749e-11	0.452005	0.00439988	0.173025	1.02301e-10	4.60255	17.5029	6.69417	4.60255	0.577742	0.0958235
0.1059	8.562	0.099	4.057	5.10245	8.2	2.925	1.08781e-11	0.1141	8.586	0.1068	1.459	5.10745	0.2	0	3.91589e-11	0.0821008	5.16012	11.2686	2.02734e-11	0.452105	0.00437788	0.17216	1.02281e-10	4.60755	14.27	5.42109	4.60755	0.377567	0.0496029
0.106	8.999	0.0991	1.134	5.10745	6.1	2.625	1.0907e-11	0.1141	8.865	0.1068	4.555	5.11245	0	0	3.87693e-11	0.0822008	5.19504	11.3308	2.0272e-11	0.452205	0.00435605	0.1713	1.02261e-10	4.61255	21.0821	6.68612	4.61255	1.90657	0.241428
0.1061	8.115	0.0991	1.26	5.11245	8.3	3.2	1.09211e-11	0.1142	9.151	0.1068	5.089	5.11745	0	0	3.83835e-11	0.0823008	5.22973	11.3928	2.02705e-11	0.452305	0.00433474	0.170446	1.0224e-10	4.61755	22.549	6.61687	4.61755	2.88603	0.496485
0.1061	8.297	0.0991	3.402	5.11745	7.8	3.05	1.08937e-11	0.1142	9.242	0.1069	0.171	5.12245	0	0	3.80015e-11	0.0824008	5.26469	11.4555	2.02691e-11	0.452405	0.00431336	0.169595	1.0222e-10	4.62255	18.7977	6.24196	4.62255	1.46511	0.289113
0.1061	9.874	0.0991	5.207	5.12245	9.8	3.8	1.08949e-11	0.1142	9.308	0.1069	0.781	5.12745	0	0	3.76233e-11	0.0825008	5.30046	11.5198	2.02677e-11	0.452505	0.00429189	0.168748	1.02199e-10	4.62755	17.1378	6.31265	4.62755	0.88972	0.128087
0.1062	8.928	0.0991	5.804	5.12745	10.8	4.725	1.09175e-11	0.1142	9.539	0.1069	7.708	5.13245	0	0.025	3.726e-11	0.0826008	5.3365	11.5848	2.02663e-11	0.452605	0.00427056	0.167904	1.02179e-10	4.63255	22.5767	6.78351	4.63255	2.78839	0.429186
0.1062	9.006	0.0991	7.405	5.13245	13	5.9	1.09422e-11	0.1142	9.659	0.107	1.82	5.13745	0	0.025	3.68994e-11	0.0827008	5.37582	11.6555	2.02649e-11	0.452705	0.00424942	0.167066	1.02159e-10	4.63755	20.9098	6.75861	4.63755	3.29485	0.580159
0.1062	9.713	0.0992	2.179	5.13745	16.8	6.75	1.09683e-11	0.1143	8.308	0.107	1.825	5.14245	0.1	0.025	3.65501e-11	0.0828008	5.41179	11.7208	2.02635e-11	0.452805	0.00422913	0.166237	1.02138e-10	4.64255	19.5799	6.61883	4.64255	1.48863	0.209469
0.1062	9.717	0.0992	2.808	5.14245	15.3	5.2	1.09565e-11	0.1143	8.38	0.107	2.282	5.14745	0.2	0.1	3.62058e-11	0.0829008	5.44861	11.7878	2.02622e-11	0.452905	0.00420863	0.165409	1.02118e-10	4.64755	19.4243	6.26706	4.64755	3.42238	0.625329
0.1063	8.333	0.0992	3.13	5.14745	8.5	3.65	1.0942e-11	0.1143	8.642	0.107	3.252	5.15245	0.3	0.025	3.5901e-11	0.0830008	5.48493	11.8542	2.02608e-11	0.453005	0.00418872	0.16459	1.02097e-10	4.65255	21.0688	6.95637	4.65255	2.17659	0.325184
0.1063	8.637	0.0992	3.586	5.15245	9.9	3.925	1.09406e-11	0.1144	8.296	0.107	3.827	5.15745	0	0.025	3.55593e-11	0.0831008	5.51876	11.9166	2.02595e-11	0.453105	0.00416838	0.16377	1.02077e-10	4.65755	15.8726	5.5303	4.65755	0.488986	0.0559918
0.1063	8.898	0.0992	4.929	5.15745	12	5.075	1.09387e-11	0.1144	8.995	0.107	6.627	5.16245	0	0.025	3.52108e-11	0.0832008	5.5538	11.9813	2.02582e-11	0.453205	0.00414794	0.162954	1.02057e-10	4.66255	16.5852	5.99851	4.66255	1.37635	0.218105
0.1063	9.525	0.0992	5.943	5.16245	11.8	4.7	1.093e-11	0.1145	8.215	0.107	7.121	5.16745	0	0.025	3.48837e-11	0.0833008	5.5863	12.042	2.0257e-11	0.453305	0.00412765	0.162141	1.02036e-10	4.66755	18.942	7.20398	4.66755	1.79523	0.271043
0.1063	9.985	0.0992	6.557	5.16745	10.4	4.475	1.09643e-11	0.1145	8.271	0.1071	3.439	5.17245	0	0.05	3.45596e-11	0.0834008	5.61755	12.1007	2.02557e-11	0.453405	0.00410756	0.161333	1.02016e-10	4.67255	15.3023	5.98927	4.67255	3.0112	0.683604
0.1064	8.405	0.0992	7.057	5.17245	15.1	5.425	1.10061e-11	0.1145	9.115	0.1071	4.824	5.17745	0.1	0.025	3.42345e-11	0.0835008	5.64989	12.1615	2.02544e-11	0.453505	0.00408787	0.160532	1.01996e-10	4.67755	17.6467	6.36282	4.67755	2.5063	0.478352
0.1064	8.573	0.0992	7.093	5.17745	8.6	3.7	1.10475e-11	0.1146	8.008	0.1072	0.03	5.18245	0.2	0.05	3.39138e-11	0.0836008	5.68045	12.2194	2.02532e-11	0.453605	0.00406843	0.159735	1.01975e-10	4.68255	17.1837	5.93885	4.68255	0.874109	0.126385
0.1064	8.587	0.0993	0.296	5.18245	11.5	4.525	1.10953e-11	0.1146	8.675	0.1072	2.714	5.18745	0	0.1	3.36179e-11	0.0837008	5.71342	12.2817	2.0252e-11	0.453705	0.00404911	0.158943	1.01955e-10	4.68755	20.5352	6.50329	4.68755	1.98378	0.295304
0.1064	9.828	0.0993	1.322	5.18745	11.2	3.825	1.10919e-11	0.1146	8.902	0.1072	5.54	5.19245	0	0.05	3.33227e-11	0.0838008	5.74446	12.3409	2.02508e-11	0.453805	0.00402897	0.158149	1.01935e-10	4.69255	18.2158	6.63016	4.69255	1.2251	0.197157
0.1065	8.385	0.0993	1.587	5.19245	7.9	3.35	1.10419e-11	0.1147	8.739	0.1072	7.644	5.19745	0.1	0.025	3.30299e-11	0.0839008	5.77496	12.3994	2.02496e-11	0.453905	0.00400947	0.157361	1.01914e-10	4.69755	22.4306	6.99573	4.69755	2.58881	0.395044
0.1065	9.549	0.0993	2.546	5.19745	9.3	4.1	1.09964e-11	0.1147	9.397	0.1073	1.311	5.20245	0.1	0.075	3.27099e-11	0.0840008	5.80363	12.4549	2.02485e-11	0.454005	0.00398997	0.156577	1.01894e-10	4.70255	21.1899	6.63876	4.70255	2.46697	0.335009
0.1065	9.562	0.0993	2.598	5.20245	11	4.525	1.09592e-11	0.1148	9.474	0.1073	2.406	5.20745	0.1	0.125	3.24543e-11	0.0841008	5.83093	12.5083	2.02473e-11	0.454105	0.00397211	0.155809	1.01874e-10	4.70755	16.1515	6.10504	4.70755	1.69977	0.357234
0.1066	8.558	0.0993	3.196	5.20745	15.2	6.05	1.09436e-11	0.1148	9.733	0.1073	4.095	5.21245	0.2	0.15	3.2208e-11	0.0842008	5.85917	12.5634	2.02462e-11	0.454205	0.00395625	0.155063	1.01853e-10	4.71255	25.4377	6.87752	4.71255	7.29113	1.50494
0.1067	8.28	0.0993	6.647	5.21245	12.6	4.8	1.09532e-11	0.1149	8.096	0.1073	6.323	5.21745	0.4	0.1	3.19828e-11	0.0843008	5.88804	12.6199	2.02451e-11	0.454305	0.0039416	0.154331	1.01833e-10	4.71755	27.8429	6.69922	4.71755	4.40984	0.719198
0.1067	8.553	0.0993	7.842	5.21745	10.8	4.4	1.09931e-11	0.1149	8.282	0.1073	6.413	5.22245	0.4	0.175	3.17401e-11	0.0844008	5.91737	12.6773	2.0244e-11	0.454405	0.00392346	0.153569	1.01813e-10	4.72255	23.4335	6.66777	4.72255	3.41936	0.576538
0.1067	8.619	0.0994	1.862	5.22245	11.7	4.7	1.10093e-11	0.1149	8.331	0.1073	7.772	5.22745	0	0.175	3.15164e-11	0.0845008	5.94627	12.7342	2.02429e-11	0.454505	0.00390662	0.152822	1.01792e-10	4.72755	22.6467	6.36129	4.72755	2.15487	0.313619
0.1067	8.723	0.0994	2.174	5.22745	10.3	3.65	1.1028e-11	0.1149	8.992	0.1074	0.036	5.23245	0.4	0.15	3.13007e-11	0.0846008	5.97582	12.7925	2.02418e-11	0.454605	0.00388897	0.15207	1.01772e-10	4.73255	20.6569	6.47454	4.73255	1.45733	0.24737
0.1067	9.534	0.0994	2.604	5.23245	7	2.625	1.1049e-11	0.115	9.379	0.1074	0.102	5.23745	0.5	0.075	3.10734e-11	0.0847008	6.00484	12.85	2.02407e-11	0.454705	0.0038894	0.151522	1.01752e-10	4.73755	12.9239	5.76485	4.73755	9.57504	3.76402
0.1068	8.146	0.0994	2.607	5.23745	5.9	2.55	1.10579e-11	0.1151	8.479	0.1074	0.559	5.24245	0.1	0.2	3.08427e-11	0.0848008	6.03551	12.9107	2.02397e-11	0.454805	0.00390486	0.151168	1.01731e-10	4.74255	13.4989	5.23976	4.74255	0.437116	0.0620051
0.1069	8.351	0.0994	6.675	5.24245	6.9	2.075	1.10358e-11	0.1152	8.822	0.1074	4.966	5.24745	0	0.075	3.06062e-11	0.0849008	6.0637	12.9672	2.02387e-11	0.454905	0.00393576	0.151023	1.01711e-10	4.74755	15.0334	5.92061	4.74755	1.74314	0.350698
0.1069	8.371	0.0995	0.45	5.24745	5.4	2.175	1.10701e-11	0.1152	9.13	0.1074	6.852	5.25245	0.3	0.075	3.03602e-11	0.0850009	6.09161	13.0234	2.02377e-11	0.455005	0.00400123	0.151359	1.01691e-10	4.75255	20.4721	6.78194	4.75255	2.02364	0.341693
0.1069	9.011	0.0995	3.809	5.25245	8.6	3.525	1.1108e-11	0.1152	9.19	0.1074	6.897	5.25745	0.5	0.275	3.01593e-11	0.0851009	6.11899	13.0789	2.02367e-11	0.455105	0.00406301	0.151647	1.01671e-10	4.75755	0	0	4.75755	0	0
0.1069	9.571	0.0995	6.596	5.25745	10.7	3.85	1.11465e-11	0.1152	9.41	0.1075	1.07	5.26245	0.4	0.125	2.99851e-11	0.0852009	6.14708	13.1358	2.02357e-11	0.455205	0.00415876	0.152419	1.0165e-10	4.76255	14.4212	6.31561	4.76255	0.224851	0.0285935
0.107	9.637	0.0996	1.108	5.26245	11.5	5.125	1.11489e-11	0.1152	9.846	0.1075	3.418	5.26745	1.1	0.45	2.98434e-11	0.0853009	6.17323	13.1896	2.02347e-11	0.455305	0.0043999	0.155275	1.0163e-10	4.76755	14.744	5.70524	4.76755	1.02842	0.17163
0.1071	8.526	0.0996	6.52	5.26745	10.8	3.725	1.11389e-11	0.1153	8.348	0.1075	3.768	5.27245	0.8	0.525	2.98315e-11	0.0854009	6.1999	13.2444	2.02337e-11	0.455405	0.00458178	0.157317	1.0161e-10	4.77255	18.019	6.62307	4.77255	1.84926	0.271815
0.1072	8.2	0.0996	6.719	5.27245	9.4	4.15	1.11259e-11	0.1153	8.435	0.1075	4.603	5.27745	1.4	0.6	2.98362e-11	0.0855009	6.22583	13.2982	2.02328e-11	0.455505	0.00470034	0.158466	1.01589e-10	4.77755	18.0041	6.62047	4.77755	1.30954	0.15331
0.1072	8.661	0.0996	7.127	5.27745	12	4.55	1.11419e-11	0.1153	9.446	0.1075	5.05	5.28245	2.1	0.775	2.99803e-11	0.0856009	6.25256	13.3535	2.02319e-11	0.455605	0.00483874	0.159914	1.01569e-10	4.78255	16.8858	6.40037	4.78255	1.80536	0.353066
0.1072	8.811	0.0997	1.236	5.28245	11.5	4.225	1.11831e-11	0.1154	8.552	0.1075	7.256	5.28745	2.7	0.7	3.01399e-11	0.0857009	6.27903	13.4086	2.02309e-11	0.455705	0.00493001	0.160689	1.01549e-10	4.78755	19.7887	6.45767	4.78755	0.579959	0.0498676
0.1072	9.576	0.0997	1.504	5.28745	8.6	3.95	1.11581e-11	0.1154	9.01	0.1076	0.068	5.29245	2.4	0.95	3.03282e-11	0.0858009	6.30549	13.4638	2.023e-11	0.455805	0.00496737	0.160691	1.01529e-10	4.79255	22.2088	6.81756	4.79255	0.39657	0.0463619
0.1073	9.312	0.0997	1.949	5.29245	9.8	3.275	1.11213e-11	0.1155	8.712	0.1076	2.29	5.29745	2.7	0.85	3.05811e-11	0.0859009	6.32937	13.5147	2.02291e-11	0.455905	0.00497738	0.160311	1.01508e-10	4.79755	17.8503	6.01519	4.79755	0.314657	0.0312929
0.1074	8.431	0.0997	2.394	5.29745	7.5	3	1.11107e-11	0.1155	8.801	0.1076	3.058	5.30245	2	0.85	3.07672e-11	0.0860009	6.35337	13.5659	2.02282e-11	0.456005	0.00499404	0.160024	1.01488e-10	4.80255	18.121	6.6877	4.80255	0.484417	0.0639259
0.1074	8.877	0.0997	3.864	5.30245	8.1	3.6	1.11198e-11	0.1155	8.85	0.1076	3.309	5.30745	2.2	0.775	3.09253e-11	0.0861009	6.37778	13.6181	2.02274e-11	0.456105	0.0050586	0.16042	1.01468e-10	4.80755	22.9499	6.45068	4.80755	0.997567	0.0800737
0.1074	9.839	0.0998	1.325	5.30745	8.4	3.125	1.11246e-11	0.1155	8.951	0.1076	4.47	5.31245	2.4	0.65	3.10867e-11	0.0862009	6.40111	13.6685	2.02265e-11	0.456205	0.00513948	0.161058	1.01448e-10	4.81255	20.9547	6.50041	4.81255	2.10055	0.374025
0.1075	8.212	0.0998	3.126	5.31245	10.1	4.05	1.11308e-11	0.1155	9.287	0.1076	5.019	5.31745	1.4	0.425	3.10979e-11	0.0863009	6.42445	13.7191	2.02257e-11	0.456305	0.00531122	0.163029	1.01427e-10	4.81755	21.9265	6.94197	4.81755	1.45754	0.124331
0.1075	9.642	0.0998	3.634	5.31745	10.5	4.65	1.1117e-11	0.1155	9.502	0.1076	6.525	5.32245	1.1	0.575	3.10605e-11	0.0864009	6.44576	13.7662	2.02248e-11	0.456405	0.00544067	0.164401	1.01407e-10	4.82255	20.6634	6.76909	4.82255	2.93734	0.495686
0.1076	8.251	0.0998	4.017	5.32245	13.2	5.175	1.10921e-11	0.1155	9.598	0.1076	7.839	5.32745	1.4	0.35	3.10536e-11	0.0865009	6.46819	13.8155	2.0224e-11	0.456505	0.00551555	0.164983	1.01387e-10	4.82755	18.7938	6.2862	4.82755	0.996987	0.0932119
0.1076	9.473	0.0998	4.551	5.32745	13.8	5.3	1.10845e-11	0.1155	9.601	0.1077	4.24	5.33245	0.5	0.25	3.0901e-11	0.0866009	6.48964	13.8632	2.02232e-11	0.456605	0.00556771	0.165236	1.01367e-10	4.83255	18.0061	6.19172	4.83255	0.340726	0.0561805
0.1076	9.621	0.0998	6.269	5.33245	12	5.05	1.1114e-11	0.1155	9.928	0.1077	4.76	5.33745	1.4	0.35	3.07799e-11	0.0867009	6.51173	13.9122	2.02224e-11	0.456705	0.00561154	0.16537	1.01347e-10	4.83755	18.6065	7.02509	4.83755	1.12327	0.180135
0.1077	8.649	0.0999	0.36	5.33745	14.7	6.1	1.11442e-11	0.1156	8.52	0.1077	5.431	5.34245	0.8	0.325	3.06891e-11	0.0868009	6.53344	13.9606	2.02216e-11	0.456805	0.00564454	0.16535	1.01326e-10	4.84255	18.3251	6.86799	4.84255	1.95272	0.297181
0.1077	9.327	0.0999	6.961	5.34245	14.4	5.575	1.11682e-11	0.1157	8.373	0.1077	5.567	5.34745	0.6	0.45	3.05772e-11	0.0869009	6.55503	14.0091	2.02208e-11	0.456905	0.00569067	0.165523	1.01306e-10	4.84755	16.9851	6.5246	4.84755	1.40144	0.235542
0.1078	8.453	0.0999	7.913	5.34745	10.1	4.95	1.12377e-11	0.1158	8.367	0.1078	2.137	5.35245	1	0.525	3.05667e-11	0.0870009	6.57504	14.0548	2.02201e-11	0.457005	0.00579522	0.166559	1.01286e-10	4.85255	18.3754	6.79203	4.85255	1.41981	0.272264
0.1079	9.136	0.1	1.23	5.35245	13.9	4.375	1.1278e-11	0.1158	8.442	0.1078	7.629	5.35745	1.7	0.4	3.05804e-11	0.0871009	6.59475	14.1001	2.02193e-11	0.457105	0.00595298	0.168393	1.01266e-10	4.85755	17.6554	6.06978	4.85755	0.902288	0.121738
0.1079	9.617	0.1	2.356	5.35745	6.9	2.9	1.1289e-11	0.1158	9.121	0.1079	1.356	5.36245	1.1	0.475	3.05042e-11	0.0872009	6.6136	14.1439	2.02186e-11	0.457205	0.0061522	0.170859	1.01246e-10	4.86255	20.3468	6.83848	4.86255	1.06918	0.16082
0.108	8.143	0.1	5.372	5.36245	7.1	3.1	1.1302e-11	0.1158	9.387	0.1079	2.073	5.36745	0.7	0.55	3.04885e-11	0.0873009	6.63116	14.1856	2.02178e-11	0.457305	0.00630682	0.172691	1.01225e-10	4.86755	18.0017	6.84331	4.86755	0.887212	0.116682
0.108	9.285	0.1	5.378	5.36745	10	4.4	1.13343e-11	0.1158	9.467	0.1079	4.363	5.37245	0.5	0.35	3.0474e-11	0.0874009	6.64876	14.2274	2.02171e-11	0.457405	0.00652356	0.175468	1.01205e-10	4.87255	22.7841	7.09702	4.87255	2.16266	0.300603
0.108	9.399	0.1	6.888	5.37245	11.4	4.2	1.13397e-11	0.1159	8.798	0.1079	4.507	5.37745	1	0.575	3.04332e-11	0.0875009	6.66604	14.2687	2.02164e-11	0.457505	0.00680299	0.179209	1.01185e-10	4.87755	21.6407	6.66037	4.87755	1.30525	0.152033
0.108	9.425	0.1	7.344	5.37745	9.7	4.4	1.13514e-11	0.1159	9.069	0.1079	6.064	5.38245	1	0.4	3.04011e-11	0.0876009	6.68582	14.3149	2.02157e-11	0.457605	0.00707651	0.182914	1.01165e-10	4.88255	18.7112	6.93569	4.88255	1.46477	0.337372
0.1081	8.731	0.1001	1.672	5.38245	14.3	5.375	1.1369e-11	0.1159	9.545	0.1079	6.386	5.38745	1.8	0.675	3.04385e-11	0.0877009	6.70579	14.3615	2.0215e-11	0.457705	0.00743762	0.187965	1.01145e-10	4.88755	25.6769	6.75471	4.88755	3.25712	0.475252
0.1081	9.339	0.1001	2.574	5.38745	11.5	5.175	1.13965e-11	0.1159	9.67	0.1079	7.49	5.39245	1.9	0.575	3.05069e-11	0.0878009	6.72615	14.409	2.02143e-11	0.457805	0.00771453	0.191841	1.01125e-10	4.89255	27.2592	6.77323	4.89255	2.84981	0.382962
0.1081	9.583	0.1001	3.035	5.39245	14.5	5.75	1.14167e-11	0.116	8.068	0.108	1.539	5.39745	2.1	0.775	3.06005e-11	0.0879009	6.7454	14.4546	2.02136e-11	0.457905	0.0079749	0.195518	1.01105e-10	4.89755	24.8379	6.59476	4.89755	1.57379	0.153446
0.1081	9.949	0.1001	3.534	5.39745	10.1	3.925	1.14231e-11	0.116	8.702	0.108	1.647	5.40245	1.7	0.65	3.07237e-11	0.0880009	6.76195	14.4954	2.02129e-11	0.458005	0.00818181	0.198419	1.01084e-10	4.90255	21.6724	6.82823	4.90255	0.636614	0.0631445
0.1082	8.399	0.1001	7.815	5.40245	14.9	6.075	1.14817e-11	0.116	9.485	0.108	1.985	5.40745	1.8	0.8	3.08683e-11	0.0881009	6.77855	14.5363	2.02123e-11	0.458105	0.00835854	0.20088	1.01064e-10	4.90755	19.9327	6.82491	4.90755	1.79327	0.206714
0.1082	8.52	0.1001	7.896	5.40745	11.8	5.05	1.1527e-11	0.1161	8.88	0.108	2.097	5.41245	2	1	3.10749e-11	0.0882009	6.79446	14.5761	2.02116e-11	0.458205	0.00862728	0.204806	1.01044e-10	4.91255	16.1143	6.41096	4.91255	1.01368	0.288844
0.1082	9.167	0.1003	0.607	5.41245	14.5	6	1.1522e-11	0.1162	8.668	0.108	5.819	5.41745	3.7	1.225	3.14343e-11	0.0883009	6.81037	14.616	2.0211e-11	0.458305	0.00897424	0.209983	1.01024e-10	4.91755	16.0276	6.1367	4.91755	0.549798	0.0995354
0.1082	9.492	0.1003	2.315	5.41745	12.3	4.7	1.15091e-11	0.1162	8.852	0.108	7.204	5.42245	3.1	1.125	3.181e-11	0.0884009	6.82708	14.6575	2.02103e-11	0.458405	0.00932242	0.215257	1.01004e-10	4.92255	13.9207	5.91865	4.92255	0.223931	0.0441061
0.1082	9.844	0.1003	2.796	5.42245	11.3	4.525	1.15165e-11	0.1162	9.277	0.1081	0.534	5.42745	4.7	1.875	3.23424e-11	0.0885009	6.84323	14.6982	2.02097e-11	0.458505	0.00952375	0.218298	1.00984e-10	4.92755	19.0103	6.52772	4.92755	0.83746	0.111924
0.1083	8.533	0.1003	3.891	5.42745	10.7	4.4	1.15401e-11	0.1162	9.763	0.1081	1.216	5.43245	4.6	1.325	3.30439e-11	0.0886009	6.85987	14.7398	2.02091e-11	0.458605	0.00978385	0.222316	1.00964e-10	4.93255	17.2005	6.79547	4.93255	1.36242	0.261491
0.1083	8.949	0.1003	4.952	5.43245	13.3	5.075	1.15427e-11	0.1162	9.997	0.1081	1.53	5.43745	2.5	1.2	3.34303e-11	0.0887009	6.8763	14.7812	2.02085e-11	0.458705	0.0100291	0.226147	1.00944e-10	4.93755	18.2551	7.03591	4.93755	1.67387	0.286471
0.1083	9.716	0.1003	5.707	5.43745	9.7	4.3	1.15224e-11	0.1163	8.07	0.1081	3.005	5.44245	4.1	1.725	3.3964e-11	0.0888009	6.8931	14.8234	2.02079e-11	0.458805	0.010133	0.227681	1.00924e-10	4.94255	15.44	5.55607	4.94255	1.51723	0.275655
0.1084	8.133	0.1003	5.771	5.44245	13.5	5.625	1.15204e-11	0.1163	9.875	0.1081	3.567	5.44745	6.5	1.95	3.47298e-11	0.0889009	6.91118	14.8682	2.02073e-11	0.458905	0.0101946	0.228496	1.00904e-10	4.94755	18.1182	6.8926	4.94755	0.573484	0.0852237
0.1084	8.24	0.1003	6.093	5.44745	13.1	4.75	1.15385e-11	0.1164	8.746	0.1081	5.207	5.45245	4.3	1.525	3.54829e-11	0.0890009	6.92884	14.9123	2.02067e-11	0.459005	0.0103421	0.230789	1.00884e-10	4.95255	13.8641	5.35364	4.95255	0.301712	0.0396722
0.1084	8.802	0.1003	7.328	5.45245	9.2	3.9	1.15567e-11	0.1164	9.321	0.1082	3.187	5.45745	3	1.15	3.58694e-11	0.0891009	6.94593	14.9555	2.02061e-11	0.459105	0.0104906	0.233121	1.00864e-10	4.95755	20.5145	6.47982	4.95755	1.49768	0.188504
0.1084	9.757	0.1003	7.411	5.45745	11.1	3.95	1.15274e-11	0.1165	8.973	0.1082	3.362	5.46245	2.4	0.925	3.61586e-11	0.0892009	6.96224	14.9974	2.02056e-11	0.459205	0.0107082	0.236629	1.00843e-10	4.96255	22.535	6.65194	4.96255	2.3707	0.393049
0.1085	8.178	0.1003	7.65	5.46245	9.3	4.075	1.15116e-11	0.1165	9.671	0.1082	3.743	5.46745	1.6	0.875	3.63499e-11	0.0893009	6.97798	15.0383	2.0205e-11	0.459305	0.0110422	0.242063	1.00823e-10	4.96755	17.8666	5.95792	4.96755	1.71647	0.27595
0.1085	8.694	0.1004	3.753	5.46745	10.1	3.975	1.15247e-11	0.1165	9.968	0.1082	3.955	5.47245	3.4	1.525	3.66485e-11	0.0894009	6.9937	15.0793	2.02044e-11	0.459405	0.0112127	0.244881	1.00803e-10	4.97255	16.0208	5.86689	4.97255	0.833552	0.109974
0.1085	9.78	0.1004	4.981	5.47245	9.8	4.375	1.15319e-11	0.1166	8.427	0.1082	4.808	5.47745	5.2	1.525	3.72347e-11	0.0895009	7.00951	15.1205	2.02039e-11	0.459505	0.011284	0.24599	1.00783e-10	4.97755	22.0173	6.5836	4.97755	2.4369	0.350916
0.1086	8.255	0.1004	5.106	5.47745	14.6	6.25	1.15336e-11	0.1166	8.961	0.1082	6.55	5.48245	3.5	1.2	3.77573e-11	0.0896009	7.02457	15.1605	2.02034e-11	0.459605	0.0113739	0.247439	1.00763e-10	4.98255	21.4981	6.96086	4.98255	2.87423	0.485102
0.1086	9.458	0.1004	5.544	5.48245	15.4	6.425	1.15154e-11	0.1166	9.434	0.1083	2.082	5.48745	3	1.125	3.80206e-11	0.0897009	7.03769	15.1969	2.02028e-11	0.459705	0.0114251	0.248202	1.00743e-10	4.98755	19.9674	6.77196	4.98755	1.925	0.235702
0.1086	9.589	0.1004	6.834	5.48745	13.5	5.4	1.14899e-11	0.1167	8.294	0.1083	2.338	5.49245	1.9	0.825	3.82096e-11	0.0898009	7.05096	15.2337	2.02023e-11	0.459805	0.0114592	0.248656	1.00723e-10	4.99255	18.6022	6.0291	4.99255	2.82541	0.501109
0.1086	9.652	0.1004	7.525	5.49245	12.2	5.15	1.14296e-11	0.1167	8.834	0.1083	4.155	5.49745	2	0.525	3.82359e-11	0.0899009	7.06308	15.2684	2.02018e-11	0.459905	0.0114705	0.248689	1.00703e-10	4.99755	20.2159	6.59744	4.99755	2.79217	0.424886
0.1086	9.709	0.1005	0.848	5.49745	10.5	4.075	1.13618e-11	0.1167	9.246	0.1083	5.371	5.50245	1	0.55	3.81796e-11	0.0900009	7.07443	15.3016	2.02013e-11	0.460005	0.0114885	0.248848	1.00683e-10	5.00255	17.7525	6.52335	5.00255	0.385394	0.0439766
0.1086	9.736	0.1005	5.895	5.50245	9.9	4.075	1.1285e-11	0.1167	9.351	0.1083	7.024	5.50745	1.1	0.225	3.8044e-11	0.0901009	7.08599	15.3354	2.02008e-11	0.460105	0.0114758	0.248431	1.00663e-10	5.00755	16.7421	6.14342	5.00755	1.13763	0.173736
0.1087	8	0.1005	6.008	5.50745	9.2	3.15	1.12236e-11	0.1168	8.1	0.1084	2.879	5.51245	0.4	0.375	3.78586e-11	0.0902009	7.0964	15.367	2.02003e-11	0.460205	0.0114535	0.247833	1.00643e-10	5.01255	18.2063	6.78293	5.01255	1.91866	0.266808
0.1087	8.023	0.1005	7.672	5.51245	6.8	2.55	1.11655e-11	0.1168	8.175	0.1084	4.441	5.51745	0.6	0.35	3.76849e-11	0.0903009	7.10784	15.4007	2.01998e-11	0.460305	0.0114122	0.246876	1.00623e-10	5.01755	15.8734	6.29051	5.01755	2.68955	0.576747
0.1087	8.259	0.1005	7.862	5.51745	6.9	2.95	1.11011e-11	0.1168	9.737	0.1084	4.581	5.52245	1.3	0.2	3.74755e-11	0.0904009	7.1183	15.4326	2.01993e-11	0.460405	0.0113706	0.245912	1.00603e-10	5.02255	17.5818	6.36354	5.02255	2.57887	0.463824
0.1087	8.563	0.1006	1.958	5.52245	9	3.4	1.10301e-11	0.1169	8.285	0.1084	5.83	5.52745	0.3	0.175	3.71921e-11	0.0905009	7.13076	15.4684	2.01988e-11	0.460505	0.0113165	0.244723	1.00583e-10	5.02755	17.9723	6.38328	5.02755	0.924677	0.118821
0.1087	9.678	0.1006	2.09	5.52745	10.4	4.275	1.09634e-11	0.1169	9.611	0.1084	6.003	5.53245	0.9	0.2	3.69647e-11	0.0906009	7.14566	15.5091	2.01984e-11	0.460605	0.0112626	0.243539	1.00563e-10	5.03255	19.6557	6.22635	5.03255	1.54918	0.230089
0.1087	9.886	0.1006	2.134	5.53245	10.2	4.1	1.0904e-11	0.117	8.021	0.1084	7.724	5.53745	0.1	0.175	3.66765e-11	0.0907009	7.1614	15.5515	2.01979e-11	0.460705	0.0112071	0.242333	1.00543e-10	5.03755	17.7832	6.4299	5.03755	1.14185	0.166196
0.1088	8.02	0.1006	3.697	5.53745	10.3	3.95	1.08592e-11	0.117	8.75	0.1085	0.18	5.54245	0.4	0	3.63879e-11	0.0908009	7.17646	15.5928	2.01974e-11	0.460805	0.0111535	0.241155	1.00523e-10	5.04255	22.4978	6.96884	5.04255	2.27245	0.327022
0.1088	8.242	0.1006	7.784	5.54245	14	5.6	1.08214e-11	0.117	9.551	0.1085	3.04	5.54745	0.4	0.025	3.60354e-11	0.0909009	7.19188	15.6348	2.0197e-11	0.460905	0.0111044	0.240055	1.00503e-10	5.04755	22.0569	6.96519	5.04755	2.24187	0.285433
0.1088	8.314	0.1007	0.376	5.54745	11.9	4.875	1.07967e-11	0.1171	8.606	0.1085	5.653	5.55245	0	0	3.56821e-11	0.0910009	7.20758	15.6776	2.01965e-11	0.461005	0.0110543	0.238938	1.00484e-10	5.05255	16.4958	6.29804	5.05255	1.36423	0.28044
0.1088	8.727	0.1007	0.6	5.55245	10	4.05	1.08034e-11	0.1171	8.825	0.1085	5.945	5.55745	0.1	0.025	3.53369e-11	0.0911009	7.22325	15.7204	2.01961e-11	0.461105	0.0110005	0.237764	1.00464e-10	5.05755	26.2886	7.10969	5.05755	6.39153	1.28032
0.1088	9.724	0.1007	1.671	5.55745	9.1	3.175	1.08371e-11	0.1171	9.328	0.1085	7.248	5.56245	0	0.025	3.4999e-11	0.0912009	7.24072	15.7668	2.01957e-11	0.461205	0.0109463	0.236584	1.00444e-10	5.06255	27.5352	6.61038	5.06255	3.96675	0.606578
0.1089	8.714	0.1007	2.921	5.56245	7.8	2.425	1.08944e-11	0.1171	9.417	0.1086	0.445	5.56745	0	0.025	3.46612e-11	0.0913009	7.25882	15.8146	2.01953e-11	0.461305	0.010895	0.23545	1.00424e-10	5.06755	22.984	6.54036	5.06755	2.99366	0.476353
0.1089	9.249	0.1007	5.364	5.56745	5.3	2.725	1.09239e-11	0.1172	8.578	0.1086	0.476	5.57245	0.1	0.025	3.43393e-11	0.0914009	7.27776	15.8642	2.01948e-11	0.461405	0.0108428	0.234303	1.00404e-10	5.07255	22.4377	6.38263	5.07255	1.76556	0.248828
0.1089	9.264	0.1007	5.456	5.57245	10.6	3.85	1.09282e-11	0.1172	9.194	0.1086	5.875	5.57745	0.2	0.05	3.40119e-11	0.0915009	7.29672	15.914	2.01944e-11	0.461505	0.0107889	0.233135	1.00384e-10	5.07755	20.1392	6.33922	5.07755	1.34609	0.204905
0.1089	9.884	0.1007	5.994	5.57745	9.2	3.4	1.09016e-11	0.1172	9.43	0.1086	6.654	5.58245	0.2	0.125	3.37138e-11	0.0916009	7.31636	15.9654	2.01941e-11	0.461605	0.0107353	0.231972	1.00364e-10	5.08255	14.051	6.3191	5.08255	9.32379	3.58273
0.109	8.309	0.1007	6.76	5.58245	9	3.75	1.08612e-11	0.1172	9.735	0.1087	3.366	5.58745	0	0.075	3.34505e-11	0.0917009	7.33482	16.0146	2.01937e-11	0.461705	0.010682	0.230816	1.00344e-10	5.08755	13.1284	5.19634	5.08755	0.392101	0.0548537
0.109	8.622	0.1007	6.839	5.58745	8.9	3	1.08062e-11	0.1173	8.045	0.1087	3.816	5.59245	0	0.025	3.31534e-11	0.0918009	7.3546	16.0665	2.01933e-11	0.461805	0.0106288	0.229664	1.00324e-10	5.09255	14.6031	5.78089	5.09255	1.78938	0.32566
0.109	8.799	0.1008	3.128	5.59245	6.8	3.225	1.07719e-11	0.1173	8.491	0.1087	4.205	5.59745	0	0.025	3.2837e-11	0.0919009	7.37442	16.1187	2.01929e-11	0.461905	0.0105758	0.228517	1.00304e-10	5.09755	20.1131	6.62123	5.09755	1.61237	0.268292
0.109	9.119	0.1008	3.294	5.59745	10.3	4.05	1.07679e-11	0.1173	9.372	0.1087	6.853	5.60245	0	0.05	3.25415e-11	0.0920009	7.39549	16.1735	2.01926e-11	0.462005	0.0105231	0.227376	1.00284e-10	5.10255	0	0	5.10255	0	0
0.109	9.918	0.1008	5.861	5.60245	10.6	4.1	1.08041e-11	0.1173	9.389	0.1087	7.43	5.60745	0.1	0	3.22219e-11	0.0921009	7.41465	16.2249	2.01922e-11	0.462105	0.0104706	0.22624	1.00264e-10	5.10755	16.4866	7.21679	5.10755	0.336126	0.0453066
0.1091	8.65	0.1008	6.033	5.60745	11.3	4.275	1.08485e-11	0.1173	9.403	0.1088	0.46	5.61245	0	0	3.19012e-11	0.0922009	7.43436	16.2774	2.01919e-11	0.462205	0.0104183	0.225109	1.00244e-10	5.11255	14.5927	5.72295	5.11255	0.834243	0.136172
0.1091	8.829	0.1009	2.399	5.61245	7.3	3.275	1.08531e-11	0.1173	9.883	0.1089	1.518	5.61745	0	0	3.15838e-11	0.0923009	7.45464	16.3313	2.01916e-11	0.462305	0.0103669	0.22399	1.00224e-10	5.11755	18.5681	6.8227	5.11755	1.82419	0.248545
0.1091	8.988	0.1009	2.462	5.61745	10.1	3.725	1.08792e-11	0.1174	8.505	0.1089	5.012	5.62245	0	0	3.12695e-11	0.0924009	7.47535	16.3863	2.01913e-11	0.462405	0.0103203	0.222943	1.00204e-10	5.12255	18.2704	6.70554	5.12255	1.17952	0.138487
0.1091	9.23	0.1009	3.099	5.62245	9.4	4.125	1.09073e-11	0.1174	9.2	0.1089	6.438	5.62745	0	0	3.09583e-11	0.0925009	7.49634	16.4419	2.0191e-11	0.462505	0.0102703	0.221847	1.00184e-10	5.12755	16.3818	6.18972	5.12755	1.53404	0.294122
0.1091	9.448	0.1009	6.918	5.62745	12.6	5.2	1.09235e-11	0.1174	9.312	0.109	0.57	5.63245	0	0	3.06502e-11	0.0926009	7.517	16.4972	2.01907e-11	0.462605	0.0102192	0.22074	1.00164e-10	5.13255	20.4312	6.75806	5.13255	0.451676	0.0388372
0.1091	9.787	0.101	2.264	5.63245	11.9	4.75	1.09166e-11	0.1174	9.995	0.109	1.841	5.63745	0	0	3.03452e-11	0.0927009	7.5372	16.5518	2.01904e-11	0.462705	0.0101683	0.219637	1.00145e-10	5.13755	21.8787	6.68817	5.13755	0.34966	0.0390547
0.1091	9.928	0.101	5.226	5.63745	9	3.725	1.09075e-11	0.1175	8.339	0.109	4.496	5.64245	0	0	3.00433e-11	0.0928009	7.55715	16.6061	2.01901e-11	0.462805	0.0101176	0.21854	1.00125e-10	5.14255	17.3464	5.92008	5.14255	0.256603	0.0258213
0.1092	8.106	0.101	5.586	5.64245	13	5.275	1.08892e-11	0.1175	9.008	0.1091	0.188	5.64745	0.1	0	2.97443e-11	0.0929009	7.57895	16.6642	2.01899e-11	0.462905	0.0100671	0.217448	1.00105e-10	5.14755	18.4112	6.76522	5.14755	0.417787	0.0548065
0.1092	8.147	0.101	6.795	5.64745	14	5.575	1.08794e-11	0.1176	8.227	0.1091	0.48	5.65245	0	0.025	2.94623e-11	0.0930009	7.59944	16.72	2.01896e-11	0.463005	0.0100168	0.216361	1.00085e-10	5.15255	22.1122	6.24152	5.15255	0.857764	0.066
0.1092	9.151	0.101	7.228	5.65245	9.4	3.5	1.08721e-11	0.1176	8.42	0.1091	0.578	5.65745	0	0.025	2.91703e-11	0.0931009	7.61757	16.7714	2.01894e-11	0.463105	0.00996671	0.215279	1.00065e-10	5.15755	20.517	6.38984	5.15755	1.68609	0.293328
0.1092	9.172	0.101	7.343	5.65745	8.1	2.85	1.088e-11	0.1177	8.37	0.1091	0.6	5.66245	0.1	0.025	2.8909e-11	0.0932009	7.63361	16.8188	2.01892e-11	0.463205	0.00991688	0.214203	1.00045e-10	5.16255	21.1149	6.60858	5.16255	1.13776	0.0969168
0.1093	9.99	0.1011	1.968	5.66245	7.4	2.975	1.08895e-11	0.1177	8.796	0.1091	2.583	5.66745	0.1	0	2.86219e-11	0.0933009	7.64828	16.8637	2.01889e-11	0.463305	0.00986731	0.213132	1.00025e-10	5.16755	20.4978	6.69937	5.16755	2.48067	0.404363
0.1094	8.611	0.1011	2.897	5.66745	7.2	2.675	1.08806e-11	0.1177	8.875	0.1091	3.498	5.67245	0	0.025	2.83404e-11	0.0934009	7.66067	16.9042	2.01887e-11	0.463405	0.00981797	0.212066	1.00005e-10	5.17255	18.632	6.28672	5.17255	0.854286	0.0791069
0.1094	8.721	0.1011	3.758	5.67245	5.8	2.725	1.08794e-11	0.1177	8.953	0.1092	2.45	5.67745	0	0	2.807e-11	0.0935009	7.67328	16.9452	2.01885e-11	0.463505	0.00976888	0.211006	9.99854e-11	5.17755	18.4418	6.44988	5.17755	1.47397	0.234957
0.1094	9.38	0.1011	5.74	5.67745	10.2	4.3	1.08825e-11	0.1177	9.942	0.1092	3.105	5.68245	0	0.025	2.78032e-11	0.0936009	7.68738	16.9893	2.01883e-11	0.463605	0.00972004	0.209951	9.99655e-11	5.18255	18.001	6.68022	5.18255	0.878583	0.140452
0.1094	9.799	0.1011	7.594	5.68245	13.1	4.85	1.08667e-11	0.1177	9.971	0.1092	5.534	5.68745	0	0	2.7529e-11	0.0937009	7.70032	17.0313	2.01881e-11	0.463705	0.00967144	0.208901	9.99457e-11	5.18755	18.0122	6.67392	5.18755	1.92509	0.275277
0.1095	8.313	0.1012	1.323	5.68745	8.6	3.85	1.08798e-11	0.1179	8.259	0.1093	3.43	5.69245	0	0	2.7255e-11	0.0938009	7.71246	17.0717	2.01879e-11	0.463805	0.0096231	0.207856	9.99258e-11	5.19255	17.1052	6.54594	5.19255	1.57714	0.239781
0.1095	9.179	0.1012	4.089	5.69245	13.7	5.25	1.09011e-11	0.1179	8.872	0.1093	5.514	5.69745	0	0	2.69838e-11	0.0939009	7.72528	17.1137	2.01878e-11	0.463905	0.00957518	0.206818	9.99059e-11	5.19755	18.582	6.81853	5.19755	2.10999	0.352071
0.1095	9.203	0.1012	5.508	5.69745	10.9	4.25	1.09275e-11	0.1179	8.942	0.1093	6.301	5.70245	0	0	2.67153e-11	0.0940009	7.73662	17.1528	2.01876e-11	0.464005	0.0095285	0.205796	9.9886e-11	5.20255	17.4929	6.08934	5.20255	0.705863	0.0950279
0.1096	8.737	0.1012	6.006	5.70245	8.3	3.05	1.09155e-11	0.1179	8.974	0.1093	6.599	5.70745	0.1	0	2.64494e-11	0.0941009	7.74694	17.1899	2.01874e-11	0.464105	0.00948115	0.204769	9.98662e-11	5.20755	20.3917	6.81532	5.20755	0.833749	0.125279
0.1096	8.851	0.1012	6.075	5.70745	7.8	3.1	1.0883e-11	0.1179	9.565	0.1093	6.869	5.71245	0	0.025	2.61877e-11	0.0942009	7.75754	17.2277	2.01873e-11	0.464205	0.00943409	0.203748	9.98463e-11	5.21255	18.0257	6.77314	5.21255	0.997537	0.116235
0.1096	9.608	0.1012	6.65	5.71245	7.3	2.9	1.08764e-11	0.1181	8.27	0.1094	1.903	5.71745	0	0.025	2.59411e-11	0.0943009	7.7682	17.2657	2.01871e-11	0.464305	0.00938763	0.202735	9.98265e-11	5.21755	23.5517	7.28257	5.21755	1.85287	0.241441
0.1096	9.704	0.1012	7.425	5.71745	7.9	4.025	1.08788e-11	0.1181	9.304	0.1094	2.517	5.72245	0	0	2.56973e-11	0.0944009	7.77852	17.3032	2.01869e-11	0.464405	0.00934152	0.201728	9.98066e-11	5.22255	22.4261	6.95667	5.22255	1.04531	0.119398
0.1097	8.175	0.1013	0.374	5.72245	12.2	4.15	1.08867e-11	0.1182	8.128	0.1094	2.594	5.72745	0	0	2.54416e-11	0.0945009	7.79069	17.3445	2.01868e-11	0.464505	0.00929636	0.200734	9.97868e-11	5.22755	18.1297	6.62891	5.22755	1.21126	0.268389
0.1097	8.722	0.1013	0.976	5.72745	8.2	3.2	1.08867e-11	0.1182	8.459	0.1094	4.094	5.73245	0	0	2.51884e-11	0.0946009	7.79972	17.3795	2.01867e-11	0.464605	0.00925131	0.199744	9.97669e-11	5.23255	25.4646	6.6944	5.23255	2.86371	0.394635
0.1097	9.372	0.1013	1.345	5.73245	8	3.25	1.08787e-11	0.1182	9.17	0.1095	0.793	5.73745	0	0	2.49378e-11	0.0947009	7.80874	17.4145	2.01865e-11	0.464705	0.0092077	0.198772	9.97471e-11	5.23755	26.6235	6.57569	5.23755	2.3138	0.301248
0.1097	9.879	0.1013	3.955	5.73745	8.3	3.025	1.08719e-11	0.1182	9.734	0.1095	3.85	5.74245	0	0	2.46896e-11	0.0948009	7.81794	17.4501	2.01864e-11	0.464805	0.00916291	0.19779	9.97272e-11	5.24255	24.739	6.59959	5.24255	1.71405	0.147395
0.1098	8.718	0.1013	5.574	5.74245	6	2.95	1.08579e-11	0.1183	8.162	0.1095	4.978	5.74745	0	0	2.44439e-11	0.0949009	7.8259	17.4831	2.01863e-11	0.464905	0.0091191	0.19682	9.97074e-11	5.24755	21.733	6.8285	5.24755	0.609008	0.0570679
0.1098	9.139	0.1013	6.984	5.74745	11.1	4.125	1.08717e-11	0.1183	8.473	0.1095	5.838	5.75245	0	0	2.42007e-11	0.095001	7.83341	17.5153	2.01861e-11	0.465005	0.00907885	0.195896	9.96876e-11	5.25255	19.9011	6.77503	5.25255	1.73493	0.190087
0.1099	9.626	0.1014	6.67	5.75245	10	3.925	1.09048e-11	0.1183	9.772	0.1095	7.089	5.75745	0	0	2.39599e-11	0.095101	7.83877	17.5431	2.0186e-11	0.465105	0.00905549	0.195214	9.96677e-11	5.25755	14.557	5.72019	5.25755	0.824159	0.233824
0.1099	9.691	0.1014	7.491	5.75745	9.5	4.175	1.08935e-11	0.1184	8.835	0.1096	1.207	5.76245	0	0	2.37214e-11	0.095201	7.84421	17.5711	2.01859e-11	0.465205	0.00904073	0.194661	9.96479e-11	5.26255	15.1754	5.8009	5.26255	0.622528	0.11414
0.1099	9.811	0.1015	1.365	5.76245	10.3	4.15	1.09028e-11	0.1184	8.884	0.1096	6.826	5.76745	0	0	2.34854e-11	0.095301	7.84866	17.597	2.01858e-11	0.465305	0.00905791	0.194602	9.96281e-11	5.26755	14.6774	6.28927	5.26755	0.174523	0.0343978
0.11	8.437	0.1015	1.58	5.76745	14.5	5.625	1.09394e-11	0.1184	9.861	0.1096	6.836	5.77245	0	0	2.32517e-11	0.095401	7.85313	17.623	2.01857e-11	0.465405	0.00902984	0.193853	9.96083e-11	5.27255	18.5612	6.36511	5.27255	0.659951	0.0876268
0.11	8.449	0.1015	3.07	5.77245	12.1	4.675	1.09339e-11	0.1185	8.756	0.1096	7.273	5.77745	0.1	0	2.30203e-11	0.095501	7.85785	17.6496	2.01856e-11	0.465505	0.00899818	0.193053	9.95885e-11	5.27755	17.7484	6.94586	5.27755	1.07202	0.204332
0.11	8.961	0.1015	3.973	5.77745	10.4	4.2	1.09239e-11	0.1185	9.06	0.1097	2.463	5.78245	0	0.025	2.27954e-11	0.095601	7.8623	17.6757	2.01854e-11	0.465605	0.00896024	0.192168	9.95687e-11	5.28255	17.1818	6.50438	5.28255	1.36597	0.227409
0.11	9.169	0.1015	6.895	5.78245	9.9	4	1.09404e-11	0.1185	9.451	0.1097	2.522	5.78745	0	0	2.25793e-11	0.095701	7.86805	17.7045	2.01853e-11	0.465705	0.00891624	0.191213	9.95488e-11	5.28755	14.9118	5.45719	5.28755	1.42563	0.234616
0.11	9.989	0.1016	2.313	5.78745	10	3.725	1.09462e-11	0.1186	8.337	0.1097	3.792	5.79245	0	0.025	2.23606e-11	0.095801	7.87257	17.7308	2.01852e-11	0.465805	0.00887172	0.190258	9.9529e-11	5.29255	17.8524	6.71136	5.29255	0.461213	0.0675724
0.1101	8.402	0.1016	2.432	5.79245	10.5	4.9	1.09408e-11	0.1186	8.489	0.1097	4.83	5.79745	0.1	0.05	2.2159e-11	0.095901	7.8751	17.7529	2.01851e-11	0.465905	0.00882747	0.189307	9.95092e-11	5.29755	13.6346	5.36903	5.29755	0.266671	0.0352556
0.1101	8.618	0.1016	3.114	5.79745	13.5	5.125	1.09321e-11	0.1186	8.649	0.1098	1.958	5.80245	0	0	2.19564e-11	0.096001	7.87647	17.7725	2.0185e-11	0.466005	0.00878338	0.18836	9.94895e-11	5.30255	19.6342	6.20557	5.30255	1.16646	0.146809
0.1101	8.667	0.1016	3.398	5.80245	11.7	4.95	1.09436e-11	0.1186	9.294	0.1098	4.642	5.80745	0	0.05	2.17469e-11	0.096101	7.87758	17.7915	2.01849e-11	0.466105	0.00873951	0.187419	9.94697e-11	5.30755	23.0281	6.84053	5.30755	1.85658	0.30654
0.1101	8.769	0.1016	4.227	5.80745	12.8	4.875	1.09603e-11	0.1187	8.09	0.1098	6.756	5.81245	0	0	2.15513e-11	0.096201	7.87617	17.8051	2.01848e-11	0.466205	0.008696	0.186483	9.94499e-11	5.31255	17.9583	6.11641	5.31255	1.78284	0.252272
0.1101	8.891	0.1016	4.477	5.81245	12.1	5.1	1.09399e-11	0.1187	8.172	0.1099	1.353	5.81745	0.1	0.075	2.13712e-11	0.096301	7.8761	17.8216	2.01847e-11	0.466305	0.0086526	0.185551	9.94301e-11	5.31755	15.5933	5.78353	5.31755	0.672724	0.0872841
0.1101	9.275	0.1016	6.103	5.81745	12.9	4.825	1.09379e-11	0.1187	8.394	0.1099	2.413	5.82245	0.2	0.025	2.11717e-11	0.096401	7.87729	17.8408	2.01846e-11	0.466405	0.0086095	0.184624	9.94103e-11	5.32255	21.9208	6.58781	5.32255	2.07512	0.284087
0.1101	9.326	0.1016	6.244	5.82245	9	3.675	1.09433e-11	0.1187	8.839	0.1099	5.8	5.82745	0.2	0	2.09732e-11	0.096501	7.87931	17.8618	2.01845e-11	0.466505	0.00856665	0.183701	9.93905e-11	5.32755	21.5158	6.91034	5.32755	2.37703	0.386605
0.1101	9.789	0.1016	6.91	5.82745	10.9	4	1.09366e-11	0.1187	9.435	0.1099	5.97	5.83245	0.2	0.075	2.07804e-11	0.096601	7.88006	17.8801	2.01844e-11	0.466605	0.00852395	0.182784	9.93707e-11	5.33255	20.5783	6.97307	5.33255	2.08988	0.238622
0.1101	9.932	0.1016	6.964	5.83245	10.6	4.3	1.09632e-11	0.1187	9.824	0.1099	6.478	5.83745	0.2	0.075	2.06375e-11	0.096701	7.87977	17.8961	2.01844e-11	0.466705	0.0084816	0.181871	9.9351e-11	5.33755	18.2956	6.03318	5.33755	2.21776	0.39109
0.1102	9.418	0.1017	0.933	5.83745	8.6	3.375	1.09945e-11	0.1188	8.085	0.1099	7.196	5.84245	0.1	0.075	2.04664e-11	0.096801	7.87903	17.9111	2.01843e-11	0.466805	0.00843934	0.180962	9.93312e-11	5.34255	19.3406	6.28661	5.34255	3.24894	0.51749
0.1103	8.549	0.1017	1.51	5.84245	10	4.175	1.10498e-11	0.1188	8.168	0.1099	7.609	5.84745	0	0.075	2.03153e-11	0.096901	7.87861	17.9268	2.01842e-11	0.466905	0.00839717	0.180058	9.93114e-11	5.34755	20.0945	7.47923	5.34755	0.300512	0.034304
0.1103	8.692	0.1017	3.091	5.84745	12.4	4.95	1.10633e-11	0.1188	8.928	0.11	1.04	5.85245	0	0.075	2.01549e-11	0.097001	7.87658	17.9389	2.01841e-11	0.467005	0.00835522	0.179157	9.92917e-11	5.35255	16.8349	6.23047	5.35255	1.00579	0.143339
0.1103	8.992	0.1017	4.279	5.85245	12.3	4.925	1.10453e-11	0.1188	9.523	0.11	1.273	5.85745	0.1	0.05	1.99809e-11	0.097101	7.87273	17.947	2.0184e-11	0.467105	0.00831352	0.178262	9.92719e-11	5.35755	17.5498	6.46349	5.35755	1.75395	0.2342
0.1104	8.413	0.1017	4.655	5.85745	13.2	5.175	1.10161e-11	0.1188	9.834	0.11	6.196	5.86245	0	0.1	1.98377e-11	0.097201	7.86914	17.9557	2.01839e-11	0.467205	0.00827257	0.177374	9.92522e-11	5.36255	17.001	6.78235	5.36255	2.27373	0.468757
0.1104	8.778	0.1017	5.577	5.86245	11.2	5.025	1.09884e-11	0.1189	8.601	0.11	6.928	5.86745	0	0.1	1.96868e-11	0.097301	7.86742	17.9684	2.01838e-11	0.467305	0.00823166	0.17649	9.92324e-11	5.36755	17.2983	6.26731	5.36755	2.04679	0.364496
0.1105	9.773	0.1018	0.57	5.86745	14.1	5.625	1.09484e-11	0.1189	8.722	0.1101	1.481	5.87245	0.2	0	1.9527e-11	0.097401	7.86306	17.9752	2.01837e-11	0.467405	0.00819128	0.175612	9.92127e-11	5.37255	19.0575	6.853	5.37255	1.16029	0.130446
0.1106	8.541	0.1018	0.639	5.87245	10.7	4.55	1.09358e-11	0.1189	8.909	0.1101	1.685	5.87745	0.1	0.05	1.93473e-11	0.097501	7.85811	17.9807	2.01835e-11	0.467505	0.00815043	0.174735	9.91929e-11	5.37755	19.6077	6.30693	5.37755	1.22095	0.179716
0.1106	8.792	0.1018	1.754	5.87745	13.7	5.1	1.09291e-11	0.1189	8.965	0.1101	4.432	5.88245	0.2	0.075	1.9187e-11	0.097601	7.852	17.9835	2.01834e-11	0.467605	0.00811029	0.173865	9.91732e-11	5.38255	17.3679	6.27607	5.38255	0.963468	0.133695
0.1106	9.014	0.1018	2.46	5.88245	9.8	4.025	1.09304e-11	0.1189	9.305	0.1101	6.737	5.88745	0.1	0.125	1.9057e-11	0.097701	7.84483	17.9839	2.01833e-11	0.467705	0.00807051	0.173	9.91534e-11	5.38755	22.6743	6.97709	5.38755	1.84555	0.257943
0.1106	9.262	0.1018	5.292	5.88745	8.8	2.825	1.0935e-11	0.1189	9.324	0.1101	7.585	5.89245	0	0.025	1.89181e-11	0.097801	7.83901	17.9871	2.01832e-11	0.467805	0.00803048	0.172137	9.91337e-11	5.39255	22.0736	6.91496	5.39255	1.79842	0.225378
0.1106	9.279	0.1018	5.811	5.89245	5.5	2.325	1.0946e-11	0.1189	9.568	0.1102	4.398	5.89745	0	0.075	1.8766e-11	0.097901	7.8343	17.9929	2.01831e-11	0.467905	0.00799042	0.171276	9.9114e-11	5.39755	16.4236	6.27878	5.39755	1.07829	0.21923
0.1106	9.445	0.1018	5.944	5.89745	5.6	2.55	1.10004e-11	0.119	8.067	0.1102	4.582	5.90245	0	0.025	1.85968e-11	0.098001	7.82897	17.9972	2.0183e-11	0.468005	0.00795052	0.17042	9.90943e-11	5.40255	26.4906	7.08585	5.40255	5.40776	1.04212
0.1107	8.95	0.1019	0.087	5.90245	8.5	3.3	1.10842e-11	0.119	8.206	0.1102	4.638	5.90745	0	0.075	1.84545e-11	0.098101	7.82347	18.001	2.01829e-11	0.468105	0.00791079	0.169568	9.90745e-11	5.40755	27.3906	6.59252	5.40755	3.4266	0.496448
0.1107	9.033	0.1019	3.443	5.90745	11.4	5.3	1.10903e-11	0.119	8.297	0.1102	7.004	5.91245	0.2	0.075	1.83019e-11	0.098201	7.81759	18.0039	2.01827e-11	0.468205	0.00787124	0.16872	9.90548e-11	5.41255	22.7343	6.50593	5.41255	2.47189	0.379298
0.1107	9.11	0.1019	5.439	5.91245	19	7.225	1.10978e-11	0.119	8.59	0.1102	7.95	5.91745	0.2	0.05	1.8166e-11	0.098301	7.81183	18.007	2.01826e-11	0.468305	0.00783188	0.167877	9.90351e-11	5.41755	22.484	6.47857	5.41755	1.38036	0.193898
0.1107	9.282	0.102	0.332	5.91745	14.3	5.575	1.11397e-11	0.119	8.615	0.1103	2.819	5.92245	0.1	0.025	1.80091e-11	0.098401	7.80588	18.0096	2.01825e-11	0.468405	0.00779274	0.167037	9.90154e-11	5.42255	20.0442	6.37766	5.42255	1.28715	0.17337
0.1107	9.544	0.102	1.468	5.92245	10.3	4.475	1.12056e-11	0.119	8.807	0.1103	3.027	5.92745	0	0.175	1.78966e-11	0.098501	7.8003	18.013	2.01823e-11	0.468505	0.00775379	0.166202	9.89957e-11	5.42755	16.9604	7.63148	5.42755	8.3968	3.13257
0.1107	9.618	0.102	2.221	5.92745	9	3.325	1.12518e-11	0.119	9.77	0.1103	3.087	5.93245	0.3	0.075	1.77689e-11	0.098601	7.79426	18.0153	2.01822e-11	0.468605	0.00771502	0.165371	9.8976e-11	5.43255	14.1673	5.8335	5.43255	0.366694	0.0507429
0.1107	9.955	0.102	2.709	5.93245	9.6	3.625	1.12619e-11	0.1191	8.993	0.1103	3.943	5.93745	0.1	0.1	1.76491e-11	0.098701	7.78803	18.0171	2.01821e-11	0.468705	0.00767645	0.164544	9.89563e-11	5.43755	14.4875	5.78725	5.43755	1.46098	0.259838
0.1108	8.037	0.102	6.599	5.93745	8.1	3.35	1.12545e-11	0.1191	9.536	0.1103	4.675	5.94245	0	0.2	1.75586e-11	0.098801	7.78303	18.0216	2.01819e-11	0.468805	0.00763811	0.163722	9.89366e-11	5.44255	19.0203	6.21953	5.44255	1.34878	0.215174
0.1108	8.227	0.1021	4.6	5.94245	9.1	3.525	1.12459e-11	0.1192	8.845	0.1103	4.838	5.94745	0	0.075	1.74787e-11	0.098901	7.77816	18.0262	2.01818e-11	0.468905	0.00759992	0.162903	9.89169e-11	5.44755	0	0	5.44755	0	0
0.1108	8.909	0.1021	5.03	5.94745	10.1	3.875	1.12343e-11	0.1192	9.843	0.1103	5.775	5.95245	0	0.075	1.73612e-11	0.099001	7.77296	18.0301	2.01816e-11	0.469005	0.00756193	0.162089	9.88972e-11	5.45255	18.1165	7.73367	5.45255	0.32555	0.0440915
0.1108	8.974	0.1022	0.548	5.95245	9.7	4.35	1.12167e-11	0.1193	8.409	0.1103	6.938	5.95745	0.1	0.1	1.72279e-11	0.099101	7.7665	18.0312	2.01815e-11	0.469105	0.00752412	0.161278	9.88775e-11	5.45755	14.6681	5.82863	5.45755	0.703958	0.110304
0.1109	8.032	0.1022	6.36	5.95745	12.7	5.35	1.12215e-11	0.1193	8.43	0.1103	7.851	5.96245	0.1	0.075	1.71102e-11	0.099201	7.75973	18.0314	2.01813e-11	0.469205	0.00748651	0.160472	9.88578e-11	5.46255	18.9291	6.91224	5.46255	1.75852	0.225666
0.1109	8.223	0.1023	7.575	5.96245	15.7	6.65	1.12132e-11	0.1193	9.73	0.1104	0.583	5.96745	0.1	0.05	1.6979e-11	0.099301	7.75346	18.0327	2.01812e-11	0.469305	0.00744908	0.159669	9.88381e-11	5.46755	18.4319	6.73208	5.46755	1.29063	0.154444
0.1109	8.963	0.1024	0.482	5.96745	16.6	6.675	1.11922e-11	0.1193	9.852	0.1104	3.25	5.97245	0.1	0.15	1.68674e-11	0.099401	7.74759	18.0348	2.0181e-11	0.469405	0.00741183	0.158871	9.88184e-11	5.47255	16.1682	6.12823	5.47255	1.20062	0.229779
0.1109	9.43	0.1024	1.234	5.97245	10.4	3.925	1.11767e-11	0.1195	8.74	0.1104	4.207	5.97745	0.1	0.025	1.67553e-11	0.099501	7.74002	18.033	2.01808e-11	0.469505	0.00737477	0.158077	9.87988e-11	5.47755	21.9775	7.31399	5.47755	0.351766	0.0302465
0.1109	9.456	0.1024	1.244	5.97745	9.1	3.575	1.11573e-11	0.1195	9.499	0.1104	4.617	5.98245	0	0.05	1.66116e-11	0.099601	7.73116	18.0281	2.01807e-11	0.469605	0.0073379	0.157286	9.87791e-11	5.48255	21.2997	6.49228	5.48255	0.272752	0.0304567
0.1109	9.607	0.1024	2.743	5.98245	9.8	4.625	1.11526e-11	0.1196	8.778	0.1104	5.006	5.98745	0.1	0.15	1.65162e-11	0.099701	7.72212	18.0228	2.01805e-11	0.469705	0.00730121	0.1565	9.87594e-11	5.48755	17.3399	6.0324	5.48755	0.540821	0.0581145
0.1109	9.744	0.1024	3.392	5.98745	15.5	5.75	1.11626e-11	0.1197	8.202	0.1104	5.068	5.99245	0.1	0.075	1.63888e-11	0.099801	7.7129	18.0169	2.01803e-11	0.469805	0.00726471	0.155717	9.87398e-11	5.49255	17.7364	6.44496	5.49255	0.785406	0.0987027
0.111	9.048	0.1024	5.078	5.99245	11.2	4.125	1.11537e-11	0.1197	9.184	0.1105	1.902	5.99745	0	0.05	1.62779e-11	0.099901	7.70325	18.01	2.01802e-11	0.469905	0.00722839	0.154939	9.87201e-11	5.49755	21.4598	6.12468	5.49755	1.04438	0.0764256
0.111	9.843	0.1024	5.341	5.99745	7.5	3.875	1.11454e-11	0.1198	8.912	0.1105	6.961	6.00245	0	0	1.61309e-11	0.100001	7.69427	18.0045	2.018e-11	0.470005	0.00719225	0.154164	9.87004e-11	5.50255	20.6795	6.51595	5.50255	1.34239	0.229494
0.111	9.891	0.1024	6.221	6.00245	12.1	4.1	1.11139e-11	0.1198	9.672	0.1105	7.338	6.00745	0	0	1.59704e-11	0.100101	7.68526	17.9988	2.01798e-11	0.470105	0.00715629	0.153393	9.86808e-11	5.50755	20.3626	6.36872	5.50755	0.886093	0.075479
0.1111	8.022	0.1024	7.036	6.00745	7.6	3.125	1.10812e-11	0.1199	8.486	0.1106	1.908	6.01245	0	0.025	1.58123e-11	0.100201	7.67604	17.9926	2.01796e-11	0.470205	0.00712054	0.152626	9.86611e-11	5.51255	20.5692	6.71888	5.51255	1.94586	0.315599
0.1111	8.233	0.1024	7.072	6.01245	6.8	2.5	1.1078e-11	0.1199	9.628	0.1106	7.468	6.01745	0	0	1.5669e-11	0.100301	7.66642	17.9853	2.01794e-11	0.470305	0.00708497	0.151863	9.86415e-11	5.51755	18.589	6.33023	5.51755	0.670239	0.061904
0.1111	8.596	0.1025	1.8	6.01745	5.7	1.775	1.10899e-11	0.12	9.028	0.1107	2.347	6.02245	0	0.025	1.55253e-11	0.100401	7.65596	17.976	2.01792e-11	0.470405	0.00704977	0.151105	9.86219e-11	5.52255	19.2666	6.79646	5.52255	1.95148	0.323025
0.1111	9.078	0.1025	1.827	6.02245	6.4	2.675	1.10882e-11	0.1201	8.258	0.1107	6.163	6.02745	0	0	1.53735e-11	0.100501	7.64611	17.968	2.0179e-11	0.470505	0.007015	0.150351	9.86022e-11	5.52755	16.6798	6.10983	5.52755	0.685162	0.10943
0.1111	9.666	0.1025	2.303	6.02745	5.7	2.2	1.10776e-11	0.1201	8.496	0.1108	0.684	6.03245	0	0.025	1.52271e-11	0.100601	7.63575	17.9587	2.01788e-11	0.470605	0.00698002	0.1496	9.85826e-11	5.53255	17.9989	6.63267	5.53255	1.7755	0.241352
0.1111	9.901	0.1025	3.776	6.03245	9.1	4.175	1.10988e-11	0.1201	8.998	0.1108	0.986	6.03745	0	0	1.50839e-11	0.100701	7.62565	17.9499	2.01786e-11	0.470705	0.00694514	0.148852	9.85629e-11	5.53755	16.5875	6.30016	5.53755	1.67048	0.238131
0.1112	8.184	0.1025	3.788	6.03745	14.9	5.675	1.11077e-11	0.1201	9.6	0.1108	4.895	6.04245	0.1	0	1.49338e-11	0.100801	7.61523	17.9402	2.01783e-11	0.470805	0.00691043	0.148107	9.85433e-11	5.54255	18.1211	6.57886	5.54255	2.26691	0.363488
0.1112	8.574	0.1025	5.784	6.04245	11.8	5.375	1.10887e-11	0.1202	8.22	0.1108	5.073	6.04745	0.1	0.025	1.47888e-11	0.100901	7.60379	17.9281	2.01781e-11	0.470905	0.00687587	0.147367	9.85237e-11	5.54755	17.0658	5.9921	5.54755	0.54988	0.0740232
0.1112	9.959	0.1025	6.238	6.04745	15.4	6.175	1.1069e-11	0.1203	9.139	0.1108	5.934	6.05245	0	0	1.4653e-11	0.101001	7.59167	17.9143	2.01779e-11	0.471005	0.0068415	0.14663	9.85041e-11	5.55255	19.7642	6.55638	5.55255	0.654492	0.0977749
0.1113	8.283	0.1026	4.46	6.05245	13.8	5.175	1.1057e-11	0.1204	8.123	0.1108	6.227	6.05745	0	0	1.45072e-11	0.101101	7.58051	17.9026	2.01776e-11	0.471105	0.00680729	0.145897	9.84844e-11	5.55755	17.2451	6.40011	5.55755	0.798837	0.0917543
0.1113	8.469	0.1026	5.16	6.05745	10.1	3.9	1.1055e-11	0.1204	8.453	0.1108	6.321	6.06245	0.1	0.075	1.43769e-11	0.101201	7.56926	17.8906	2.01774e-11	0.471205	0.00677327	0.145167	9.84648e-11	5.56255	23.14	7.02741	5.56255	1.86693	0.213196
0.1113	8.794	0.1026	7.199	6.06245	9.2	3.875	1.1073e-11	0.1205	8.243	0.1109	3.069	6.06745	0	0.025	1.42687e-11	0.101301	7.55784	17.8781	2.01771e-11	0.471305	0.00673942	0.144442	9.84452e-11	5.56755	22.8322	7.04658	5.56755	0.932205	0.0987535
0.1113	8.966	0.1026	7.659	6.06745	8.6	3.125	1.10901e-11	0.1205	8.423	0.1109	5.577	6.07245	0	0	1.41374e-11	0.101401	7.54663	17.8659	2.01769e-11	0.471405	0.00670573	0.143719	9.84256e-11	5.57255	17.4893	6.34549	5.57255	1.27235	0.239502
0.1113	9.235	0.1027	0.407	6.07245	7	2.4	1.10949e-11	0.1205	9.134	0.1109	6.09	6.07745	0	0	1.39968e-11	0.101501	7.53519	17.8531	2.01766e-11	0.471505	0.00667223	0.143001	9.8406e-11	5.57755	25.5132	6.7194	5.57755	2.24658	0.307979
0.1113	9.454	0.1027	2.625	6.07745	5.5	2.55	1.10839e-11	0.1205	9.359	0.1109	7.905	6.08245	0.1	0.075	1.38859e-11	0.101601	7.52349	17.8396	2.01763e-11	0.471605	0.00663892	0.142286	9.83864e-11	5.58255	26.5994	6.61284	5.58255	1.82744	0.235336
0.1113	9.71	0.1027	4.761	6.08245	9.1	3.25	1.10803e-11	0.1206	8.652	0.111	0.87	6.08745	0	0	1.37641e-11	0.101701	7.51174	17.8259	2.01761e-11	0.471705	0.00660589	0.141575	9.83668e-11	5.58755	24.515	6.56929	5.58755	1.47966	0.121024
0.1114	8.462	0.1027	6.028	6.08745	8	3.075	1.10564e-11	0.1207	9.293	0.111	1.706	6.09245	0.1	0.05	1.36322e-11	0.101801	7.50086	17.814	2.01758e-11	0.471805	0.006573	0.140867	9.83472e-11	5.59255	22.3249	7.02316	5.59255	0.758132	0.063651
0.1115	8.067	0.1027	6.9	6.09245	8.4	3.9	1.1036e-11	0.1207	9.603	0.111	1.868	6.09745	0	0	1.35213e-11	0.101901	7.48967	17.8014	2.01755e-11	0.471905	0.00654042	0.140164	9.83276e-11	5.59755	20.4609	6.96548	5.59755	1.38345	0.149741
0.1115	8.36	0.1027	7.737	6.09745	10.4	4.075	1.10189e-11	0.1208	8.55	0.111	1.97	6.10245	0	0.025	1.33936e-11	0.102001	7.47766	17.7867	2.01752e-11	0.472005	0.00650789	0.139463	9.8308e-11	5.60255	14.1236	5.60267	5.60255	0.684653	0.193295
0.1115	8.798	0.1028	0.41	6.10245	8.7	3.325	1.10131e-11	0.1208	9.166	0.111	2.222	6.10745	0	0	1.32684e-11	0.102101	7.46665	17.7742	2.01749e-11	0.472105	0.00647538	0.138766	9.82885e-11	5.60755	14.584	5.61019	5.60755	0.526946	0.0970652
0.1115	8.823	0.1028	0.596	6.10745	8.9	3.475	1.10401e-11	0.1209	8.573	0.111	3.522	6.11245	0	0	1.31364e-11	0.102201	7.45382	17.7574	2.01746e-11	0.472205	0.00644304	0.138072	9.82689e-11	5.61255	15.4049	6.58031	5.61255	0.140856	0.0280808
0.1115	9.217	0.1028	1.982	6.11245	9.5	4.45	1.10592e-11	0.1209	8.838	0.111	4.869	6.11745	0	0	1.30056e-11	0.102301	7.4404	17.7391	2.01743e-11	0.472305	0.00641084	0.137382	9.82493e-11	5.61755	18.0994	6.22717	5.61755	0.613839	0.075026
0.1115	9.336	0.1028	2.138	6.11745	18.6	7.45	1.1063e-11	0.1209	9.839	0.111	5.578	6.12245	0.1	0	1.28762e-11	0.102401	7.42729	17.7213	2.0174e-11	0.472405	0.00637883	0.136695	9.82297e-11	5.62255	17.6342	6.80182	5.62255	1.02923	0.178018
0.1116	8.164	0.1028	4.099	6.12245	14.4	5.625	1.10635e-11	0.121	9.094	0.1111	3.415	6.12745	0.1	0	1.27481e-11	0.102501	7.41321	17.7012	2.01737e-11	0.472505	0.00634713	0.136012	9.82102e-11	5.62755	17.5878	6.67184	5.62755	1.15349	0.183546
0.1116	9.144	0.1029	1.186	6.12745	12.5	5.175	1.10638e-11	0.121	9.664	0.1111	5.766	6.13245	0.1	0.075	1.26365e-11	0.102601	7.39934	17.6814	2.01733e-11	0.472605	0.00631556	0.135333	9.81906e-11	5.63255	15.5385	5.89939	5.63255	1.34469	0.20131
0.1116	9.532	0.1029	2.279	6.13245	9.1	3.775	1.10722e-11	0.1211	8.994	0.1111	6.058	6.13745	0.1	0.05	1.25528e-11	0.102701	7.38627	17.6634	2.0173e-11	0.472705	0.00628411	0.134656	9.8171e-11	5.63755	18.5166	6.93866	5.63755	0.375838	0.0542059
0.1116	9.661	0.1029	3.377	6.13745	10.4	3.425	1.10768e-11	0.1212	8.134	0.1111	7.015	6.14245	0.2	0.1	1.24536e-11	0.102801	7.3734	17.6457	2.01727e-11	0.472805	0.0062527	0.133983	9.81515e-11	5.64255	15.0748	6.18222	5.64255	0.478129	0.0613392
0.1117	8.181	0.1029	3.459	6.14245	8.9	3.375	1.1096e-11	0.1212	8.592	0.1112	1.688	6.14745	0.2	0.05	1.23921e-11	0.102901	7.36048	17.6278	2.01723e-11	0.472905	0.00622146	0.133313	9.81319e-11	5.64755	20.3663	6.59746	5.64755	0.934379	0.116195
0.1117	8.576	0.1029	3.709	6.14745	8.3	3.45	1.10967e-11	0.1213	8.06	0.1112	2.369	6.15245	0.2	0.15	1.23401e-11	0.103001	7.34674	17.6079	2.0172e-11	0.473005	0.00619037	0.132646	9.81124e-11	5.65255	23.0581	6.83586	5.65255	1.66005	0.250739
0.1117	8.735	0.1029	4.155	6.15245	8.4	3.3	1.10532e-11	0.1213	9.621	0.1112	2.655	6.15745	0	0.175	1.23111e-11	0.103101	7.33173	17.5848	2.01716e-11	0.473105	0.00615952	0.131983	9.80928e-11	5.65755	18.3868	6.37975	5.65755	1.55547	0.208357
0.1117	9.25	0.1029	6.786	6.15745	9.8	4.175	1.10058e-11	0.1213	9.927	0.1112	6.52	6.16245	0.1	0.05	1.22476e-11	0.103201	7.31715	17.5626	2.01712e-11	0.473205	0.00612884	0.131324	9.80733e-11	5.66255	15.9445	6.03404	5.66255	0.548584	0.0701068
0.1117	9.866	0.103	0.734	6.16245	10.9	3.525	1.09753e-11	0.1214	8.416	0.1112	6.824	6.16745	0.4	0.075	1.21592e-11	0.103301	7.30225	17.5395	2.01709e-11	0.473305	0.0060983	0.130667	9.80537e-11	5.66755	22.0107	6.65052	5.66755	1.64781	0.22263
0.1118	8.094	0.103	2.448	6.16745	6.6	3.025	1.09799e-11	0.1214	8.643	0.1112	7.52	6.17245	0	0.075	1.20937e-11	0.103401	7.28829	17.5186	2.01705e-11	0.473405	0.00606822	0.130015	9.80342e-11	5.67255	21.2715	6.78366	5.67255	2.07771	0.317218
0.1118	8.585	0.103	6.417	6.17245	11.2	4.15	1.10308e-11	0.1217	8.072	0.1113	0.726	6.17745	0.1	0.15	1.20304e-11	0.103501	7.2731	17.4945	2.01701e-11	0.473505	0.0060389	0.129369	9.80147e-11	5.67755	20.2008	6.77072	5.67755	1.73873	0.193496
0.1118	8.903	0.103	7.792	6.17745	11.2	4.8	1.1093e-11	0.1217	8.521	0.1113	0.863	6.18245	0.1	0.325	1.20553e-11	0.103601	7.25772	17.4699	2.01697e-11	0.473605	0.00600911	0.128723	9.79951e-11	5.68255	18.6058	6.26702	5.68255	1.73494	0.304832
0.1118	9.029	0.1031	0.03	6.18245	10.9	4.375	1.11289e-11	0.1217	9.436	0.1113	1.46	6.18745	0.8	0.425	1.21775e-11	0.103701	7.24308	17.4469	2.01693e-11	0.473705	0.00597907	0.12808	9.79756e-11	5.68755	18.6301	6.08712	5.68755	2.91053	0.445252
0.1118	9.05	0.1031	3.383	6.18745	11	4.875	1.11104e-11	0.1218	9.313	0.1113	2.177	6.19245	1	0.45	1.22838e-11	0.103801	7.22863	17.4243	2.01689e-11	0.473805	0.00594935	0.12744	9.79561e-11	5.69255	21.6101	7.86678	5.69255	0.235344	0.0269274
0.1118	9.128	0.1031	5.409	6.19245	18	6.925	1.10923e-11	0.1219	8.424	0.1113	3.952	6.19745	1.5	0.7	1.25038e-11	0.103901	7.2139	17.4008	2.01685e-11	0.473905	0.0059202	0.126804	9.79366e-11	5.69755	16.5403	6.14332	5.69755	0.937893	0.122676
0.1118	9.354	0.1032	0.444	6.19745	10	3.725	1.10745e-11	0.1219	8.527	0.1113	4.065	6.20245	3.6	1.3	1.2928e-11	0.104001	7.1982	17.375	2.0168e-11	0.474005	0.00589096	0.126171	9.7917e-11	5.70255	16.782	6.15047	5.70255	1.51189	0.195461
0.1119	9.16	0.1032	0.839	6.20245	8.2	2.6	1.10889e-11	0.1219	9.653	0.1113	4.443	6.20745	4.9	1.55	1.36824e-11	0.104101	7.18215	17.3481	2.01676e-11	0.474105	0.00586158	0.125541	9.78975e-11	5.70755	17.5384	6.92674	5.70755	2.07327	0.398901
0.1119	9.355	0.1032	1.117	6.20745	4.7	1.975	1.11169e-11	0.122	9.047	0.1114	0.034	6.21245	4.7	2.175	1.46429e-11	0.104201	7.16597	17.3208	2.01672e-11	0.474205	0.00583248	0.124913	9.7878e-11	5.71255	16.6821	6.04874	5.71255	1.60637	0.284653
0.1119	9.897	0.1032	7.929	6.21245	5.9	1.925	1.11293e-11	0.1221	9.273	0.1114	3.486	6.21745	6.9	3.275	1.60413e-11	0.104301	7.14996	17.2938	2.01667e-11	0.474305	0.00580344	0.124289	9.78585e-11	5.71755	19.5024	6.96732	5.71755	1.18287	0.122962
0.112	8.511	0.1033	2.965	6.21745	4.6	2.475	1.11042e-11	0.1221	9.714	0.1114	6.907	6.22245	10.6	3.85	1.80538e-11	0.104401	7.13313	17.2647	2.01662e-11	0.474405	0.00577448	0.123668	9.7839e-11	5.72255	20.0405	6.5419	5.72255	0.955717	0.140141
0.112	8.58	0.1033	4.13	6.22245	10.7	3.875	1.10767e-11	0.1223	8.159	0.1115	2.988	6.22745	10	3.775	2.01985e-11	0.104501	7.11733	17.238	2.01658e-11	0.474505	0.00574569	0.123049	9.78195e-11	5.72755	17.9669	6.57393	5.72755	0.75696	0.104439
0.112	8.584	0.1033	5.074	6.22745	7.4	3.1	1.10652e-11	0.1223	8.534	0.1115	4.196	6.23245	9.1	3.825	2.22144e-11	0.104601	7.10094	17.2096	2.01653e-11	0.474605	0.00571705	0.122434	9.78e-11	5.73255	22.2763	6.7913	5.73255	1.44911	0.201257
0.112	9.615	0.1033	7.155	6.23245	9.5	3.85	1.10687e-11	0.1223	8.711	0.1115	4.732	6.23745	9	3.3	2.41177e-11	0.104701	7.08578	17.1841	2.01648e-11	0.474705	0.00568853	0.121822	9.77805e-11	5.73755	21.4274	6.65114	5.73755	1.40063	0.175525
0.1122	8.036	0.1034	1.893	6.23745	11.8	5.425	1.11259e-11	0.1223	8.749	0.1115	5.268	6.24245	8.9	3.525	2.5904e-11	0.104801	7.07035	17.1579	2.01643e-11	0.474805	0.00566009	0.121213	9.7761e-11	5.74255	16.0081	6.10676	5.74255	0.880816	0.173507
0.1122	9.522	0.1034	2.046	6.24245	16.2	6.6	1.11968e-11	0.1223	8.874	0.1115	5.971	6.24745	9.2	2.875	2.77486e-11	0.104901	7.05419	17.1297	2.01638e-11	0.474905	0.00563179	0.120607	9.77416e-11	5.74755	26.9356	7.14301	5.74755	4.72451	0.866141
0.1122	9.554	0.1034	2.549	6.24745	16.3	6.2	1.12441e-11	0.1223	9.978	0.1116	0.174	6.25245	4.9	2.525	2.89472e-11	0.105001	7.03854	17.1027	2.01633e-11	0.475005	0.00560363	0.120004	9.77221e-11	5.75255	27.6142	6.68585	5.75255	2.80267	0.392037
0.1122	9.726	0.1034	4.429	6.25245	9.4	4.05	1.12575e-11	0.1224	8.004	0.1116	0.731	6.25745	8.5	2.925	3.02431e-11	0.105101	7.02293	17.0756	2.01628e-11	0.475105	0.00557561	0.119404	9.77026e-11	5.75755	22.4411	6.45872	5.75755	2.0242	0.299738
0.1123	8.198	0.1034	5.347	6.25745	10.2	3.625	1.12453e-11	0.1224	8.539	0.1116	2.436	6.26245	7.6	2.975	3.17115e-11	0.105201	7.00741	17.0486	2.01623e-11	0.475205	0.00554774	0.118807	9.76831e-11	5.76255	22.3943	6.50499	5.76255	1.09573	0.151688
0.1123	9.363	0.1034	5.356	6.26245	7.7	3.25	1.12478e-11	0.1224	9.899	0.1116	3.509	6.26745	7.8	2.825	3.32113e-11	0.105301	6.99211	17.0221	2.01618e-11	0.475305	0.00552	0.118213	9.76637e-11	5.76755	20.5533	6.63315	5.76755	1.06538	0.138107
0.1123	9.496	0.1034	6.663	6.26745	11.1	3.725	1.12269e-11	0.1225	8.155	0.1117	0.344	6.27245	6.1	2.45	3.44184e-11	0.105401	6.97623	16.994	2.01612e-11	0.475405	0.0054924	0.117622	9.76442e-11	5.77255	18.461	8.00523	5.77255	7.39471	2.6768
0.1124	8.487	0.1034	7.05	6.27245	8.3	3.5	1.11917e-11	0.1225	9.216	0.1117	1.33	6.27745	5.4	2.25	3.55095e-11	0.105501	6.95986	16.9646	2.01607e-11	0.475505	0.00546494	0.117034	9.76247e-11	5.77755	15.1311	6.31858	5.77755	0.287842	0.0398367
0.1124	9.377	0.1035	4.101	6.27745	10.4	4.225	1.11614e-11	0.1226	9.141	0.1117	1.67	6.28245	7.4	2.9	3.66345e-11	0.105601	6.94483	16.9383	2.01601e-11	0.475605	0.00543761	0.116449	9.76053e-11	5.78255	14.4285	5.81576	5.78255	1.13847	0.202404
0.1124	9.96	0.1035	6.124	6.28245	9.3	3.675	1.11317e-11	0.1227	8.234	0.1117	2.332	6.28745	8	3.1	3.8083e-11	0.105701	6.93111	16.915	2.01596e-11	0.475705	0.00541042	0.115866	9.75858e-11	5.78755	18.0061	5.91434	5.78755	1.24409	0.179925
0.1125	8.379	0.1035	6.969	6.28745	9.7	3.8	1.11105e-11	0.1227	9.808	0.1117	3.399	6.29245	6.3	2.225	3.93718e-11	0.105801	6.91753	16.8919	2.0159e-11	0.475805	0.00538337	0.115287	9.75664e-11	5.79255	0	0	5.79255	0	0
0.1125	9.462	0.1036	1.143	6.29245	8.7	3.625	1.10876e-11	0.1228	8.929	0.1117	3.92	6.29745	3.8	1.775	4.01088e-11	0.105901	6.90312	16.8667	2.01584e-11	0.475905	0.00535647	0.114711	9.75469e-11	5.79755	19.5561	8.0576	5.79755	0.289166	0.0393207
0.1126	8.343	0.1036	1.276	6.29745	9.5	4.3	1.10759e-11	0.1228	9.272	0.1117	6.278	6.30245	5.2	1.9	4.08054e-11	0.106001	6.88885	16.8418	2.01579e-11	0.476005	0.00532969	0.114137	9.75275e-11	5.80255	14.7652	5.92478	5.80255	0.554286	0.0864158
0.1126	8.705	0.1036	1.939	6.30245	11.6	3.95	1.10691e-11	0.1228	9.872	0.1117	6.451	6.30745	3.8	1.475	4.14048e-11	0.106101	6.87491	16.8175	2.01573e-11	0.476105	0.00530304	0.113566	9.7508e-11	5.80755	19.2819	6.97793	5.80755	1.39106	0.177364
0.1126	9.114	0.1036	4.974	6.30745	7.3	2.25	1.10756e-11	0.1229	8.276	0.1117	6.669	6.31245	5.2	1.65	4.19718e-11	0.106201	6.86071	16.7925	2.01567e-11	0.476205	0.00527655	0.112998	9.74886e-11	5.81255	18.2154	6.60252	5.81255	1.04808	0.123666
0.1126	9.198	0.1036	6.58	6.31245	4.1	2.45	1.10965e-11	0.123	8.117	0.1118	2.973	6.31745	3.1	1.15	4.23665e-11	0.106301	6.84738	16.7695	2.01561e-11	0.476305	0.00525027	0.112434	9.74691e-11	5.81755	15.9012	6.04847	5.81755	0.966929	0.183076
0.1126	9.256	0.1036	6.605	6.31745	9.3	3.3	1.11003e-11	0.123	9.559	0.1118	3.363	6.32245	3.6	1.225	4.26982e-11	0.106401	6.83478	16.748	2.01555e-11	0.476405	0.00522436	0.111872	9.74497e-11	5.82255	22.9059	7.50864	5.82255	0.276233	0.0238481
0.1126	9.416	0.1036	6.922	6.32245	9.2	4.275	1.10865e-11	0.1231	9.082	0.1118	4.247	6.32745	2.4	0.95	4.28684e-11	0.106501	6.82213	16.7263	2.01548e-11	0.476505	0.00519837	0.111313	9.74303e-11	5.82755	20.7175	6.33627	5.82755	0.212746	0.0237681
0.1127	8.743	0.1037	0.758	6.32745	13.5	4.875	1.10607e-11	0.1232	8.58	0.1118	5.936	6.33245	2.3	0.85	4.29669e-11	0.106601	6.80833	16.7018	2.01542e-11	0.476605	0.00517291	0.110758	9.74109e-11	5.83255	17.6356	6.24515	5.83255	0.608239	0.0627651
0.1127	9.805	0.1037	2.813	6.33245	10.8	4.55	1.1039e-11	0.1232	8.755	0.1118	6.087	6.33745	3.3	0.75	4.30462e-11	0.106701	6.79409	16.6763	2.01536e-11	0.476705	0.00514785	0.110206	9.73914e-11	5.83755	16.9315	6.12532	5.83755	1.00286	0.123084
0.1128	8.383	0.1037	5.091	6.33745	11.5	4.675	1.10232e-11	0.1232	8.815	0.1118	6.494	6.34245	1.1	0.525	4.29912e-11	0.106801	6.77997	16.6508	2.0153e-11	0.476805	0.00512473	0.109666	9.7372e-11	5.84255	21.3566	6.23174	5.84255	1.15417	0.0816821
0.1128	9.682	0.1037	6.844	6.34245	13.3	5.2	1.10389e-11	0.1232	9.542	0.1118	7.367	6.34745	1.5	0.525	4.28741e-11	0.106901	6.76619	16.6261	2.01523e-11	0.476905	0.00510172	0.109128	9.73526e-11	5.84755	20.8533	6.61877	5.84755	1.08546	0.180173
0.1129	8.085	0.1037	7.585	6.34745	8.9	2.9	1.10514e-11	0.1233	8.257	0.1118	7.389	6.35245	1	0.575	4.2764e-11	0.107001	6.75217	16.6007	2.01517e-11	0.477005	0.0050787	0.108592	9.73332e-11	5.85255	20.6743	6.55767	5.85255	0.690091	0.0587832
0.1129	8.973	0.1038	0.17	6.35245	5.9	2.3	1.10387e-11	0.1234	8.262	0.1119	0.639	6.35745	1.6	0.4	4.26646e-11	0.107101	6.73983	16.5791	2.0151e-11	0.477105	0.00505702	0.108066	9.73138e-11	5.85755	20.0016	6.49876	5.85755	1.53179	0.246525
0.1129	9.152	0.1038	0.399	6.35745	6.6	3.175	1.09994e-11	0.1234	8.969	0.1119	5.781	6.36245	1.1	0.55	4.25563e-11	0.107201	6.72759	16.5577	2.01504e-11	0.477205	0.00503437	0.107536	9.72944e-11	5.86255	18.9108	6.51182	5.86255	0.610139	0.0560766
0.1129	9.337	0.1038	0.597	6.36245	13.2	5.025	1.09454e-11	0.1235	8.581	0.1119	6.855	6.36745	1.1	0.55	4.23907e-11	0.107301	6.71509	16.5355	2.01497e-11	0.477305	0.00501965	0.10706	9.7275e-11	5.86755	19.054	6.66811	5.86755	1.54834	0.255581
0.1129	9.591	0.1038	1.645	6.36745	11	4.975	1.08787e-11	0.1236	9.22	0.112	0.615	6.37245	2	0.825	4.23753e-11	0.107401	6.70245	16.5129	2.0149e-11	0.477405	0.00500386	0.106578	9.72556e-11	5.87255	15.2921	5.57533	5.87255	0.537871	0.0855061
0.1129	9.88	0.1038	2.349	6.37245	12.1	4.7	1.08128e-11	0.1238	9.195	0.112	2.228	6.37745	1.8	0.725	4.24169e-11	0.107501	6.68946	16.4895	2.01483e-11	0.477505	0.00498801	0.106097	9.72362e-11	5.87755	17.0834	6.2319	5.87755	1.75789	0.228184
0.113	8.736	0.1038	2.417	6.37745	13.8	5.475	1.07858e-11	0.1238	9.965	0.112	3.45	6.38245	4.1	1.475	4.27179e-11	0.107601	6.67562	16.464	2.01477e-11	0.477605	0.00496696	0.105583	9.72168e-11	5.88255	16.0209	6.06911	5.88255	1.47145	0.201868
0.113	9.494	0.1038	5.144	6.38245	13.9	5.175	1.07848e-11	0.124	8.565	0.1121	3.541	6.38745	4	1.55	4.31551e-11	0.107701	6.6616	16.4379	2.0147e-11	0.477705	0.00494498	0.105066	9.71974e-11	5.88755	17.267	6.21979	5.88755	1.84193	0.288877
0.1131	8.186	0.1038	6.23	6.38745	6.7	3.025	1.07676e-11	0.124	9.373	0.1121	3.77	6.39245	4.1	0.925	4.34737e-11	0.107801	6.64798	16.4127	2.01463e-11	0.477805	0.00492512	0.104564	9.71781e-11	5.89255	16.7528	5.95339	5.89255	0.431851	0.0580643
0.1131	8.216	0.1038	6.312	6.39245	10.4	3.9	1.07736e-11	0.1241	8.281	0.1121	4.134	6.39745	1.6	1.05	4.36466e-11	0.107901	6.63405	16.3866	2.01456e-11	0.477905	0.00490917	0.104088	9.71587e-11	5.89755	19.4049	6.43761	5.89755	0.510209	0.0761665
0.1131	9.246	0.1039	2.731	6.39745	9.8	3.65	1.07782e-11	0.1241	9.728	0.1121	5.392	6.40245	2.2	0.925	4.3786e-11	0.108001	6.62139	16.3635	2.01449e-11	0.478005	0.0049015	0.103677	9.71393e-11	5.90255	17.546	6.54477	5.90255	0.624533	0.0716065
0.1132	8.322	0.1039	2.78	6.40245	6	2.7	1.07568e-11	0.1244	8.731	0.1121	5.669	6.40745	2.7	0.95	4.38921e-11	0.108101	6.60833	16.3392	2.01441e-11	0.478105	0.00488723	0.103217	9.71199e-11	5.90755	22.175	6.64399	5.90755	1.52804	0.169512
0.1132	8.627	0.1039	5.777	6.40745	9.2	3.725	1.07115e-11	0.1245	8.621	0.1121	7.292	6.41245	2.5	0.85	4.40052e-11	0.108201	6.5949	16.3141	2.01434e-11	0.478205	0.00487772	0.102794	9.71006e-11	5.91255	22.6428	6.912	5.91255	0.758233	0.0784224
0.1132	9.091	0.1039	6.064	6.41245	11.6	4.925	1.06914e-11	0.1245	9.662	0.1121	7.353	6.41745	1.7	0.65	4.40114e-11	0.108301	6.58142	16.2887	2.01427e-11	0.478305	0.00486142	0.102322	9.70812e-11	5.91755	16.799	6.08544	5.91755	1.21416	0.207501
0.1132	9.444	0.104	0.361	6.41745	14.2	6.15	1.07144e-11	0.1246	8.692	0.1122	0.698	6.42245	1.8	0.675	4.39807e-11	0.108401	6.567	16.2611	2.01419e-11	0.478405	0.00486627	0.102023	9.70619e-11	5.92255	24.8675	6.52436	5.92255	1.75235	0.23989
0.1132	9.668	0.104	1.692	6.42245	17.5	6.6	1.07591e-11	0.1249	8.879	0.1122	0.73	6.42745	1.4	0.65	4.396e-11	0.108501	6.55215	16.2324	2.01412e-11	0.478505	0.00485169	0.101567	9.70425e-11	5.92755	27.2124	6.82001	5.92755	1.55062	0.187578
0.1133	8.056	0.104	2.072	6.42745	9.2	4.55	1.07768e-11	0.1251	9.475	0.1122	1.346	6.43245	2	0.875	4.39248e-11	0.108601	6.53756	16.2041	2.01404e-11	0.478605	0.00485445	0.101251	9.70232e-11	5.93255	24.7502	6.68558	5.93255	1.24202	0.0974218
0.1133	8.933	0.1041	1.343	6.43245	13	4.575	1.0781e-11	0.1252	8.283	0.1122	1.862	6.43745	2.4	0.975	4.40219e-11	0.108701	6.52281	16.1754	2.01397e-11	0.478705	0.00488672	0.101216	9.70038e-11	5.93755	23.6656	7.42667	5.93755	0.879223	0.0681862
0.1133	9.469	0.1041	5.135	6.43745	11.1	4.15	1.08136e-11	0.1253	8.111	0.1122	3.194	6.44245	3.3	0.95	4.42125e-11	0.108801	6.50857	16.1478	2.01389e-11	0.478805	0.00488578	0.100871	9.69845e-11	5.94255	20.9884	7.09558	5.94255	1.16129	0.121141
0.1133	9.548	0.1042	1.531	6.44245	8.7	3.875	1.08125e-11	0.1253	8.713	0.1123	1.854	6.44745	2.5	0.8	4.42889e-11	0.108901	6.4964	16.1249	2.01381e-11	0.478905	0.00489186	0.100588	9.69651e-11	5.94755	13.7168	5.49239	5.94755	0.619906	0.172676
0.1133	9.649	0.1042	2.836	6.44745	11.6	4.125	1.07936e-11	0.1253	9.017	0.1123	2.935	6.45245	1.8	0.775	4.43199e-11	0.109001	6.48395	16.1012	2.01374e-11	0.479005	0.00488534	0.1002	9.69458e-11	5.95255	14.2505	5.55463	5.95255	0.421608	0.0778964
0.1134	8.506	0.1042	7.61	6.45245	6.9	2.9	1.08253e-11	0.1254	8.279	0.1123	3.852	6.45745	2.8	0.7	4.43222e-11	0.109101	6.47188	16.0784	2.01366e-11	0.479105	0.00490232	0.100019	9.69265e-11	5.95755	15.6495	6.60592	5.95755	0.176196	0.0342891
0.1134	9.852	0.1043	0.451	6.45745	7.7	3.15	1.08598e-11	0.1254	8.485	0.1123	5.06	6.46245	1.7	0.625	4.42897e-11	0.109201	6.45947	16.0546	2.01358e-11	0.479205	0.00495619	0.100207	9.69071e-11	5.96255	18.9486	6.64874	5.96255	0.520815	0.0611535
0.1135	8.642	0.1043	1.073	6.46245	11.6	4.05	1.0859e-11	0.1254	8.53	0.1123	6.588	6.46745	1.1	0.575	4.418e-11	0.109301	6.44695	16.0306	2.0135e-11	0.479305	0.00497158	0.100014	9.68878e-11	5.96755	17.0965	6.50837	5.96755	1.10269	0.166446
0.1135	8.665	0.1043	4.247	6.46745	8.1	3.4	1.08714e-11	0.1254	8.814	0.1123	6.61	6.47245	1.9	0.575	4.40876e-11	0.109401	6.43418	16.0058	2.01342e-11	0.479405	0.00499857	0.0999339	9.68685e-11	5.97255	17.6777	6.66273	5.97255	0.994868	0.149823
0.1135	9.02	0.1043	4.353	6.47245	12.7	5.125	1.08896e-11	0.1254	9.093	0.1123	7.997	6.47745	1.5	0.35	4.39186e-11	0.109501	6.42136	15.9809	2.01334e-11	0.479505	0.00501352	0.09974	9.68492e-11	5.97755	16.2005	6.25847	5.97755	1.09507	0.160066
0.1135	9.561	0.1043	5.526	6.47745	9.4	3.525	1.08909e-11	0.1255	8.957	0.1124	0.484	6.48245	0.7	0.375	4.37133e-11	0.109601	6.40978	15.9587	2.01326e-11	0.479605	0.00500909	0.0993764	9.68299e-11	5.98255	19.3625	7.19489	5.98255	0.306953	0.0436575
0.1135	9.664	0.1043	5.926	6.48245	8.6	3.375	1.09046e-11	0.1255	9.494	0.1124	1.531	6.48745	0.7	0.275	4.34618e-11	0.109701	6.3978	15.9356	2.01317e-11	0.479705	0.00499209	0.09892	9.68106e-11	5.98755	17.6265	7.33671	5.98755	1.04678	0.130875
0.1136	8.835	0.1043	7.45	6.48745	7.5	3.175	1.0909e-11	0.1255	9.654	0.1124	2.198	6.49245	0.7	0.325	4.32052e-11	0.109801	6.38517	15.9108	2.01309e-11	0.479805	0.00497148	0.0984434	9.67913e-11	5.99255	21.3965	6.99683	5.99255	1.25661	0.13835
0.1136	9.103	0.1043	7.546	6.49245	9	3.775	1.08855e-11	0.1257	8.198	0.1124	4.717	6.49745	0.4	0.05	4.28969e-11	0.109901	6.37299	15.8871	2.01301e-11	0.479905	0.00495091	0.0979688	9.6772e-11	5.99755	23.0403	6.80761	5.99755	1.65672	0.21799
0.1136	9.194	0.1043	7.684	6.49745	11.9	4.775	1.08676e-11	0.1257	8.501	0.1124	5.08	6.50245	0.4	0.175	4.25271e-11	0.110001	6.36227	15.8665	2.01292e-11	0.480005	0.00492748	0.0974826	9.67527e-11	6.00255	18.8475	6.59709	6.00255	1.27533	0.166
0.1136	9.367	0.1044	1.567	6.50245	10.3	3.675	1.08613e-11	0.1258	9.352	0.1124	7.289	6.50745	0.3	0.075	4.21949e-11	0.110101	6.35138	15.8455	2.01284e-11	0.480105	0.00490357	0.0969967	9.67334e-11	6.00755	16.0935	6.15438	6.00755	0.529079	0.0639324
0.1136	9.507	0.1044	6.101	6.50745	8.2	3.9	1.08675e-11	0.1258	9.943	0.1125	6.191	6.51245	0.3	0	4.17944e-11	0.110201	6.34107	15.8257	2.01275e-11	0.480205	0.00488021	0.0965147	9.67141e-11	6.01255	22.0197	6.67458	6.01255	1.62265	0.194502
0.1136	9.94	0.1044	6.917	6.51245	12.5	4.525	1.0858e-11	0.1259	9.038	0.1126	2.455	6.51745	0	0.05	4.13827e-11	0.110301	6.33025	15.8047	2.01267e-11	0.480305	0.00485681	0.0960345	9.66948e-11	6.01755	21.5096	6.85866	6.01755	1.98231	0.278198
0.1137	8.137	0.1045	3.785	6.51745	10	4.175	1.08728e-11	0.126	8.306	0.1126	3.781	6.52245	0	0.05	4.10109e-11	0.110401	6.31893	15.7825	2.01258e-11	0.480405	0.00483508	0.0955629	9.66755e-11	6.02255	19.9655	6.65988	6.02255	1.35487	0.150712
0.1137	9.215	0.1046	2.057	6.52245	12.7	5.3	1.08884e-11	0.1261	8.523	0.1126	4.361	6.52745	0	0.025	4.06228e-11	0.110501	6.30873	15.7628	2.0125e-11	0.480505	0.00481779	0.0951168	9.66563e-11	6.02755	18.6943	6.36165	6.02755	1.35975	0.237697
0.1137	9.569	0.1046	3.859	6.52745	12	4.375	1.09276e-11	0.1263	9.41	0.1126	4.834	6.53245	0	0.05	4.02526e-11	0.110601	6.29904	15.7441	2.01241e-11	0.480605	0.00479883	0.0946626	9.6637e-11	6.03255	18.4605	6.13031	6.03255	2.67412	0.390651
0.1138	8.369	0.1046	4.465	6.53245	7.8	3.325	1.09836e-11	0.1264	9.959	0.1126	5.792	6.53745	0	0.05	3.98774e-11	0.110701	6.28823	15.7229	2.01232e-11	0.480705	0.00478009	0.0942113	9.66177e-11	6.03755	21.556	7.59109	6.03755	0.219072	0.0257398
0.1138	8.382	0.1046	4.902	6.53745	9.6	4.25	1.1003e-11	0.1265	8.703	0.1127	0.173	6.54245	0	0	3.94913e-11	0.110801	6.27651	15.6995	2.01223e-11	0.480805	0.00476183	0.0937643	9.65984e-11	6.04255	17.2627	6.50599	6.04255	0.746909	0.0966051
0.1138	8.68	0.1046	5.119	6.54245	11	4.225	1.10369e-11	0.1265	8.712	0.1127	3.791	6.54745	0.1	0.025	3.91028e-11	0.110901	6.26499	15.6765	2.01215e-11	0.480905	0.00476289	0.0934571	9.65792e-11	6.04755	16.331	6.00858	6.04755	1.30147	0.163303
0.1138	8.781	0.1046	6.767	6.54745	11	4.625	1.10915e-11	0.1267	8.372	0.1127	5.624	6.55245	0	0	3.87241e-11	0.111001	6.25365	15.6539	2.01206e-11	0.481005	0.00474993	0.0930459	9.65599e-11	6.05255	17.5158	6.82018	6.05255	2.14354	0.392151
0.1138	9.03	0.1047	2.47	6.55245	11.5	4.775	1.11019e-11	0.1267	9.442	0.1128	5.067	6.55745	0.1	0.025	3.83495e-11	0.111101	6.24349	15.6338	2.01197e-11	0.481105	0.00475166	0.0927462	9.65407e-11	6.05755	16.2226	5.92194	6.05755	1.28134	0.223612
0.1138	9.163	0.1047	3.631	6.55745	11.2	4.575	1.1087e-11	0.1268	8.108	0.1128	6.646	6.56245	0.1	0	3.79721e-11	0.111201	6.23289	15.6127	2.01188e-11	0.481205	0.00474907	0.0924132	9.65214e-11	6.06255	19.6567	6.95061	6.06255	1.55681	0.159112
0.1139	8.88	0.1047	7.569	6.56245	12.2	4.625	1.1058e-11	0.1268	8.843	0.1129	0.589	6.56745	0	0	3.75942e-11	0.111301	6.2213	15.5893	2.01179e-11	0.481305	0.0047646	0.092233	9.65022e-11	6.06755	20.9293	6.9124	6.06755	0.74477	0.10916
0.1139	8.947	0.1048	0.949	6.56745	11.6	4.75	1.10342e-11	0.1269	9.799	0.1129	0.618	6.57245	0	0.05	3.7247e-11	0.111401	6.20896	15.5641	2.01169e-11	0.481405	0.00480653	0.0922988	9.64829e-11	6.07255	19.308	7.10626	6.07255	0.632728	0.0840778
0.1139	9.222	0.1048	1.876	6.57245	14.4	6	1.104e-11	0.1269	9.829	0.1129	5.028	6.57745	0.1	0.025	3.68892e-11	0.111501	6.19662	15.5389	2.0116e-11	0.481505	0.00493788	0.0932874	9.64637e-11	6.07755	22.231	6.76664	6.07755	1.14343	0.157697
0.114	8.926	0.1048	2.828	6.57745	9.9	4.25	1.1045e-11	0.127	9.357	0.113	0.481	6.58245	0.1	0.05	3.6549e-11	0.111601	6.18347	15.5117	2.01151e-11	0.481605	0.00509916	0.0946096	9.64445e-11	6.08255	21.269	6.61891	6.08255	1.09086	0.1367
0.114	9.933	0.1048	3.242	6.58245	14.8	5.825	1.10199e-11	0.127	9.383	0.113	1.436	6.58745	0.2	0.075	3.62229e-11	0.111701	6.16974	15.4832	2.01142e-11	0.481705	0.00540473	0.0975581	9.64252e-11	6.08755	15.7711	6.05473	6.08755	0.804539	0.143911
0.1141	9.63	0.1048	4.682	6.58745	12.9	5.35	1.10107e-11	0.1271	9.571	0.113	1.501	6.59245	0	0.125	3.59024e-11	0.111801	6.15578	15.454	2.01132e-11	0.481805	0.00577194	0.101252	9.6406e-11	6.09255	27.4823	7.20723	6.09255	4.39024	0.756944
0.1142	9.364	0.1048	6.554	6.59245	11.6	3.975	1.10131e-11	0.1272	8.646	0.113	1.698	6.59745	0.2	0.025	3.5609e-11	0.111901	6.14143	15.4238	2.01123e-11	0.481905	0.00617422	0.105409	9.63868e-11	6.09755	28.0181	6.80078	6.09755	2.32966	0.310591
0.1143	9.863	0.1048	7.53	6.59745	8.9	4.275	1.10053e-11	0.1273	9.16	0.113	4.343	6.60245	0.3	0.125	3.52819e-11	0.112001	6.12779	15.3953	2.01113e-11	0.482005	0.0065521	0.109352	9.63676e-11	6.10255	22.2869	6.47449	6.10255	1.70661	0.239403
0.1143	9.892	0.1049	0.449	6.60245	11.4	4.2	1.0984e-11	0.1274	8.305	0.113	5.61	6.60745	0.2	0	3.49788e-11	0.112101	6.11442	15.3672	2.01104e-11	0.482105	0.00679744	0.111801	9.63484e-11	6.10755	22.1362	6.47003	6.10755	0.886962	0.119348
0.1144	8.232	0.1049	0.808	6.60745	11.2	4.2	1.09964e-11	0.1274	9.167	0.113	5.96	6.61245	0	0.075	3.46523e-11	0.112201	6.10039	15.3376	2.01094e-11	0.482205	0.0069267	0.112924	9.63292e-11	6.11255	20.7933	6.72824	6.11255	0.973562	0.116211
0.1144	8.499	0.1049	2.855	6.61245	7.9	2.975	1.10186e-11	0.1274	9.441	0.113	7.151	6.61745	0.2	0.05	3.43328e-11	0.112301	6.08623	15.3076	2.01084e-11	0.482305	0.00697216	0.11311	9.631e-11	6.11755	18.5782	7.73738	6.11755	6.50825	2.28216
0.1144	8.956	0.1049	3.989	6.61745	8.7	3.3	1.10634e-11	0.1274	9.793	0.1131	0.8	6.62245	0.1	0.025	3.40296e-11	0.112401	6.07288	15.2793	2.01075e-11	0.482405	0.00697044	0.112808	9.62908e-11	6.12255	15.6857	6.53228	6.12255	0.265586	0.0376632
0.1144	9.51	0.1049	4.229	6.62245	10.2	3.625	1.1083e-11	0.1274	9.924	0.1131	1.148	6.62745	0.1	0	3.36955e-11	0.112501	6.06052	15.2533	2.01065e-11	0.482505	0.00699676	0.112791	9.62717e-11	6.12755	13.9608	5.64269	6.12755	0.887725	0.15771
0.1144	9.934	0.1049	6.367	6.62745	8.7	3.275	1.1071e-11	0.1275	8.525	0.1131	1.487	6.63245	0.1	0.05	3.33733e-11	0.112601	6.04833	15.2275	2.01055e-11	0.482605	0.00700442	0.112584	9.62525e-11	6.13255	18.8125	6.39096	6.13255	1.10901	0.149073
0.1145	8.101	0.1049	6.706	6.63245	6.7	2.1	1.10596e-11	0.1275	9.624	0.1131	6.929	6.63745	0	0.05	3.30738e-11	0.112701	6.0362	15.2019	2.01045e-11	0.482705	0.00698095	0.112092	9.62333e-11	6.13755	0	0	6.13755	0	0
0.1145	8.849	0.1049	6.804	6.63745	3.9	1.9	1.11092e-11	0.1275	9.999	0.1131	7.511	6.64245	0	0.05	3.27724e-11	0.112801	6.02346	15.1748	2.01035e-11	0.482805	0.00694739	0.111536	9.62142e-11	6.14255	18.8116	7.45909	6.14255	0.225203	0.0306233
0.1145	9.478	0.1049	7.298	6.64245	5.5	2.125	1.11355e-11	0.1276	8.438	0.1131	7.704	6.64745	0	0.025	3.24681e-11	0.112901	6.01107	15.1484	2.01025e-11	0.482905	0.00691424	0.110984	9.6195e-11	6.14755	15.1219	6.1258	6.14755	0.438208	0.0679184
0.1145	9.67	0.105	1.298	6.64745	4.7	1.675	1.11534e-11	0.1276	9.323	0.1132	2.835	6.65245	0	0	3.21542e-11	0.113001	5.99945	15.1236	2.01015e-11	0.483005	0.0068831	0.110444	9.61759e-11	6.15255	18.7984	6.71089	6.15255	1.24222	0.151628
0.1145	9.835	0.105	1.338	6.65245	5.6	2.225	1.12027e-11	0.1277	8.173	0.1132	3.114	6.65745	0	0.05	3.18372e-11	0.113101	5.98796	15.0991	2.01004e-11	0.483105	0.00685457	0.109921	9.61567e-11	6.15755	17.2733	6.20674	6.15755	0.893174	0.103069
0.1146	8.119	0.105	3.769	6.65745	7.1	2.975	1.12235e-11	0.1277	8.278	0.1132	3.983	6.66245	0	0.05	3.15533e-11	0.113201	5.9759	15.0733	2.00994e-11	0.483205	0.0068282	0.109415	9.61376e-11	6.16255	16.021	6.15292	6.16255	0.756813	0.143104
0.1146	9.218	0.105	6.923	6.66245	11.8	4.5	1.12467e-11	0.1277	8.295	0.1132	4.285	6.66745	0.1	0	3.12631e-11	0.113301	5.96406	15.0479	2.00984e-11	0.483305	0.00680316	0.108919	9.61184e-11	6.16755	22.2184	7.10538	6.16755	0.261025	0.0238159
0.1146	9.228	0.1051	1.288	6.66745	11	5.05	1.12864e-11	0.1278	8.663	0.1132	4.705	6.67245	0	0.025	3.09616e-11	0.113401	5.95171	15.0212	2.00973e-11	0.483405	0.00677289	0.10839	9.60993e-11	6.17255	20.1596	6.21054	6.17255	0.173949	0.0196091
0.1146	9.281	0.1051	1.326	6.67245	11.9	4.7	1.13114e-11	0.1279	8.448	0.1132	5.217	6.67745	0	0	3.06588e-11	0.113501	5.93861	14.9929	2.00963e-11	0.483505	0.00674088	0.107855	9.60801e-11	6.17755	18.0652	6.47078	6.17755	0.494233	0.050755
0.1147	8.021	0.1051	1.739	6.67745	12.1	4.65	1.13463e-11	0.1279	8.918	0.1133	0.997	6.68245	0	0.05	3.03696e-11	0.113601	5.92595	14.9654	2.00953e-11	0.483605	0.00670811	0.107318	9.6061e-11	6.18255	16.5915	6.04858	6.18255	1.41868	0.179914
0.1147	8.3	0.1051	2.074	6.68245	9.1	3.55	1.13507e-11	0.1279	9.93	0.1133	2.556	6.68745	0	0.025	3.00835e-11	0.113701	5.91266	14.9365	2.00942e-11	0.483705	0.0066798	0.106806	9.60419e-11	6.18755	21.8058	6.49747	6.18755	1.02157	0.0698885
0.1147	8.308	0.1051	3.237	6.68745	10.5	4.825	1.13569e-11	0.1279	9.931	0.1133	2.771	6.69245	0	0	2.97969e-11	0.113801	5.89946	14.9077	2.00931e-11	0.483805	0.00664848	0.106279	9.60227e-11	6.19255	21.2002	6.76154	6.19255	0.882626	0.141897
0.1147	8.775	0.1051	3.781	6.69245	16.5	5.575	1.13451e-11	0.128	8.434	0.1133	5.696	6.69745	0	0	2.95004e-11	0.113901	5.88738	14.8814	2.00921e-11	0.483905	0.00661812	0.105759	9.60036e-11	6.19755	21.3362	6.82901	6.19755	0.537446	0.0457805
0.1148	8.616	0.1051	3.903	6.69745	10.1	3.825	1.13316e-11	0.128	9.037	0.1133	6.958	6.70245	0.3	0	2.92069e-11	0.114001	5.87679	14.8583	2.0091e-11	0.484005	0.0065866	0.105235	9.59845e-11	6.20255	18.6637	6.03378	6.20255	1.24452	0.194416
0.1148	8.948	0.1051	6.296	6.70245	7	3.375	1.13189e-11	0.1281	8.972	0.1133	7.405	6.70745	0.2	0	2.89162e-11	0.114101	5.86597	14.8346	2.00899e-11	0.484105	0.00655895	0.104733	9.59654e-11	6.20755	19.0323	6.57175	6.20755	0.517078	0.0473942
0.1148	9.604	0.1051	7.869	6.70745	13.6	4.8	1.13425e-11	0.1281	9.19	0.1133	7.874	6.71245	0.2	0.125	2.86629e-11	0.114201	5.85583	14.8124	2.00888e-11	0.484205	0.00654464	0.10433	9.59463e-11	6.21255	18.7116	6.5231	6.21255	1.2901	0.209492
0.1148	9.877	0.1052	1.405	6.71245	8.2	3.55	1.13768e-11	0.1281	9.4	0.1134	0.493	6.71745	0.3	0.075	2.84487e-11	0.114301	5.84604	14.7909	2.00877e-11	0.484305	0.00651887	0.103842	9.59271e-11	6.21755	14.1548	5.20169	6.21755	0.625316	0.0866707
0.1149	8.455	0.1052	1.48	6.71745	12.1	4.1	1.13993e-11	0.1281	9.606	0.1134	2.112	6.72245	0.1	0.05	2.81868e-11	0.114401	5.83641	14.7697	2.00866e-11	0.484405	0.00649864	0.103395	9.5908e-11	6.22255	15.9735	5.80863	6.22255	1.50133	0.188504
0.1149	8.828	0.1052	4.348	6.72245	5.9	2.625	1.13972e-11	0.1282	9.847	0.1134	2.336	6.72745	0.1	0.05	2.79358e-11	0.114501	5.82729	14.7496	2.00855e-11	0.484505	0.00649155	0.103054	9.58889e-11	6.22755	15.1965	5.7548	6.22755	1.15535	0.158016
0.1149	9.134	0.1052	7.035	6.72745	7.8	3.425	1.13853e-11	0.1283	9.01	0.1134	6.479	6.73245	0.1	0.05	2.77023e-11	0.114601	5.81877	14.7307	2.00844e-11	0.484605	0.00647379	0.102627	9.58698e-11	6.23255	16.2913	5.86761	6.23255	1.45612	0.226474
0.1149	9.298	0.1053	0.939	6.73245	11.5	3.95	1.13908e-11	0.1283	9.071	0.1135	2.689	6.73745	0.1	0.025	2.74425e-11	0.114701	5.80953	14.7102	2.00833e-11	0.484705	0.00644645	0.102136	9.58507e-11	6.23755	16.8453	6.08973	6.23755	0.34411	0.0461186
0.1149	9.392	0.1053	3.18	6.73745	9.8	4.9	1.13966e-11	0.1283	9.788	0.1135	3.822	6.74245	0.2	0	2.71768e-11	0.114801	5.79948	14.688	2.00822e-11	0.484805	0.00641923	0.101648	9.58316e-11	6.24255	18.9937	6.32321	6.24255	0.397387	0.0593217
0.115	8.685	0.1053	4.553	6.74245	15.1	4.85	1.13942e-11	0.1284	8.141	0.1135	4.863	6.74745	0.1	0.1	2.69157e-11	0.114901	5.78955	14.6659	2.00811e-11	0.484905	0.00639319	0.101167	9.58126e-11	6.24755	17.7631	6.61445	6.24755	0.490031	0.0560242
0.115	8.946	0.1053	4.822	6.74745	9.2	3.9	1.14131e-11	0.1284	8.529	0.1135	5.082	6.75245	0.3	0.15	2.67347e-11	0.115001	5.77994	14.6444	2.008e-11	0.485005	0.00636918	0.100701	9.57935e-11	6.25255	21.1506	6.31985	6.25255	1.19138	0.132037
0.115	9.69	0.1053	5.592	6.75245	9.9	4.375	1.14165e-11	0.1284	8.578	0.1135	7.973	6.75745	0	0.075	2.65531e-11	0.115101	5.77057	14.6235	2.00789e-11	0.485105	0.00634568	0.100239	9.57744e-11	6.25755	21.2654	6.40777	6.25755	0.6272	0.0627786
0.115	9.944	0.1053	6.802	6.75745	12.4	4.7	1.14123e-11	0.1285	9.775	0.1136	0.142	6.76245	0.2	0.025	2.63157e-11	0.115201	5.76097	14.602	2.00777e-11	0.485205	0.00631878	0.0997587	9.57553e-11	6.26255	16.2783	5.93063	6.26255	1.01938	0.167283
0.1151	9.567	0.1054	1.898	6.76245	11.5	4.475	1.13857e-11	0.1287	8.522	0.1136	4.899	6.76745	0	0.1	2.6082e-11	0.115301	5.75137	14.5804	2.00766e-11	0.485305	0.0062946	0.0992955	9.57362e-11	6.26755	23.8922	6.27536	6.26755	1.38536	0.187358
0.1152	8.127	0.1054	4.74	6.76745	7.8	2.875	1.13483e-11	0.1287	8.67	0.1136	6.684	6.77245	0	0.025	2.58651e-11	0.115401	5.74161	14.5585	2.00754e-11	0.485405	0.00627232	0.0988459	9.57172e-11	6.27255	27.4592	6.86368	6.27255	1.25487	0.147228
0.1152	8.154	0.1054	4.956	6.77245	7.8	2.95	1.13328e-11	0.1287	8.847	0.1137	1.735	6.77745	0.2	0	2.56131e-11	0.115501	5.7322	14.5373	2.00743e-11	0.485505	0.00624466	0.0983657	9.56981e-11	6.27755	24.7464	6.70058	6.27755	1.38311	0.0968721
0.1152	8.425	0.1054	5.377	6.77745	6.4	3.175	1.13131e-11	0.1287	8.899	0.1137	2	6.78245	0	0.05	2.53642e-11	0.115601	5.72294	14.5163	2.00732e-11	0.485605	0.00621583	0.0978818	9.5679e-11	6.28255	24.3443	7.49829	6.28255	1.10205	0.0814536
0.1152	8.494	0.1054	5.817	6.78245	13.3	4.6	1.12975e-11	0.1287	9.674	0.1137	3.121	6.78745	0	0.025	2.51431e-11	0.115701	5.71513	14.4985	2.0072e-11	0.485705	0.00618582	0.0973949	9.566e-11	6.28755	21.0303	7.02365	6.28755	1.00338	0.0999102
0.1152	8.507	0.1055	1.779	6.78745	8.7	3.975	1.12845e-11	0.1287	9.716	0.1137	4.587	6.79245	0.1	0.075	2.49108e-11	0.115801	5.70701	14.4799	2.00708e-11	0.485805	0.00615628	0.0969117	9.56409e-11	6.29255	13.4632	5.45922	6.29255	0.534446	0.14791
0.1152	9.452	0.1055	3.642	6.79245	13.5	5.575	1.13149e-11	0.1288	8.623	0.1137	6.307	6.79745	0.1	0	2.46969e-11	0.115901	5.69893	14.4614	2.00697e-11	0.485905	0.00612555	0.0964271	9.56219e-11	6.29755	14.3314	5.68901	6.29755	0.330766	0.0613579
0.1153	8.224	0.1055	3.715	6.79745	11.3	4.1	1.13884e-11	0.1289	8.632	0.1137	6.558	6.80245	0.1	0.025	2.44548e-11	0.116001	5.69075	14.4426	2.00685e-11	0.486005	0.00609493	0.095945	9.56028e-11	6.30255	15.6974	6.54917	6.30255	0.163415	0.0315982
0.1153	8.709	0.1055	5.37	6.80245	11.7	5.075	1.14207e-11	0.1289	9.397	0.1137	6.6	6.80745	0	0.025	2.42353e-11	0.116101	5.68295	14.4246	2.00674e-11	0.486105	0.00606446	0.0954653	9.55838e-11	6.30755	19.8554	6.98677	6.30755	0.410003	0.0479552
0.1153	9.149	0.1056	0.033	6.80745	11.4	4.25	1.14277e-11	0.1289	9.831	0.1138	0.552	6.81245	0	0.05	2.40112e-11	0.116201	5.6759	14.4082	2.00662e-11	0.486205	0.00603413	0.094988	9.55647e-11	6.31255	16.3309	6.16725	6.31255	0.932656	0.135326
0.1154	8.53	0.1056	1.599	6.81245	13.7	5.4	1.14337e-11	0.1289	9.962	0.1138	2.091	6.81745	0.5	0.05	2.3814e-11	0.116301	5.67	14.3941	2.0065e-11	0.486305	0.00600396	0.094513	9.55457e-11	6.31755	17.7427	6.65669	6.31755	0.849254	0.122142
0.1155	8.142	0.1056	2.267	6.81745	10.8	4.25	1.1429e-11	0.129	8.719	0.1138	2.156	6.82245	0.1	0.125	2.36329e-11	0.116401	5.66445	14.3808	2.00638e-11	0.486405	0.00597394	0.0940404	9.55266e-11	6.32255	17.0135	6.63119	6.32255	0.853097	0.12467
0.1155	8.194	0.1056	7.669	6.82245	7.6	2.8	1.14145e-11	0.129	9.201	0.1138	2.634	6.82745	0.2	0.1	2.34407e-11	0.116501	5.66004	14.3698	2.00626e-11	0.486505	0.00594408	0.0935702	9.55076e-11	6.32755	19.8335	7.24789	6.32755	0.326081	0.0436571
0.1155	9.781	0.1057	0.14	6.82745	7.9	3.4	1.13969e-11	0.129	9.789	0.1138	4.685	6.83245	0	0.05	2.32707e-11	0.116601	5.65339	14.3542	2.00615e-11	0.486605	0.00591435	0.0931024	9.54886e-11	6.33255	19.3392	7.8571	6.33255	1.1984	0.148419
0.1156	9.07	0.1057	0.385	6.83245	10.2	3.775	1.13973e-11	0.129	9.849	0.1139	0.987	6.83745	0	0.05	2.30526e-11	0.116701	5.64661	14.3382	2.00603e-11	0.486705	0.00588478	0.0926369	9.54695e-11	6.33755	22.2957	7.25548	6.33755	1.45304	0.153197
0.1157	8.271	0.1057	3.042	6.83745	9.5	3.8	1.14044e-11	0.1291	8.687	0.1139	1.193	6.84245	0	0.025	2.28551e-11	0.116801	5.63963	14.3217	2.00591e-11	0.486805	0.00585536	0.0921737	9.54505e-11	6.34255	22.9332	6.76436	6.34255	1.48209	0.181438
0.1157	9.419	0.1057	4.236	6.84245	8.8	3.45	1.14259e-11	0.1291	8.986	0.1139	1.995	6.84745	0	0.025	2.2639e-11	0.116901	5.63189	14.3036	2.00579e-11	0.486905	0.00582609	0.0917128	9.54315e-11	6.34755	18.4603	6.43581	6.34755	1.14506	0.140575
0.1158	8.508	0.1057	6.89	6.84745	9.1	3.475	1.14252e-11	0.1291	9.658	0.1139	4.877	6.85245	0	0.025	2.24364e-11	0.117001	5.62524	14.2878	2.00567e-11	0.487005	0.00579697	0.0912543	9.54125e-11	6.35255	16.2498	6.24851	6.35255	0.412567	0.0498352
0.1158	9.237	0.1058	3.064	6.85245	8.9	3.7	1.14055e-11	0.1292	8.542	0.114	1.281	6.85745	0	0	2.2214e-11	0.117101	5.61897	14.2728	2.00555e-11	0.487105	0.00576799	0.090798	9.53935e-11	6.35755	22.9415	7.01723	6.35755	1.87035	0.199209
0.1158	9.536	0.1058	4.211	6.85745	9.7	4.2	1.14049e-11	0.1292	8.891	0.114	2.547	6.86245	0.1	0.025	2.1993e-11	0.117201	5.61145	14.255	2.00543e-11	0.487205	0.00573915	0.090344	9.53745e-11	6.36255	21.919	6.97512	6.36255	1.63409	0.221756
0.1158	9.968	0.1058	5.454	6.86245	13.9	5.3	1.14161e-11	0.1292	9.531	0.114	3.097	6.86745	0	0.075	2.18184e-11	0.117301	5.60437	14.2382	2.00531e-11	0.487305	0.00571046	0.0898923	9.53555e-11	6.36755	20.181	6.74559	6.36755	1.0552	0.117375
0.1159	8.138	0.1058	6.623	6.86745	11.8	4.175	1.14443e-11	0.1293	8.626	0.1141	1.151	6.87245	0	0.025	2.1617e-11	0.117401	5.59812	14.2231	2.00519e-11	0.487405	0.00568191	0.0894428	9.53365e-11	6.37255	18.6583	6.40718	6.37255	1.08716	0.186507
0.116	9.643	0.1058	6.841	6.87245	7.8	3.975	1.14714e-11	0.1294	8.892	0.1141	2.314	6.87745	0	0	2.14165e-11	0.117501	5.59215	14.2086	2.00507e-11	0.487505	0.00565351	0.0889956	9.53175e-11	6.37755	19.317	6.57169	6.37755	2.13659	0.308631
0.1161	8.66	0.1059	1.087	6.87745	12.1	3.65	1.14897e-11	0.1294	9.668	0.1141	5.09	6.88245	0	0.025	2.12061e-11	0.117601	5.58513	14.1918	2.00495e-11	0.487605	0.0056254	0.0885508	9.52985e-11	6.38255	21.2976	7.31464	6.38255	0.206339	0.0248421
0.1162	9.815	0.1059	2.888	6.88245	6.6	2.525	1.14808e-11	0.1294	9.929	0.1141	5.373	6.88745	0	0	2.10073e-11	0.117701	5.57893	14.1768	2.00482e-11	0.487705	0.00559743	0.0881082	9.52795e-11	6.38755	17.748	6.6914	6.38755	0.582052	0.0752626
0.1163	8.345	0.1059	3.107	6.88745	3.8	1.4	1.14824e-11	0.1295	8.266	0.1141	6.845	6.89245	0	0	2.07983e-11	0.117801	5.57271	14.1616	2.0047e-11	0.487805	0.00556945	0.0876676	9.52605e-11	6.39255	15.9413	5.90745	6.39255	1.02044	0.127569
0.1163	8.887	0.1059	3.271	6.89245	4.2	1.775	1.14569e-11	0.1295	9.539	0.1142	0.587	6.89745	0	0	2.05913e-11	0.117901	5.56572	14.1448	2.00458e-11	0.487905	0.0055416	0.0872293	9.52415e-11	6.39755	18.235	7.04628	6.39755	2.64207	0.466606
0.1163	9.08	0.1059	3.283	6.89745	7.6	3.675	1.14236e-11	0.1296	8.26	0.1142	2.959	6.90245	0	0	2.03864e-11	0.118001	5.55906	14.1287	2.00446e-11	0.488005	0.00551389	0.0867932	9.52225e-11	6.40255	15.8118	5.82434	6.40255	1.00702	0.174773
0.1164	8.27	0.1059	3.923	6.90245	12.5	4.875	1.14187e-11	0.1298	8.059	0.1142	5.144	6.90745	0	0.025	2.01895e-11	0.118101	5.55134	14.1103	2.00433e-11	0.488105	0.00548633	0.0863592	9.52035e-11	6.40755	20.0912	7.05423	6.40755	1.49135	0.151001
0.1164	8.415	0.1059	4.862	6.90745	13	5.15	1.13979e-11	0.1298	9.267	0.1143	1.338	6.91245	0	0	1.99975e-11	0.118201	5.54397	14.0926	2.00421e-11	0.488205	0.00545891	0.0859274	9.51846e-11	6.41255	22.1687	7.31473	6.41255	0.591024	0.0855697
0.1164	9.482	0.106	6.324	6.91245	12	4.85	1.13803e-11	0.1299	8.392	0.1143	1.859	6.91745	0.1	0	1.97985e-11	0.118301	5.53758	14.077	2.00409e-11	0.488305	0.00543163	0.0854978	9.51656e-11	6.41755	20.0763	7.29291	6.41755	0.514186	0.0668771
0.1165	9.161	0.106	7.71	6.91745	12	4.85	1.13892e-11	0.1299	9.492	0.1143	7.051	6.92245	0	0	1.96015e-11	0.118401	5.53209	14.0632	2.00396e-11	0.488405	0.00540448	0.0850703	9.51466e-11	6.42255	21.9852	6.67702	6.42255	1.18577	0.144912
0.1166	8.243	0.1061	1.176	6.92245	11.1	4.425	1.14164e-11	0.1299	9.607	0.1143	7.307	6.92745	0	0	1.94065e-11	0.118501	5.52677	14.0498	2.00384e-11	0.488505	0.00537747	0.0846449	9.51277e-11	6.42755	21.7166	6.79903	6.42755	0.849664	0.106465
0.1166	9.463	0.1061	2.169	6.92745	8.5	2.825	1.14159e-11	0.13	8.212	0.1144	1.613	6.93245	0	0	1.92133e-11	0.118601	5.52203	14.0375	2.00372e-11	0.488605	0.00535065	0.0842217	9.51087e-11	6.43255	16.6706	6.49557	6.43255	0.686255	0.116459
0.1167	8.738	0.1061	3.407	6.93245	7.1	3.2	1.13996e-11	0.13	9.002	0.1144	3.168	6.93745	0	0.025	1.90293e-11	0.118701	5.51697	14.0246	2.00359e-11	0.488705	0.0053239	0.0838006	9.50897e-11	6.43755	27.3653	7.05492	6.43755	3.97851	0.645879
0.1167	9.277	0.1061	4.173	6.93745	9.8	4.225	1.14161e-11	0.1301	8.858	0.1144	3.705	6.94245	0	0	1.88477e-11	0.118801	5.51309	14.014	2.00347e-11	0.488805	0.00529728	0.0833816	9.50708e-11	6.44255	27.8186	6.71737	6.44255	1.93999	0.24574
0.1168	8.446	0.1061	6.525	6.94245	12.9	5.275	1.14094e-11	0.1301	9.091	0.1144	5.186	6.94745	0	0.025	1.86742e-11	0.118901	5.5104	14.0059	2.00334e-11	0.488905	0.00527079	0.0829647	9.50518e-11	6.44755	22.8167	6.71916	6.44755	1.35863	0.18736
0.1168	8.64	0.1061	7.524	6.94745	14.5	5.625	1.13939e-11	0.1301	9.909	0.1144	5.208	6.95245	0	0.025	1.85018e-11	0.119001	5.50777	13.9979	2.00322e-11	0.489005	0.00524447	0.0825499	9.50329e-11	6.45255	22.493	6.66011	6.45255	0.70034	0.0933269
0.1168	8.682	0.1061	7.596	6.95245	10.4	4.05	1.13586e-11	0.1301	9.998	0.1145	3.29	6.95745	0	0	1.83201e-11	0.119101	5.50458	13.9888	2.00309e-11	0.489105	0.00521828	0.0821372	9.50139e-11	6.45755	20.7612	6.71725	6.45755	0.828784	0.0941985
0.1168	8.972	0.1062	0.531	6.95745	10.2	4.325	1.13373e-11	0.1302	8.037	0.1145	3.98	6.96245	0	0	1.81378e-11	0.119201	5.50069	13.9782	2.00296e-11	0.489205	0.00519224	0.0817265	9.4995e-11	6.46255	17.4953	7.05132	6.46255	5.73619	1.94513
0.1169	8.612	0.1062	0.664	6.96245	10.4	4.25	1.13179e-11	0.1302	8.3	0.1145	5.575	6.96745	0	0	1.79573e-11	0.119301	5.49713	13.9683	2.00284e-11	0.489305	0.00516639	0.081318	9.49761e-11	6.46755	16.3735	6.77745	6.46755	0.268393	0.0389577
0.1169	9.032	0.1062	0.956	6.96745	12.2	4.275	1.12887e-11	0.1302	8.473	0.1145	6.315	6.97245	0	0	1.77786e-11	0.119401	5.49427	13.9598	2.00271e-11	0.489405	0.00514094	0.0809118	9.49571e-11	6.47255	13.6034	5.53791	6.47255	0.717029	0.124966
0.1169	9.774	0.1062	1.47	6.97245	6.6	3.2	1.12668e-11	0.1302	9.517	0.1145	6.408	6.97745	0	0	1.76017e-11	0.119501	5.49103	13.9505	2.00259e-11	0.489505	0.00511525	0.0805073	9.49382e-11	6.47755	20.4506	7.07805	6.47755	0.885822	0.117253
0.117	8.129	0.1062	2.528	6.97745	8.8	3.425	1.1246e-11	0.1302	9.912	0.1145	6.831	6.98245	0	0	1.74265e-11	0.119601	5.48827	13.9421	2.00246e-11	0.489605	0.00508968	0.0801047	9.49193e-11	6.48255	0	0	6.48255	0	0
0.117	8.928	0.1062	2.597	6.98245	11.1	4.1	1.12163e-11	0.1303	8.433	0.1146	0.087	6.98745	0	0.025	1.72656e-11	0.119701	5.48463	13.932	2.00234e-11	0.489705	0.00506423	0.0797042	9.49004e-11	6.48755	17.6648	6.82248	6.48755	0.175435	0.0238621
0.117	8.932	0.1062	3.161	6.98745	8	3.075	1.1223e-11	0.1303	8.725	0.1146	3.516	6.99245	0	0	1.70962e-11	0.119801	5.48037	13.9206	2.00221e-11	0.489805	0.00503891	0.0793057	9.48814e-11	6.49255	15.2984	6.20605	6.49255	0.341968	0.0529971
0.117	9.844	0.1062	3.885	6.99245	8.5	3.375	1.12724e-11	0.1303	8.994	0.1146	4.16	6.99745	0	0	1.69261e-11	0.119901	5.47538	13.9077	2.00208e-11	0.489905	0.00501372	0.0789092	9.48625e-11	6.49755	18.3361	6.50087	6.49755	1.23343	0.141994
0.1172	9.551	0.1062	5.197	6.99745	7.8	3.375	1.13142e-11	0.1303	9.062	0.1146	7.699	7.00245	0	0	1.67576e-11	0.120001	5.46962	13.8931	2.00196e-11	0.490005	0.00498865	0.0785146	9.48436e-11	6.50255	16.5944	5.97706	6.50255	0.720503	0.0824588
0.1172	9.776	0.1062	7.715	7.00245	9.5	3.425	1.13417e-11	0.1303	9.374	0.1147	0.356	7.00745	0	0	1.65909e-11	0.120101	5.46392	13.8786	2.00183e-11	0.490105	0.00496372	0.078122	9.48247e-11	6.50755	16.389	6.34139	6.50755	0.601023	0.113094
0.1173	8.087	0.1063	0.777	7.00745	7.5	3.375	1.13595e-11	0.1303	9.421	0.1147	1.183	7.01245	0	0	1.64258e-11	0.120201	5.45791	13.8635	2.0017e-11	0.490205	0.00493893	0.0777314	9.48058e-11	6.51255	20.8962	6.57296	6.51255	0.225372	0.0212214
0.1174	9.475	0.1063	0.962	7.01245	11.7	4.15	1.13545e-11	0.1304	8.066	0.1147	1.47	7.01745	0	0	1.62623e-11	0.120301	5.44958	13.8435	2.00157e-11	0.490305	0.00491424	0.0773428	9.47869e-11	6.51755	20.1991	6.3296	6.51755	0.535895	0.0585155
0.1174	9.525	0.1063	2.906	7.01745	8.1	3	1.13602e-11	0.1304	8.536	0.1147	3.289	7.02245	0.1	0	1.61005e-11	0.120401	5.44085	13.8226	2.00145e-11	0.490405	0.00488967	0.0769561	9.4768e-11	6.52255	18.252	6.5547	6.52255	0.39564	0.0406882
0.1176	8.075	0.1063	3.25	7.02245	7.2	2.925	1.141e-11	0.1304	8.802	0.1147	3.472	7.02745	0	0.05	1.5951e-11	0.120501	5.43214	13.8017	2.00132e-11	0.490505	0.00486522	0.0765713	9.47491e-11	6.52755	16.8212	6.21378	6.52755	1.25764	0.156404
0.1176	8.376	0.1063	4.804	7.02745	10.5	4.025	1.14346e-11	0.1305	9.889	0.1147	3.642	7.03245	0	0.075	1.58294e-11	0.120601	5.42394	13.7819	2.00119e-11	0.490605	0.0048409	0.0761884	9.47302e-11	6.53255	22.5577	6.81988	6.53255	0.848327	0.0569918
0.1176	9.333	0.1063	5.232	7.03245	8	3.1	1.14246e-11	0.1307	8.905	0.1147	5.313	7.03745	0.4	0.1	1.57319e-11	0.120701	5.41628	13.7632	2.00106e-11	0.490705	0.00481669	0.0758075	9.47113e-11	6.53755	21.2833	6.78146	6.53755	0.693967	0.110805
0.1176	9.717	0.1063	7.152	7.03745	10.7	4.075	1.1393e-11	0.1307	9.13	0.1148	0.486	7.04245	0.2	0.175	1.56556e-11	0.120801	5.40758	13.7422	2.00093e-11	0.490805	0.00479261	0.0754285	9.46924e-11	6.54255	21.2741	6.77873	6.54255	0.418563	0.0356539
0.1176	9.935	0.1063	7.318	7.04245	12	5.025	1.13861e-11	0.1307	9.575	0.1148	1.468	7.04745	0.5	0.225	1.56289e-11	0.120901	5.39864	13.7207	2.0008e-11	0.490905	0.00476865	0.0750513	9.46735e-11	6.54755	18.2273	5.98829	6.54755	0.973747	0.151606
0.1177	8.001	0.1064	1.025	7.04745	11.6	4.125	1.13594e-11	0.1308	8.046	0.1148	2.218	7.05245	1.1	0.325	1.56146e-11	0.121001	5.39049	13.7009	2.00067e-11	0.491005	0.0047448	0.0746761	9.46547e-11	6.55255	19.3124	6.69243	6.55255	0.452288	0.0414483
0.1177	8.086	0.1064	3.312	7.05245	7.9	2.75	1.13309e-11	0.1309	8.389	0.1148	3.192	7.05745	0.7	0.225	1.56206e-11	0.121101	5.38304	13.6825	2.00054e-11	0.491105	0.00472108	0.0743027	9.46358e-11	6.55755	19.4164	6.82323	6.55755	1.26022	0.195845
0.1177	8.895	0.1064	3.348	7.05745	6.4	2.25	1.12995e-11	0.1309	9.467	0.1148	3.434	7.06245	0.3	0.375	1.56575e-11	0.121201	5.37459	13.6619	2.00041e-11	0.491205	0.00469747	0.0739312	9.46169e-11	6.56255	14.3075	5.44563	6.56255	1.00141	0.116185
0.1177	9.055	0.1064	4.08	7.06245	5.6	2.675	1.12763e-11	0.1309	9.692	0.1148	4.238	7.06745	2	0.5	1.57675e-11	0.121301	5.36684	13.6428	2.00028e-11	0.491305	0.00467399	0.0735615	9.45981e-11	6.56755	15.7214	5.80651	6.56755	1.20991	0.149993
0.1177	9.783	0.1064	5.233	7.06745	9.9	3.5	1.12711e-11	0.131	9.315	0.1148	5.159	7.07245	1.4	0.9	1.59944e-11	0.121401	5.35861	13.6227	2.00015e-11	0.491405	0.00465062	0.0731937	9.45792e-11	6.57255	15.2165	5.86329	6.57255	0.901208	0.123153
0.1177	9.87	0.1065	2.203	7.07245	8.9	3.25	1.1282e-11	0.131	9.877	0.1148	7.836	7.07745	3.6	1.2	1.65014e-11	0.121501	5.35141	13.6047	2.00001e-11	0.491505	0.00462737	0.0728277	9.45603e-11	6.57755	15.5481	5.64011	6.57755	1.13425	0.176387
0.1178	8.591	0.1065	5.914	7.07745	9.7	3.925	1.12903e-11	0.1311	8.081	0.1148	7.94	7.08245	3.1	1.175	1.70082e-11	0.121601	5.34375	13.5857	1.99988e-11	0.491605	0.00460424	0.0724636	9.45415e-11	6.58255	17.725	6.52934	6.58255	0.26868	0.0360497
0.1178	9.807	0.1065	7.649	7.08245	9.1	4.125	1.13e-11	0.1311	8.54	0.1149	2.49	7.08745	3.8	1.7	1.76217e-11	0.121701	5.33566	13.5658	1.99975e-11	0.491705	0.00458124	0.0721013	9.45226e-11	6.58755	19.204	6.4675	6.58755	0.310884	0.0463326
0.1179	8.078	0.1066	0.611	7.08745	12.4	4.65	1.12782e-11	0.1311	9.246	0.1149	3.086	7.09245	6.1	2.1	1.86637e-11	0.121801	5.32679	13.5443	1.99962e-11	0.491805	0.00455833	0.0717408	9.45038e-11	6.59255	17.6641	6.54533	6.59255	0.382106	0.0436708
0.1179	8.344	0.1066	1.078	7.09245	9.7	2.925	1.12616e-11	0.1311	9.683	0.1149	4.58	7.09745	5.5	2.175	1.97104e-11	0.121901	5.31829	13.5234	1.99948e-11	0.491905	0.00453554	0.0713821	9.44849e-11	6.59755	20.9455	6.33552	6.59755	0.938956	0.103147
0.1179	9.123	0.1066	1.77	7.09745	5.9	3	1.12914e-11	0.1312	8.379	0.1149	5.524	7.10245	9.7	3.95	2.12988e-11	0.122001	5.30971	13.5024	1.99935e-11	0.492005	0.00451286	0.0710252	9.44661e-11	6.60255	20.4108	6.18416	6.60255	0.561848	0.0539888
0.1179	9.285	0.1066	2.729	7.10245	10.4	3.6	1.13306e-11	0.1312	9.49	0.1149	6.222	7.10745	9.6	3.625	2.34972e-11	0.122101	5.30207	13.4833	1.99921e-11	0.492105	0.0044903	0.07067	9.44472e-11	6.60755	15.892	5.84982	6.60755	0.900204	0.139025
0.1179	9.563	0.1066	2.93	7.10745	8.3	3.075	1.13177e-11	0.1312	9.556	0.1149	7.344	7.11245	9.3	4.15	2.54907e-11	0.122201	5.29487	13.4651	1.99908e-11	0.492205	0.00446785	0.0703167	9.44284e-11	6.61255	23.539	6.27187	6.61255	1.27695	0.155178
0.1179	9.637	0.1066	6.278	7.11245	7.7	3.25	1.12951e-11	0.1313	8.796	0.115	0.898	7.11745	12	4.8	2.79355e-11	0.122301	5.28618	13.4438	1.99894e-11	0.492305	0.00444551	0.0699651	9.44096e-11	6.61755	26.9977	6.69585	6.61755	1.04848	0.117459
0.1179	9.861	0.1067	1.654	7.11745	8.6	3.375	1.12749e-11	0.1313	9.35	0.115	0.96	7.12245	10.8	4.15	3.03342e-11	0.122401	5.2773	13.422	1.99881e-11	0.492405	0.00442328	0.0696153	9.43908e-11	6.62255	24.7279	6.71668	6.62255	1.27889	0.0849675
0.118	8.556	0.1067	5.479	7.12245	8.4	3.725	1.12869e-11	0.1314	9.189	0.115	1.288	7.12745	8.6	3	3.22335e-11	0.122501	5.26867	13.4008	1.99867e-11	0.492505	0.00440116	0.0692672	9.43719e-11	6.62755	23.8592	7.17728	6.62755	1.05543	0.0754915
0.118	8.924	0.1067	6.807	7.12745	11.7	4.925	1.12991e-11	0.1314	9.895	0.115	1.624	7.13245	6.6	2.55	3.3552e-11	0.122601	5.26024	13.3799	1.99854e-11	0.492605	0.00437916	0.0689209	9.43531e-11	6.63255	20.8282	6.87957	6.63255	0.826813	0.0804688
0.118	9.179	0.1068	0.905	7.13245	13.5	4.9	1.13045e-11	0.1315	8.475	0.115	6.942	7.13745	4.8	2.125	3.45743e-11	0.122701	5.25184	13.3591	1.9984e-11	0.492705	0.00435726	0.0685763	9.43343e-11	6.63755	13.2922	5.46008	6.63755	0.888287	0.235393
0.118	9.745	0.1068	3.054	7.13745	12.5	5.775	1.13149e-11	0.1316	8.316	0.1151	6.054	7.14245	8.1	2.85	3.5658e-11	0.122801	5.24342	13.3382	1.99826e-11	0.492805	0.00433548	0.0682334	9.43155e-11	6.64255	14.3797	5.77738	6.64255	0.264191	0.0498331
0.1181	9.189	0.1068	5.202	7.14245	14.8	5.975	1.12955e-11	0.1316	8.884	0.1151	6.078	7.14745	7.3	2.8	3.69621e-11	0.122901	5.2347	13.3166	1.99813e-11	0.492905	0.0043138	0.0678922	9.42967e-11	6.64755	15.3652	6.33218	6.64755	0.185049	0.0354734
0.1182	9.728	0.1068	7.533	7.14745	12.2	3.95	1.1257e-11	0.1316	8.946	0.1151	6.385	7.15245	5.5	2.225	3.81096e-11	0.123001	5.22631	13.2958	1.99799e-11	0.493005	0.00429223	0.0675528	9.42779e-11	6.65255	19.7911	6.88591	6.65255	0.369858	0.0417357
0.1183	8.046	0.1069	0.038	7.15245	5.6	2.3	1.12373e-11	0.1316	9.286	0.1151	7.093	7.15745	7.1	1.975	3.90705e-11	0.123101	5.21778	13.2746	1.99785e-11	0.493105	0.00427077	0.067215	9.42591e-11	6.65755	15.6747	5.92172	6.65755	0.856015	0.11603
0.1183	8.08	0.1069	0.762	7.15745	6.9	2.65	1.12449e-11	0.1317	8.487	0.1152	2.795	7.16245	4	1.5	3.97259e-11	0.123201	5.2102	13.2553	1.99771e-11	0.493205	0.00424941	0.0668789	9.42403e-11	6.66255	17.5964	6.55797	6.66255	0.722401	0.0999294
0.1183	9.184	0.1069	2.666	7.16245	9.1	3.15	1.12754e-11	0.1317	8.594	0.1152	3.137	7.16745	3.6	1.975	4.02605e-11	0.123301	5.20315	13.2371	1.99757e-11	0.493305	0.00422817	0.0665445	9.42215e-11	6.66755	18.0823	7.03206	6.66755	0.66461	0.0971059
0.1184	8.179	0.1069	4.234	7.16745	9.2	3.4	1.13229e-11	0.1317	9.59	0.1152	6.821	7.17245	5.8	1.8	4.10369e-11	0.123401	5.19598	13.2187	1.99743e-11	0.493405	0.00420703	0.0662118	9.42027e-11	6.67255	18.9706	6.78699	6.67255	0.309239	0.0400926
0.1184	9.207	0.1069	6.81	7.17245	6.8	3.65	1.13681e-11	0.1318	8.256	0.1152	6.98	7.17745	4.3	1.375	4.16628e-11	0.123501	5.18839	13.1994	1.99729e-11	0.493505	0.00418599	0.0658807	9.41839e-11	6.67755	19.6619	7.70741	6.67755	0.987075	0.120305
0.1184	9.703	0.107	0.403	7.17745	11.7	4.65	1.13865e-11	0.1318	8.363	0.1152	7.413	7.18245	3.5	1.45	4.20444e-11	0.123601	5.1799	13.1782	1.99715e-11	0.493605	0.00416506	0.0655513	9.41651e-11	6.68255	22.3416	7.15252	6.68255	1.27665	0.128829
0.1185	8.385	0.107	1.496	7.18245	10.8	4.35	1.13751e-11	0.1318	9.151	0.1153	2.828	7.18745	3.3	1.1	4.23739e-11	0.123701	5.17213	13.1584	1.99701e-11	0.493705	0.00414424	0.0652236	9.41463e-11	6.68755	23.0428	6.79949	6.68755	1.50144	0.166961
0.1185	8.87	0.107	6.699	7.18745	11	4.275	1.13725e-11	0.1318	9.845	0.1153	3.03	7.19245	2.6	0.9	4.25863e-11	0.123801	5.16256	13.1349	1.99687e-11	0.493805	0.00412352	0.0648975	9.41275e-11	6.69255	18.0539	6.30673	6.69255	0.899112	0.109828
0.1185	9.094	0.107	6.974	7.19245	10.5	4.35	1.1386e-11	0.1319	8.021	0.1153	3.673	7.19745	2.2	1.025	4.26719e-11	0.123901	5.15294	13.1112	1.99673e-11	0.493905	0.0041029	0.064573	9.41087e-11	6.69755	16.168	6.22676	6.69755	0.32134	0.0388152
0.1186	8.718	0.107	7.197	7.19745	10.8	5	1.1358e-11	0.1319	8.491	0.1153	5.37	7.20245	1.3	0.825	4.28185e-11	0.124001	5.14225	13.0852	1.99659e-11	0.494005	0.00408238	0.0642501	9.409e-11	6.70255	23.2066	7.04192	6.70255	1.62533	0.167083
0.1186	9.35	0.107	7.584	7.20245	12.6	4.775	1.13232e-11	0.1319	8.741	0.1153	7.391	7.20745	2.7	0.75	4.28739e-11	0.124101	5.13038	13.0567	1.99645e-11	0.494105	0.00406197	0.0639289	9.40712e-11	6.70755	21.8824	6.90562	6.70755	1.31261	0.174612
0.1186	9.436	0.1071	0.357	7.20745	11.8	5.025	1.13041e-11	0.1319	8.953	0.1154	0.178	7.21245	2.5	0.875	4.29351e-11	0.124201	5.11814	13.0273	1.9963e-11	0.494205	0.00404166	0.0636092	9.40524e-11	6.71255	20.5909	6.87894	6.71255	0.822731	0.0914543
0.1186	9.458	0.1071	3.598	7.21245	14.7	5.475	1.12787e-11	0.1319	8.992	0.1154	0.925	7.21745	1.5	0.6	4.29253e-11	0.124301	5.1057	12.9975	1.99616e-11	0.494305	0.00402145	0.0632912	9.40337e-11	6.71755	19.9241	6.94629	6.71755	1.298	0.189647
0.1187	8.498	0.1071	4.011	7.21745	9.5	4.35	1.12578e-11	0.1319	9.138	0.1154	2.363	7.22245	2.3	0.8	4.29435e-11	0.124401	5.09372	12.9686	1.99602e-11	0.494405	0.00400135	0.0629747	9.40149e-11	6.72255	20.6144	7.08499	6.72255	1.72125	0.24382
0.1187	9.651	0.1071	4.582	7.22245	10.9	4.275	1.12326e-11	0.1319	9.598	0.1154	2.964	7.22745	3.5	1.475	4.31589e-11	0.124501	5.08158	12.9394	1.99587e-11	0.494505	0.00398134	0.0626598	9.39962e-11	6.72755	21.3094	7.18727	6.72755	0.264484	0.0330107
0.1187	9.999	0.1071	6.069	7.22745	15.6	6.05	1.12034e-11	0.132	8.229	0.1154	5.273	7.23245	4.6	1.775	4.37112e-11	0.124601	5.0689	12.9089	1.99573e-11	0.494605	0.00396146	0.0623465	9.39774e-11	6.73255	17.7252	6.63673	6.73255	0.454253	0.0586882
0.1188	8.795	0.1072	1.448	7.23245	12.1	5.175	1.11886e-11	0.132	8.237	0.1154	7.878	7.23745	6.1	1.65	4.43628e-11	0.124701	5.05601	12.878	1.99558e-11	0.494705	0.00394167	0.0620348	9.39587e-11	6.73755	15.7451	5.90586	6.73755	0.806702	0.100276
0.1188	9.727	0.1072	2.265	7.23745	12.6	4.3	1.12155e-11	0.132	9.993	0.1155	1.836	7.24245	4.5	1.3	4.48009e-11	0.124801	5.04365	12.8482	1.99543e-11	0.494805	0.00392197	0.0617246	9.39399e-11	6.74255	18.8993	7.20358	6.74255	2.34831	0.400671
0.1188	9.793	0.1072	2.856	7.24245	8.3	3.3	1.12345e-11	0.1321	8.304	0.1155	2.496	7.24745	3.5	1.175	4.50748e-11	0.124901	5.03119	12.8181	1.99529e-11	0.494905	0.00390238	0.061416	9.39212e-11	6.74755	14.8007	5.47036	6.74755	0.98931	0.154139
0.1188	9.965	0.1072	4.022	7.24745	10.9	4.225	1.12547e-11	0.1321	8.44	0.1155	4.446	7.25245	2.3	0.85	4.51963e-11	0.125001	5.01821	12.7869	1.99514e-11	0.495005	0.00388288	0.0611089	9.39024e-11	6.75255	20.8121	7.23717	6.75255	1.19372	0.119506
0.1189	9.992	0.1072	5.778	7.25245	10.9	4.45	1.1279e-11	0.1321	8.804	0.1155	4.857	7.25745	1.6	0.575	4.51957e-11	0.125101	5.00526	12.7557	1.99499e-11	0.495105	0.00386362	0.0608035	9.38837e-11	6.75755	21.9564	7.11487	6.75755	0.689703	0.0897634
0.119	8.992	0.1072	6.259	7.25745	10.1	3.9	1.12888e-11	0.1321	9.816	0.1156	0.358	7.26245	0.4	0.575	4.51087e-11	0.125201	4.99311	12.7262	1.99484e-11	0.495205	0.00384435	0.0604995	9.3865e-11	6.76255	19.9085	7.09204	6.76255	0.400675	0.052106
0.1191	8.516	0.1072	7.457	7.26245	9.3	4.2	1.12816e-11	0.1322	9.308	0.1156	3.901	7.26745	0.6	0.475	4.49386e-11	0.125301	4.98117	12.6971	1.99469e-11	0.495305	0.00382589	0.0601978	9.38462e-11	6.76755	22.3167	6.80897	6.76755	1.07292	0.120918
0.1191	8.751	0.1072	7.872	7.26745	12.3	5.875	1.12774e-11	0.1322	9.653	0.1156	4.237	7.27245	1.9	0.675	4.48402e-11	0.125401	4.96955	12.6687	1.99454e-11	0.495405	0.00380749	0.0598977	9.38275e-11	6.77255	22.3585	7.01691	6.77255	0.661978	0.0829223
0.1192	9.303	0.1073	3.933	7.27245	17.4	6.175	1.12799e-11	0.1323	8.292	0.1156	4.358	7.27745	2.1	0.825	4.48215e-11	0.125501	4.95799	12.6404	1.99439e-11	0.495505	0.00378954	0.0595996	9.38088e-11	6.77755	16.8267	6.53285	6.77755	0.845602	0.131395
0.1193	8.427	0.1073	4.609	7.27745	11.3	4.6	1.12669e-11	0.1324	8.559	0.1156	4.663	7.28245	2.9	0.75	4.48692e-11	0.125601	4.94588	12.6109	1.99424e-11	0.495605	0.00377153	0.0593028	9.37901e-11	6.78255	26.2802	6.67655	6.78255	3.61425	0.549734
0.1193	8.472	0.1073	6.708	7.28245	13	5.225	1.12978e-11	0.1325	8.002	0.1156	4.981	7.28745	2.3	0.725	4.48705e-11	0.125701	4.9337	12.5812	1.99409e-11	0.495705	0.00376366	0.0590442	9.37714e-11	6.78755	27.4421	6.6081	6.78755	1.68723	0.197763
0.1193	8.479	0.1073	7.674	7.28745	12.5	5.35	1.13219e-11	0.1326	8.231	0.1156	6.838	7.29245	2.1	0.825	4.48623e-11	0.125801	4.92176	12.5521	1.99394e-11	0.495805	0.0037555	0.0587851	9.37527e-11	6.79255	23.0324	6.7978	6.79255	1.23461	0.15596
0.1193	8.545	0.1074	1.037	7.29245	14.6	6.2	1.132e-11	0.1326	8.348	0.1156	7.975	7.29745	2.9	0.725	4.48857e-11	0.125901	4.91003	12.5233	1.99379e-11	0.495905	0.00374518	0.0585175	9.3734e-11	6.79755	22.5909	6.70657	6.79755	0.564861	0.0735448
0.1193	9.722	0.1074	3.164	7.29745	17.5	6.775	1.13186e-11	0.1326	8.409	0.1157	0.758	7.30245	1.5	0.525	4.48309e-11	0.126001	4.89795	12.4937	1.99363e-11	0.496005	0.00373423	0.0582482	9.37153e-11	6.80255	21.1027	6.83986	6.80255	0.706105	0.0777786
0.1194	8.259	0.1074	3.209	7.30245	10.7	4.1	1.13173e-11	0.1326	8.728	0.1157	2.313	7.30745	1.3	0.6	4.47509e-11	0.126101	4.88667	12.4659	1.99348e-11	0.496105	0.00374692	0.0581092	9.36966e-11	6.80755	15.9699	6.30696	6.80755	5.01317	1.63869
0.1194	8.839	0.1074	5.059	7.30745	8.2	3.8	1.13193e-11	0.1327	8.351	0.1157	2.704	7.31245	0.7	0.55	4.46133e-11	0.126201	4.87591	12.4391	1.99332e-11	0.496205	0.00375123	0.0579199	9.36779e-11	6.81255	16.7141	6.82661	6.81255	0.21444	0.0314782
0.1194	9.018	0.1074	5.825	7.31245	9.8	4.075	1.13444e-11	0.1328	8.308	0.1157	3.94	7.31745	1.5	0.475	4.44595e-11	0.126301	4.86524	12.4125	1.99317e-11	0.496305	0.00376069	0.0577623	9.36592e-11	6.81755	13.3422	5.48178	6.81755	0.594234	0.100614
0.1194	9.99	0.1074	6.281	7.31745	10	4.2	1.13528e-11	0.1328	8.583	0.1157	4.613	7.32245	1.1	0.725	4.43964e-11	0.126401	4.85464	12.386	1.99301e-11	0.496405	0.00377693	0.0576486	9.36405e-11	6.82255	21.1034	7.22793	6.82255	0.694488	0.0915506
0.1195	8.621	0.1074	7.695	7.32245	10.6	3.875	1.13279e-11	0.1328	8.661	0.1157	4.873	7.32745	2.8	0.475	4.42864e-11	0.126501	4.84434	12.3601	1.99286e-11	0.496505	0.00380679	0.0576285	9.36218e-11	6.82755	0	0	6.82755	0	0
0.1195	8.937	0.1075	0.256	7.32745	12.3	4.575	1.13114e-11	0.1328	9.078	0.1157	6.792	7.33245	0.8	0.275	4.40946e-11	0.126601	4.83415	12.3345	1.9927e-11	0.496605	0.00384031	0.0576355	9.36031e-11	6.83255	16.9769	6.46888	6.83255	0.139508	0.0193696
0.1195	9.153	0.1075	1.989	7.33245	10.9	4.625	1.13214e-11	0.1328	9.192	0.1157	7.891	7.33745	1.1	0.375	4.3854e-11	0.126701	4.8257	12.3124	1.99255e-11	0.496705	0.00391822	0.0579877	9.35845e-11	6.83755	15.0582	6.09507	6.83755	0.340736	0.0509597
0.1195	9.523	0.1075	2.247	7.33745	8.5	3.375	1.13451e-11	0.1329	8.175	0.1158	2.691	7.34245	0.6	0.075	4.35647e-11	0.126801	4.81718	12.2902	1.99239e-11	0.496805	0.00396728	0.0581132	9.35658e-11	6.84255	17.8261	6.3046	6.84255	1.01075	0.113853
0.1195	9.918	0.1075	3.782	7.34245	9	4.05	1.13588e-11	0.1329	8.821	0.1158	3.099	7.34745	0.1	0.175	4.32118e-11	0.126901	4.80948	12.2696	1.99223e-11	0.496905	0.00408514	0.0588084	9.35471e-11	6.84755	16.0517	5.82887	6.84755	0.58714	0.0667922
0.1196	8.888	0.1075	5.672	7.34745	12.6	4.45	1.13712e-11	0.133	8.813	0.1158	4.558	7.35245	0.1	0.075	4.28361e-11	0.127001	4.80153	12.2486	1.99207e-11	0.497005	0.00416123	0.0591541	9.35285e-11	6.85255	16.2253	6.26429	6.85255	0.46815	0.0880983
0.1196	8.896	0.1075	7.588	7.35245	8.3	4.025	1.13706e-11	0.133	9.416	0.1158	5.62	7.35745	0.2	0.125	4.24779e-11	0.127101	4.793	12.2263	1.99191e-11	0.497105	0.0041825	0.0590823	9.35098e-11	6.85755	20.4732	6.45599	6.85755	0.206287	0.0205376
0.1196	9.701	0.1075	7.714	7.35745	12.1	4.775	1.13547e-11	0.133	9.903	0.1158	6.034	7.36245	0.1	0	4.20859e-11	0.127201	4.78428	12.2036	1.99176e-11	0.497205	0.00418828	0.0589104	9.34912e-11	6.86255	20.999	6.71472	6.86255	1.02604	0.102524
0.1197	8.135	0.1076	1.309	7.36245	11.3	4.275	1.13736e-11	0.133	9.973	0.1158	6.516	7.36745	0	0	4.16671e-11	0.127301	4.77526	12.1803	1.9916e-11	0.497305	0.00423534	0.0590284	9.34725e-11	6.86755	18.676	6.72225	6.86755	0.337751	0.0349872
0.1197	8.626	0.1076	1.71	7.36745	10	3.875	1.1416e-11	0.1331	8.925	0.1158	7.09	7.37245	0	0.075	4.12815e-11	0.127401	4.76575	12.156	1.99144e-11	0.497405	0.00428673	0.0591812	9.34539e-11	6.87255	16.5609	6.13738	6.87255	1.01686	0.125159
0.1197	9.381	0.1076	4.355	7.37245	7.4	2.775	1.14313e-11	0.1331	9.141	0.1158	7.666	7.37745	0	0.05	4.08912e-11	0.127501	4.7562	12.1315	1.99128e-11	0.497505	0.00441085	0.0599443	9.34352e-11	6.87755	22.8239	6.88892	6.87755	0.728601	0.0495282
0.1198	8.437	0.1076	5.342	7.37745	6.5	3.2	1.14253e-11	0.1331	9.379	0.1159	0.723	7.38245	0	0	4.05094e-11	0.127601	4.74649	12.1068	1.99112e-11	0.497605	0.00450242	0.0604309	9.34166e-11	6.88255	21.042	6.67741	6.88255	0.724355	0.0989545
0.1198	8.838	0.1076	7.562	7.38245	11.9	4.025	1.13981e-11	0.1331	9.56	0.1159	1.169	7.38745	0	0.05	4.0123e-11	0.127701	4.7371	12.0826	1.99096e-11	0.497705	0.00465143	0.0614276	9.3398e-11	6.88755	21.2095	6.74855	6.88755	0.326071	0.0277796
0.1198	8.91	0.1076	7.8	7.38745	7.5	3.525	1.13965e-11	0.1332	9.693	0.1159	6.089	7.39245	0	0	3.97368e-11	0.127801	4.72704	12.0571	1.99079e-11	0.497805	0.00472454	0.0617681	9.33793e-11	6.89255	18.1934	6.09159	6.89255	0.809056	0.12087
0.1198	9.495	0.1077	1.655	7.39245	10.5	3.975	1.14114e-11	0.1333	8.04	0.1159	7.42	7.39745	0	0	3.93414e-11	0.127901	4.71764	12.0329	1.99063e-11	0.497905	0.00484586	0.0625274	9.33607e-11	6.89755	19.9537	6.9215	6.89755	0.355687	0.0326672
0.1199	8.191	0.1077	4.57	7.39745	12.6	5.05	1.13943e-11	0.1333	8.064	0.116	0.38	7.40245	0.1	0	3.89499e-11	0.128001	4.70841	12.009	1.99047e-11	0.498005	0.0050139	0.0637186	9.33421e-11	6.90255	20.4253	7.16838	6.90255	0.986647	0.153045
0.1199	8.952	0.1077	5.239	7.40245	11.7	5.4	1.13693e-11	0.1334	9.14	0.116	3.593	7.40745	0	0.025	3.8574e-11	0.128101	4.69992	11.9867	1.99031e-11	0.498105	0.0051469	0.064598	9.33235e-11	6.90755	14.7775	5.79193	6.90755	1.26117	0.135752
0.1199	9.019	0.1077	5.901	7.40745	17.1	7	1.13473e-11	0.1336	8.474	0.116	3.801	7.41245	0	0	3.81934e-11	0.128201	4.69199	11.9655	1.99014e-11	0.498205	0.00523748	0.0651061	9.33049e-11	6.91255	16.1261	6.08168	6.91255	0.988255	0.120253
0.1199	9.17	0.1077	6.214	7.41245	10.5	4.325	1.13396e-11	0.1336	8.903	0.116	6.316	7.41745	0	0	3.78133e-11	0.128301	4.68455	11.9453	1.98998e-11	0.498305	0.00537684	0.0660556	9.32863e-11	6.91755	15.9163	6.2462	6.91755	0.706021	0.0963364
0.12	8.363	0.1077	7.513	7.41745	11.7	4.5	1.13584e-11	0.1336	9.902	0.116	7.32	7.42245	0	0	3.7437e-11	0.128401	4.67528	11.9213	1.98982e-11	0.498405	0.00565747	0.0683674	9.32677e-11	6.92255	14.9989	5.53496	6.92255	0.883374	0.137371
0.12	8.469	0.1078	0.654	7.42245	11.1	3.725	1.13648e-11	0.1337	8.162	0.1161	0.678	7.42745	0	0	3.70645e-11	0.128501	4.66546	11.8962	1.98965e-11	0.498505	0.00586686	0.0700093	9.32491e-11	6.92755	18.2622	6.74025	6.92755	0.214874	0.0290883
0.12	9.425	0.1078	0.66	7.42745	6.6	2.95	1.13837e-11	0.1337	8.887	0.1161	1.075	7.43245	0.1	0.025	3.66996e-11	0.128601	4.65462	11.8689	1.98949e-11	0.498605	0.00613274	0.0722248	9.32305e-11	6.93255	19.1722	6.48332	6.93255	0.24453	0.0363199
0.1201	8.478	0.1078	2.442	7.43245	10.9	3.8	1.13866e-11	0.1337	9.236	0.1161	1.189	7.43745	0.1	0.05	3.6357e-11	0.128701	4.64449	11.8431	1.98932e-11	0.498705	0.00632311	0.0737206	9.3212e-11	6.93755	17.9197	6.63794	6.93755	0.29761	0.0340153
0.1201	8.92	0.1078	2.768	7.43745	9.7	4.05	1.13897e-11	0.1338	8.049	0.1161	5.667	7.44245	0.2	0.075	3.602e-11	0.128801	4.63415	11.8168	1.98916e-11	0.498805	0.00655334	0.0756254	9.31934e-11	6.94255	20.3197	6.18357	6.94255	0.759398	0.0811855
0.1201	9.763	0.1078	3.992	7.44245	9	3.3	1.14041e-11	0.1338	8.138	0.1162	0.447	7.44745	0.2	0.025	3.57031e-11	0.128901	4.62413	11.7912	1.98899e-11	0.498905	0.00678646	0.0775806	9.31748e-11	6.94755	21.2101	6.60047	6.94755	0.686985	0.0583687
0.1202	8.292	0.1078	5.815	7.44745	10	3.675	1.1393e-11	0.1338	8.183	0.1162	0.973	7.45245	0	0.075	3.53786e-11	0.129001	4.6149	11.7673	1.98882e-11	0.499005	0.00699356	0.0792962	9.31563e-11	6.95255	16.0658	6.01965	6.95255	0.7199	0.10969
0.1202	8.786	0.1079	0.562	7.45245	7.5	3.05	1.13773e-11	0.1338	8.395	0.1162	1.367	7.45745	0.1	0	3.50521e-11	0.129101	4.60512	11.7422	1.98866e-11	0.499105	0.00720096	0.0810329	9.31377e-11	6.95755	23.747	6.45811	6.95755	1.20306	0.130331
0.1202	8.96	0.1079	1.693	7.45745	7.3	3.375	1.13744e-11	0.1338	9.283	0.1162	3.655	7.46245	0	0.05	3.47126e-11	0.129201	4.59561	11.7176	1.98849e-11	0.499205	0.00735836	0.0822862	9.31192e-11	6.96255	26.7498	6.63246	6.96255	1.28609	0.11358
0.1202	9.119	0.1079	3.811	7.46245	10.5	4.15	1.13894e-11	0.1338	9.491	0.1162	3.794	7.46745	0.1	0.025	3.43955e-11	0.129301	4.58555	11.6919	1.98832e-11	0.499305	0.00751968	0.0835898	9.31007e-11	6.96755	25.2104	6.87531	6.96755	1.2772	0.0821917
0.1203	8.636	0.1079	4.147	7.46745	14.2	5.325	1.13801e-11	0.1338	9.536	0.1163	0.967	7.47245	0.1	0.1	3.40831e-11	0.129401	4.5747	11.6645	1.98815e-11	0.499405	0.00768758	0.0849716	9.30821e-11	6.97255	23.484	6.97056	6.97255	0.895688	0.0623372
0.1203	8.909	0.1079	7.446	7.47245	11.6	4.225	1.13966e-11	0.1339	9.115	0.1163	1.993	7.47745	0.7	0.125	3.38064e-11	0.129501	4.56427	11.638	1.98799e-11	0.499505	0.0077803	0.0856208	9.30636e-11	6.97755	20.4075	6.68533	6.97755	0.646537	0.0627903
0.1203	9.389	0.1079	7.538	7.47745	11.2	5.15	1.14268e-11	0.1339	9.472	0.1163	2.385	7.48245	0.2	0.175	3.35676e-11	0.129601	4.55365	11.611	1.98782e-11	0.499605	0.00788504	0.0863917	9.30451e-11	6.98255	12.6546	5.22328	6.98255	0.812615	0.214195
0.1203	9.403	0.1079	7.753	7.48245	13.3	5.575	1.1416e-11	0.1339	9.802	0.1163	3.33	7.48745	0.5	0.125	3.33237e-11	0.129701	4.54441	11.5869	1.98765e-11	0.499705	0.0079808	0.0870806	9.30266e-11	6.98755	14.4225	5.85453	6.98755	0.272424	0.055746
0.1203	9.709	0.1079	7.999					0.1339	9.863	0.1163	5.56	7.49245	0.7	0.2	3.30921e-11	0.129801	4.53533	11.5632	1.98748e-11	0.499805	0.00802983	0.0873293	9.30081e-11	6.99255	14.4037	5.86938	6.99255	0.157357	0.0303461
0.1203	9.984	0.108	0.223					0.134	8.057	0.1163	7.789	7.49745	0.7	0.475	3.292e-11	0.129901	4.52571	11.5383	1.98731e-11	0.499905	0.00806046	0.0874126	9.29896e-11		19.275	6.63339		0.341469	0.0376213
0.1204	8.353	0.108	0.269					0.134	8.076	0.1164	0.557					0.130001	4.51697	11.5152	1.98713e-11	0.500005	0.00807592	0.0873642	9.29711e-11		15.0753	5.72339		0.739009	0.0965751
0.1204	9.582	0.108	2.172					0.134	8.472	0.1164	0.763					0.130101	4.51038	11.4965	1.98696e-11	0.500105	0.00806683	0.0871167	9.29526e-11		16.847	6.23096		1.07502	0.134348
0.1204	9.691	0.108	2.439					0.134	9.195	0.1164	1.262					0.130201	4.50556	11.4812	1.98679e-11	0.500205	0.00803983	0.0867444	9.29341e-11		18.2239	6.97479		0.517893	0.0756525
0.1204	9.756	0.108	2.92					0.134	9.566	0.1164	1.525					0.130301	4.50091	11.4663	1.98662e-11	0.500305	0.00801387	0.0863793	9.29156e-11		17.9948	6.36696		0.371984	0.0462957
0.1204	9.809	0.1081	0.678					0.1341	8.001	0.1164	2.46					0.130401	4.49599	11.4509	1.98645e-11	0.500405	0.00798792	0.086015	9.28971e-11		18.472	7.01946		0.919038	0.108708
0.1205	8.055	0.1081	1.669					0.1341	8.669	0.1164	5.592					0.130501	4.49092	11.4352	1.98627e-11	0.500505	0.00796631	0.0856795	9.28786e-11		22.2345	7.03314		1.07174	0.104914
0.1205	8.701	0.1081	1.983					0.1341	9.085	0.1164	7.101					0.130601	4.48496	11.4177	1.9861e-11	0.500605	0.00794901	0.0853739	9.28601e-11		22.9761	6.76367		1.49568	0.152161
0.1205	8.991	0.1081	4.556					0.1341	9.621	0.1165	2.085					0.130701	4.4775	11.3972	1.98593e-11	0.500705	0.00791869	0.0849864	9.28416e-11		18.9711	6.73438		0.700269	0.0855353
0.1206	8.067	0.1081	4.75					0.1341	9.823	0.1165	4.692					0.130801	4.47063	11.3779	1.98575e-11	0.500805	0.00788874	0.0846019	9.28232e-11		16.4643	6.37691		0.25026	0.0302293
0.1206	8.252	0.1082	2.062					0.1342	8.691	0.1165	4.888					0.130901	4.46432	11.3598	1.98558e-11	0.500905	0.00786401	0.0842489	9.28047e-11		23.2533	6.99946		1.32161	0.132054
0.1206	9.527	0.1082	2.483					0.1342	9.279	0.1165	5.101					0.131001	4.45843	11.3424	1.98541e-11	0.501005	0.00783579	0.083876	9.27862e-11		21.3261	6.67169		1.23885	0.15234
0.1207	8.139	0.1082	5.689					0.1342	9.368	0.1165	7.007					0.131101	4.45265	11.3253	1.98523e-11	0.501105	0.00780153	0.0834728	9.27678e-11		20.6797	6.86855		0.6779	0.0731846
0.1207	8.412	0.1082	6.053					0.1343	8.092	0.1166	6.384					0.131201	4.44706	11.3085	1.98506e-11	0.501205	0.00776786	0.0830734	9.27493e-11		20.4766	7.08601		1.61332	0.206537
0.1207	8.548	0.1082	7.764					0.1344	8.34	0.1166	6.68					0.131301	4.44281	11.2944	1.98488e-11	0.501305	0.00774167	0.0827146	9.27309e-11		21.6086	7.36244		1.49056	0.200244
0.1207	9.924	0.1083	0.854					0.1344	8.642	0.1166	7.746					0.131401	4.43945	11.282	1.98471e-11	0.501405	0.0077279	0.0824371	9.27124e-11		21.1997	7.04281		0.508795	0.0620566
0.1208	8.037	0.1083	2.159					0.1344	9.776	0.1167	1.438					0.131501	4.43584	11.2692	1.98453e-11	0.501505	0.0076952	0.0820455	9.2694e-11		17.5076	6.51095		0.354099	0.0457453
0.121	8.175	0.1083	3.325					0.1345	8.548	0.1167	3.926					0.131601	4.43213	11.2561	1.98436e-11	0.501605	0.0076604	0.0816459	9.26755e-11		15.8448	6.02728		0.889937	0.102203
0.121	8.544	0.1083	4.703					0.1345	9.233	0.1167	4.254					0.131701	4.4287	11.2436	1.98418e-11	0.501705	0.00762462	0.081244	9.26571e-11		18.5725	6.93755		1.93883	0.321433
0.121	9.169	0.1083	5.257					0.1347	9.326	0.1167	7.35					0.131801	4.42515	11.2309	1.98401e-11	0.501805	0.00758733	0.0808391	9.26386e-11		14.5198	5.48582		1.38245	0.182829
0.121	9.387	0.1083	6.191					0.1347	9.942	0.1168	1.167					0.131901	4.42048	11.216	1.98383e-11	0.501905	0.00754944	0.0804349	9.26202e-11		20.5557	7.02021		0.984087	0.0964442
0.121	9.939	0.1083	7.547					0.1348	8.011	0.1168	3.334					0.132001	4.41638	11.2022	1.98366e-11	0.502005	0.0075117	0.0800327	9.26018e-11		21.4608	6.85849		1.55659	0.177289
0.1211	8.444	0.1084	1.829					0.1348	8.134	0.1168	3.789					0.132101	4.41334	11.1905	1.98348e-11	0.502105	0.00747416	0.0796326	9.25833e-11		19.8418	6.97141		0.312512	0.0406369
0.1211	8.582	0.1084	2.458					0.1348	8.269	0.1168	4.766					0.132201	4.40969	11.1776	1.9833e-11	0.502205	0.00743682	0.0792344	9.25649e-11		22.3752	6.81418		1.07962	0.108397
0.1211	8.74	0.1084	4.048					0.1348	8.568	0.1168	7.709					0.132301	4.40514	11.163	1.98313e-11	0.502305	0.00739965	0.0788382	9.25465e-11		23.3948	7.31336		0.617182	0.0723945
0.1211	8.898	0.1084	4.312					0.1348	8.753	0.1169	1.477					0.132401	4.40149	11.1501	1.98295e-11	0.502405	0.00736266	0.0784441	9.25281e-11		16.9782	6.56481		1.25502	0.17423
0.1211	9.015	0.1084	4.379					0.1348	9.372	0.1169	3.488					0.132501	4.39752	11.1366	1.98278e-11	0.502505	0.00732605	0.078052	9.25096e-11		25.7754	6.53795		3.28584	0.46717
0.1211	9.066	0.1084	5.856					0.1348	9.389	0.1169	4.405					0.132601	4.39362	11.1233	1.9826e-11	0.502605	0.00729022	0.0776629	9.24912e-11		27.1558	6.5477		1.34214	0.154582
0.1211	9.264	0.1084	7.058					0.1349	8.235	0.1169	6.136					0.132701	4.38959	11.1097	1.98242e-11	0.502705	0.00725438	0.0772754	9.24728e-11		23.4566	6.937		1.06805	0.12684
0.1211	9.324	0.1084	7.404					0.1349	8.726	0.117	1.182					0.132801	4.38472	11.0944	1.98225e-11	0.502805	0.00721858	0.0768896	9.24544e-11		22.2102	6.59181		0.484921	0.0598699
0.1211	9.326	0.1085	0.09					0.1349	8.907	0.117	1.305					0.132901	4.38025	11.08	1.98207e-11	0.502905	0.00718297	0.0765057	9.2436e-11		21.7141	7.03089		0.918137	0.088611
0.1211	9.544	0.1085	0.859					0.1351	8.37	0.117	2.043					0.133001	4.37498	11.064	1.98189e-11	0.503005	0.00714767	0.0761239	9.24176e-11		14.8515	5.81343		4.69842	1.4707
0.1212	8.366	0.1085	2.385					0.1352	8.658	0.117	2.872					0.133101	4.37058	11.0497	1.98171e-11	0.503105	0.00711258	0.0757442	9.23992e-11		16.5316	6.65019		0.193215	0.0293765
0.1212	9.278	0.1085	2.854					0.1352	9.474	0.117	3.339					0.133201	4.36687	11.0367	1.98154e-11	0.503205	0.00707752	0.075366	9.23808e-11		13.0886	5.42649		0.476437	0.0797187
0.1212	9.518	0.1085	7.437					0.1352	9.6	0.117	5.49					0.133301	4.36451	11.0264	1.98136e-11	0.503305	0.00704228	0.0749893	9.23624e-11		21.0684	7.10104		0.568899	0.0736223
0.1213	8.335	0.1085	7.823					0.1352	9.841	0.117	6.957					0.133401	4.36278	11.0173	1.98118e-11	0.503405	0.00700718	0.0746144	9.2344e-11		0	0		0	0
0.1213	9.098	0.1086	0.341					0.1353	8.202	0.117	7.669					0.133501	4.36152	11.009	1.981e-11	0.503505	0.00697253	0.0742417	9.23256e-11		15.7194	5.92375		0.112281	0.0161869
0.1213	9.261	0.1086	1.231					0.1353	8.941	0.1171	0.952					0.133601	4.36066	11.0016	1.98082e-11	0.503605	0.00693959	0.0738744	9.23073e-11		15.4053	6.27038		0.414765	0.058096
0.1214	8.362	0.1086	2.515					0.1353	9.073	0.1171	1.006					0.133701	4.36028	10.9951	1.98064e-11	0.503705	0.00690653	0.0735081	9.22889e-11		16.9004	5.96782		0.83055	0.0918808
0.1214	9.762	0.1086	2.573					0.1353	9.239	0.1171	2.271					0.133801	4.35937	10.9876	1.98047e-11	0.503805	0.00687255	0.0731412	9.22705e-11		16.4983	6.13096		0.487407	0.0552231
0.1215	9.599	0.1086	3.285					0.1353	9.415	0.1171	2.933					0.133901	4.35898	10.981	1.98029e-11	0.503905	0.00683839	0.0727756	9.22521e-11		15.9851	6.17666		0.364826	0.0686777
0.1216	8.227	0.1086	3.523					0.1353	9.731	0.1171	3.548					0.134001	4.35868	10.9747	1.98011e-11	0.504005	0.00680421	0.0724118	9.22338e-11		20.3202	6.44865		0.17136	0.0175149
0.1216	9.72	0.1086	3.603					0.1353	9.96	0.1171	6.875					0.134101	4.35912	10.9698	1.97993e-11	0.504105	0.00677019	0.0720497	9.22154e-11		22.8222	7.3792		1.2768	0.122599
0.1217	8.405	0.1086	5.417					0.1354	8.637	0.1171	7.826					0.134201	4.35936	10.9645	1.97975e-11	0.504205	0.00673634	0.0716894	9.2197e-11		19.047	6.83629		0.342607	0.0367904
0.1217	8.578	0.1086	5.869					0.1354	8.758	0.1172	0.7					0.134301	4.35888	10.9579	1.97958e-11	0.504305	0.00670266	0.071331	9.21787e-11		16.5793	6.19813		0.794057	0.0976551
0.1217	9.203	0.1086	6.329					0.1354	8.927	0.1172	2.171					0.134401	4.36049	10.9552	1.9794e-11	0.504405	0.00666915	0.0709743	9.21603e-11		22.593	6.78757		0.882659	0.0629676
0.1217	9.718	0.1087	0.035					0.1354	9.777	0.1172	2.238					0.134501	4.36045	10.9495	1.97922e-11	0.504505	0.00663581	0.0706195	9.2142e-11		20.8281	6.60955		0.652192	0.0829702
0.1218	9.247	0.1087	4.306					0.1355	8.039	0.1172	2.381					0.134601	4.36121	10.9452	1.97904e-11	0.504605	0.00660263	0.0702664	9.21236e-11		21.5834	6.87442		0.254792	0.0217526
0.1219	9.092	0.1087	6.434					0.1355	9.778	0.1172	3.765					0.134701	4.36295	10.9429	1.97887e-11	0.504705	0.00656962	0.069915	9.21053e-11		19.0392	6.54267		0.653859	0.0954632
0.1219	9.819	0.1087	7.156					0.1356	8.628	0.1172	4.114					0.134801	4.36515	10.9413	1.97869e-11	0.504805	0.00653677	0.0695655	9.20869e-11		19.539	6.70861		0.289944	0.0270737
0.1219	9.977	0.1088	1.475					0.1356	8.768	0.1172	4.263					0.134901	4.3662	10.9377	1.97851e-11	0.504905	0.00650409	0.0692176	9.20686e-11		21.2517	7.36764		0.769491	0.119298
0.122	8.212	0.1088	2.246					0.1356	9.503	0.1172	7.242					0.135001	4.36642	10.9326	1.97833e-11	0.505005	0.00647157	0.0688716	9.20503e-11		16.1649	6.49492		1.13372	0.117794
0.122	8.461	0.1088	2.973					0.1356	9.589	0.1173	3.887					0.135101	4.36725	10.9286	1.97816e-11	0.505105	0.00643921	0.0685272	9.20319e-11		16.9596	6.49947		0.825064	0.0981356
0.122	8.462	0.1088	3.002					0.1357	8.976	0.1174	5.032					0.135201	4.36659	10.9218	1.97798e-11	0.505205	0.00640702	0.0681846	9.20136e-11		16.3218	6.42955		1.17846	0.161357
0.122	9.206	0.1088	3.664					0.1357	9.187	0.1174	5.129					0.135301	4.36546	10.9142	1.9778e-11	0.505305	0.00637498	0.0678436	9.19953e-11		15.7871	6.02378		0.695812	0.107728
0.1221	8.411	0.1088	5.608					0.1357	9.913	0.1175	2.326					0.135401	4.36514	10.9081	1.97762e-11	0.505405	0.00634311	0.0675044	9.1977e-11		18.249	6.68627		0.371031	0.0509942
0.1221	9.309	0.1088	6.352					0.1358	9.466	0.1175	3.8					0.135501	4.36518	10.9027	1.97745e-11	0.505505	0.00631139	0.0671669	9.19586e-11		18.9068	6.4052		0.190448	0.0282881
0.1221	9.828	0.1088	7.081					0.1358	9.783	0.1175	7.924					0.135601	4.36441	10.8957	1.97727e-11	0.505605	0.00627983	0.0668311	9.19403e-11		18.1482	6.70039		0.232029	0.0265385
0.1222	8.093	0.1088	7.92					0.1358	9.795	0.1176	0.088					0.135701	4.36296	10.8876	1.97709e-11	0.505705	0.00624845	0.0664969	9.1922e-11		19.6598	6.05561		0.627141	0.0645027
0.1222	8.147	0.1089	0.48					0.1359	8.798	0.1176	0.708					0.135801	4.36006	10.8766	1.97691e-11	0.505805	0.00621721	0.0661644	9.19037e-11		22.3968	7.05247		0.648564	0.0523257
0.1222	8.223	0.1089	0.593					0.136	8.518	0.1176	1.385					0.135901	4.35817	10.8676	1.97674e-11	0.505905	0.00618613	0.0658336	9.18854e-11		16.6926	6.35454		0.595391	0.0882784
0.1222	8.602	0.1089	2.741					0.136	8.772	0.1176	3.324					0.136001	4.35489	10.856	1.97656e-11	0.506005	0.0061552	0.0655044	9.18671e-11		23.9727	6.59953		1.30179	0.121776
0.1222	9.74	0.1089	6.065					0.1361	8.426	0.1176	4.325					0.136101	4.35159	10.8443	1.97638e-11	0.506105	0.00612442	0.0651769	9.18488e-11		26.5759	6.60392		1.21442	0.0974188
0.1223	8.309	0.1089	7.667					0.1361	9.075	0.1176	7.928					0.136201	4.34744	10.831	1.9762e-11	0.506205	0.00609382	0.064851	9.18305e-11		25.2135	6.85485		1.26516	0.0786893
0.1223	8.788	0.109	1.552					0.1362	8.258	0.1177	0.007					0.136301	4.34356	10.8182	1.97603e-11	0.506305	0.0060634	0.0645268	9.18122e-11		23.3882	6.88949		0.699735	0.0486466
0.1223	9.512	0.109	1.822					0.1362	9.282	0.1177	0.786					0.136401	4.33921	10.8045	1.97585e-11	0.506405	0.00603311	0.0642042	9.17939e-11		19.8993	6.4992		0.621184	0.0578726
0.1224	8.593	0.109	5.354					0.1363	9.538	0.1177	2.311					0.136501	4.33557	10.7922	1.97567e-11	0.506505	0.00600295	0.0638831	9.17756e-11		11.825	4.90372		0.834017	0.21781
0.1224	9.416	0.109	5.564					0.1365	9.936	0.1177	5.143					0.136601	4.33243	10.7809	1.97549e-11	0.506605	0.00597294	0.0635637	9.17573e-11		15.1935	6.2543		0.277221	0.0595458
0.1225	8.192	0.1091	0.096					0.1366	8.869	0.1177	5.417					0.136701	4.32776	10.7666	1.97531e-11	0.506705	0.00594309	0.0632459	9.17391e-11		13.8153	5.63279		0.122581	0.0236574
0.1225	9.899	0.1091	0.869					0.1367	8.459	0.1178	2.442					0.136801	4.32384	10.7538	1.97513e-11	0.506805	0.00591343	0.0629297	9.17208e-11		19.0004	6.53995		0.354286	0.0377663
0.1226	8.669	0.1091	4.745					0.1367	8.508	0.1178	5.632					0.136901	4.32078	10.7426	1.97496e-11	0.506905	0.00588389	0.0626151	9.17025e-11		14.9694	5.77293		0.920851	0.112886
0.1226	8.78	0.1091	6.088					0.1367	8.997	0.1178	5.864					0.137001	4.31671	10.7295	1.97478e-11	0.507005	0.00585447	0.062302	9.16842e-11		16.3864	6.07598		1.4314	0.174684
0.1227	8.095	0.1091	6.171					0.1367	9.477	0.1179	1.381					0.137101	4.3135	10.7181	1.9746e-11	0.507105	0.0058252	0.0619905	9.1666e-11		18.7902	7.1195		0.405572	0.0591313
0.1227	8.465	0.1091	6.919					0.1367	9.939	0.1179	3.68					0.137201	4.31162	10.7092	1.97442e-11	0.507205	0.00579608	0.0616805	9.16477e-11		17.2083	6.08433		0.322373	0.0397241
0.1227	9.834	0.1091	7.415					0.137	8.755	0.1179	3.688					0.137301	4.30797	10.6969	1.97424e-11	0.507305	0.0057671	0.0613721	9.16294e-11		16.7651	6.24828		1.00312	0.118603
0.1228	9.501	0.1091	7.685					0.1371	8.245	0.1179	5.922					0.137401	4.30503	10.686	1.97406e-11	0.507405	0.00573826	0.0610653	9.16112e-11		22.2469	6.97165		0.885789	0.0847004
0.1229	8.081	0.1092	1.959					0.1371	9.797	0.1179	7.608					0.137501	4.30152	10.674	1.97388e-11	0.507505	0.00570957	0.0607599	9.15929e-11		22.742	6.69265		1.22414	0.122223
0.1229	8.818	0.1092	3.337					0.1371	9.892	0.1179	7.773					0.137601	4.29715	10.6604	1.9737e-11	0.507605	0.00568103	0.0604561	9.15747e-11		20.3306	7.23616		0.547114	0.0667311
0.123	9.378	0.1092	3.922					0.1373	8.665	0.118	1.398					0.137701	4.29535	10.6516	1.97352e-11	0.507705	0.00565262	0.0601538	9.15564e-11		17.2857	6.72783		0.196389	0.023825
0.123	9.391	0.1092	4.077					0.1373	9.501	0.118	6.354					0.137801	4.29364	10.6431	1.97334e-11	0.507805	0.00562436	0.0598531	9.15382e-11		23.4493	7.01009		1.08603	0.104996
0.123	9.443	0.1092	6.545					0.1374	8.834	0.118	7.828					0.137901	4.29185	10.6344	1.97316e-11	0.507905	0.00559625	0.0595538	9.152e-11		20.2797	6.3085		1.52235	0.167109
0.1231	8.183	0.1092	7.272					0.1375	8.552	0.1181	0.742					0.138001	4.29038	10.6264	1.97298e-11	0.508005	0.00556827	0.059256	9.15017e-11		20.5226	6.7689		0.53445	0.0573421
0.1231	9.052	0.1093	1.512					0.1379	9.169	0.1181	3.21					0.138101	4.28783	10.6163	1.9728e-11	0.508105	0.00554044	0.0589598	9.14835e-11		20.6316	7.05831		1.72831	0.206973
0.1231	9.494	0.1093	1.533					0.138	9.919	0.1181	4.925					0.138201	4.28566	10.6069	1.97262e-11	0.508205	0.00551274	0.058665	9.14653e-11		21.3322	7.11834		1.23205	0.160611
0.1232	8.998	0.1093	3.112					0.1381	8.371	0.1181	5.259					0.138301	4.28404	10.5986	1.97244e-11	0.508305	0.00548517	0.0583716	9.1447e-11		20.8806	6.86017		0.484217	0.056719
0.1232	9.377	0.1093	5.3					0.1382	8.004	0.1181	7.107					0.138401	4.28218	10.5899	1.97226e-11	0.508405	0.00545775	0.0580798	9.14288e-11		16.9634	6.27499		0.32403	0.0411399
0.1232	9.937	0.1093	5.957					0.1382	8.824	0.1182	1.557					0.138501	4.28047	10.5814	1.97208e-11	0.508505	0.00543046	0.0577894	9.14106e-11		16.5605	6.39292		1.12388	0.121904
0.1233	8.146	0.1093	6.487					0.1385	9.441	0.1182	1.965					0.138601	4.27888	10.5732	1.9719e-11	0.508605	0.00540331	0.0575004	9.13924e-11		17.2885	6.3443		1.60216	0.25788
0.1233	9.964	0.1093	6.698					0.1386	8.238	0.1182	2.179					0.138701	4.27824	10.5667	1.97172e-11	0.508705	0.00537629	0.0572129	9.13742e-11		15.6024	6.1139		1.50319	0.186352
0.1234	8.423	0.1093	7.016					0.1386	8.419	0.1182	2.686					0.138801	4.27869	10.5624	1.97154e-11	0.508805	0.00534941	0.0569269	9.13559e-11		19.4982	6.55911		0.802253	0.0773578
0.1234	9.795	0.1093	7.213					0.1386	8.481	0.1182	3.13					0.138901	4.27948	10.5587	1.97136e-11	0.508905	0.00532266	0.0566422	9.13377e-11		21.4874	6.84164		1.80064	0.194752
0.1235	9.078	0.1094	0.631					0.1386	9.894	0.1182	5.737					0.139001	4.28112	10.5565	1.97118e-11	0.509005	0.00529605	0.056359	9.13195e-11		19.6677	6.83232		0.254057	0.0329234
0.1235	9.886	0.1094	0.894					0.1387	8.209	0.1183	0.532					0.139101	4.28424	10.5571	1.971e-11	0.509105	0.00526957	0.0560772	9.13013e-11		22.201	6.73865		0.933062	0.0892316
0.1236	8.144	0.1094	1.204					0.1387	8.296	0.1183	4.841					0.139201	4.2873	10.5576	1.97082e-11	0.509205	0.00524322	0.0557968	9.12831e-11		23.1751	7.11131		1.6143	0.184713
0.1236	8.518	0.1094	4.131					0.1388	9.221	0.1183	5.375					0.139301	4.29034	10.5581	1.97064e-11	0.509305	0.005217	0.0555179	9.12649e-11		16.171	6.18378		1.15087	0.150353
0.1236	9.02	0.1094	5.241					0.1388	9.814	0.1184	0.118					0.139401	4.29339	10.5587	1.97046e-11	0.509405	0.00519092	0.0552403	9.12468e-11		25.1321	6.39424		2.81385	0.384714
0.1236	9.065	0.1094	6.549					0.1389	9.162	0.1184	6.514					0.139501	4.29611	10.5587	1.97028e-11	0.509505	0.00516496	0.0549641	9.12286e-11		26.9954	6.54118		1.18065	0.124703
0.1236	9.295	0.1094	7.188					0.1389	9.833	0.1185	0.132					0.139601	4.30099	10.5626	1.9701e-11	0.509605	0.00513917	0.0546893	9.12104e-11		24.3957	7.20786		0.850609	0.0994285
0.1237	9.481	0.1095	0.364					0.139	8.413	0.1185	0.727					0.139701	4.30535	10.5657	1.96992e-11	0.509705	0.00511353	0.0544158	9.11922e-11		22.3484	6.68181		0.37871	0.0466855
0.1237	9.628	0.1095	2.179					0.139	9.588	0.1185	1.725					0.139801	4.30981	10.5689	1.96974e-11	0.509805	0.00508798	0.0541437	9.1174e-11		21.446	6.86661		1.37098	0.130756
0.1238	9.441	0.1095	3.115					0.1391	8.705	0.1185	2.411					0.139901	4.31388	10.5715	1.96956e-11	0.509905	0.00506271	0.0538731	9.11559e-11		13.6431	5.33204		4.64605	1.40399
0.1238	9.626	0.1095	3.606					0.1391	9.026	0.1185	4.949					0.140001	4.31981	10.5774	1.96939e-11	0.510005	0.00503744	0.0536037	9.11377e-11		16.5827	6.61802		0.281667	0.0443813
0.1239	8.855	0.1095	4.309					0.1391	9.439	0.1186	0.933					0.140101	4.32487	10.5818	1.96921e-11	0.510105	0.00501234	0.0533358	9.11195e-11		12.3228	5.11846		0.371326	0.0621185
0.1239	9.002	0.1095	4.579					0.1392	9.861	0.1186	2.51					0.140201	4.32989	10.5862	1.96903e-11	0.510205	0.00498731	0.0530691	9.11013e-11		20.4682	6.79281		0.891219	0.0972846
0.124	8.327	0.1095	5.704					0.1393	8.252	0.1186	5.832					0.140301	4.33596	10.5925	1.96885e-11	0.510305	0.00496245	0.0528038	9.10832e-11		0	0		0	0
0.124	8.665	0.1095	7.558					0.1393	9.397	0.1186	7.67					0.140401	4.34175	10.5984	1.96868e-11	0.510405	0.00493764	0.0525397	9.1065e-11		14.5136	5.47312		0.1706	0.027927
0.124	8.974	0.1096	2.706					0.1393	9.526	0.1186	7.762					0.140501	4.34932	10.6074	1.9685e-11	0.510505	0.00491295	0.052277	9.10469e-11		16.7701	6.87106		0.482416	0.0641401
0.124	9.321	0.1096	3.941					0.1394	8.281	0.1187	0.016					0.140601	4.35647	10.6158	1.96832e-11	0.510605	0.00488839	0.0520156	9.10287e-11		16.1607	5.75083		0.657166	0.072208
0.124	9.743	0.1096	7.198					0.1394	8.581	0.1187	3.08					0.140701	4.36409	10.6251	1.96815e-11	0.510705	0.00486395	0.0517556	9.10106e-11		16.6802	6.25339		0.40484	0.046102
0.1241	8.847	0.1096	7.435					0.1394	9.805	0.1187	5.184					0.140801	4.37132	10.6337	1.96797e-11	0.510805	0.00483963	0.0514968	9.09924e-11		16.2581	6.31707		0.28413	0.0534884
0.1241	9.661	0.1097	3.022					0.1395	8.711	0.1187	5.316					0.140901	4.38043	10.6457	1.9678e-11	0.510905	0.00481543	0.0512393	9.09743e-11		20.0093	6.38377		0.142019	0.0149952
0.1241	9.716	0.1097	4.699					0.1397	8.973	0.1187	5.869					0.141001	4.38782	10.6546	1.96762e-11	0.511005	0.00479135	0.0509831	9.09562e-11		24.2594	7.72661		1.06111	0.0989865
0.1242	9.275	0.1097	5.66					0.1398	8.416	0.1188	0.249					0.141101	4.39468	10.6627	1.96745e-11	0.511105	0.0047674	0.0507282	9.0938e-11		19.9763	7.15066		0.504957	0.0564942
0.1242	9.993	0.1097	5.696					0.1398	9.926	0.1188	1.043					0.141201	4.4028	10.673	1.96727e-11	0.511205	0.00474356	0.0504746	9.09199e-11		16.9884	6.40717		0.619162	0.0761337
0.1243	8.108	0.1097	6.431					0.1398	9.964	0.1188	2.287					0.141301	4.40989	10.6816	1.9671e-11	0.511305	0.00471985	0.0502222	9.09018e-11		22.8452	6.86765		0.873176	0.0620983
0.1243	8.521	0.1098	1.081					0.1399	8.276	0.1188	3.276					0.141401	4.41741	10.6909	1.96693e-11	0.511405	0.00469628	0.0499711	9.08836e-11		20.8171	6.62583		0.514492	0.0650436
0.1243	8.997	0.1098	2.252					0.1401	9.887	0.1188	4.027					0.141501	4.42464	10.6998	1.96675e-11	0.511505	0.00467281	0.0497212	9.08655e-11		21.4786	6.80183		0.435905	0.0429001
0.1243	9.145	0.1098	2.431					0.1402	8.082	0.1188	5.195					0.141601	4.4305	10.7063	1.96658e-11	0.511605	0.00464968	0.0494727	9.08474e-11		20.3168	7.05284		0.509551	0.0743665
0.1243	9.291	0.1098	4.637					0.1402	8.394	0.1188	6.76					0.141701	4.43597	10.712	1.96641e-11	0.511705	0.00462693	0.0492257	9.08293e-11		19.68	6.7511		0.260593	0.0255
0.1244	8.466	0.1098	4.996					0.1402	9.165	0.1188	7.368					0.141801	4.44089	10.7168	1.96624e-11	0.511805	0.00460493	0.0489808	9.08112e-11		21.8571	7.44014		0.604145	0.09346
0.1244	9.162	0.1098	6.516					0.1402	9.259	0.1188	7.661					0.141901	4.44465	10.7196	1.96607e-11	0.511905	0.00458272	0.0487366	9.07931e-11		17.4242	7.00319		0.905967	0.0931315
0.1244	9.933	0.1098	7.137					0.1404	8.312	0.1188	7.978					0.142001	4.44937	10.7241	1.9659e-11	0.512005	0.00456074	0.0484938	9.0775e-11		18.2842	7.03935		1.21474	0.148985
0.1245	8.535	0.1098	7.572					0.1404	8.937	0.1189	4.637					0.142101	4.45318	10.7269	1.96573e-11	0.512105	0.00454127	0.0482571	9.07569e-11		17.1159	6.75702		1.48986	0.19871
0.1245	9.004	0.1098	7.997					0.1404	8.977	0.1189	5.842					0.142201	4.45923	10.7339	1.96556e-11	0.512205	0.0045248	0.0480299	9.07388e-11		15.7705	6.06445		0.885917	0.119676
0.1245	9.641	0.1099	0.206					0.1404	9.633	0.119	1.019					0.142301	4.4665	10.7431	1.96539e-11	0.512305	0.00452251	0.0478625	9.07207e-11		18.3387	6.69218		0.597461	0.0783034
0.1246	8.481	0.1099	0.683					0.1405	8.373	0.119	2.334					0.142401	4.47571	10.7558	1.96522e-11	0.512405	0.00455332	0.0478863	9.07026e-11		18.9489	6.47032		0.148751	0.0221256
0.1246	8.927	0.1099	3.023					0.1406	9.383	0.119	2.762					0.142501	4.48362	10.7662	1.96505e-11	0.512505	0.00456662	0.0478039	9.06845e-11		18.0496	6.61937		0.180742	0.0206756
0.1246	9.014	0.1099	4.535					0.1406	9.789	0.119	4.576					0.142601	4.49028	10.7745	1.96488e-11	0.512605	0.00456851	0.0476594	9.06664e-11		19.9719	6.31491		0.494649	0.0504682
0.1246	9.659	0.1099	5.781					0.1407	8.251	0.119	4.836					0.142701	4.4943	10.7779	1.96471e-11	0.512705	0.00456612	0.0474941	9.06483e-11		22.9048	7.15889		0.507062	0.0408458
0.1247	8.637	0.11	0.583					0.1407	9.352	0.119	5.44					0.142801	4.49791	10.7807	1.96454e-11	0.512805	0.00457967	0.0474146	9.06303e-11		16.9932	6.48349		0.587507	0.0810433
0.1247	8.829	0.11	3.839					0.1407	9.442	0.119	6.052					0.142901	4.50157	10.7836	1.96437e-11	0.512905	0.00456877	0.0472124	9.06122e-11		25.1723	7.03543		1.24456	0.105297
0.1247	9.149	0.11	4.915					0.1407	9.76	0.119	6.5					0.143001	4.50323	10.7828	1.96421e-11	0.513005	0.00458081	0.0471253	9.05941e-11		26.6266	6.64665		0.951737	0.0759804
0.1247	9.298	0.11	5.632					0.1407	9.978	0.1191	0.243					0.143101	4.50615	10.7843	1.96404e-11	0.513105	0.00460869	0.047134	9.05761e-11		25.5373	6.93113		0.989444	0.0614218
0.1248	8.645	0.11	7.026					0.1408	8.007	0.1191	3.802					0.143201	4.51029	10.7881	1.96387e-11	0.513205	0.004611	0.0469952	9.0558e-11		22.626	6.60846		0.702048	0.0494506
0.1248	9.678	0.11	7.623					0.1408	8.157	0.1191	6.176					0.143301	4.51438	10.7919	1.9637e-11	0.513305	0.00466685	0.0471916	9.054e-11		19.88	6.52728		0.585803	0.052658
0.1248	9.816	0.1101	0.87					0.1408	8.527	0.1192	3.125					0.143401	4.5194	10.7973	1.96354e-11	0.513405	0.00472196	0.0473843	9.05219e-11		10.9722	4.58438		0.792355	0.206046
0.1248	9.97	0.1101	1.665					0.1408	8.734	0.1192	3.699					0.143501	4.52394	10.802	1.96337e-11	0.513505	0.00489162	0.0484696	9.05039e-11		16.4861	6.8236		0.829447	0.181916
0.1249	8.958	0.1101	1.798					0.1408	9.831	0.1192	6.587					0.143601	4.5293	10.8081	1.9632e-11	0.513605	0.00499191	0.0490035	9.04858e-11		13.6994	5.64031		0.103533	0.0201482
0.125	8.658	0.1101	3.31					0.1408	9.979	0.1192	6.788					0.143701	4.53612	10.8169	1.96304e-11	0.513705	0.00502145	0.0490297	9.04678e-11		20.2589	7.05146		0.289952	0.0309138
0.125	8.834	0.1101	4.778					0.1409	8.79	0.1193	1.371					0.143801	4.54139	10.8229	1.96287e-11	0.513805	0.00507258	0.0492027	9.04497e-11		16.1355	6.3903		1.48565	0.189573
0.125	9.621	0.1101	5.082					0.1409	9.387	0.1193	3.849					0.143901	4.54696	10.8295	1.96271e-11	0.513905	0.00511624	0.0493251	9.04317e-11		16.4832	6.1763		1.34779	0.163922
0.1251	9.217	0.1101	5.415					0.141	8.912	0.1193	5.787					0.144001	4.55235	10.8358	1.96254e-11	0.514005	0.00518397	0.0496199	9.04137e-11		19.3424	7.21629		0.316095	0.0460746
0.1251	9.654	0.1101	5.497					0.141	9.189	0.1194	1.171					0.144101	4.55502	10.8372	1.96238e-11	0.514105	0.00524136	0.0498415	9.03957e-11		17.3174	6.21027		0.251463	0.031001
0.1252	8.127	0.1101	6.746					0.141	9.839	0.1194	1.681					0.144201	4.56135	10.8453	1.96221e-11	0.514205	0.00532029	0.0502232	9.03776e-11		15.2537	5.63798		0.92111	0.106884
0.1252	8.841	0.1101	6.99					0.1411	8.6	0.1194	5.049					0.144301	4.56984	10.8573	1.96205e-11	0.514305	0.00545991	0.0510874	9.03596e-11		22.5649	7.03536		0.73496	0.0687017
0.1252	9.174	0.1101	7.342					0.1412	8.405	0.1194	6.272					0.144401	4.58036	10.8729	1.96188e-11	0.514405	0.00551435	0.0512948	9.03416e-11		23.4817	6.95866		0.96341	0.0955123
0.1252	9.856	0.1102	0.453					0.1416	9.484	0.1195	0.135					0.144501	4.59073	10.8883	1.96172e-11	0.514505	0.00560725	0.0517925	9.03236e-11		20.6727	7.23553		0.554345	0.0626259
0.1252	9.928	0.1102	0.555					0.1417	8.381	0.1195	0.402					0.144601	4.60208	10.9055	1.96156e-11	0.514605	0.00575907	0.0527711	9.03056e-11		18.5871	7.21328		0.230912	0.0292798
0.1253	8.445	0.1102	1.656					0.1417	8.406	0.1195	1.365					0.144701	4.61288	10.9218	1.96139e-11	0.514705	0.00583344	0.0531343	9.02876e-11		23.0643	6.82459		0.867005	0.0825134
0.1253	8.792	0.1102	2.16					0.1417	8.507	0.1195	1.397					0.144801	4.6224	10.9359	1.96123e-11	0.514805	0.00584967	0.0530886	9.02697e-11		19.2729	6.01595		1.29446	0.137538
0.1253	8.931	0.1102	3.552					0.1417	8.544	0.1196	3.625					0.144901	4.63263	10.9513	1.96107e-11	0.514905	0.00588223	0.053151	9.02517e-11		19.6937	6.44295		0.418733	0.0448246
0.1253	9.099	0.1102	4.959					0.1417	9.598	0.1196	7.727					0.145001	4.64171	10.9647	1.96091e-11	0.515005	0.00592419	0.0532794	9.02337e-11		21.23	7.19928		1.46908	0.169077
0.1253	9.591	0.1102	7.626					0.1417	9.725	0.1197	0.41					0.145101	4.64975	10.9762	1.96075e-11	0.515105	0.00599424	0.0536147	9.02157e-11		20.5511	6.75483		1.10336	0.134558
0.1254	8.011	0.1103	0.658					0.1419	8.379	0.1197	1.462					0.145201	4.65807	10.9884	1.96059e-11	0.515205	0.00605486	0.0538813	9.01977e-11		21.0263	6.8794		0.532128	0.0599957
0.1254	8.681	0.1103	0.793					0.1421	8.205	0.1197	1.766					0.145301	4.66414	10.9965	1.96043e-11	0.515305	0.00607237	0.053848	9.01798e-11		16.6368	6.17063		0.540138	0.0627301
0.1254	8.692	0.1103	3.098					0.1421	8.749	0.1197	7.813					0.145401	4.67288	11.0094	1.96027e-11	0.515405	0.00611116	0.0539586	9.01618e-11		16.4591	6.3395		1.32774	0.143619
0.1254	8.933	0.1103	3.515					0.1422	9.318	0.1198	4.491					0.145501	4.6814	11.022	1.96011e-11	0.515505	0.00618376	0.0543189	9.01439e-11		15.5531	5.6524		1.27946	0.203048
0.1254	9.235	0.1103	6.144					0.1423	8.083	0.1198	5.763					0.145601	4.69051	11.0357	1.95996e-11	0.515605	0.00634954	0.055441	9.01259e-11		17.4175	6.95045		1.29332	0.15453
0.1255	8.089	0.1103	7.708					0.1424	8.282	0.1198	5.772					0.145701	4.69955	11.0493	1.9598e-11	0.515705	0.00662863	0.0575735	9.01079e-11		18.5367	6.20761		0.774311	0.0726477
0.1255	8.575	0.1103	7.736					0.1425	8.47	0.1198	6.919					0.145801	4.70927	11.0641	1.95964e-11	0.515805	0.00681884	0.0589352	9.009e-11		21.029	6.65348		1.69339	0.17747
0.1255	9.434	0.1104	0.202					0.1426	8.598	0.1199	1.142					0.145901	4.71919	11.0794	1.95949e-11	0.515905	0.00702054	0.0604111	9.00721e-11		18.8598	6.48372		0.21531	0.0278432
0.1256	9.105	0.1104	0.643					0.1427	8.018	0.1199	3.921					0.146001	4.72876	11.0941	1.95933e-11	0.516005	0.00713267	0.0611235	9.00541e-11		21.9356	6.64739		0.852567	0.0762434
0.1256	9.221	0.1104	0.879					0.1427	8.471	0.12	3.215					0.146101	4.73984	11.1115	1.95917e-11	0.516105	0.00723094	0.0617253	9.00362e-11		22.5378	6.82948		2.25427	0.271955
0.1256	9.341	0.1104	1.419					0.1429	9.551	0.12	5.677					0.146201	4.75271	11.1322	1.95902e-11	0.516205	0.00728149	0.0619489	9.00183e-11		14.7703	5.60504		0.930603	0.119636
0.1258	8.021	0.1104	3.974					0.143	8.111	0.12	7.313					0.146301	4.76497	11.1518	1.95887e-11	0.516305	0.00730607	0.0619812	9.00004e-11		24.7986	6.36954		2.21699	0.300319
0.1258	8.058	0.1104	4.044					0.143	8.712	0.1201	0.64					0.146401	4.78028	11.1769	1.95871e-11	0.516405	0.00737892	0.062382	8.99825e-11		26.7797	6.51597		0.950769	0.0980739
0.1258	8.261	0.1104	4.378					0.143	9.167	0.1201	3.81					0.146501	4.79536	11.2017	1.95856e-11	0.516505	0.00740465	0.0624246	8.99646e-11		24.5562	7.15947		0.687976	0.0789405
0.1258	8.781	0.1104	4.603					0.1431	8.952	0.1201	4.844					0.146601	4.8097	11.2252	1.95841e-11	0.516605	0.00749196	0.062946	8.99467e-11		23.7186	7.17355		0.333335	0.0394625
0.1258	9.297	0.1104	5.551					0.1432	8.71	0.1202	1.43					0.146701	4.82469	11.25	1.95826e-11	0.516705	0.00771134	0.0646231	8.99288e-11		21.024	6.68468		1.14926	0.107411
0.1259	8.885	0.1104	7.299					0.1432	9.181	0.1202	1.86					0.146801	4.83817	11.2722	1.95811e-11	0.516805	0.00786879	0.06576	8.99109e-11		12.6537	4.97756		4.21681	1.22468
0.1259	9.027	0.1105	0.998					0.1432	9.554	0.1202	7.276					0.146901	4.85107	11.2934	1.95796e-11	0.516905	0.00808356	0.0674237	8.9893e-11		16.9289	6.70919		0.425511	0.0657249
0.126	8.148	0.1105	1.6					0.1432	9.909	0.1203	1.414					0.147001	4.86473	11.316	1.95781e-11	0.517005	0.00833503	0.0694443	8.98751e-11		11.954	5.04028		0.347955	0.0562736
0.126	9.047	0.1105	5.089					0.1435	8.789	0.1203	2.094					0.147101	4.87978	11.3411	1.95766e-11	0.517105	0.00863713	0.0719657	8.98572e-11		19.5072	6.41967		1.21253	0.123433
0.126	9.93	0.1105	5.194					0.1435	9.7	0.1203	2.325					0.147201	4.89632	11.369	1.95751e-11	0.517205	0.00900316	0.0751342	8.98393e-11		0	0		0	0
0.1261	8.533	0.1105	5.306					0.1437	8.67	0.1203	5.247					0.147301	4.91228	11.3959	1.95736e-11	0.517305	0.00926679	0.0773569	8.98215e-11		14.4642	5.57921		0.223742	0.0375775
0.1261	8.866	0.1105	6.993					0.1438	8.392	0.1203	6.122					0.147401	4.92896	11.4241	1.95722e-11	0.517405	0.00946449	0.0789744	8.98036e-11		17.5226	7.08388		0.384253	0.0510014
0.1261	8.993	0.1105	7.675					0.1438	9.31	0.1203	7.774					0.147501	4.94353	11.4488	1.95707e-11	0.517505	0.00960173	0.080039	8.97858e-11		16.0418	5.82121		0.569517	0.0610565
0.1262	8.154	0.1105	7.943					0.1439	9.93	0.1204	1.057					0.147601	4.95883	11.4748	1.95693e-11	0.517605	0.00965982	0.0803985	8.97679e-11		17.3126	6.55414		0.651248	0.0835778
0.1262	8.414	0.1106	0.371					0.144	8.641	0.1204	1.888					0.147701	4.97624	11.5045	1.95679e-11	0.517705	0.00979389	0.081445	8.97501e-11		16.6069	6.47569		0.276021	0.0524029
0.1262	8.811	0.1106	2.354					0.144	9.137	0.1204	2.433					0.147801	4.99545	11.5376	1.95664e-11	0.517805	0.00995364	0.0827407	8.97323e-11		20.1772	6.51446		0.235979	0.0285831
0.1262	9.164	0.1106	5.266					0.1442	8.918	0.1204	6.084					0.147901	5.01482	11.571	1.9565e-11	0.517905	0.0102055	0.0849369	8.97144e-11		24.2983	7.51985		1.05726	0.0930654
0.1263	9.363	0.1106	5.545					0.1442	9.028	0.1206	1.34					0.148001	5.03385	11.6039	1.95636e-11	0.518005	0.0102997	0.0856459	8.96966e-11		20.4745	7.2317		0.496946	0.0553501
0.1264	8.226	0.1106	6.548					0.1443	8.85	0.1206	1.455					0.148101	5.054	11.6389	1.95622e-11	0.518105	0.0103446	0.0859151	8.96788e-11		17.0391	6.42745		0.491655	0.0604559
0.1265	8.014	0.1107	1.607					0.1443	9.305	0.1206	3.073					0.148201	5.0751	11.6757	1.95608e-11	0.518205	0.0104447	0.0866851	8.9661e-11		23.2613	6.98291		0.732079	0.051075
0.1265	9.089	0.1107	3.276					0.1443	9.917	0.1206	3.756					0.148301	5.09558	11.7115	1.95595e-11	0.518305	0.0105745	0.0877385	8.96432e-11		20.7198	6.60752		0.443602	0.0535822
0.1265	9.759	0.1107	4.007					0.1445	8.741	0.1206	6.207					0.148401	5.11588	11.7471	1.95581e-11	0.518405	0.0106105	0.0879395	8.96254e-11		21.4897	6.79276		0.543956	0.0525503
0.1266	8.667	0.1107	4.489					0.1445	9.626	0.1206	6.473					0.148501	5.13789	11.7858	1.95567e-11	0.518505	0.0106532	0.0882001	8.96076e-11		21.2052	7.29987		0.437858	0.0612833
0.1266	8.972	0.1107	6.19					0.1447	8.364	0.1207	0.79					0.148601	5.16156	11.8275	1.95554e-11	0.518605	0.0107592	0.0890406	8.95898e-11		20.5713	7.07127		0.215193	0.0216801
0.1266	9.773	0.1108	0.651					0.1448	8.26	0.1208	0.14					0.148701	5.18345	11.8662	1.95541e-11	0.518705	0.0109672	0.0908737	8.9572e-11		21.602	7.19189		0.479291	0.0739788
0.1266	9.981	0.1108	2.089					0.1448	9.114	0.1208	0.991					0.148801	5.20474	11.9041	1.95527e-11	0.518805	0.0115434	0.0964453	8.95542e-11		18.538	7.35107		0.711973	0.072983
0.1267	8.577	0.1108	3.3					0.1448	9.32	0.1208	2.018					0.148901	5.22641	11.9427	1.95514e-11	0.518905	0.0122355	0.10331	8.95365e-11		19.2158	7.30914		1.02958	0.125453
0.1267	9.329	0.1108	3.461					0.145	8.361	0.1208	5.038					0.149001	5.24781	11.981	1.95501e-11	0.519005	0.0129251	0.110293	8.95187e-11		17.3204	6.76944		1.38223	0.179157
0.1268	8.573	0.1108	4.049					0.145	9.52	0.1208	7.662					0.149101	5.26943	12.0198	1.95489e-11	0.519105	0.0138278	0.119631	8.95009e-11		15.9948	6.20387		0.794389	0.102937
0.1268	8.738	0.1108	5.669					0.145	9.765	0.1209	1.778					0.149201	5.2897	12.0563	1.95476e-11	0.519205	0.0147013	0.128887	8.94832e-11		19.0693	6.95882		0.53262	0.0687317
0.1268	8.75	0.1108	6.869					0.1452	8.485	0.1209	2.702					0.149301	5.31065	12.0942	1.95463e-11	0.519305	0.0161418	0.144193	8.94655e-11		19.7617	6.81553		0.395959	0.050348
0.1268	9.616	0.1108	7.499					0.1454	9.16	0.1209	6.242					0.149401	5.33151	12.132	1.95451e-11	0.519405	0.0173184	0.157222	8.94478e-11		17.6932	6.45111		0.140798	0.0161202
0.1269	8.474	0.1108	7.858					0.1454	9.769	0.121	0.932					0.149501	5.35371	12.1723	1.95438e-11	0.519505	0.0183691	0.169241	8.94301e-11		21.1057	6.81623		0.388553	0.0395019
0.1269	8.508	0.1109	1.1					0.1455	9.78	0.121	2.484					0.149601	5.37552	12.2121	1.95426e-11	0.519605	0.0195801	0.183258	8.94124e-11		23.2499	7.18278		0.394949	0.0318144
0.127	9.904	0.1109	1.505					0.1457	8.626	0.121	5.908					0.149701	5.39638	12.2503	1.95414e-11	0.519705	0.0207766	0.197455	8.93948e-11		17.2127	6.56474		0.543448	0.0714122
0.1271	9.976	0.1109	2.419					0.1458	8.539	0.1211	2.29					0.149801	5.41626	12.2869	1.95402e-11	0.519805	0.0223289	0.215751	8.93772e-11		25.6224	7.11024		1.16468	0.0914109
0.1272	8.094	0.1109	5.169					0.1458	8.994	0.1211	5.498					0.149901	5.43394	12.3197	1.9539e-11	0.519905	0.0235985	0.231481	8.93596e-11		26.2982	6.56581		0.927774	0.0678684
0.1272	8.387	0.1109	6.753					0.1459	9.039	0.1211	7.271					0.150002	5.45173	12.3529	1.95378e-11	0.520005	0.0248722	0.247595	8.9342e-11		25.2592	6.81137		0.770581	0.0478354
0.1272	9.091	0.1109	7.438					0.146	9.322	0.1211	7.317					0.150102	5.46765	12.3828	1.95366e-11	0.520105	0.025885	0.261108	8.93244e-11		22.1693	6.49586		1.03376	0.0761418
0.1272	9.219	0.111	0.796					0.146	9.601	0.1212	4.203					0.150202	5.48571	12.4166	1.95354e-11	0.520205	0.0268081	0.273822	8.93069e-11		19.8121	6.52719		0.497296	0.0440251
0.1273	8.34	0.111	2.933					0.1463	8.728	0.1212	4.297					0.150302	5.50323	12.4495	1.95342e-11	0.520305	0.0278419	0.288045	8.92893e-11		11.0004	4.73493		0.702917	0.18286
0.1273	9.072	0.111	5.76					0.1464	9.431	0.1212	4.875					0.150402	5.52107	12.4831	1.95331e-11	0.520405	0.0288114	0.301756	8.92718e-11		17.0247	6.95657		1.16037	0.250245
0.1273	9.172	0.111	6.945					0.1465	8.94	0.1212	6.893					0.150502	5.53773	12.5148	1.95319e-11	0.520505	0.0294429	0.31153	8.92543e-11		14.3949	6.03516		0.354452	0.0622511
0.1273	9.337	0.1111	1.142					0.1467	8.09	0.1213	1.913					0.150602	5.55508	12.5477	1.95308e-11	0.520605	0.0299521	0.319838	8.92368e-11		21.2963	7.35211		0.234568	0.0250081
0.1273	9.542	0.1111	2.058					0.1467	9.025	0.1213	3.031					0.150702	5.57352	12.5828	1.95297e-11	0.520705	0.0307173	0.331535	8.92193e-11		17.2378	6.852		1.7112	0.222729
0.1274	8.585	0.1111	3.943					0.1468	8.39	0.1213	3.248					0.150802	5.59235	12.6186	1.95286e-11	0.520805	0.0311633	0.33922	8.92018e-11		15.8569	5.93984		1.06668	0.128831
0.1274	8.595	0.1111	4.076					0.1468	8.993	0.1213	6.003					0.150902	5.61361	12.6589	1.95274e-11	0.520905	0.0314149	0.344232	8.91844e-11		19.1325	7.00381		0.269917	0.0389037
0.1274	8.799	0.1111	4.846					0.1469	9.607	0.1213	6.233					0.151002	5.6343	12.6983	1.95263e-11	0.521005	0.0319162	0.352797	8.91669e-11		16.8038	6.04332		0.195929	0.0241693
0.1274	8.851	0.1111	5.206					0.1469	9.719	0.1214	7.463					0.151102	5.65852	12.744	1.95253e-11	0.521105	0.0323486	0.360506	8.91494e-11		13.981	5.1893		0.972333	0.111247
0.1274	9.07	0.1111	5.469					0.147	8.11	0.1215	0.562					0.151202	5.68191	12.7885	1.95242e-11	0.521205	0.0326915	0.367026	8.9132e-11		22.949	7.10415		0.715544	0.0642075
0.1274	9.146	0.1111	5.699					0.147	8.692	0.1215	6.597					0.151302	5.70616	12.8347	1.95231e-11	0.521305	0.0329429	0.372258	8.91146e-11		23.6637	6.97238		0.765655	0.0749829
0.1274	9.335	0.1111	6.269					0.147	8.709	0.1216	1.936					0.151402	5.73102	12.8821	1.95221e-11	0.521405	0.0329304	0.37329	8.90971e-11		19.8741	6.82078		0.619935	0.0641187
0.1274	9.725	0.1112	0.557					0.1471	8.55	0.1216	6.498					0.151502	5.75269	12.9241	1.9521e-11	0.521505	0.0328985	0.37398	8.90797e-11		19.4323	7.40579		0.422496	0.0523695
0.1274	9.791	0.1112	2.257					0.1471	8.867	0.1217	0.508					0.151602	5.77346	12.9645	1.952e-11	0.521605	0.0328346	0.374086	8.90623e-11		22.8385	6.73685		0.692494	0.0649757
0.1275	8.727	0.1112	5.589					0.1472	8.028	0.1217	1.418					0.151702	5.7932	13.0032	1.9519e-11	0.521705	0.0327575	0.373941	8.90449e-11		19.2769	6.16449		1.28201	0.127271
0.1275	9.231	0.1112	5.925					0.1473	8.032	0.1217	1.571					0.151802	5.81044	13.0376	1.9518e-11	0.521805	0.032629	0.3728	8.90275e-11		19.7937	6.54254		0.357392	0.0376636
0.1275	9.534	0.1112	7.842					0.1473	8.316	0.1217	1.829					0.151902	5.8265	13.0699	1.9517e-11	0.521905	0.0324863	0.371361	8.901e-11		20.9113	6.97306		1.25052	0.138617
0.1275	9.688	0.1113	0.375					0.1474	8.431	0.1217	3.658					0.152002	5.84605	13.1087	1.9516e-11	0.522005	0.0323501	0.370044	8.89926e-11		19.9731	6.52993		0.875299	0.105576
0.1277	8.989	0.1113	3.801					0.1474	9.773	0.1217	4.278					0.152102	5.86291	13.1427	1.9515e-11	0.522105	0.0322263	0.368965	8.89752e-11		20.5715	6.67128		0.423477	0.0476003
0.1277	9.776	0.1113	4.102					0.1475	9.12	0.1217	4.583					0.152202	5.87878	13.175	1.9514e-11	0.522205	0.0321062	0.367951	8.89578e-11		16.7038	6.23942		0.636394	0.0702697
0.1278	8.176	0.1113	5.288					0.1476	9.002	0.1217	5.469					0.152302	5.89782	13.2132	1.95131e-11	0.522305	0.0320243	0.367653	8.89404e-11		16.5927	6.39886		1.1674	0.125022
0.1278	8.425	0.1113	5.374					0.1477	9.508	0.1218	0.455					0.152402	5.91631	13.2505	1.95121e-11	0.522405	0.0319333	0.367178	8.8923e-11		14.2229	5.18805		1.01916	0.159821
0.1278	8.486	0.1113	5.4					0.1477	9.654	0.1218	1.391					0.152502	5.93122	13.2814	1.95112e-11	0.522505	0.0318119	0.366115	8.89056e-11		18.8471	7.4347		1.17943	0.134492
0.1278	8.531	0.1113	6.076					0.148	9.671	0.1218	2.403					0.152602	5.94599	13.3121	1.95102e-11	0.522605	0.0317	0.365224	8.88882e-11		18.1574	6.14029		0.6563	0.0609246
0.1278	8.652	0.1113	6.962					0.1481	8.375	0.1218	3.019					0.152702	5.9608	13.343	1.95093e-11	0.522705	0.0316442	0.365368	8.88708e-11		20.4126	6.43954		1.33067	0.138798
0.1278	8.736	0.1114	0.883					0.1482	9.085	0.1218	4.575					0.152802	5.97583	13.3744	1.95084e-11	0.522805	0.0316142	0.365967	8.88534e-11		18.4992	6.36719		0.227397	0.0293324
0.1278	9.137	0.1114	0.953					0.1482	9.776	0.1219	1.323					0.152902	5.99121	13.4065	1.95075e-11	0.522905	0.0315104	0.365213	8.8836e-11		21.4778	6.50567		0.788033	0.0669269
0.1279	8.118	0.1114	1.051					0.1483	8.383	0.1219	3.577					0.153002	6.00413	13.4342	1.95066e-11	0.523005	0.0313929	0.364187	8.88186e-11		22.1122	6.66927		1.82378	0.217884
0.1279	8.967	0.1114	2.57					0.1485	8.234	0.1219	3.863					0.153102	6.01628	13.4606	1.95057e-11	0.523105	0.0312941	0.363509	8.88012e-11		14.3048	5.50306		0.919508	0.110658
0.1279	9.23	0.1114	4.166					0.1485	9.84	0.1219	5.68					0.153202	6.02736	13.4851	1.95048e-11	0.523205	0.0312633	0.364058	8.87839e-11		24.3204	6.30815		1.8074	0.236943
0.1279	9.882	0.1114	4.774					0.1487	8.287	0.122	1.857					0.153302	6.03657	13.5061	1.95039e-11	0.523305	0.0312917	0.365619	8.87665e-11		26.2258	6.40251		0.94214	0.0858475
0.128	8.576	0.1114	5.606					0.1487	8.571	0.122	6.796					0.153402	6.04556	13.5267	1.9503e-11	0.523405	0.0313593	0.367832	8.87491e-11		24.384	7.01469		0.593717	0.0647134
0.128	8.612	0.1114	6.09					0.1488	9.141	0.1222	1.48					0.153502	6.05457	13.5474	1.95021e-11	0.523505	0.031406	0.369708	8.87317e-11		24.3332	7.27891		0.295886	0.0337416
0.128	9.104	0.1114	6.608					0.1489	9.008	0.1222	1.494					0.153602	6.06612	13.573	1.95013e-11	0.523605	0.0314488	0.371523	8.87144e-11		20.2868	6.42649		0.950131	0.0863692
0.128	9.475	0.1114	6.812					0.1489	9.454	0.1222	3.521					0.153702	6.07667	13.5967	1.95004e-11	0.523705	0.0315023	0.373519	8.8697e-11		11.9079	4.75671		3.75903	1.04954
0.128	9.557	0.1114	7.511					0.149	8.874	0.1222	5.601					0.153802	6.08683	13.6198	1.94995e-11	0.523805	0.0315143	0.374822	8.86796e-11		16.6103	6.50736		0.355318	0.0546936
0.128	9.583	0.1114	7.834					0.149	9.315	0.1223	0.277					0.153902	6.09805	13.6449	1.94987e-11	0.523905	0.0315542	0.376598	8.86623e-11		12.6889	5.50628		0.426778	0.0636841
0.128	9.644	0.1115	0.062					0.149	9.351	0.1223	2.035					0.154002	6.10994	13.6714	1.94978e-11	0.524005	0.0315738	0.378033	8.86449e-11		19.1103	6.31481		0.992383	0.0994194
0.1281	8.289	0.1115	0.888					0.149	9.872	0.1223	3.496					0.154102	6.12119	13.6967	1.9497e-11	0.524105	0.0315113	0.378018	8.86276e-11		0	0		0	0
0.1281	8.616	0.1115	1.769					0.149	9.903	0.1223	4.078					0.154202	6.13084	13.7191	1.94961e-11	0.524205	0.0314501	0.378021	8.86102e-11		15.2483	6.04812		0.174251	0.0292654
0.1281	9.056	0.1115	2.264					0.149	9.927	0.1223	6.335					0.154302	6.13902	13.7387	1.94953e-11	0.524305	0.0314269	0.378701	8.85929e-11		17.7106	7.02917		0.357116	0.047238
0.1281	9.559	0.1115	4.205					0.1491	8.227	0.1224	0.95					0.154402	6.14357	13.7515	1.94945e-11	0.524405	0.0314893	0.380841	8.85755e-11		15.7755	5.8082		0.474746	0.0503084
0.1282	8.062	0.1115	5.173					0.1491	8.884	0.1224	2.333					0.154502	6.14544	13.7591	1.94936e-11	0.524505	0.0314873	0.381894	8.85582e-11		18.051	6.83905		0.931093	0.122189
0.1282	9.233	0.1116	1.828					0.1491	9.689	0.1224	3.284					0.154602	6.14791	13.7679	1.94928e-11	0.524605	0.0316541	0.38572	8.85409e-11		17.7242	6.93427		0.32885	0.06276
0.1282	9.294	0.1116	4.886					0.1491	9.69	0.1226	6.815					0.154702	6.1516	13.7791	1.9492e-11	0.524705	0.0319502	0.391527	8.85235e-11		21.1636	6.91918		0.241111	0.029768
0.1282	9.468	0.1116	5.022					0.1492	8.782	0.1226	7.86					0.154802	6.15353	13.7869	1.94912e-11	0.524805	0.0322524	0.397465	8.85062e-11		23.6968	7.16341		0.861737	0.0750421
0.1283	8.924	0.1117	0.068					0.1492	8.97	0.1227	5.087					0.154902	6.15518	13.7941	1.94904e-11	0.524905	0.0325686	0.40365	8.84889e-11		20.8764	7.25722		0.389614	0.0433732
0.1283	9.161	0.1117	0.358					0.1492	9.215	0.1228	0.334					0.155002	6.15641	13.8005	1.94895e-11	0.525005	0.0328123	0.408796	8.84716e-11		17.0721	6.43644		0.408286	0.0502971
0.1284	8.59	0.1117	1.313					0.1492	9.954	0.1228	5.128					0.155102	6.15548	13.8026	1.94887e-11	0.525105	0.0330588	0.414017	8.84543e-11		23.2447	6.92564		0.618139	0.0428084
0.1284	8.607	0.1117	3.374					0.1494	8.204	0.1228	6.277					0.155202	6.15387	13.8034	1.94879e-11	0.525205	0.0333753	0.420319	8.8437e-11		21.3476	6.86386		0.607071	0.0648346
0.1284	8.685	0.1117	3.954					0.1494	8.545	0.123	2.904					0.155302	6.15293	13.8055	1.94871e-11	0.525305	0.0336352	0.425816	8.84197e-11		21.4663	6.76711		0.443854	0.0427323
0.1284	9.11	0.1117	4.027					0.1495	8.104	0.123	3.162					0.155402	6.15103	13.8057	1.94862e-11	0.525405	0.0337412	0.428904	8.84024e-11		21.1866	7.15813		0.372091	0.0502944
0.1284	9.139	0.1117	4.633					0.1496	8.662	0.123	4.019					0.155502	6.14935	13.8064	1.94854e-11	0.525505	0.0338232	0.431602	8.83852e-11		21.6365	7.38045		0.175824	0.018316
0.1285	8.023	0.1117	5.056					0.1496	8.878	0.123	7.945					0.155602	6.14725	13.8061	1.94846e-11	0.525605	0.0340393	0.43648	8.83679e-11		20.4581	6.68166		0.526914	0.0795003
0.1285	9.385	0.1117	5.684					0.1496	9.219	0.1232	1.201					0.155702	6.14509	13.8057	1.94838e-11	0.525705	0.0341947	0.440419	8.83506e-11		18.6093	7.20181		0.644041	0.0644555
0.1286	8.454	0.1117	5.842					0.1496	9.273	0.1232	2.029					0.155802	6.1435	13.8065	1.9483e-11	0.525805	0.0343031	0.443605	8.83334e-11		20.0602	7.48519		0.801855	0.0977037
0.1286	8.663	0.1117	5.875					0.1497	8.122	0.1232	6.474					0.155902	6.14259	13.8085	1.94821e-11	0.525905	0.0344627	0.44764	8.83161e-11		17.6221	6.8274		1.20803	0.153358
0.1287	9.055	0.1117	7.107					0.1497	8.417	0.1233	1.662					0.156002	6.14064	13.8085	1.94813e-11	0.526005	0.0345935	0.451223	8.82989e-11		16.8224	6.58887		0.621588	0.080384
0.1288	8.517	0.1118	0.095					0.1497	8.429	0.1233	2.427					0.156102	6.14022	13.8115	1.94805e-11	0.526105	0.0345994	0.452663	8.82816e-11		19.6041	7.08608		1.12567	0.15444
0.1288	9.448	0.1118	2.239					0.1497	8.727	0.1233	2.82					0.156202	6.14202	13.8188	1.94797e-11	0.526205	0.0345939	0.453894	8.82644e-11		20.3706	7.01436		1.14477	0.126039
0.1289	8.138	0.1118	4.434					0.1499	9.994	0.1233	5.451					0.156302	6.14381	13.8262	1.94788e-11	0.526305	0.0345519	0.454442	8.82471e-11		17.0124	6.18766		0.110216	0.0127438
0.1289	8.525	0.1118	4.788					0.15	9.234	0.1234	0.563					0.156402	6.14556	13.8334	1.9478e-11	0.526405	0.0346383	0.457286	8.82299e-11		22.1869	7.18819		0.315122	0.0316169
0.1289	8.999	0.1118	5.524					0.1501	8.664	0.1234	1.404					0.156502	6.14815	13.8423	1.94772e-11	0.526505	0.0349307	0.463435	8.82127e-11		22.7337	6.91405		0.317271	0.0256527
0.1289	9.183	0.1118	6.039					0.1501	9.48	0.1234	3.88					0.156602	6.15123	13.8521	1.94764e-11	0.526605	0.0352892	0.470606	8.81954e-11		17.7002	6.73815		0.440011	0.0573455
0.1289	9.199	0.1118	6.719					0.1502	8.974	0.1234	3.9					0.156702	6.15416	13.8617	1.94755e-11	0.526705	0.0354767	0.475191	8.81782e-11		25.4337	6.96944		1.40868	0.101885
0.129	8.622	0.1118	6.981					0.1502	9.696	0.1234	4.683					0.156802	6.15679	13.8706	1.94747e-11	0.526805	0.035765	0.481371	8.8161e-11		26.1571	6.57098		0.887459	0.0596851
0.129	8.64	0.1119	1.463					0.1502	9.792	0.1235	0.941					0.156902	6.1593	13.8794	1.94739e-11	0.526905	0.0362093	0.489883	8.81438e-11		25.4608	6.85876		0.604432	0.0374491
0.129	8.728	0.1119	1.547					0.1503	8.021	0.1236	1.255					0.157002	6.1629	13.8903	1.94731e-11	0.527005	0.0366855	0.498898	8.81266e-11		23.0932	6.87674		0.892655	0.0657248
0.129	8.887	0.1119	2.867					0.1503	8.215	0.1236	3.384					0.157102	6.16538	13.899	1.94723e-11	0.527105	0.0370896	0.506931	8.81094e-11		19.3581	6.37794		0.387335	0.03429
0.129	8.928	0.1119	4.184					0.1503	9.816	0.1236	6.264					0.157202	6.16882	13.9096	1.94715e-11	0.527205	0.0373768	0.513259	8.80923e-11		12.5468	5.65909		0.562727	0.146658
0.129	9.005	0.112	0.819					0.1504	8.314	0.1237	0.223					0.157302	6.17374	13.9231	1.94707e-11	0.527305	0.0375399	0.517642	8.80751e-11		17.3946	6.99284		1.28169	0.276116
0.129	9.88	0.112	1.2					0.1504	9.035	0.1237	5.899					0.157402	6.17813	13.9356	1.94699e-11	0.527405	0.0377033	0.522045	8.80579e-11		15.6144	6.60385		0.387069	0.0652435
0.1291	8.214	0.112	2.521					0.1505	8.026	0.1237	6.415					0.157502	6.18474	13.9523	1.9469e-11	0.527505	0.0378477	0.526145	8.80408e-11		20.8586	7.05315		0.182682	0.0194763
0.1291	8.66	0.112	4.082					0.1505	8.357	0.1238	1.088					0.157602	6.19014	13.9668	1.94682e-11	0.527605	0.0379231	0.529074	8.80236e-11		16.8194	6.58336		1.41468	0.181459
0.1291	9.553	0.112	4.885					0.1506	8.081	0.1238	2.008					0.157702	6.19747	13.985	1.94674e-11	0.527705	0.0378958	0.530117	8.80065e-11		15.0532	5.65618		0.874528	0.103747
0.1291	9.609	0.112	7.165					0.1506	8.278	0.1238	5.608					0.157802	6.20448	14.0027	1.94667e-11	0.527805	0.0378389	0.53057	8.79893e-11		18.3752	6.6227		0.393123	0.0519018
0.1292	8.44	0.1121	0.892					0.1506	9.409	0.1239	2.483					0.157902	6.21132	14.02	1.94659e-11	0.527905	0.0377436	0.530221	8.79722e-11		15.8726	5.72011		0.178477	0.0230312
0.1292	9.953	0.1121	4.481					0.1508	8.077	0.124	1.18					0.158002	6.21921	14.0394	1.94651e-11	0.528005	0.0376244	0.529339	8.7955e-11		13.3274	5.04485		0.792302	0.0902461
0.1293	8.495	0.1121	5.407					0.1508	9.548	0.124	4.972					0.158102	6.22866	14.0619	1.94643e-11	0.528105	0.0375096	0.528543	8.79379e-11		22.4783	6.86277		0.620876	0.0543374
0.1293	8.545	0.1122	0.055					0.1509	9.717	0.1241	3.307					0.158202	6.23892	14.0859	1.94635e-11	0.528205	0.0373785	0.52737	8.79208e-11		23.886	7.00427		0.874032	0.0817079
0.1293	9.25	0.1122	0.107					0.151	9.896	0.1241	4.128					0.158302	6.25167	14.1147	1.94627e-11	0.528305	0.0372275	0.525708	8.79036e-11		19.3079	6.57702		0.566663	0.0565309
0.1293	9.439	0.1122	1.074					0.1511	9.287	0.1241	6.901					0.158402	6.26522	14.1451	1.9462e-11	0.528405	0.03706	0.523619	8.78865e-11		18.4854	6.86754		0.463035	0.0550526
0.1293	9.631	0.1122	1.377					0.1511	9.685	0.1242	1.332					0.158502	6.27821	14.1745	1.94612e-11	0.528505	0.0368834	0.521264	8.78693e-11		22.7526	6.71332		0.541169	0.0506811
0.1293	9.745	0.1122	2.873					0.1512	8.289	0.1242	7.89					0.158602	6.29168	14.205	1.94605e-11	0.528605	0.0367041	0.518818	8.78522e-11		19.7871	6.45785		1.51517	0.145862
0.1294	8.344	0.1122	5.413					0.1513	9.365	0.1243	0.583					0.158702	6.30587	14.2369	1.94597e-11	0.528705	0.0365239	0.516329	8.78351e-11		20.6726	6.89792		0.479341	0.046345
0.1294	8.902	0.1122	6.535					0.1514	8.3	0.1243	0.838					0.158802	6.32185	14.2722	1.9459e-11	0.528805	0.0363468	0.513915	8.7818e-11		20.1391	6.63806		1.18186	0.123552
0.1294	9.956	0.1122	6.544					0.1516	8.661	0.1243	1.761					0.158902	6.33722	14.3065	1.94582e-11	0.528905	0.0361681	0.51144	8.78008e-11		19.4593	6.36392		0.681967	0.0822345
0.1295	9.912	0.1122	6.939					0.1517	8.011	0.1243	1.981					0.159002	6.35182	14.3395	1.94575e-11	0.529005	0.035994	0.509084	8.77837e-11		18.9225	6.07144		0.333107	0.0374894
0.1296	8.17	0.1123	3.818					0.1518	8.385	0.1243	3.572					0.159102	6.36643	14.3726	1.94568e-11	0.529105	0.0358223	0.506781	8.77666e-11		17.0821	6.43662		0.520955	0.0570079
0.1296	9.569	0.1123	4.41					0.1518	8.699	0.1243	7.356					0.159202	6.38066	14.4051	1.94561e-11	0.529205	0.0356504	0.50446	8.77495e-11		16.6665	6.42118		1.1928	0.127604
0.1297	9.147	0.1124	1.216					0.1518	9.562	0.1244	0.614					0.159302	6.39473	14.4374	1.94554e-11	0.529305	0.0354908	0.502451	8.77323e-11		13.2081	4.88525		0.804757	0.125289
0.1297	9.285	0.1124	2.395					0.1519	8.839	0.1244	1.868					0.159402	6.40699	14.4663	1.94547e-11	0.529405	0.0353424	0.50071	8.77152e-11		19.0702	7.33337		0.995125	0.110401
0.1297	9.473	0.1124	3.593					0.152	8.05	0.1244	5.41					0.159502	6.42019	14.4972	1.9454e-11	0.529505	0.035201	0.499121	8.76981e-11		18.0551	6.17979		0.512076	0.0475175
0.1298	8.222	0.1124	6.203					0.152	8.243	0.1244	7.45					0.159602	6.4342	14.5296	1.94533e-11	0.529605	0.0350975	0.498373	8.7681e-11		19.681	6.22508		1.03682	0.10811
0.1298	8.4	0.1125	1.875					0.152	9.143	0.1245	0.564					0.159702	6.44884	14.5634	1.94527e-11	0.529705	0.0349658	0.496991	8.76639e-11		17.9594	6.19202		0.328041	0.0404503
0.1298	8.432	0.1125	2.519					0.1521	8.363	0.1245	3.118					0.159802	6.46372	14.5977	1.9452e-11	0.529805	0.0348297	0.495494	8.76467e-11		20.945	6.36371		0.701104	0.0580515
0.1298	8.494	0.1125	5.217					0.1521	9.659	0.1245	4.741					0.159902	6.47932	14.6335	1.94513e-11	0.529905	0.0346744	0.493526	8.76296e-11		22.11	6.68364		1.46724	0.172028
0.1298	8.587	0.1125	6.854					0.1522	9.841	0.1245	5.303					0.160002	6.49534	14.6702	1.94507e-11	0.530005	0.0345116	0.491352	8.76125e-11		15.2998	6.09095		0.930186	0.104995
0.1298	8.627	0.1125	6.999					0.1523	8.088	0.1246	0.399					0.160102	6.50926	14.703	1.945e-11	0.530105	0.0343487	0.489164	8.75954e-11		24.3798	6.43657		1.55428	0.190522
0.1298	8.916	0.1125	7.049					0.1523	9.271	0.1246	1.117					0.160202	6.52195	14.7337	1.94494e-11	0.530205	0.0341904	0.487082	8.75783e-11		26.7768	6.65628		0.935769	0.0755048
0.1298	9.693	0.1126	0.193					0.1523	9.83	0.1246	4.855					0.160302	6.53421	14.7635	1.94488e-11	0.530305	0.0340273	0.484864	8.75612e-11		23.6232	6.71374		0.470101	0.0507749
0.1298	9.877	0.1126	0.999					0.1524	9.372	0.1246	4.956					0.160402	6.5462	14.793	1.94482e-11	0.530405	0.0338646	0.482646	8.75441e-11		24.3579	7.17081		0.290819	0.0316276
0.1299	9.925	0.1126	1.334					0.1524	9.5	0.1247	4.699					0.160502	6.55976	14.8255	1.94475e-11	0.530505	0.0336965	0.480267	8.7527e-11		20.4228	6.53608		0.756891	0.0681522
0.13	9.407	0.1126	1.544					0.1525	8.652	0.1247	7.843					0.160602	6.5748	14.861	1.94469e-11	0.530605	0.0335324	0.477987	8.75099e-11		11.7264	4.81627		3.21964	0.866529
0.1301	8.115	0.1126	1.862					0.1527	9.366	0.1248	5.398					0.160702	6.59022	14.8973	1.94463e-11	0.530705	0.0333696	0.475732	8.74928e-11		15.7829	6.12072		0.340662	0.0528232
0.1301	9.37	0.1126	2.014					0.1528	8.996	0.1248	5.532					0.160802	6.60486	14.9322	1.94457e-11	0.530805	0.0332157	0.473692	8.74757e-11		13.5549	5.9736		0.335362	0.0499794
0.1302	9.117	0.1126	3.637					0.1528	9.155	0.1248	6.575					0.160902	6.61868	14.9657	1.94451e-11	0.530905	0.0330687	0.471813	8.74586e-11		18.8147	6.26174		0.774918	0.0775274
0.1303	8.427	0.1126	7.765					0.1528	9.968	0.1249	1.257					0.161002	6.6332	15.0006	1.94446e-11	0.531005	0.0329314	0.47015	8.74415e-11		0	0		0	0
0.1303	8.631	0.1126	7.965					0.1529	8.368	0.1249	1.464					0.161102	6.64893	15.038	1.9444e-11	0.531105	0.0327902	0.468389	8.74244e-11		15.8936	6.36409		0.140635	0.0239413
0.1303	9.127	0.1127	1.323					0.153	9.504	0.1251	0.46					0.161202	6.6639	15.074	1.94434e-11	0.531205	0.0326629	0.466934	8.74073e-11		17.8593	6.97563		0.31746	0.0419334
0.1304	8.551	0.1127	4.732					0.1531	9.704	0.1251	1.287					0.161302	6.67905	15.1105	1.94429e-11	0.531305	0.0325917	0.46665	8.73902e-11		16.5687	6.26291		0.445361	0.0472749
0.1304	9.623	0.1127	6.961					0.1532	9.265	0.1251	6.263					0.161402	6.69376	15.1463	1.94423e-11	0.531405	0.0324856	0.465641	8.73732e-11		18.7748	7.06627		0.746133	0.097351
0.1304	9.844	0.1127	7.597					0.1533	9.25	0.1251	6.73					0.161502	6.70888	15.1829	1.94418e-11	0.531505	0.0323653	0.464315	8.73561e-11		17.9159	6.91145		0.557302	0.104776
0.1304	9.845	0.1128	0.06					0.1534	8.89	0.1252	0.21					0.161602	6.72451	15.2207	1.94412e-11	0.531605	0.0322759	0.463635	8.7339e-11		21.9783	7.16497		0.199263	0.0247249
0.1305	8.659	0.1128	2.039					0.1535	8.439	0.1252	4.643					0.161702	6.74039	15.2591	1.94407e-11	0.531705	0.0321912	0.463043	8.73219e-11		23.4501	6.99362		0.671123	0.058443
0.1305	9.667	0.1128	2.241					0.1535	9.35	0.1253	2.437					0.161802	6.75458	15.2943	1.94402e-11	0.531805	0.0321847	0.46395	8.73048e-11		20.537	7.01304		0.303976	0.0338776
0.1305	9.96	0.1128	5.982					0.1535	9.613	0.1253	5.157					0.161902	6.76948	15.3311	1.94397e-11	0.531905	0.0321309	0.463963	8.72877e-11		17.2741	6.5207		0.325799	0.0404104
0.1306	8.198	0.1128	6.3					0.1535	9.929	0.1253	5.538					0.162002	6.78477	15.3687	1.94392e-11	0.532005	0.0320357	0.463137	8.72707e-11		23.2374	6.88616		0.781769	0.0565922
0.1306	9.08	0.1128	6.318					0.1536	8.804	0.1254	0.797					0.162102	6.80017	15.4066	1.94387e-11	0.532105	0.0319521	0.462542	8.72536e-11		21.8934	7.0251		0.695217	0.068583
0.1306	9.101	0.1128	6.627					0.1539	9.129	0.1254	2.128					0.162202	6.81374	15.4412	1.94382e-11	0.532205	0.0318708	0.461984	8.72365e-11		21.5751	6.79774		0.400744	0.0387155
0.1306	9.873	0.1128	6.632					0.1541	8.31	0.1254	2.159					0.162302	6.82862	15.4784	1.94377e-11	0.532305	0.0317745	0.46111	8.72195e-11		20.8262	6.94394		0.289811	0.0391733
0.1307	8.029	0.1128	7.347					0.1541	8.829	0.1254	2.676					0.162402	6.84404	15.5167	1.94373e-11	0.532405	0.0316479	0.459577	8.72024e-11		22.1518	7.41643		0.138539	0.0146358
0.1307	8.259	0.1128	7.673					0.1542	8.261	0.1254	3.751					0.162502	6.85909	15.5545	1.94368e-11	0.532505	0.0315042	0.457642	8.71854e-11		19.0437	6.17897		0.731717	0.106021
0.1307	8.307	0.1129	1.07					0.1542	9.302	0.1254	6.442					0.162602	6.87246	15.5892	1.94363e-11	0.532605	0.0313777	0.456093	8.71683e-11		18.5127	7.04221		0.879256	0.0876725
0.1307	8.345	0.1129	3.98					0.1543	8.407	0.1254	7.634					0.162702	6.88624	15.6247	1.94359e-11	0.532705	0.0312355	0.454174	8.71512e-11		20.1623	7.33971		0.62504	0.0761358
0.1307	9.119	0.1129	6.979					0.1543	8.491	0.1255	0.868					0.162802	6.90136	15.663	1.94354e-11	0.532805	0.0311105	0.452641	8.71342e-11		17.4535	6.67918		1.00009	0.125181
0.1307	9.355	0.1129	7.166					0.1544	8.19	0.1257	0.613					0.162902	6.91707	15.7025	1.9435e-11	0.532905	0.0310597	0.452615	8.71171e-11		18.0421	7.06672		0.485337	0.0627196
0.1307	9.736	0.1129	7.439					0.1544	9.645	0.1257	2.06					0.163002	6.93287	15.7424	1.94346e-11	0.533005	0.0309711	0.451836	8.71001e-11		19.7188	7.03095		1.56683	0.219554
0.1309	8.142	0.113	0.571					0.1545	9.693	0.1257	3.848					0.163102	6.94667	15.7785	1.94341e-11	0.533105	0.0308622	0.450627	8.7083e-11		20.7964	7.09394		1.22256	0.125115
0.1309	9.299	0.113	2.348					0.1546	8.208	0.1257	4.434					0.163202	6.95954	15.8129	1.94337e-11	0.533205	0.030741	0.449146	8.7066e-11		18.1708	6.73965		0.0861066	0.0100109
0.1309	9.324	0.113	2.916					0.1546	8.416	0.1257	5.685					0.163302	6.97215	15.8468	1.94333e-11	0.533305	0.0306076	0.447385	8.70489e-11		22.8081	7.30203		0.291601	0.0280353
0.131	8.88	0.113	5.809					0.1546	8.799	0.1258	1.2					0.163402	6.9863	15.884	1.94329e-11	0.533405	0.0304858	0.445873	8.70319e-11		21.8016	6.56221		0.267879	0.0218862
0.131	9.187	0.1131	0.524					0.1546	9.487	0.1258	1.812					0.163502	6.99929	15.9189	1.94325e-11	0.533505	0.0303825	0.444748	8.70149e-11		18.3051	6.94382		0.543965	0.0690504
0.131	9.582	0.1131	2.295					0.1546	9.649	0.1258	2.888					0.163602	7.01464	15.9586	1.94321e-11	0.533605	0.0302631	0.443272	8.69978e-11		25.0975	6.82006		1.49833	0.102937
0.1311	9.614	0.1131	3.045					0.1547	8.542	0.1258	5.813					0.163702	7.03033	15.9991	1.94318e-11	0.533705	0.0301243	0.441354	8.69808e-11		26.4752	6.70212		0.707406	0.0470005
0.1312	8.106	0.1131	4.671					0.1548	8.309	0.1258	6.993					0.163802	7.04469	16.0371	1.94314e-11	0.533805	0.0299865	0.439452	8.69637e-11		25.1585	6.75131		0.567289	0.03414
0.1312	8.562	0.1131	7.783					0.1549	9.27	0.1259	0.466					0.163902	7.05947	16.0761	1.9431e-11	0.533905	0.029845	0.437455	8.69467e-11		24.2224	7.23166		0.695202	0.0511866
0.1312	8.72	0.1132	0					0.1549	9.506	0.1259	2.317					0.164002	7.07567	16.118	1.94307e-11	0.534005	0.0297087	0.435573	8.69297e-11		18.3002	6.03117		0.308497	0.0274555
0.1312	9.414	0.1132	0.692					0.155	9.403	0.1259	4.547					0.164102	7.09121	16.1588	1.94303e-11	0.534105	0.0295792	0.433835	8.69127e-11		15.7779	7.27752		0.452134	0.118801
0.1312	9.526	0.1132	0.794					0.1552	8.293	0.126	4.187					0.164202	7.10863	16.2034	1.943e-11	0.534205	0.0294461	0.432008	8.68956e-11		17.0231	6.72472		1.01149	0.21761
0.1313	8.135	0.1132	3.837					0.1552	9.241	0.126	5.573					0.164302	7.12406	16.2442	1.94297e-11	0.534305	0.0293426	0.430807	8.68786e-11		16.0157	6.70485		0.302779	0.0510673
0.1313	8.583	0.1132	5.865					0.1553	8.387	0.126	6.105					0.164402	7.13955	16.2853	1.94293e-11	0.534405	0.0292277	0.429361	8.68616e-11		20.7947	6.96106		0.151107	0.0165851
0.1313	9.604	0.1132	6.76					0.1554	9.012	0.126	6.112					0.164502	7.15532	16.3271	1.9429e-11	0.534505	0.0291177	0.428011	8.68446e-11		15.9881	6.18606		1.12167	0.142911
0.1314	8.312	0.1133	0.477					0.1554	9.518	0.1261	5.134					0.164602	7.16861	16.3642	1.94287e-11	0.534605	0.0290049	0.426595	8.68275e-11		14.2478	5.39808		0.846544	0.0960819
0.1314	8.643	0.1133	0.564					0.1555	8.312	0.1261	5.27					0.164702	7.18089	16.3993	1.94284e-11	0.534705	0.0288788	0.424888	8.68105e-11		17.454	6.23622		0.378019	0.0483062
0.1314	9.518	0.1133	1.81					0.1555	8.319	0.1262	1.623					0.164802	7.19153	16.4313	1.94281e-11	0.534805	0.0287575	0.423276	8.67935e-11		15.7745	5.80866		0.192155	0.0261367
0.1315	8.223	0.1133	4.819					0.1555	9.535	0.1263	3.906					0.164902	7.2009	16.4608	1.94278e-11	0.534905	0.0286318	0.421564	8.67765e-11		13.1656	5.12994		0.626493	0.0712974
0.1315	9.086	0.1133	5.968					0.1555	9.829	0.1263	5.388					0.165002	7.2059	16.4815	1.94275e-11	0.535005	0.0284964	0.41963	8.67595e-11		21.4855	6.49901		0.52282	0.0450492
0.1315	9.828	0.1133	6.67					0.1556	8.075	0.1263	7.349					0.165102	7.20955	16.4994	1.94273e-11	0.535105	0.0283684	0.417854	8.67425e-11		24.6272	7.19181		1.04756	0.0936084
0.1316	8.302	0.1134	0.295					0.1556	8.544	0.1264	5.973					0.165202	7.21251	16.516	1.9427e-11	0.535205	0.0282306	0.415855	8.67255e-11		19.3306	6.59888		0.708086	0.0682404
0.1316	8.405	0.1134	2.2					0.1556	8.943	0.1264	6.767					0.165302	7.21514	16.5318	1.94267e-11	0.535305	0.0280938	0.413871	8.67085e-11		17.2653	6.32374		0.467693	0.0541159
0.1316	9.095	0.1134	2.841					0.1558	9.591	0.1265	1.949					0.165402	7.22011	16.5525	1.94264e-11	0.535405	0.0279562	0.411865	8.66914e-11		22.7481	6.71673		0.421645	0.0394786
0.1316	9.269	0.1134	5.452					0.1558	9.802	0.1265	2.6					0.165502	7.22477	16.5727	1.94261e-11	0.535505	0.0278205	0.409893	8.66744e-11		20.2872	6.68978		1.31912	0.12506
0.1317	8.809	0.1135	2.455					0.1558	9.933	0.1265	5.776					0.165602	7.23021	16.5944	1.94259e-11	0.535605	0.0276961	0.408162	8.66574e-11		21.4725	7.14833		0.46069	0.0428327
0.1318	8.77	0.1135	3.521					0.1559	9.538	0.1265	5.839					0.165702	7.2346	16.614	1.94256e-11	0.535705	0.0275631	0.406239	8.66404e-11		19.675	6.47085		1.04346	0.104818
0.1319	8.304	0.1135	4.327					0.156	8.059	0.1265	6.692					0.165802	7.23868	16.6331	1.94253e-11	0.535805	0.0274282	0.404269	8.66234e-11		19.4363	6.41823		0.531164	0.0640479
0.1319	8.36	0.1135	6.609					0.156	9.595	0.1266	0.155					0.165902	7.24317	16.6529	1.94251e-11	0.535905	0.0272992	0.402421	8.66065e-11		17.4153	5.60757		0.50283	0.0605743
0.1319	9.038	0.1136	1.856					0.1561	9.966	0.1266	0.816					0.166002	7.24711	16.6717	1.94248e-11	0.536005	0.027172	0.400605	8.65895e-11		17.3858	6.563		0.630936	0.0681549
0.132	8.049	0.1136	1.909					0.1562	8.535	0.1266	1.705					0.166102	7.24909	16.6864	1.94245e-11	0.536105	0.0270467	0.398822	8.65725e-11		17.174	6.63347		1.02902	0.108246
0.132	8.294	0.1136	3.848					0.1562	9.729	0.1266	5.401					0.166202	7.25189	16.7029	1.94243e-11	0.536205	0.0269287	0.397187	8.65555e-11		12.4476	4.71706		0.626873	0.0975838
0.132	8.511	0.1136	4.943					0.1563	8.047	0.1267	5.999					0.166302	7.25401	16.7179	1.9424e-11	0.536305	0.0268144	0.39562	8.65385e-11		18.6464	7.00482		0.827628	0.0903003
0.132	9.722	0.1136	5.48					0.1563	9.032	0.1267	6.539					0.166402	7.25502	16.7306	1.94238e-11	0.536405	0.026687	0.393779	8.65215e-11		17.1362	5.87708		0.399257	0.0370581
0.1321	9.261	0.1136	5.535					0.1563	9.471	0.1268	0.69					0.166502	7.25598	16.7432	1.94235e-11	0.536505	0.0265584	0.391908	8.65045e-11		19.7985	6.37246		0.808155	0.0842252
0.1321	9.326	0.1136	5.958					0.1563	9.658	0.1268	4.374					0.166602	7.2565	16.7549	1.94232e-11	0.536605	0.02643	0.390037	8.64875e-11		17.6101	6.12004		0.676465	0.0767845
0.1321	9.478	0.1137	0.995					0.1563	9.856	0.1268	4.944					0.166702	7.2575	16.7676	1.9423e-11	0.536705	0.0263005	0.38814	8.64706e-11		20.9159	6.43588		0.54604	0.0452113
0.1322	8.914	0.1137	5.061					0.1564	8.16	0.1269	0.479					0.166802	7.25779	16.7787	1.94227e-11	0.536805	0.0261753	0.386324	8.64536e-11		21.678	6.54557		1.16369	0.13486
0.1322	9.123	0.1137	6.185					0.1564	8.656	0.1269	3.487					0.166902	7.25899	16.7918	1.94225e-11	0.536905	0.0260509	0.384522	8.64366e-11		16.7503	6.76112		0.851937	0.0933107
0.1323	8.242	0.1137	7.929					0.1564	8.737	0.1269	3.717					0.167002	7.25842	16.8012	1.94222e-11	0.537005	0.0259314	0.382811	8.64196e-11		24.8475	6.65474		1.23234	0.149233
0.1323	8.574	0.1138	2.685					0.1564	9.763	0.1269	5.533					0.167102	7.25859	16.8121	1.9422e-11	0.537105	0.025826	0.381375	8.64027e-11		28.3598	7.14146		0.982067	0.0714886
0.1323	8.698	0.1138	3.722					0.1565	8.253	0.1269	7.077					0.167202	7.25868	16.8228	1.94217e-11	0.537205	0.0257178	0.37988	8.63857e-11		22.8748	6.48448		0.850628	0.0810822
0.1323	8.717	0.1138	4.759					0.1566	8.665	0.127	0.143					0.167302	7.25841	16.8327	1.94215e-11	0.537305	0.0256421	0.378994	8.63687e-11		23.8374	6.91215		0.563378	0.0541479
0.1323	8.947	0.1138	5.86					0.1566	9.642	0.127	0.34					0.167402	7.25747	16.8412	1.94212e-11	0.537405	0.0256202	0.379063	8.63517e-11		20.7312	6.68248		0.590384	0.0531342
0.1324	9.969	0.1138	7.065					0.1567	8.471	0.127	2.751					0.167502	7.25414	16.8446	1.9421e-11	0.537505	0.0255483	0.37824	8.63348e-11		11.9992	5.08485		2.77101	0.713737
0.1325	8.548	0.1139	0.363					0.1568	8.533	0.127	3.32					0.167602	7.2498	16.8457	1.94207e-11	0.537605	0.0254484	0.376887	8.63178e-11		14.7417	5.69046		0.286467	0.044528
0.1325	9.229	0.1139	2.769					0.1568	9.764	0.1271	4.046					0.167702	7.24555	16.847	1.94204e-11	0.537705	0.025348	0.375521	8.63009e-11		15.7132	6.99611		0.299266	0.0445216
0.1325	9.364	0.1139	3.511					0.157	8.193	0.1271	4.499					0.167802	7.24061	16.8467	1.94202e-11	0.537805	0.0252442	0.374085	8.62839e-11		18.6192	6.25766		0.603512	0.0603787
0.1325	9.546	0.1139	3.753					0.157	8.393	0.1271	7.539					0.167902	7.23481	16.8445	1.94199e-11	0.537905	0.0251298	0.372439	8.6267e-11		0	0		0	0
0.1326	8.332	0.1139	6.388					0.157	8.857	0.1272	3.116					0.168002	7.22909	16.8425	1.94196e-11	0.538005	0.0250132	0.37075	8.625e-11		15.833	6.31781		0.12804	0.0230316
0.1326	8.718	0.1139	7.135					0.157	8.919	0.1272	6.394					0.168102	7.22332	16.8402	1.94194e-11	0.538105	0.0249013	0.369145	8.62331e-11		17.5657	6.74993		0.655159	0.0863368
0.1326	9.389	0.114	0.625					0.1572	9.874	0.1273	1.837					0.168202	7.21825	16.8394	1.94191e-11	0.538205	0.0247817	0.367389	8.62161e-11		17.6454	6.74656		0.951192	0.102497
0.1326	9.462	0.114	0.99					0.1573	8.351	0.1273	5.215					0.168302	7.21212	16.8363	1.94188e-11	0.538305	0.024673	0.365836	8.61992e-11		20.2402	7.54564		0.62013	0.0800543
0.1327	8.753	0.114	2.686					0.1573	9.003	0.1274	0.279					0.168402	7.20683	16.8349	1.94185e-11	0.538405	0.0245641	0.364277	8.61822e-11		17.4463	6.63189		0.577029	0.105759
0.1328	8.458	0.114	2.699					0.1573	9.979	0.1274	5.879					0.168502	7.20175	16.8339	1.94183e-11	0.538505	0.024451	0.362633	8.61653e-11		21.4902	6.89452		0.165814	0.0210043
0.1329	8.103	0.114	4.971					0.1574	9.262	0.1274	6.836					0.168602	7.19616	16.8317	1.9418e-11	0.538605	0.0243381	0.36099	8.61483e-11		22.3657	6.58098		0.522688	0.0455167
0.1329	8.255	0.1141	1.179					0.1574	9.56	0.1275	1.566					0.168702	7.18974	16.8277	1.94177e-11	0.538705	0.0242235	0.359313	8.61314e-11		20.2431	6.83194		0.465248	0.0571946
0.1329	8.795	0.1141	1.408					0.1574	9.668	0.1275	6.868					0.168802	7.18353	16.8241	1.94174e-11	0.538805	0.0241152	0.357748	8.61145e-11		17.5246	6.60514		0.283288	0.0361821
0.1329	8.966	0.1141	2.13					0.1575	9.357	0.1276	1.664					0.168902	7.17745	16.8207	1.94171e-11	0.538905	0.0240307	0.356615	8.60975e-11		23.4112	6.92385		1.0093	0.0759215
0.1329	9.336	0.1141	2.138					0.1577	8.292	0.1276	2.151					0.169002	7.17179	16.8182	1.94168e-11	0.539005	0.0239306	0.355194	8.60806e-11		22.2983	7.10283		0.612847	0.0586018
0.133	8.143	0.1141	2.491					0.1578	8.494	0.1276	2.506					0.169102	7.16546	16.8141	1.94165e-11	0.539105	0.0238546	0.354203	8.60637e-11		21.8866	6.89815		0.402186	0.0392417
0.133	8.245	0.1141	3.908					0.1578	8.566	0.1276	3.644					0.169202	7.15978	16.8114	1.94162e-11	0.539205	0.0237446	0.352595	8.60467e-11		21.3471	7.08166		0.311386	0.0397032
0.133	8.437	0.1141	5.393					0.1578	9.42	0.1276	6.624					0.169302	7.1547	16.8099	1.94159e-11	0.539305	0.0236336	0.350966	8.60298e-11		21.4935	7.03658		0.161964	0.0198362
0.133	9.444	0.1141	7.43					0.1581	9.305	0.1276	6.766					0.169402	7.14997	16.8092	1.94156e-11	0.539405	0.0235201	0.349289	8.60129e-11		19.4931	6.45691		0.617083	0.0885137
0.1331	8.482	0.1142	0.775					0.1582	8.917	0.1276	7.582					0.169502	7.14449	16.8067	1.94153e-11	0.539505	0.0234037	0.347562	8.5996e-11		19.238	7.2264		0.792142	0.0781505
0.1331	9.092	0.1142	1.018					0.1583	8.794	0.1277	0.472					0.169602	7.13947	16.8053	1.9415e-11	0.539605	0.023287	0.345828	8.59791e-11		19.1424	6.80891		0.486855	0.0593006
0.1331	9.607	0.1142	2.436					0.1583	9.536	0.1277	1.559					0.169702	7.13335	16.8013	1.94147e-11	0.539705	0.0231708	0.344102	8.59621e-11		17.2997	6.57599		0.787628	0.0982588
0.1331	9.694	0.1142	3.764					0.1583	9.793	0.1277	4.152					0.169802	7.12814	16.7993	1.94144e-11	0.539805	0.0230552	0.342384	8.59452e-11		18.2939	7.04391		0.378016	0.04885
0.1332	8.353	0.1142	6.156					0.1584	8.758	0.1277	5.901					0.169902	7.12192	16.795	1.9414e-11	0.539905	0.0229402	0.340676	8.59283e-11		19.1118	6.71203		1.53578	0.211761
0.1332	9.362	0.1143	0.052					0.1584	8.785	0.1278	0.397					0.170002	7.11533	16.7899	1.94137e-11	0.540005	0.0228261	0.33898	8.59114e-11		20.202	6.78981		1.15096	0.11154
0.1333	9.116	0.1143	0.134					0.1585	8.343	0.1279	0.272					0.170102	7.10841	16.7839	1.94134e-11	0.540105	0.0227126	0.337294	8.58945e-11		19.3687	7.17722		0.0680856	0.0081053
0.1333	9.343	0.1143	0.408					0.1586	8.83	0.1279	0.437					0.170202	7.10102	16.7769	1.94131e-11	0.540205	0.0225993	0.335612	8.58776e-11		23.217	7.32345		0.234003	0.0223687
0.1334	9.588	0.1143	0.497					0.1587	9.835	0.1279	2.895					0.170302	7.09348	16.7694	1.94127e-11	0.540305	0.0224864	0.333935	8.58607e-11		20.7778	6.24542		0.250516	0.0214284
0.1334	9.824	0.1143	2.921					0.1588	8.641	0.1279	5.416					0.170402	7.0861	16.7623	1.94124e-11	0.540405	0.0223744	0.33227	8.58438e-11		19.2341	7.22833		0.877148	0.111666
0.1335	8.527	0.1143	3.193					0.1589	8.36	0.1279	7.412					0.170502	7.07983	16.7575	1.94121e-11	0.540505	0.0222641	0.330631	8.58269e-11		25.1683	6.83407		1.26181	0.0845842
0.1335	8.765	0.1143	3.594					0.1589	8.945	0.128	1.509					0.170602	7.07292	16.7512	1.94117e-11	0.540605	0.0221531	0.328981	8.581e-11		26.9605	6.8602		0.555204	0.036738
0.1335	9.252	0.1143	4.249					0.1589	9.185	0.128	2.165					0.170702	7.06486	16.7423	1.94114e-11	0.540705	0.0220423	0.327337	8.57931e-11		25.9535	7.00512		0.523336	0.0309408
0.1336	8.036	0.1143	4.62					0.159	9.636	0.128	4.497					0.170802	7.05806	16.7362	1.9411e-11	0.540805	0.0219323	0.325702	8.57762e-11		24.451	7.19595		0.541542	0.0398723
0.1337	8.369	0.1144	0.526					0.1591	8.068	0.128	4.728					0.170902	7.0519	16.7314	1.94107e-11	0.540905	0.0218228	0.324074	8.57593e-11		18.2345	6.12071		0.243541	0.0217687
0.1337	8.992	0.1144	2					0.1591	8.817	0.1281	0.425					0.171002	7.04646	16.7281	1.94103e-11	0.541005	0.021714	0.322459	8.57424e-11		18.5934	8.31326		0.358532	0.0947598
0.1337	9.734	0.1144	2.323					0.1591	9.047	0.1281	0.833					0.171102	7.04194	16.7267	1.941e-11	0.541105	0.0216061	0.320855	8.57255e-11		17.0825	6.68508		0.78776	0.169476
0.1338	8.644	0.1144	5.805					0.1593	9.013	0.1281	2.4					0.171202	7.03648	16.7233	1.94096e-11	0.541205	0.021499	0.319261	8.57086e-11		16.4009	6.78339		0.236802	0.0399646
0.1338	8.968	0.1144	6.142					0.1593	9.552	0.1281	2.684					0.171302	7.03079	16.7192	1.94092e-11	0.541305	0.0213916	0.317666	8.56918e-11		20.6584	6.84887		0.124056	0.0139868
0.1338	9.984	0.1144	7.315					0.1595	8.93	0.1281	6.164					0.171402	7.02556	16.7162	1.94089e-11	0.541405	0.0212846	0.316077	8.56749e-11		15.1429	5.83657		0.87838	0.111653
0.1339	9.094	0.1145	1.325					0.1595	9.509	0.1282	0.712					0.171502	7.01875	16.7096	1.94085e-11	0.541505	0.0211782	0.314497	8.5658e-11		14.4283	5.61601		0.888647	0.097745
0.1341	8.74	0.1145	3.232					0.1596	8.702	0.1282	3.165					0.171602	7.01258	16.7044	1.94081e-11	0.541605	0.0210723	0.312925	8.56411e-11		16.5526	5.92156		0.296539	0.0379257
0.1341	8.93	0.1145	3.889					0.1599	8.364	0.1282	5.477					0.171702	7.00529	16.6967	1.94078e-11	0.541705	0.020967	0.31136	8.56242e-11		16.7039	6.31867		0.152268	0.0207598
0.1342	8.621	0.1145	4.034					0.1599	9.99	0.1282	7.4					0.171802	6.99729	16.6873	1.94074e-11	0.541805	0.0208621	0.309803	8.56074e-11		14.3203	5.84129		0.495026	0.0563084
0.1342	9.471	0.1145	4.523					0.16	8.258	0.1282	7.618					0.171902	6.99042	16.6803	1.9407e-11	0.541905	0.0207578	0.308254	8.55905e-11		20.0897	6.05554		0.424363	0.0363557
0.1343	9.709	0.1145	6.283					0.16	8.488	0.1283	1.097					0.172002	6.98351	16.6732	1.94066e-11	0.542005	0.020654	0.306713	8.55736e-11		24.11	6.92776		1.15457	0.0985101
0.1344	8.669	0.1145	6.876					0.16	9.349	0.1283	2.445					0.172102	6.97679	16.6664	1.94062e-11	0.542105	0.0205507	0.305179	8.55568e-11		19.0249	6.47906		1.06136	0.101118
0.1344	8.864	0.1146	3.927					0.1601	9.919	0.1283	2.89					0.172202	6.97089	16.6614	1.94058e-11	0.542205	0.020448	0.303653	8.55399e-11		16.1753	5.89487		0.389497	0.0452395
0.1344	9.941	0.1146	4.279					0.1602	8.657	0.1283	5.131					0.172302	6.96673	16.6601	1.94054e-11	0.542305	0.0203458	0.302135	8.5523e-11		22.1108	6.50856		0.328438	0.0307517
0.1345	8.516	0.1146	5.034					0.1603	8.583	0.1283	7.214					0.172402	6.96351	16.6608	1.9405e-11	0.542405	0.020244	0.300624	8.55062e-11		20.7481	6.85804		1.08025	0.100676
0.1345	8.712	0.1146	6.287					0.1604	8.113	0.1283	7.504					0.172502	6.9604	16.6617	1.94046e-11	0.542505	0.0201428	0.299121	8.54893e-11		21.6584	7.11401		0.376339	0.0347102
0.1345	9.47	0.1147	0.221					0.1604	8.134	0.1284	2.146					0.172602	6.95667	16.6612	1.94042e-11	0.542605	0.0200421	0.297626	8.54725e-11		19.6533	6.50664		0.833777	0.0828792
0.1345	9.659	0.1147	4.625					0.1604	9.807	0.1284	4.059					0.172702	6.95435	16.6638	1.94038e-11	0.542705	0.0199419	0.296138	8.54556e-11		19.4376	6.46889		0.414492	0.0499528
0.1345	9.933	0.1147	5.766					0.1609	8.538	0.1284	7.438					0.172802	6.95306	16.6685	1.94034e-11	0.542805	0.0198422	0.294657	8.54388e-11		16.6199	5.46087		0.748424	0.0905339
0.1346	8.298	0.1147	6.604					0.161	9.206	0.1285	2.471					0.172902	6.95199	16.6736	1.9403e-11	0.542905	0.019743	0.293184	8.54219e-11		17.8887	6.74709		0.720213	0.0763566
0.1346	9.073	0.1148	2.042					0.1613	8.316	0.1285	5.976					0.173002	6.95223	16.6815	1.94026e-11	0.543005	0.0196442	0.291718	8.54051e-11		16.9703	6.49764		0.845161	0.0878016
0.1346	9.144	0.1148	2.728					0.1613	8.976	0.1286	1.563					0.173102	6.95102	16.6864	1.94022e-11	0.543105	0.019546	0.290259	8.53882e-11		12.9093	5.13579		0.499088	0.0771436
0.1346	9.298	0.1148	3.917					0.1615	8.442	0.1286	4.123					0.173202	6.95072	16.6931	1.94018e-11	0.543205	0.0194483	0.288808	8.53714e-11		17.2115	6.34381		0.871189	0.0914618
0.1346	9.937	0.1148	5.866					0.1616	9.151	0.1286	4.756					0.173302	6.95025	16.6995	1.94014e-11	0.543305	0.0193511	0.287364	8.53545e-11		16.955	5.94138		0.336938	0.0317648
0.1347	9.283	0.1149	3.463					0.162	8.918	0.1286	4.807					0.173402	6.95001	16.7064	1.9401e-11	0.543405	0.0192543	0.285927	8.53377e-11		20.8755	6.84537		0.629837	0.0656154
0.1347	9.287	0.1149	4.576					0.1623	8.04	0.1287	1.528					0.173502	6.95005	16.7138	1.94006e-11	0.543505	0.019158	0.284497	8.53208e-11		17.2241	6.03761		0.600213	0.0661388
0.1347	9.344	0.1149	4.771					0.1623	8.963	0.1287	1.882					0.173602	6.94964	16.7203	1.94002e-11	0.543605	0.0190622	0.283075	8.5304e-11		21.4856	6.70294		0.426092	0.0352724
0.1347	9.406	0.1149	4.922					0.1625	8.687	0.1288	2.057					0.173702	6.94917	16.7266	1.93998e-11	0.543705	0.0189669	0.281659	8.52872e-11		21.2893	6.44991		0.921434	0.105855
0.1348	8.328	0.1149	7.421					0.1626	9.439	0.1288	4.544					0.173802	6.94824	16.732	1.93994e-11	0.543805	0.0188721	0.280251	8.52704e-11		17.2062	6.86833		0.70495	0.076147
0.1348	8.593	0.115	2.836					0.1628	8.238	0.1288	5.061					0.173902	6.94601	16.7345	1.9399e-11	0.543905	0.0187777	0.27885	8.52535e-11		24.3861	6.53234		1.02959	0.119655
0.1348	9.251	0.115	3.109					0.1632	9.781	0.1288	7.252					0.174002	6.94443	16.7384	1.93986e-11	0.544005	0.0186838	0.277456	8.52367e-11		28.9908	7.206		1.25557	0.0845457
0.1348	9.264	0.115	4.896					0.1633	8.107	0.1289	0.321					0.174102	6.94197	16.7404	1.93982e-11	0.544105	0.0185904	0.276068	8.52199e-11		23.1107	6.63251		1.69517	0.165603
0.1348	9.34	0.115	7.959					0.1633	8.371	0.1289	4.971					0.174202	6.93891	16.7411	1.93977e-11	0.544205	0.0184975	0.274688	8.52031e-11		23.2133	6.67748		0.586627	0.0530586
0.1349	8.335	0.1151	0.831					0.1634	8.295	0.129	4.282					0.174302	6.93522	16.7403	1.93973e-11	0.544305	0.018405	0.273315	8.51862e-11		21.4962	6.97381		0.620045	0.0561681
0.135	8.363	0.1151	3.868					0.1634	9.141	0.129	4.918					0.174402	6.93112	16.7386	1.93969e-11	0.544405	0.018313	0.271948	8.51694e-11		12.7772	5.57097		2.3437	0.580396
0.135	8.586	0.1151	4.668					0.1636	8.909	0.1291	1.016					0.174502	6.92676	16.7364	1.93965e-11	0.544505	0.0182214	0.270588	8.51526e-11		13.681	5.28924		0.223289	0.0347297
0.135	9.028	0.1151	4.897					0.1636	9.724	0.1291	3.728					0.174602	6.92237	16.734	1.93961e-11	0.544605	0.0181303	0.269235	8.51358e-11		17.5428	7.65018		0.56524	0.0797116
0.135	9.247	0.1151	7.55					0.1637	8.195	0.1291	5.427					0.174702	6.91715	16.7297	1.93957e-11	0.544705	0.0180396	0.267889	8.5119e-11		18.6484	6.33672		0.481319	0.048017
0.135	9.541	0.1152	1.82					0.1637	9.07	0.1291	7.656					0.174802	6.91094	16.7233	1.93953e-11	0.544805	0.0179494	0.26655	8.51022e-11		0	0		0	0
0.1351	8.889	0.1152	3.198					0.1639	9.484	0.1292	0.701					0.174902	6.9049	16.7171	1.93948e-11	0.544905	0.0178597	0.265217	8.50854e-11		16.4902	6.60516		0.13265	0.0244472
0.1351	8.892	0.1152	3.393					0.1639	9.57	0.1292	3.922					0.175002	6.89798	16.709	1.93944e-11	0.545005	0.0177704	0.263891	8.50686e-11		16.7091	6.34468		0.716931	0.0930712
0.1351	9.081	0.1152	7.665					0.1641	8.398	0.1292	6.064					0.175102	6.89044	16.6994	1.9394e-11	0.545105	0.0176815	0.262571	8.50518e-11		18.7052	7.12477		1.09411	0.114653
0.1351	9.522	0.1153	0.167					0.1647	8.302	0.1292	6.457					0.175202	6.88216	16.6881	1.93935e-11	0.545205	0.0175931	0.261259	8.5035e-11		20.0592	7.28217		0.48766	0.0629492
0.1352	8.024	0.1153	2.601					0.1647	8.616	0.1292	7.845					0.175302	6.874	16.677	1.93931e-11	0.545305	0.0175052	0.259952	8.50182e-11		16.7382	6.30267		0.754389	0.134215
0.1352	9.185	0.1153	3.096					0.1652	8.501	0.1293	2.414					0.175402	6.86632	16.6669	1.93927e-11	0.545405	0.0174176	0.258653	8.50014e-11		20.5378	6.52339		0.1384	0.0182351
0.1352	9.291	0.1153	4.8					0.1652	9.579	0.1293	4.107					0.175502	6.85831	16.656	1.93922e-11	0.545505	0.0173306	0.257359	8.49846e-11		21.022	6.16533		0.407158	0.035457
0.1352	9.399	0.1153	6.625					0.1658	8.217	0.1293	5.918					0.175602	6.8509	16.6463	1.93918e-11	0.545605	0.0172439	0.256072	8.49678e-11		19.7262	6.60389		0.777632	0.095273
0.1352	9.641	0.1153	6.633					0.1661	8.705	0.1294	0.98					0.175702	6.84465	16.6392	1.93913e-11	0.545705	0.0171577	0.254792	8.4951e-11		17.2116	6.44163		0.343531	0.0470871
0.1352	9.661	0.1153	7.432					0.1661	9.093	0.1294	3.038					0.175802	6.83646	16.6277	1.93909e-11	0.545805	0.0170719	0.253518	8.49342e-11		23.5717	6.93802		1.24408	0.0982234
0.1352	9.763	0.1153	7.791					0.1661	9.627	0.1294	5.985					0.175902	6.82932	16.6184	1.93904e-11	0.545905	0.0169865	0.252251	8.49174e-11		22.862	7.22572		0.480743	0.0458507
0.1353	8.153	0.1154	0.272					0.1664	8.684	0.1294	6.069					0.176002	6.82147	16.6076	1.93899e-11	0.546005	0.0169016	0.250989	8.49007e-11		22.4169	7.04565		0.336632	0.0329646
0.1353	8.564	0.1154	2.161					0.1664	8.991	0.1294	6.304					0.176102	6.81371	16.5968	1.93895e-11	0.546105	0.0168171	0.249734	8.48839e-11		21.8342	7.17523		0.326523	0.0396919
0.1353	8.602	0.1154	5.406					0.1664	9.735	0.1295	0.602					0.176202	6.8059	16.5859	1.9389e-11	0.546205	0.016733	0.248486	8.48671e-11		19.7651	6.35805		0.453412	0.0591613
0.1353	9.295	0.1154	6.774					0.1666	8.357	0.1295	0.726					0.176302	6.79775	16.5742	1.93885e-11	0.546305	0.0166493	0.247243	8.48503e-11		19.9959	6.68437		0.594304	0.0838399
0.1353	9.445	0.1155	0.462					0.1667	9.845	0.1295	2.254					0.176402	6.79041	16.5642	1.9388e-11	0.546405	0.0165661	0.246007	8.48336e-11		19.0199	7.00619		0.618363	0.0609671
0.1353	9.489	0.1155	2.718					0.1668	8.578	0.1295	2.409					0.176502	6.78325	16.5545	1.93876e-11	0.546505	0.0164833	0.244777	8.48168e-11		17.4654	6.11747		0.379164	0.0461835
0.1354	8.081	0.1155	3.691					0.1669	8.595	0.1295	3.616					0.176602	6.77647	16.5456	1.93871e-11	0.546605	0.0164008	0.243553	8.48e-11		17.3935	6.58498		0.618587	0.0770118
0.1354	8.422	0.1155	4.178					0.167	9.976	0.1296	0.022					0.176702	6.76755	16.5319	1.93866e-11	0.546705	0.0163188	0.242335	8.47833e-11		17.7003	6.69689		0.310922	0.0402678
0.1354	8.879	0.1156	1.904					0.1672	8.534	0.1296	0.369					0.176802	6.75803	16.5168	1.93861e-11	0.546805	0.0162372	0.241124	8.47665e-11		18.6925	6.53296		1.26197	0.172212
0.1354	8.933	0.1156	2.472					0.1673	8.438	0.1296	2.34					0.176902	6.74937	16.5035	1.93856e-11	0.546905	0.0161561	0.239918	8.47498e-11		19.6885	6.57215		0.951138	0.0902638
0.1354	8.961	0.1156	6.192					0.1674	8.262	0.1296	2.728					0.177002	6.73994	16.4884	1.93851e-11	0.547005	0.0160767	0.238729	8.4733e-11		19.6585	7.16582		0.0628801	0.0087096
0.1354	9.313	0.1157	1.188					0.1674	8.338	0.1297	5.738					0.177102	6.73002	16.4722	1.93846e-11	0.547105	0.0159965	0.237536	8.47162e-11		23.3991	7.25581		0.533306	0.0465015
0.1354	9.354	0.1157	3.485					0.1679	9.477	0.1297	6.152					0.177202	6.71965	16.4548	1.93841e-11	0.547205	0.0159165	0.236349	8.46995e-11		20.6688	6.31584		0.457939	0.0414251
0.1354	9.652	0.1157	4.055					0.168	9.062	0.1298	4.567					0.177302	6.70956	16.438	1.93836e-11	0.547305	0.0158372	0.235168	8.46827e-11		18.9981	6.99892		0.714486	0.0898008
0.1355	8.975	0.1157	6.984					0.1681	9.731	0.1298	6.922					0.177402	6.69984	16.422	1.9383e-11	0.547405	0.0157581	0.233992	8.4666e-11		26.3209	7.18525		1.15431	0.0754685
0.1356	8.573	0.1157	7.075					0.1687	8.171	0.1298	7.269					0.177502	6.69049	16.4067	1.93825e-11	0.547505	0.0156799	0.232826	8.46493e-11		27.6645	7.03462		0.466359	0.0306108
0.1356	8.849	0.1158	0.942					0.1687	9.028	0.1298	7.496					0.177602	6.68127	16.3917	1.9382e-11	0.547605	0.0156019	0.231664	8.46325e-11		26.8005	7.20144		0.540669	0.0322662
0.1356	9.459	0.1158	3.12					0.1688	9.842	0.1299	0.45					0.177702	6.67225	16.377	1.93814e-11	0.547705	0.0155243	0.230508	8.46158e-11		23.3617	6.75223		0.427374	0.0314668
0.1356	9.483	0.1158	3.808					0.169	9.727	0.1299	3.009					0.177802	6.66304	16.3618	1.93809e-11	0.547805	0.0154474	0.22936	8.4599e-11		18.7279	6.41327		0.221884	0.0211378
0.1357	8.095	0.1158	5.221					0.1691	8.726	0.1299	5.408					0.177902	6.65438	16.3478	1.93804e-11	0.547905	0.0153711	0.228219	8.45823e-11		19.3733	8.24744		0.282987	0.0753467
0.1357	8.372	0.1158	5.445					0.1695	9.277	0.1299	5.937					0.178002	6.64451	16.331	1.93798e-11	0.548005	0.0152976	0.227105	8.45656e-11		16.9371	6.56728		0.639531	0.137501
0.1357	8.601	0.1158	6.688					0.1695	9.967	0.1299	7.396					0.178102	6.63398	16.3127	1.93793e-11	0.548105	0.0152301	0.226053	8.45488e-11		16.3108	6.64955		0.192312	0.0330115
0.1357	9.3	0.1158	6.712					0.1696	8.305	0.13	1.076					0.178202	6.62301	16.2933	1.93787e-11	0.548205	0.0151629	0.225007	8.45321e-11		20.3479	6.7094		0.0978427	0.0111838
0.1357	9.481	0.1159	1.329					0.1697	8.297	0.13	1.532					0.178302	6.61144	16.2724	1.93781e-11	0.548305	0.015096	0.223964	8.45154e-11		13.9161	5.35532		0.686288	0.0871254
0.1357	9.686	0.1159	4.718					0.1698	8.406	0.13	5.043					0.178402	6.59929	16.2501	1.93776e-11	0.548405	0.0150317	0.222951	8.44987e-11		15.4681	6.19477		0.889542	0.0969869
0.1357	9.74	0.116	2.163					0.1698	8.612	0.13	6.012					0.178502	6.58695	16.2274	1.9377e-11	0.548505	0.0149672	0.221936	8.4482e-11		16.7363	6.09789		0.270436	0.0348084
0.1358	8.189	0.116	3.288					0.1698	9.31	0.1301	0.099					0.178602	6.57465	16.2046	1.93764e-11	0.548605	0.0148972	0.220866	8.44652e-11		17.9109	6.84558		0.198675	0.0281687
0.1358	8.31	0.116	4.218					0.1699	8.073	0.1301	1.123					0.178702	6.56322	16.1837	1.93758e-11	0.548705	0.014831	0.219835	8.44485e-11		15.9341	6.63438		0.385604	0.0438642
0.1358	9.255	0.116	7.902					0.1699	8.278	0.1301	3.557					0.178802	6.55138	16.1618	1.93752e-11	0.548805	0.0147615	0.218773	8.44318e-11		19.0435	5.80285		0.330565	0.0283202
0.1358	9.628	0.1161	1.56					0.17	8.561	0.1301	4.359					0.178902	6.54049	16.142	1.93746e-11	0.548905	0.0147041	0.217839	8.44151e-11		23.2944	6.63187		1.69489	0.151601
0.1358	9.832	0.1161	2.176					0.1702	8.012	0.1301	4.595					0.179002	6.5294	16.1216	1.9374e-11	0.549005	0.0146674	0.217143	8.43984e-11		17.7053	5.99239		0.946052	0.0895226
0.1358	9.932	0.1161	2.351					0.1702	8.557	0.1301	5.026					0.179102	6.51854	16.1017	1.93734e-11	0.549105	0.0146278	0.216413	8.43817e-11		15.6807	5.77549		0.568507	0.0669817
0.136	8.383	0.1161	3.585					0.1702	8.719	0.1302	0.982					0.179202	6.50761	16.0816	1.93728e-11	0.549205	0.0145794	0.215582	8.4365e-11		22.0392	6.54181		0.269574	0.0252276
0.136	8.563	0.1162	0.182					0.1703	8.07	0.1302	1.486					0.179302	6.49527	16.0582	1.93722e-11	0.549305	0.0145306	0.214747	8.43483e-11		21.5457	7.11706		1.07053	0.095699
0.136	8.6	0.1162	2.052					0.1703	8.349	0.1302	1.819					0.179402	6.48277	16.0343	1.93715e-11	0.549405	0.0145061	0.214194	8.43316e-11		20.2379	6.52773		0.313219	0.0290933
0.136	9.638	0.1162	3.105					0.1703	9.474	0.1302	3.152					0.179502	6.46906	16.0076	1.93709e-11	0.549505	0.0144608	0.213399	8.43149e-11		20.1306	6.7199		0.653231	0.0648097
0.1361	8.393	0.1162	3.925					0.1704	8.237	0.1302	3.42					0.179602	6.45504	15.9801	1.93703e-11	0.549605	0.0144412	0.212903	8.42982e-11		20.2068	6.80106		0.324494	0.0390815
0.1361	8.411	0.1162	4.83					0.1704	9.055	0.1302	6.463					0.179702	6.44148	15.9535	1.93696e-11	0.549705	0.0144342	0.212559	8.42815e-11		16.1777	5.476		0.592428	0.0714188
0.1361	8.538	0.1162	6.364					0.1705	8.414	0.1302	7.624					0.179802	6.42812	15.9274	1.9369e-11	0.549805	0.0144419	0.212391	8.42648e-11		17.8597	6.67953		1.04933	0.113916
0.1361	9.342	0.1162	6.646					0.1705	9.351	0.1303	0.865					0.179902	6.41522	15.9022	1.93683e-11	0.549905	0.0144515	0.212246	8.42482e-11		16.3262	6.208		0.683696	0.0704988
0.1361	9.856	0.1162	6.819					0.1706	9.776	0.1303	1.833					0.180002	6.40279	15.8779	1.93676e-11	0.550006	0.0144136	0.211539	8.42315e-11		13.7949	5.69784		0.401921	0.0615082
0.1362	8.166	0.1163	1.814					0.1708	8.208	0.1303	3.227					0.180102	6.39045	15.8538	1.9367e-11	0.550106	0.0143618	0.210676	8.42148e-11		16.2484	5.96656		1.15303	0.122608
0.1362	8.655	0.1163	4.37					0.1708	9.382	0.1303	5.145					0.180202	6.37838	15.8303	1.93663e-11	0.550206	0.0143016	0.209724	8.41981e-11		18.4035	6.65861		0.272201	0.0258825
0.1362	8.682	0.1163	7.201					0.171	9.734	0.1303	5.823					0.180302	6.36574	15.8054	1.93656e-11	0.550306	0.0142464	0.208826	8.41815e-11		21.0809	6.88088		0.493743	0.0513206
0.1362	9.207	0.1164	0.022					0.1713	8.668	0.1303	7.809					0.180402	6.35253	15.7791	1.93649e-11	0.550406	0.0141931	0.207949	8.41648e-11		17.2801	6.15101		0.488046	0.053214
0.1362	9.216	0.1164	2.535					0.1714	8.926	0.1303	7.846					0.180502	6.34021	15.7547	1.93642e-11	0.550506	0.0141282	0.206955	8.41481e-11		21.9086	6.85502		0.333016	0.0275733
0.1363	8.127	0.1164	6.499					0.1716	8.883	0.1304	2.73					0.180602	6.32822	15.731	1.93635e-11	0.550606	0.0140612	0.205946	8.41315e-11		20.8036	6.33426		0.790864	0.0870624
0.1363	8.34	0.1165	0.163					0.1716	9.931	0.1304	2.821					0.180702	6.31622	15.7072	1.93628e-11	0.550706	0.0139938	0.204935	8.41148e-11		16.3862	6.42519		0.76551	0.0846239
0.1363	9.892	0.1165	2.736					0.1717	8.004	0.1304	3.29					0.180802	6.30528	15.6857	1.93621e-11	0.550806	0.013928	0.20394	8.40982e-11		24.8818	6.75631		0.995827	0.102289
0.1364	8.11	0.1165	5.192					0.1717	9.526	0.1304	4.27					0.180902	6.29434	15.6641	1.93614e-11	0.550906	0.0138676	0.202995	8.40815e-11		28.5976	6.98059		1.0215	0.0673544
0.1364	9.816	0.1165	5.394					0.1719	8.396	0.1305	0.912					0.181002	6.28363	15.643	1.93607e-11	0.551006	0.0138044	0.202026	8.40649e-11		24.0857	6.9923		1.51313	0.144529
0.1364	9.935	0.1165	6.335					0.172	9.951	0.1305	3.878					0.181102	6.27325	15.6226	1.93599e-11	0.551106	0.0137406	0.201053	8.40482e-11		22.7418	6.54062		0.474051	0.0423828
0.1365	8.218	0.1165	6.875					0.1721	8.867	0.1305	5.851					0.181202	6.26286	15.602	1.93592e-11	0.551206	0.0136762	0.200078	8.40316e-11		21.8305	7.03331		0.692825	0.0619393
0.1365	8.52	0.1166	0.948					0.1721	9.606	0.1306	1.651					0.181302	6.25288	15.5823	1.93584e-11	0.551306	0.0136117	0.199103	8.40149e-11		13.8203	6.11278		1.89314	0.459254
0.1365	8.569	0.1166	5.521					0.1721	9.912	0.1306	1.841					0.181402	6.24299	15.5628	1.93577e-11	0.551406	0.0135485	0.198141	8.39983e-11		13.1982	5.19978		0.1739	0.0270489
0.1365	9.224	0.1167	1.76					0.1722	8.459	0.1306	1.917					0.181502	6.23344	15.5439	1.9357e-11	0.551506	0.0134929	0.19725	8.39817e-11		18.2747	7.69789		0.590339	0.0796606
0.1365	9.662	0.1167	4.717					0.1722	8.634	0.1306	3.004					0.181602	6.22443	15.5262	1.93562e-11	0.551606	0.0134518	0.196506	8.3965e-11		18.992	6.52467		0.529274	0.051616
0.1365	9.87	0.1167	5.745					0.1722	8.964	0.1306	4.268					0.181702	6.21374	15.5047	1.93554e-11	0.551706	0.0134397	0.196079	8.39484e-11		0	0		0	0
0.1366	8.637	0.1167	6.459					0.1725	8.423	0.1306	4.554					0.181802	6.20374	15.4846	1.93547e-11	0.551806	0.0134205	0.195574	8.39318e-11		17.6008	7.03008		0.456995	0.0806885
0.1366	9.841	0.1168	0.123					0.1727	8.529	0.1306	7.825					0.181902	6.19355	15.4641	1.93539e-11	0.551906	0.0134109	0.195174	8.39151e-11		16.467	6.24839		0.562132	0.0729195
0.1367	8.675	0.1169	1.165					0.1728	8.445	0.1307	0.677					0.182002	6.18458	15.4462	1.93531e-11	0.552006	0.0134009	0.194771	8.38985e-11		19.0604	7.14336		0.954213	0.0977313
0.1367	9.719	0.1169	5.706					0.1728	8.647	0.1307	1.597					0.182102	6.17632	15.4298	1.93524e-11	0.552106	0.0133805	0.194253	8.38819e-11		19.1888	6.82341		0.751898	0.103487
0.1368	8.105	0.1169	7.913					0.1728	8.889	0.1307	3.218					0.182202	6.16714	15.4113	1.93516e-11	0.552206	0.0133398	0.193519	8.38653e-11		16.7022	6.30874		1.05507	0.188611
0.1368	8.834	0.117	0.281					0.1732	9.115	0.1307	4.753					0.182302	6.15786	15.3925	1.93508e-11	0.552306	0.0133147	0.192949	8.38487e-11		20.2799	6.46887		0.115033	0.0159611
0.1369	8.532	0.117	0.899					0.1734	9.038	0.1307	6.27					0.182402	6.14829	15.3731	1.935e-11	0.552406	0.013294	0.192428	8.38321e-11		20.3256	6.03885		0.317198	0.0276291
0.1369	8.65	0.117	3.024					0.1734	9.259	0.1307	7.058					0.182502	6.13995	15.3563	1.93492e-11	0.552506	0.0132684	0.191854	8.38155e-11		19.0661	6.3627		0.674782	0.0809159
0.1369	8.67	0.117	3.888					0.1736	8.14	0.1308	1.334					0.182602	6.13172	15.3397	1.93484e-11	0.552606	0.0132801	0.191692	8.37989e-11		16.9339	6.33096		0.493661	0.0687901
0.1369	8.802	0.117	4.834					0.1736	9.237	0.1308	1.918					0.182702	6.1244	15.325	1.93476e-11	0.552706	0.0133887	0.192637	8.37823e-11		23.3708	6.82924		1.25376	0.102051
0.1369	8.806	0.117	5.637					0.1736	9.408	0.1308	3.312					0.182802	6.11624	15.3084	1.93468e-11	0.552806	0.0135643	0.19436	8.37657e-11		23.228	7.24019		0.37704	0.0359387
0.1369	9.014	0.117	6.524					0.1737	8.769	0.1309	5.308					0.182902	6.10811	15.2919	1.9346e-11	0.552906	0.0137165	0.195828	8.37491e-11		22.1738	6.89729		0.26251	0.0257107
0.1369	9.591	0.117	6.821					0.1737	8.862	0.131	4.382					0.183002	6.1005	15.2764	1.93452e-11	0.553006	0.0137793	0.196269	8.37325e-11		21.496	6.96326		0.405066	0.0490982
0.137	8.469	0.1171	0.071					0.1737	9.789	0.131	4.453					0.183102	6.09399	15.2633	1.93443e-11	0.553106	0.0138593	0.196913	8.37159e-11		18.474	5.94751		0.570587	0.0710326
0.137	8.838	0.1171	0.488					0.1738	8.144	0.131	5.156					0.183202	6.08809	15.2514	1.93435e-11	0.553206	0.0139731	0.197954	8.36993e-11		20.0912	6.71546		0.500357	0.0704312
0.137	9.544	0.1171	0.945					0.1738	8.403	0.131	6.036					0.183302	6.0824	15.2399	1.93427e-11	0.553306	0.0140091	0.198098	8.36827e-11		18.0693	6.54584		0.481582	0.0474813
0.137	9.557	0.1171	3.001					0.1738	8.793	0.131	6.563					0.183402	6.07665	15.2283	1.93419e-11	0.553406	0.0140017	0.197747	8.36662e-11		15.8589	5.53927		0.295323	0.0359741
0.1371	8.534	0.1171	4.583					0.174	8.044	0.131	7.216					0.183502	6.0727	15.2205	1.9341e-11	0.553506	0.0140112	0.197588	8.36496e-11		17.2739	6.50959		0.485315	0.0603896
0.1371	9.242	0.1171	6.163					0.174	8.173	0.1311	0.582					0.183602	6.06756	15.2101	1.93402e-11	0.553606	0.0139818	0.196993	8.36331e-11		17.1558	6.42987		0.928289	0.125755
0.1371	9.401	0.1171	6.829					0.174	8.455	0.1311	4.93					0.183702	6.06223	15.1992	1.93394e-11	0.553706	0.0139502	0.196374	8.36165e-11		18.2262	6.3522		0.988516	0.134672
0.1371	9.48	0.1171	7.464					0.174	9.416	0.1312	4.305					0.183802	6.05693	15.1884	1.93385e-11	0.553806	0.0139393	0.195984	8.35999e-11		19.182	6.39555		0.742306	0.0703825
0.1371	9.796	0.1172	0.026					0.1741	8.37	0.1312	5.232					0.183902	6.05032	15.1748	1.93377e-11	0.553906	0.0139114	0.195406	8.35834e-11		19.4987	6.9868		0.310379	0.0450936
0.1372	8.094	0.1172	3.435					0.1742	8.424	0.1312	7.005					0.184002	6.04474	15.1633	1.93369e-11	0.554006	0.013877	0.194759	8.35668e-11		22.398	6.81225		0.781307	0.0617355
0.1372	9.002	0.1172	4.422					0.1742	9.941	0.1312	7.294					0.184102	6.03937	15.1523	1.9336e-11	0.554106	0.013865	0.194355	8.35503e-11		21.6245	6.75237		0.550415	0.0489106
0.1372	9.275	0.1172	4.783					0.1743	9.609	0.1313	0.874					0.184202	6.03348	15.1401	1.93352e-11	0.554206	0.0138161	0.193559	8.35337e-11		18.3072	6.6416		0.577663	0.0719372
0.1372	9.887	0.1172	4.927					0.1744	8.725	0.1313	2.71					0.184302	6.02715	15.1269	1.93343e-11	0.554306	0.0137813	0.192908	8.35172e-11		27.2491	7.35703		1.10172	0.0697496
0.1373	8.832	0.1173	0.837					0.1744	8.768	0.1313	5.544					0.184402	6.02161	15.1154	1.93335e-11	0.554406	0.0137402	0.192192	8.35007e-11		28.7551	7.27598		0.739999	0.0473645
0.1373	9.099	0.1173	1.163					0.1744	9.01	0.1313	6.568					0.184502	6.01532	15.1022	1.93326e-11	0.554506	0.0136758	0.191259	8.34841e-11		27.0647	7.16857		0.738509	0.0451776
0.1373	9.325	0.1173	2.412					0.1744	9.373	0.1313	7.113					0.184602	6.01026	15.0917	1.93317e-11	0.554606	0.013612	0.190331	8.34676e-11		22.2475	6.39196		0.333709	0.0245714
0.1373	9.516	0.1173	4.784					0.1745	9.245	0.1314	0.565					0.184702	6.00371	15.0779	1.93309e-11	0.554706	0.0135473	0.1894	8.34511e-11		20.0291	6.96711		0.18882	0.0188317
0.1373	9.71	0.1173	5.382					0.1746	8.115	0.1314	2.045					0.184802	5.99796	15.0658	1.933e-11	0.554806	0.0134821	0.188467	8.34345e-11		19.3002	7.86875		0.262957	0.0736169
0.1374	8.075	0.1174	0.706					0.1746	8.598	0.1314	2.645					0.184902	5.99134	15.0518	1.93291e-11	0.554906	0.0134157	0.187529	8.3418e-11		15.9567	6.11576		0.613076	0.1314
0.1374	8.585	0.1174	2.281					0.1746	8.905	0.1314	3.702					0.185002	5.9842	15.0366	1.93283e-11	0.555006	0.0133489	0.186592	8.34015e-11		15.7127	6.32469		0.158087	0.0275848
0.1374	9.196	0.1174	2.983					0.1747	8.1	0.1314	4.776					0.185102	5.97691	15.0211	1.93274e-11	0.555106	0.0132826	0.18566	8.3385e-11		20.3121	6.68886		0.187745	0.0251019
0.1374	9.477	0.1174	6.26					0.1747	8.539	0.1314	5.391					0.185202	5.97001	15.0064	1.93265e-11	0.555206	0.0132162	0.184732	8.33685e-11		13.8908	5.47556		0.553542	0.0698492
0.1374	9.501	0.1174	7.525					0.1747	9.419	0.1314	5.622					0.185302	5.96388	14.9933	1.93256e-11	0.555306	0.0131501	0.183808	8.33519e-11		16.9856	6.87977		0.944296	0.101848
0.1374	9.929	0.1175	2.018					0.1747	9.723	0.1314	6.098					0.185402	5.95837	14.9815	1.93248e-11	0.555406	0.0130846	0.18289	8.33354e-11		16.8611	6.21282		0.217	0.0280909
0.1375	8.022	0.1175	4.221					0.1749	8.247	0.1315	0.792					0.185502	5.95206	14.9679	1.93239e-11	0.555506	0.0130193	0.181976	8.33189e-11		18.5879	7.04588		0.557367	0.0753661
0.1375	8.887	0.1175	6.109					0.1749	8.532	0.1316	0.125					0.185602	5.94781	14.9586	1.9323e-11	0.555606	0.0129543	0.181066	8.33024e-11		17.6564	7.31486		0.30031	0.034162
0.1375	9.368	0.1175	6.288					0.175	9.918	0.1316	2.348					0.185702	5.94318	14.9486	1.93221e-11	0.555706	0.0128901	0.180163	8.32859e-11		19.3824	6.12381		0.285853	0.0252229
0.1376	8.53	0.1175	7.186					0.1751	8.306	0.1316	4.95					0.185802	5.93895	14.9393	1.93212e-11	0.555806	0.012826	0.179263	8.32694e-11		22.488	6.39739		1.49718	0.131707
0.1376	8.578	0.1175	7.237					0.1752	8.483	0.1316	7.109					0.185902	5.93481	14.9302	1.93203e-11	0.555906	0.012763	0.178371	8.32529e-11		17.2263	5.91551		0.74644	0.0705235
0.1376	9.972	0.1176	5.602					0.1752	8.912	0.1317	2.481					0.186002	5.93038	14.9205	1.93194e-11	0.556006	0.0126995	0.17748	8.32364e-11		15.7763	5.91988		0.839902	0.10248
0.1377	8.364	0.1177	1.303					0.1752	9.173	0.1317	4.532					0.186102	5.927	14.913	1.93185e-11	0.556106	0.0126361	0.176593	8.32199e-11		22.3077	6.67613		0.260992	0.0246886
0.1377	8.577	0.1177	1.977					0.1752	9.928	0.1317	4.679					0.186202	5.92355	14.9053	1.93176e-11	0.556206	0.012573	0.17571	8.32034e-11		21.9085	7.15993		1.12831	0.0993234
0.1377	9.024	0.1177	2.449					0.1753	9.659	0.1317	4.834					0.186302	5.92081	14.899	1.93167e-11	0.556306	0.0125102	0.174832	8.31869e-11		19.2442	6.19932		0.380095	0.0365025
0.1377	9.977	0.1177	4.604					0.1754	8.003	0.1317	7.388					0.186402	5.91764	14.8919	1.93158e-11	0.556406	0.0124479	0.173958	8.31704e-11		19.9805	6.6485		0.522591	0.0514682
0.1378	8.628	0.1177	6.177					0.1754	8.311	0.1317	7.51					0.186502	5.91467	14.8851	1.93149e-11	0.556506	0.0123858	0.173089	8.3154e-11		20.4187	6.84711		0.256433	0.0308935
0.1378	8.786	0.1177	7.456					0.1754	9.272	0.1319	1.639					0.186602	5.91072	14.8763	1.9314e-11	0.556606	0.0123247	0.172226	8.31375e-11		16.7465	5.91004		0.580775	0.0680384
0.1378	9.015	0.1177	7.779					0.1755	8.857	0.1319	1.752					0.186702	5.90647	14.8668	1.93131e-11	0.556706	0.0122633	0.171366	8.3121e-11		17.4381	6.46529		0.898131	0.0966334
0.1379	8.505	0.1178	0.112					0.1755	9.314	0.1319	3.347					0.186802	5.90253	14.858	1.93122e-11	0.556806	0.0122024	0.17051	8.31045e-11		16.48	6.30933		0.541562	0.0557
0.1379	8.617	0.1178	3.121					0.1755	9.84	0.1319	3.982					0.186902	5.89752	14.8468	1.93113e-11	0.556906	0.0121426	0.169662	8.3088e-11		15.2461	6.43303		0.407574	0.0595399
0.138	8.046	0.1179	0.392					0.1759	9.711	0.1319	5.818					0.187002	5.89232	14.8353	1.93104e-11	0.557006	0.0120823	0.168815	8.30716e-11		15.9644	5.92385		1.13018	0.117794
0.138	8.086	0.1179	1.827					0.1761	9.141	0.1319	7.963					0.187102	5.88526	14.8198	1.93094e-11	0.557106	0.0120224	0.167972	8.30551e-11		19.7005	7.15308		0.219791	0.021433
0.138	9.175	0.1179	3.914					0.1762	8.935	0.132	4.211					0.187202	5.87664	14.8009	1.93085e-11	0.557206	0.0119628	0.167134	8.30386e-11		19.7163	6.35503		0.384966	0.0400052
0.138	9.338	0.1179	6.332					0.1762	9.402	0.132	6.453					0.187302	5.86763	14.7811	1.93076e-11	0.557306	0.0119038	0.166301	8.30222e-11		17.6654	6.37521		0.381328	0.0415495
0.1381	8.794	0.118	1.731					0.1763	8.661	0.1321	1.512					0.187402	5.85859	14.7612	1.93067e-11	0.557406	0.0118459	0.165475	8.30057e-11		22.1541	6.91737		0.277727	0.0233913
0.1381	9.791	0.118	4.155					0.1763	8.7	0.1321	2.651					0.187502	5.84901	14.7401	1.93057e-11	0.557506	0.0117904	0.164667	8.29893e-11		20.7951	6.41521		0.63559	0.069004
0.1382	8.523	0.118	4.472					0.1764	8.049	0.1321	3.269					0.187602	5.83996	14.7201	1.93048e-11	0.557606	0.0117352	0.163861	8.29728e-11		15.4985	6.02426		0.976693	0.108371
0.1382	8.613	0.118	6.445					0.1764	9.969	0.1321	4.969					0.187702	5.83112	14.7005	1.93039e-11	0.557706	0.0116795	0.163055	8.29563e-11		26.0846	7.13753		0.877873	0.0845191
0.1383	9.138	0.118	6.555					0.1765	8.542	0.1321	5.174					0.187802	5.82212	14.6805	1.93029e-11	0.557806	0.0116226	0.162246	8.29399e-11		28.7219	6.94541		0.943363	0.0589287
0.1383	9.293	0.1181	1.036					0.1765	9.467	0.1322	0.555					0.187902	5.8126	14.6593	1.9302e-11	0.557906	0.0115664	0.161442	8.29234e-11		24.4729	7.06441		1.19566	0.113219
0.1384	8.005	0.1181	3.604					0.1767	8.511	0.1322	2.701					0.188002	5.80242	14.6367	1.9301e-11	0.558006	0.0115102	0.160641	8.2907e-11		22.9668	6.67259		0.369228	0.0330111
0.1384	8.2	0.1182	0.016					0.1768	8.843	0.1322	3.8					0.188102	5.79154	14.6125	1.93001e-11	0.558106	0.0114531	0.159839	8.28906e-11		21.7593	6.9462		0.943312	0.0836599
0.1384	8.855	0.1182	1.784					0.1769	9.441	0.1322	4.368					0.188202	5.78164	14.5903	1.92991e-11	0.558206	0.0113984	0.15905	8.28741e-11		14.7591	6.5218		1.7876	0.399644
0.1384	8.866	0.1182	3.835					0.1771	8.05	0.1322	4.652					0.188302	5.77136	14.5673	1.92981e-11	0.558306	0.011343	0.158261	8.28577e-11		13.8512	5.64555		0.142423	0.023022
0.1384	9.403	0.1182	5.163					0.1772	8.903	0.1322	5.069					0.188402	5.76096	14.544	1.92971e-11	0.558406	0.0112878	0.157475	8.28412e-11		18.0522	7.35533		0.501615	0.0670388
0.1384	9.475	0.1182	6.799					0.1772	9.938	0.1322	6.54					0.188502	5.75039	14.5203	1.92962e-11	0.558506	0.011233	0.156693	8.28248e-11		19.1735	6.61343		0.439137	0.0426579
0.1384	9.716	0.1182	6.938					0.1774	8.917	0.1322	7.264					0.188602	5.73859	14.4938	1.92952e-11	0.558606	0.0111783	0.155915	8.28084e-11		0	0		0	0
0.1384	9.815	0.1182	7.23					0.1774	9.601	0.1322	7.807					0.188702	5.72627	14.4661	1.92942e-11	0.558706	0.0111305	0.15518	8.27919e-11		17.1958	6.73813		0.894129	0.147879
0.1386	8.175	0.1182	7.533					0.1774	9.911	0.1323	0.81					0.188802	5.71419	14.4389	1.92932e-11	0.558806	0.0111013	0.154592	8.27755e-11		15.4319	5.82546		0.446631	0.0578615
0.1386	8.253	0.1183	0.991					0.1775	8.211	0.1323	3.796					0.188902	5.70317	14.414	1.92922e-11	0.558906	0.0110808	0.154079	8.27591e-11		18.5986	6.8428		0.791807	0.0801081
0.1386	9.169	0.1183	1.72					0.1776	8.804	0.1323	5.486					0.189002	5.69133	14.3873	1.92912e-11	0.559006	0.0110878	0.153819	8.27427e-11		18.9455	6.6902		1.18967	0.167124
0.1386	9.387	0.1183	1.873					0.1776	9.06	0.1324	4.688					0.189102	5.67968	14.3609	1.92902e-11	0.559106	0.0110768	0.153394	8.27263e-11		16.6916	6.31815		1.12532	0.202665
0.1386	9.599	0.1183	2.301					0.178	8.026	0.1325	1.211					0.189202	5.66812	14.3346	1.92892e-11	0.559206	0.0111034	0.153323	8.27099e-11		20.4591	6.58017		0.106518	0.0158882
0.1386	9.611	0.1183	2.591					0.178	9.143	0.1325	3.172					0.189302	5.65663	14.3085	1.92881e-11	0.559306	0.0111115	0.153076	8.26934e-11		20.6593	6.31036		0.247393	0.021582
0.1387	8.784	0.1183	6.45					0.178	9.244	0.1325	3.43					0.189402	5.64546	14.283	1.92871e-11	0.559406	0.0111099	0.152739	8.2677e-11		18.8902	6.3532		0.556778	0.0662619
0.1387	8.915	0.1183	6.605					0.1783	8.635	0.1325	6.878					0.189502	5.63385	14.2565	1.92861e-11	0.559506	0.0111013	0.152339	8.26606e-11		17.1836	6.45289		0.557441	0.0779132
0.1387	8.974	0.1183	6.755					0.1786	8.509	0.1326	3.683					0.189602	5.62265	14.2308	1.9285e-11	0.559606	0.0110818	0.151843	8.26442e-11		22.8438	6.64829		1.015	0.0817998
0.1387	9.491	0.1184	1.857					0.1787	9.14	0.1326	3.938					0.189702	5.61172	14.2057	1.9284e-11	0.559706	0.0110458	0.151209	8.26278e-11		22.0363	6.73552		0.399942	0.0384612
0.1387	9.803	0.1184	1.987					0.1792	9.604	0.1326	4.379					0.189802	5.60134	14.1817	1.92829e-11	0.559806	0.0110153	0.150621	8.26115e-11		22.0244	6.81049		0.204443	0.0200235
0.1388	8.964	0.1185	0.57					0.1795	8.578	0.1327	1.442					0.189902	5.59081	14.1574	1.92819e-11	0.559906	0.0110117	0.150268	8.25951e-11		21.5243	6.92144		1.01308	0.11487
0.1388	9.356	0.1185	1.316					0.1801	9.149	0.1327	2.138					0.190002	5.58107	14.1347	1.92808e-11	0.560006	0.0110121	0.149952	8.25787e-11		18.4432	6.07253		0.496064	0.0607026
0.1388	9.57	0.1185	2.061					0.1802	8.713	0.1327	3.604					0.190102	5.57064	14.1105	1.92798e-11	0.560106	0.0110007	0.14953	8.25623e-11		19.9219	6.63705		0.433848	0.0613005
0.1389	8.679	0.1185	2.634					0.1803	8.227	0.1327	5.788					0.190202	5.55984	14.0855	1.92787e-11	0.560206	0.0110048	0.14925	8.25459e-11		17.8135	6.44899		0.375063	0.0369797
0.1389	9.285	0.1185	3.123					0.1803	9.688	0.1327	6.254					0.190302	5.54906	14.0605	1.92776e-11	0.560306	0.0110028	0.148913	8.25295e-11		15.548	5.5698		0.230074	0.0280412
0.1389	9.654	0.1185	3.492					0.1805	8.084	0.1327	6.67					0.190402	5.53735	14.0333	1.92765e-11	0.560406	0.0109702	0.148315	8.25132e-11		16.7776	6.28788		0.378841	0.0471476
0.139	8.493	0.1185	4.682					0.1805	9.957	0.1327	7.065					0.190502	5.5256	14.0061	1.92754e-11	0.560506	0.0109362	0.147708	8.24968e-11		16.9803	6.35605		1.10692	0.146026
0.139	8.63	0.1185	5.571					0.1806	9.478	0.1328	1.807					0.190602	5.51468	13.9806	1.92743e-11	0.560606	0.0109121	0.147181	8.24804e-11		17.4645	6.09148		0.916502	0.121916
0.139	8.686	0.1185	6.547					0.1807	8.206	0.1328	4.206					0.190702	5.50385	13.9553	1.92733e-11	0.560706	0.0108769	0.146566	8.24641e-11		18.9063	6.33657		0.578146	0.0548167
0.139	9.072	0.1185	7.143					0.1807	9.881	0.1328	6.044					0.190802	5.49277	13.9294	1.92721e-11	0.560806	0.0108402	0.145941	8.24477e-11		18.6296	6.57459		0.963598	0.127922
0.139	9.145	0.1186	2.025					0.1808	8.001	0.1328	7.019					0.190902	5.4822	13.9046	1.9271e-11	0.560906	0.0108197	0.145447	8.24313e-11		21.301	6.42971		0.867987	0.0645513
0.139	9.644	0.1186	4.584					0.1808	9.981	0.1329	0.406					0.191002	5.47155	13.8795	1.92699e-11	0.561006	0.0108	0.14496	8.2415e-11		22.003	6.88466		0.574253	0.0490812
0.139	9.9	0.1186	4.6					0.181	9.892	0.1329	0.851					0.191102	5.4602	13.8529	1.92688e-11	0.561106	0.0107818	0.144486	8.23986e-11		17.3514	6.23613		0.51075	0.0625389
0.1391	8.271	0.1186	5.317					0.1811	8.454	0.1329	5.93					0.191202	5.44902	13.8267	1.92677e-11	0.561206	0.0107703	0.14407	8.23823e-11		26.6517	7.04044		0.921932	0.0570415
0.1391	8.366	0.1186	5.547					0.1811	8.675	0.1329	7.563					0.191302	5.43833	13.8014	1.92666e-11	0.561306	0.0107329	0.143447	8.23659e-11		29.0959	7.2258		0.654606	0.0407456
0.1391	9.371	0.1187	2.605					0.1811	8.677	0.1329	7.816					0.191402	5.42817	13.7772	1.92654e-11	0.561406	0.0106859	0.14276	8.23496e-11		26.3504	6.85937		1.00608	0.0628684
0.1391	9.995	0.1187	3.821					0.1811	8.687	0.133	0.078					0.191502	5.41774	13.7525	1.92643e-11	0.561506	0.0106499	0.14215	8.23332e-11		22.2276	6.47898		0.260277	0.0191929
0.1392	9.708	0.1187	4.3					0.1812	9.222	0.133	0.128					0.191602	5.40739	13.7278	1.92631e-11	0.561606	0.0106054	0.141482	8.23169e-11		20.3754	7.02333		0.149752	0.0151424
0.1393	8.57	0.1187	5.479					0.1813	8.19	0.133	1.067					0.191702	5.39757	13.7043	1.9262e-11	0.561706	0.0105693	0.140874	8.23006e-11		18.4439	7.26881		0.228758	0.0672429
0.1393	9.048	0.1187	6.767					0.1813	8.283	0.133	1.646					0.191802	5.38822	13.6817	1.92608e-11	0.561806	0.0105746	0.140605	8.22842e-11		14.6708	5.5911		0.585404	0.125661
0.1393	9.386	0.1187	6.974					0.1813	9.252	0.133	4.506					0.191902	5.37976	13.661	1.92597e-11	0.561906	0.0105736	0.140282	8.22679e-11		15.7635	6.33452		0.123118	0.0214836
0.1394	9.363	0.1188	0.302					0.1814	9.558	0.133	4.778					0.192002	5.37289	13.6436	1.92585e-11	0.562006	0.0105617	0.139866	8.22516e-11		19.9479	6.54922		1.05019	0.134089
0.1395	8.401	0.1188	1.152					0.1815	8.373	0.133	5.741					0.192102	5.3654	13.6248	1.92574e-11	0.562106	0.0105993	0.139891	8.22353e-11		14.4099	5.82225		0.476328	0.0592466
0.1395	8.544	0.1188	1.774					0.1819	8.501	0.133	6.968					0.192202	5.35909	13.6085	1.92562e-11	0.562206	0.010608	0.139655	8.22189e-11		17.6163	7.0407		0.745917	0.080191
0.1395	8.546	0.1188	1.939					0.182	8.418	0.133	7.033					0.192302	5.35326	13.5932	1.9255e-11	0.562306	0.0106014	0.139287	8.22026e-11		16.4739	6.08216		0.174148	0.0229198
0.1395	8.728	0.1189	0.402					0.182	9.509	0.133	7.304					0.192402	5.34765	13.5783	1.92538e-11	0.562406	0.0106788	0.139688	8.21863e-11		18.755	7.00621		0.59794	0.0756828
0.1395	8.967	0.1189	0.444					0.1821	8.022	0.133	7.764					0.192502	5.34256	13.5644	1.92527e-11	0.562506	0.0107115	0.139672	8.217e-11		18.202	7.3567		0.233882	0.0266057
0.1395	9.36	0.1189	1.591					0.1821	9.716	0.1331	1.035					0.192602	5.33684	13.5492	1.92515e-11	0.562606	0.0107614	0.139817	8.21537e-11		19.8307	6.40157		0.435817	0.0428132
0.1395	9.488	0.1189	1.997					0.1822	8.295	0.1331	1.81					0.192702	5.33075	13.5333	1.92503e-11	0.562706	0.0109336	0.141147	8.21374e-11		22.4359	6.46273		1.17129	0.102758
0.1396	8.405	0.1189	2.032					0.1823	9.073	0.1331	2.898					0.192802	5.32588	13.5199	1.92491e-11	0.562806	0.0110465	0.141905	8.21211e-11		18.4067	6.5351		1.07031	0.116399
0.1396	8.576	0.1189	3.991					0.1824	8.241	0.1331	3.077					0.192902	5.32057	13.5055	1.92479e-11	0.562906	0.0110976	0.142073	8.21048e-11		15.7673	5.98535		1.15372	0.140848
0.1396	8.963	0.1189	5.74					0.1826	9.655	0.1331	3.624					0.193002	5.31503	13.4906	1.92467e-11	0.563006	0.0111577	0.142328	8.20885e-11		22.2095	6.65841		0.359705	0.0335294
0.1397	8.446	0.1189	5.804					0.1826	9.658	0.1331	3.865					0.193102	5.31097	13.4788	1.92455e-11	0.563106	0.0112064	0.142478	8.20722e-11		21.6451	6.96915		0.949547	0.0839029
0.1397	9.511	0.119	1.811					0.1829	9.051	0.1331	5.357					0.193202	5.30715	13.4674	1.92444e-11	0.563206	0.0113358	0.14341	8.20559e-11		18.4147	5.96789		0.558726	0.0533333
0.1398	8.087	0.119	3.638					0.183	8.866	0.1331	5.375					0.193302	5.30333	13.456	1.92432e-11	0.563306	0.0114186	0.143892	8.20397e-11		19.8441	6.60089		0.407187	0.0401027
0.1398	9.747	0.119	4.82					0.1831	8.214	0.1331	5.891					0.193402	5.29938	13.4443	1.9242e-11	0.563406	0.0114956	0.144322	8.20234e-11		20.1048	6.69288		0.201776	0.024376
0.1399	9.537	0.119	5.369					0.1831	8.293	0.1331	7.157					0.193502	5.29441	13.4306	1.92408e-11	0.563506	0.0116051	0.145072	8.20071e-11		18.8529	6.92042		0.97964	0.116903
0.14	8.135	0.1191	1.926					0.1832	9.868	0.1332	1.592					0.193602	5.29099	13.42	1.92396e-11	0.563606	0.0117332	0.146011	8.19909e-11		16.7374	6.17139		0.718023	0.0767081
0.14	8.432	0.1191	3.452					0.1833	8.392	0.1332	2.154					0.193702	5.28623	13.4066	1.92384e-11	0.563706	0.0118583	0.146928	8.19746e-11		17.2443	6.6478		0.445583	0.046056
0.14	8.463	0.1191	4.239					0.1834	8.521	0.1332	5.201					0.193802	5.28111	13.3926	1.92372e-11	0.563806	0.0119718	0.147736	8.19584e-11		17.0022	7.17527		0.639847	0.0864086
0.1401	8.584	0.1191	4.287					0.1834	9.376	0.1333	0.551					0.193902	5.27586	13.3782	1.92359e-11	0.563906	0.012076	0.148457	8.19421e-11		16.3378	6.1662		1.0106	0.10332
0.1401	9.018	0.1191	4.828					0.1837	8.668	0.1333	3.92					0.194002	5.2703	13.3632	1.92347e-11	0.564006	0.0122039	0.149419	8.19259e-11		19.3739	6.91201		0.174531	0.0173086
0.1401	9.602	0.1191	7.285					0.1838	9.241	0.1333	4.272					0.194102	5.26377	13.3462	1.92335e-11	0.564106	0.0122431	0.149515	8.19096e-11		19.7654	6.45618		0.3001	0.0311898
0.1401	9.986	0.1192	1.567					0.1839	9.203	0.1333	6.403					0.194202	5.25569	13.3259	1.92323e-11	0.564206	0.0122824	0.149614	8.18934e-11		18.5193	6.75492		0.296979	0.0323589
0.1402	8.474	0.1192	5.78					0.184	8.836	0.1333	7.948					0.194302	5.2477	13.3058	1.92311e-11	0.564306	0.0122769	0.149297	8.18772e-11		22.1388	6.86979		0.409669	0.0370348
0.1402	9.052	0.1192	7.539					0.1841	9.586	0.1333	7.959					0.194402	5.23969	13.2857	1.92299e-11	0.564406	0.0122651	0.148922	8.18609e-11		20.7469	6.45605		0.512214	0.0548565
0.1402	9.179	0.1193	0.559					0.1842	9.41	0.1334	0.403					0.194502	5.23143	13.265	1.92286e-11	0.564506	0.0122726	0.148723	8.18447e-11		15.5039	6.08116		0.798349	0.087871
0.1403	9.81	0.1193	0.921					0.1842	9.548	0.1334	1.595					0.194602	5.22271	13.2433	1.92274e-11	0.564606	0.0122515	0.14827	8.18285e-11		26.9579	7.3103		0.924714	0.077596
0.1404	8.053	0.1193	1.62					0.1843	8.389	0.1334	1.724					0.194702	5.21465	13.223	1.92262e-11	0.564706	0.0122364	0.14787	8.18123e-11		28.3097	6.76855		0.800217	0.0487604
0.1404	8.149	0.1193	3.517					0.1843	8.764	0.1334	1.875					0.194802	5.20597	13.2014	1.92249e-11	0.564806	0.012203	0.147315	8.17961e-11		24.916	7.1395		0.997638	0.0913168
0.1404	8.571	0.1193	4.199					0.1843	9.96	0.1334	2.208					0.194902	5.1975	13.1802	1.92237e-11	0.564906	0.0121521	0.146632	8.17798e-11		23.4915	6.86503		0.305453	0.0273738
0.1404	9.011	0.1193	4.702					0.1844	8.858	0.1334	4.675					0.195002	5.18876	13.1584	1.92225e-11	0.565006	0.0120943	0.14591	8.17636e-11		21.6829	6.86797		1.56346	0.16285
0.1404	9.199	0.1193	7.399					0.1844	9.551	0.1334	7.036					0.195102	5.18142	13.1394	1.92212e-11	0.565106	0.012035	0.145184	8.17474e-11		15.6923	6.86111		1.99943	0.40594
0.1404	9.853	0.1194	3.627					0.1845	8.667	0.1336	0.456					0.195202	5.17444	13.1212	1.92199e-11	0.565206	0.0119755	0.144459	8.17312e-11		14.9901	6.24785		0.116215	0.0194555
0.1405	8.223	0.1194	7.636					0.1846	8.3	0.1336	1.39					0.195302	5.16758	13.1033	1.92187e-11	0.565306	0.0119169	0.14374	8.1715e-11		16.9033	6.70796		0.396487	0.0530241
0.1405	9.852	0.1195	3.309					0.1849	8.064	0.1336	1.523					0.195402	5.16077	13.0854	1.92174e-11	0.565406	0.0118598	0.14303	8.16988e-11		19.8458	6.87327		0.374034	0.036643
0.1406	8.116	0.1195	3.969					0.1849	9.326	0.1336	1.805					0.195502	5.15434	13.0683	1.92162e-11	0.565506	0.0118042	0.14233	8.16826e-11		0	0		0	0
0.1406	8.738	0.1195	4.227					0.1849	9.515	0.1336	3.4					0.195602	5.14678	13.0488	1.92149e-11	0.565606	0.0117536	0.141658	8.16664e-11		16.6434	6.45051		0.729781	0.119489
0.1406	9.021	0.1195	4.917					0.1851	8.758	0.1336	6.447					0.195702	5.14066	13.0323	1.92136e-11	0.565706	0.0117142	0.141065	8.16502e-11		15.5966	6.00351		0.349479	0.0452842
0.1407	8.068	0.1196	1.616					0.1851	9.355	0.1337	0.363					0.195802	5.13433	13.0153	1.92124e-11	0.565806	0.0116641	0.1404	8.1634e-11		18.1426	6.60387		0.617103	0.0624254
0.1407	8.217	0.1196	1.949					0.1851	9.504	0.1337	5.634					0.195902	5.12804	12.9984	1.92111e-11	0.565906	0.011615	0.139742	8.16179e-11		18.37	6.43855		1.50261	0.215095
0.1407	9.893	0.1196	2.312					0.1853	9.648	0.1338	1.684					0.196002	5.12209	12.9822	1.92098e-11	0.566006	0.0115732	0.139135	8.16017e-11		16.6173	6.29644		1.28384	0.231418
0.1408	8.314	0.1196	2.643					0.1856	8.087	0.1338	5.08					0.196102	5.11636	12.9664	1.92085e-11	0.566106	0.0115266	0.138496	8.15855e-11		20.7106	6.69843		0.265852	0.0396968
0.1408	8.944	0.1196	3.477					0.1856	9.75	0.1339	1.946					0.196202	5.11037	12.95	1.92072e-11	0.566206	0.0115012	0.138012	8.15693e-11		21.0727	6.5433		0.22936	0.0213703
0.1408	8.999	0.1196	5.895					0.1858	8.272	0.1339	2.511					0.196302	5.10452	12.934	1.9206e-11	0.566306	0.0114621	0.137426	8.15531e-11		19.1599	6.51045		0.523744	0.0619027
0.1408	9.077	0.1196	7.152					0.1859	8.592	0.1339	4.787					0.196402	5.09853	12.9176	1.92047e-11	0.566406	0.0114339	0.136922	8.1537e-11		17.9413	6.77321		0.46737	0.0652816
0.1408	9.098	0.1196	7.177					0.1859	8.921	0.134	3.787					0.196502	5.09166	12.8995	1.92034e-11	0.566506	0.0113981	0.136362	8.15208e-11		23.4377	6.87629		0.943427	0.0746138
0.1408	9.684	0.1197	0.42					0.186	9.377	0.134	5.475					0.196602	5.08385	12.8793	1.92021e-11	0.566606	0.011352	0.135733	8.15046e-11		21.2558	6.47765		0.425013	0.0408524
0.1408	9.777	0.1197	1.439					0.186	9.973	0.134	7.577					0.196702	5.07652	12.8602	1.92008e-11	0.566706	0.0113056	0.135105	8.14885e-11		21.4458	6.59248		0.15922	0.0155944
0.1409	8.376	0.1197	3.502					0.1861	8.71	0.1341	2.193					0.196802	5.0708	12.8443	1.91995e-11	0.566806	0.0112688	0.134541	8.14723e-11		21.1647	6.74927		1.08488	0.117974
0.1409	8.478	0.1197	4.143					0.1863	8.996	0.1341	3.617					0.196902	5.06589	12.8301	1.91982e-11	0.566906	0.0112588	0.134182	8.14561e-11		18.9273	6.37453		0.39017	0.0476881
0.1409	8.631	0.1197	5.328					0.1863	9.42	0.1341	4.481					0.197002	5.06153	12.8169	1.91969e-11	0.567006	0.0112455	0.133798	8.144e-11		19.8717	6.6304		0.591226	0.0904644
0.1409	9.505	0.1197	7.296					0.1864	9.361	0.1341	5.63					0.197102	5.05729	12.804	1.91956e-11	0.567106	0.0112388	0.133469	8.14238e-11		17.6548	6.39181		0.309705	0.0310775
0.1409	9.844	0.1198	4.141					0.1865	8.033	0.1341	7.359					0.197202	5.05305	12.7911	1.91943e-11	0.567206	0.0112823	0.133572	8.14077e-11		15.7877	5.8151		0.184108	0.0227855
0.141	8.769	0.1199	1.037					0.1865	9.786	0.1342	5.991					0.197302	5.04963	12.7798	1.91929e-11	0.567306	0.0113663	0.134048	8.13915e-11		16.6321	6.25235		0.415641	0.053541
0.141	8.778	0.1199	2.552					0.1866	8.177	0.1342	6.747					0.197402	5.04637	12.7688	1.91916e-11	0.567406	0.0114556	0.134576	8.13754e-11		17.4549	6.57795		0.999002	0.127176
0.141	9.261	0.1199	2.91					0.1873	9.692	0.1343	2.158					0.197502	5.04244	12.7565	1.91903e-11	0.567506	0.0115012	0.134706	8.13593e-11		17.9406	6.37993		0.763417	0.100682
0.141	9.826	0.1199	4.57					0.1874	9.592	0.1343	5.167					0.197602	5.03752	12.7422	1.9189e-11	0.567606	0.0115515	0.134881	8.13431e-11		18.8626	6.37606		0.450329	0.0426976
0.1411	8.147	0.1199	5.468					0.1874	9.83	0.1343	5.242					0.197702	5.03311	12.7289	1.91877e-11	0.567706	0.0116452	0.135457	8.1327e-11		17.7769	6.2384		0.9964	0.126396
0.1411	8.491	0.1199	5.727					0.1875	8.094	0.1343	6.296					0.197802	5.02822	12.7146	1.91864e-11	0.567806	0.0117273	0.13593	8.13109e-11		20.9954	6.39196		0.713938	0.0522959
0.1411	8.714	0.1199	6.731					0.1875	9.081	0.1343	6.966					0.197902	5.02241	12.6985	1.9185e-11	0.567906	0.0119336	0.137591	8.12947e-11		22.7281	7.10409		0.490778	0.0414725
0.1411	9.416	0.1199	7.079					0.1875	9.121	0.1343	7.771					0.198002	5.01612	12.6814	1.91837e-11	0.568006	0.012157	0.139433	8.12786e-11		16.2269	5.81701		0.437433	0.053406
0.1411	9.682	0.1199	7.527					0.1876	8.149	0.1344	1.934					0.198102	5.01062	12.6659	1.91824e-11	0.568106	0.0124785	0.142254	8.12625e-11		25.7685	6.7125		0.726248	0.0447775
0.1412	8.309	0.12	0.038					0.1877	9.416	0.1345	0.322					0.198202	5.00454	12.6492	1.9181e-11	0.568206	0.0128223	0.145326	8.12464e-11		28.3557	6.89543		0.55273	0.0338471
0.1412	9.674	0.12	1.693					0.1879	8.313	0.1345	3.386					0.198302	4.99832	12.6322	1.91797e-11	0.568306	0.0131527	0.1483	8.12303e-11		25.2668	6.51124		0.994152	0.0615137
0.1413	8.031	0.12	4.912					0.1879	9.954	0.1345	6.435					0.198402	4.99195	12.6149	1.91784e-11	0.568406	0.0133871	0.150345	8.12142e-11		22.7314	6.70764		0.229312	0.0181691
0.1413	8.492	0.12	5.202					0.1882	9.009	0.1346	3.495					0.198502	4.98557	12.5976	1.9177e-11	0.568506	0.0135638	0.151833	8.11981e-11		19.8557	6.75882		0.12165	0.0127835
0.1413	8.537	0.12	7.346					0.1882	9.122	0.1346	4.559					0.198602	4.97892	12.5797	1.91757e-11	0.568606	0.0139463	0.1554	8.11821e-11		17.5464	6.76296		0.188612	0.0568504
0.1413	8.66	0.1201	1.417					0.1883	9.298	0.1346	5.57					0.198702	4.97238	12.562	1.91743e-11	0.568706	0.0143565	0.15929	8.1166e-11		13.1787	5.01594		0.575958	0.123978
0.1413	8.928	0.1201	2.549					0.1883	9.534	0.1346	6.253					0.198802	4.96688	12.5464	1.9173e-11	0.568806	0.0145824	0.161347	8.11499e-11		15.5594	6.226		0.110401	0.020671
0.1413	9.133	0.1201	5.098					0.1884	8.273	0.1347	0.391					0.198902	4.96215	12.5324	1.91716e-11	0.568906	0.0148724	0.16408	8.11339e-11		19.9619	6.58452		1.06043	0.130938
0.1413	9.69	0.1201	5.36					0.1885	8.28	0.1347	1.183					0.199002	4.95721	12.5179	1.91703e-11	0.569006	0.0151288	0.166495	8.11178e-11		15.5278	6.39103		0.372728	0.0463385
0.1413	9.737	0.1201	7.652					0.1886	8.059	0.1347	1.459					0.199102	4.95296	12.5048	1.91689e-11	0.569106	0.0152668	0.167706	8.11018e-11		17.4607	6.85223		0.638675	0.0693297
0.1414	8.428	0.1202	0.854					0.1887	8.266	0.1347	1.817					0.199202	4.94864	12.4915	1.91676e-11	0.569206	0.0155326	0.170251	8.10858e-11		15.7299	5.82225		0.158068	0.0222289
0.1414	8.445	0.1202	1.714					0.1887	8.703	0.1347	5.508					0.199302	4.94411	12.4778	1.91662e-11	0.569306	0.0159927	0.174831	8.10697e-11		17.8238	6.54017		0.544031	0.0672428
0.1414	9.031	0.1202	2.687					0.1887	9.136	0.1348	2.114					0.199402	4.9384	12.4618	1.91649e-11	0.569406	0.0162611	0.177472	8.10537e-11		17.7887	7.00754		0.182195	0.0207542
0.1415	8.007	0.1202	2.855					0.1887	9.339	0.1348	2.478					0.199502	4.93262	12.4456	1.91635e-11	0.569506	0.0164988	0.179812	8.10377e-11		20.9288	6.88527		0.455202	0.0449877
0.1415	8.259	0.1202	3.169					0.1887	9.397	0.1348	3.157					0.199602	4.92762	12.4309	1.91621e-11	0.569606	0.0165427	0.18012	8.10217e-11		22.6015	6.5834		0.991273	0.0855171
0.1415	8.325	0.1202	3.185					0.1889	9.046	0.1348	3.793					0.199702	4.92302	12.4171	1.91608e-11	0.569706	0.0166042	0.180614	8.10057e-11		20.2713	7.28609		1.10316	0.122518
0.1415	8.645	0.1202	3.21					0.1889	9.078	0.1348	4.582					0.199802	4.91861	12.4036	1.91594e-11	0.569806	0.0166667	0.18112	8.09897e-11		16.0869	6.1868		0.95162	0.114689
0.1415	9.24	0.1202	3.864					0.1889	9.48	0.1348	6.275					0.199902	4.91544	12.3926	1.9158e-11	0.569906	0.0166845	0.181162	8.09737e-11		22.4542	6.76185		0.294516	0.0273126
0.1415	9.478	0.1202	6.324					0.1889	9.699	0.1349	3.295					0.200002	4.91052	12.3781	1.91566e-11	0.570006	0.0166511	0.180686	8.09577e-11		21.0238	6.701		0.748569	0.0659538
0.1415	9.821	0.1202	7.338					0.1891	8.817	0.1349	5.264					0.200102	4.90563	12.3637	1.91553e-11	0.570106	0.0165986	0.180026	8.09417e-11		18.199	6.01584		0.64318	0.0591243
0.1415	9.884	0.1202	7.896					0.1893	8.929	0.1349	5.502					0.200202	4.90206	12.3518	1.91539e-11	0.570206	0.0165576	0.179475	8.09257e-11		19.3672	6.43077		0.320537	0.0316457
0.1416	8.92	0.1202	7.955					0.1895	8.18	0.135	0.177					0.200302	4.90063	12.3442	1.91525e-11	0.570306	0.0165038	0.178804	8.09097e-11		19.6689	6.52332		0.196058	0.023995
0.1416	9.063	0.1203	0.092					0.1895	8.7	0.135	5.219					0.200402	4.89806	12.3343	1.91511e-11	0.570406	0.0164855	0.178473	8.08937e-11		20.8255	7.62167		1.0323	0.121479
0.1416	9.103	0.1203	0.124					0.1895	9.767	0.1351	0.964					0.200502	4.89716	12.3277	1.91497e-11	0.570506	0.0164546	0.178018	8.08777e-11		16.1154	5.95622		0.573382	0.0609813
0.1416	9.198	0.1203	0.922					0.1897	8.799	0.1351	1.128					0.200602	4.89581	12.3203	1.91484e-11	0.570606	0.0165207	0.17855	8.08618e-11		17.542	6.72358		0.544496	0.058791
0.1416	9.497	0.1203	1.178					0.1899	8.97	0.1351	2.903					0.200702	4.89522	12.3143	1.9147e-11	0.570706	0.0166618	0.179876	8.08458e-11		18.8527	7.79236		0.620772	0.0808398
0.1416	9.906	0.1203	2.007					0.19	8.007	0.1351	3.979					0.200802	4.89431	12.3077	1.91456e-11	0.570806	0.0167806	0.180974	8.08298e-11		16.3672	6.21135		0.835188	0.0845585
0.1417	8.142	0.1203	2.543					0.1901	8.274	0.1351	4.172					0.200902	4.89346	12.3012	1.91442e-11	0.570906	0.0169113	0.182206	8.08139e-11		18.5627	6.53673		0.13596	0.0134932
0.1417	8.801	0.1203	3.035					0.1901	9.343	0.1351	4.483					0.201002	4.8927	12.295	1.91428e-11	0.571006	0.0170555	0.183589	8.07979e-11		20.3988	6.73678		0.233725	0.0242932
0.1417	9.562	0.1203	4.38					0.1907	9.657	0.1352	1.345					0.201102	4.89213	12.289	1.91415e-11	0.571106	0.017164	0.184601	8.07819e-11		19.3601	7.04481		0.243262	0.0268585
0.1417	9.65	0.1203	6.011					0.1909	8.343	0.1352	4.583					0.201202	4.89242	12.2848	1.91401e-11	0.571206	0.0173586	0.186539	8.0766e-11		21.4956	6.61725		0.348443	0.0313897
0.1417	9.664	0.1204	2.796					0.1909	8.74	0.1353	0.387					0.201302	4.89309	12.2813	1.91387e-11	0.571306	0.0174561	0.187451	8.07501e-11		20.5722	6.44959		0.398979	0.0427271
0.1417	9.828	0.1204	2.9					0.1909	8.796	0.1353	1.498					0.201402	4.89453	12.2793	1.91373e-11	0.571406	0.0175622	0.188461	8.07341e-11		16.7297	6.66042		0.629913	0.0691488
0.1417	9.912	0.1204	4.394					0.1911	8.1	0.1353	4.479					0.201502	4.89755	12.2803	1.91359e-11	0.571506	0.0176074	0.188824	8.07182e-11		27.3076	7.27944		0.852523	0.0662644
0.1418	8.192	0.1204	5.703					0.1911	9.04	0.1353	6.803					0.201602	4.90237	12.2848	1.91346e-11	0.571606	0.0176793	0.189474	8.07022e-11		28.1168	6.69673		1.15043	0.0738688
0.1418	8.349	0.1204	6.69					0.1912	8.108	0.1354	0.869					0.201702	4.90785	12.2905	1.91332e-11	0.571706	0.0176989	0.18957	8.06863e-11		24.863	7.03399		0.882212	0.0773074
0.1418	8.412	0.1204	7.754					0.1912	8.572	0.1354	5.537					0.201802	4.91232	12.2943	1.91318e-11	0.571806	0.0176978	0.189448	8.06704e-11		23.4011	6.81399		0.288162	0.0263106
0.1418	9.089	0.1205	3.177					0.1912	8.853	0.1355	2.325					0.201902	4.91696	12.2985	1.91304e-11	0.571906	0.017745	0.189838	8.06545e-11		20.8615	6.54945		1.56406	0.168609
0.1418	9.496	0.1205	5.578					0.1912	9.537	0.1355	6.757					0.202002	4.92377	12.3068	1.91291e-11	0.572006	0.0178121	0.190442	8.06386e-11		15.9376	6.83647		1.95208	0.383075
0.1418	9.573	0.1205	5.839					0.1913	8.927	0.1355	7.275					0.202102	4.92933	12.3128	1.91277e-11	0.572106	0.0181306	0.193749	8.06226e-11		15.5002	6.45308		0.623452	0.112468
0.1419	8.067	0.1205	6.476					0.1913	9.833	0.1357	1.115					0.202202	4.93363	12.3165	1.91263e-11	0.572206	0.0182133	0.194543	8.06067e-11		15.5734	6.08952		0.315151	0.0422901
0.1419	9.078	0.1206	2.471					0.1913	9.856	0.1357	5.244					0.202302	4.93746	12.3194	1.9125e-11	0.572306	0.0183237	0.195641	8.05908e-11		20.0694	6.90858		0.412184	0.0410996
0.1419	9.104	0.1206	2.666					0.1916	9.8	0.1357	5.682					0.202402	4.9401	12.3199	1.91236e-11	0.572406	0.0183933	0.196302	8.05749e-11		0	0		0	0
0.142	8.327	0.1206	2.831					0.1918	9.005	0.1357	7.882					0.202502	4.94267	12.3204	1.91223e-11	0.572506	0.0184779	0.19713	8.0559e-11		16.6554	6.44103		0.773962	0.123425
0.142	8.725	0.1206	4.387					0.1919	8.405	0.1358	0.405					0.202602	4.94478	12.3201	1.91209e-11	0.572606	0.0185243	0.197545	8.05431e-11		16.3994	6.40852		0.272175	0.0352675
0.142	9.032	0.1207	4.412					0.1919	8.777	0.1359	4.338					0.202702	4.94715	12.3202	1.91196e-11	0.572706	0.0186394	0.198713	8.05273e-11		17.8672	6.47703		0.482881	0.0488264
0.142	9.042	0.1207	5.495					0.1919	9.569	0.1359	4.63					0.202802	4.94859	12.3186	1.91182e-11	0.572806	0.0187096	0.199395	8.05114e-11		16.8159	5.84508		1.97315	0.309495
0.142	9.784	0.1207	6.5					0.192	9.836	0.1359	6.889					0.202902	4.95009	12.3172	1.91169e-11	0.572906	0.018752	0.199778	8.04955e-11		15.3259	5.7589		1.23131	0.222504
0.1421	8.21	0.1208	4.74					0.1922	9.81	0.1359	7.719					0.203002	4.9514	12.3154	1.91155e-11	0.573006	0.0187006	0.199159	8.04796e-11		21.3966	6.95117		0.389045	0.0537928
0.1421	8.252	0.1208	4.797					0.1923	8.083	0.136	2.551					0.203102	4.95355	12.3152	1.91142e-11	0.573106	0.0187021	0.199096	8.04638e-11		21.1221	6.59657		0.320651	0.0332147
0.1421	8.622	0.1208	4.889					0.1923	8.387	0.136	5.494					0.203202	4.95489	12.3134	1.91128e-11	0.573206	0.0187845	0.199914	8.04479e-11		19.2432	6.5622		0.467896	0.0552631
0.1421	8.753	0.1208	5.616					0.1923	9.288	0.136	6.648					0.203302	4.95848	12.316	1.91115e-11	0.573306	0.0188552	0.200607	8.0432e-11		18.8065	7.06609		0.364094	0.0508684
0.1421	9.203	0.1208	7.1					0.1923	9.5	0.1361	0.751					0.203402	4.96294	12.3202	1.91101e-11	0.573406	0.0188874	0.200882	8.04162e-11		22.9655	6.68841		0.770237	0.0605879
0.1422	8.118	0.1209	2.399					0.1923	9.742	0.1361	3.392					0.203502	4.96827	12.3262	1.91088e-11	0.573506	0.0188552	0.200467	8.04003e-11		20.9741	6.43249		0.362877	0.0348141
0.1422	8.169	0.121	0.61					0.1924	9.461	0.1361	7.032					0.203602	4.97454	12.3339	1.91075e-11	0.573606	0.0188448	0.20028	8.03845e-11		20.4362	6.2633		0.124001	0.0121451
0.1422	8.437	0.121	6.707					0.1925	9.27	0.1361	7.734					0.203702	4.98102	12.342	1.91061e-11	0.573706	0.0188674	0.20045	8.03686e-11		20.6641	6.56281		0.931133	0.0980315
0.1422	8.667	0.1211	2.915					0.1925	9.983	0.1362	5.192					0.203802	4.98541	12.3462	1.91048e-11	0.573806	0.0188493	0.200182	8.03528e-11		19.9963	6.8439		0.304373	0.0372422
0.1422	9.96	0.1211	3.023					0.1926	8.107	0.1363	2.902					0.203902	4.99212	12.3549	1.91035e-11	0.573906	0.0188257	0.199855	8.03369e-11		19.926	6.65208		1.11724	0.178436
0.1422	9.999	0.1211	7.25					0.1926	8.548	0.1363	5.074					0.204002	4.99837	12.3627	1.91021e-11	0.574006	0.0188845	0.200416	8.03211e-11		17.0088	6.14588		0.499505	0.0550365
0.1423	8.695	0.1211	7.77					0.1927	8.644	0.1364	0.837					0.204102	5.00503	12.3713	1.91008e-11	0.574106	0.0189254	0.200784	8.03052e-11		16.0207	6.01262		0.264072	0.0363547
0.1423	9.003	0.1212	0.335					0.1927	8.789	0.1364	1.565					0.204202	5.01359	12.3835	1.90995e-11	0.574206	0.0189342	0.200805	8.02894e-11		16.9282	6.40785		0.576915	0.0744009
0.1423	9.123	0.1212	3.054					0.1928	8.709	0.1364	3.074					0.204302	5.02243	12.3962	1.90982e-11	0.574306	0.0190066	0.201519	8.02736e-11		18.006	6.77959		0.813886	0.102507
0.1423	9.773	0.1212	5.894					0.1928	8.782	0.1364	6.145					0.204402	5.03092	12.4084	1.90969e-11	0.574406	0.0191129	0.202608	8.02577e-11		18.4844	6.625		0.603866	0.0794919
0.1424	8.08	0.1212	7.234					0.1928	9.556	0.1364	6.917					0.204502	5.04016	12.422	1.90956e-11	0.574506	0.0192117	0.203621	8.02419e-11		19.2587	6.57861		0.350726	0.0332539
0.1424	8.976	0.1212	7.743					0.1929	9.424	0.1365	0.507					0.204602	5.05049	12.4377	1.90943e-11	0.574606	0.0192263	0.203716	8.02261e-11		17.4388	6.15838		0.781533	0.0988694
0.1424	9.303	0.1213	1.669					0.193	8.093	0.1365	5.052					0.204702	5.06087	12.4535	1.9093e-11	0.574706	0.0192301	0.203693	8.02103e-11		21.6965	6.72161		0.580684	0.0422914
0.1425	8.244	0.1213	5.748					0.193	8.43	0.1366	0.218					0.204802	5.0703	12.4676	1.90917e-11	0.574806	0.0193229	0.204645	8.01945e-11		22.358	6.89866		0.458853	0.039406
0.1425	8.795	0.1213	7.694					0.193	9.456	0.1366	2.097					0.204902	5.08076	12.4837	1.90904e-11	0.574906	0.0193888	0.205306	8.01787e-11		15.2755	5.51314		0.414788	0.0506239
0.1425	9.698	0.1214	1.865					0.193	9.512	0.1367	1.094					0.205002	5.0927	12.5026	1.90891e-11	0.575006	0.0195537	0.20706	8.01629e-11		24.9723	6.48273		0.565658	0.0348754
0.1426	8.201	0.1214	5.688					0.1931	8.162	0.1367	7.595					0.205102	5.10612	12.5243	1.90879e-11	0.575106	0.0197572	0.20925	8.01471e-11		26.8964	6.44562		0.487045	0.0295644
0.1426	8.678	0.1214	6.136					0.1931	8.537	0.1369	0.941					0.205202	5.11981	12.5465	1.90866e-11	0.575206	0.0198857	0.210629	8.01313e-11		24.3708	6.29582		0.950509	0.0573523
0.1426	8.811	0.1214	6.689					0.1931	8.695	0.1369	3.017					0.205302	5.1341	12.5699	1.90853e-11	0.575306	0.0200234	0.212119	8.01155e-11		22.4747	6.63246		0.185239	0.0150134
0.1426	9.462	0.1214	7.353					0.1931	9.677	0.137	4.721					0.205402	5.14942	12.5952	1.90841e-11	0.575406	0.0200773	0.212682	8.00997e-11		19.8676	6.74316		0.0947672	0.00996982
0.1426	9.614	0.1214	7.632					0.1933	8.198	0.137	7.594					0.205502	5.16409	12.6195	1.90828e-11	0.575506	0.0201826	0.213823	8.00839e-11		16.286	6.18273		0.149738	0.0457257
0.1426	9.712	0.1215	1.117					0.1933	8.232	0.1371	2.173					0.205602	5.1783	12.643	1.90816e-11	0.575606	0.020321	0.21534	8.00681e-11		12.7079	4.96063		0.593583	0.128222
0.1426	9.805	0.1215	4.312					0.1933	8.281	0.1372	1.096					0.205702	5.19302	12.6675	1.90804e-11	0.575706	0.0204067	0.216275	8.00524e-11		15.2464	6.0893		0.106356	0.0220249
0.1427	8.649	0.1215	6.326					0.1933	8.737	0.1372	1.294					0.205802	5.20597	12.6889	1.90792e-11	0.575806	0.0204739	0.217006	8.00366e-11		19.6695	6.48593		0.830059	0.102235
0.1427	8.856	0.1215	6.587					0.1933	9.079	0.1372	2.053					0.205902	5.21653	12.706	1.9078e-11	0.575906	0.0205251	0.217562	8.00209e-11		17.0179	7.02188		0.290306	0.0360934
0.1427	8.899	0.1215	7.124					0.1935	8.724	0.1372	2.923					0.206002	5.22889	12.7265	1.90767e-11	0.576006	0.0205151	0.217432	8.00051e-11		17.0501	6.59899		0.839765	0.0927881
0.1427	9.153	0.1216	1.753					0.1935	9.535	0.1372	3.824					0.206102	5.24109	12.7467	1.90755e-11	0.576106	0.0205282	0.217558	7.99893e-11		16.3789	6.21581		0.378477	0.0536656
0.1427	9.547	0.1216	4.236					0.1935	9.729	0.1373	1.922					0.206202	5.25338	12.7672	1.90744e-11	0.576206	0.0206039	0.21839	7.99736e-11		16.3764	5.94309		0.53038	0.0639363
0.1428	8.313	0.1216	7.927					0.1935	9.905	0.1373	4.302					0.206302	5.26501	12.7865	1.90732e-11	0.576306	0.0206496	0.218889	7.99578e-11		17.0781	6.6053		0.152035	0.0182136
0.1428	8.531	0.1217	2.705					0.1936	9.789	0.1374	2.031					0.206402	5.27704	12.8067	1.9072e-11	0.576406	0.020679	0.219203	7.99421e-11		22.3123	7.34715		0.367601	0.036249
0.1428	9.142	0.1217	3.161					0.1937	8.837	0.1374	2.624					0.206502	5.28792	12.8248	1.90708e-11	0.576506	0.0207615	0.220119	7.99264e-11		22.4036	6.54976		1.45278	0.131068
0.1428	9.518	0.1217	4.876					0.1938	8.583	0.1374	4.635					0.206602	5.29975	12.8447	1.90696e-11	0.576606	0.0207571	0.220058	7.99106e-11		21.0232	7.42745		0.874734	0.0966162
0.1429	8.311	0.1217	7.68					0.1938	9.006	0.1374	4.867					0.206702	5.31193	12.8654	1.90685e-11	0.576706	0.0208717	0.22134	7.98949e-11		16.8634	6.55183		0.914651	0.107174
0.1429	8.386	0.1218	1.98					0.1938	9.232	0.1374	7.661					0.206802	5.32142	12.8811	1.90673e-11	0.576806	0.0210549	0.2234	7.98792e-11		22.5409	6.78815		0.229446	0.021278
0.1429	8.842	0.1218	3.278					0.1938	9.539	0.1375	0.418					0.206902	5.33082	12.8967	1.90662e-11	0.576906	0.0211028	0.223944	7.98634e-11		21.1057	6.73599		0.641312	0.0557695
0.1429	9.262	0.1218	3.754					0.1938	9.976	0.1375	1.755					0.207002	5.33912	12.9103	1.9065e-11	0.577006	0.0211798	0.224819	7.98477e-11		18.6008	6.29308		0.523894	0.047801
0.143	8.144	0.1218	4.059					0.1939	8.688	0.1375	1.978					0.207102	5.34688	12.923	1.90639e-11	0.577106	0.0213622	0.226895	7.9832e-11		18.9803	6.3259		0.375675	0.0386489
0.143	8.64	0.1218	5.538					0.1939	9.814	0.1375	4.905					0.207202	5.35629	12.9388	1.90627e-11	0.577206	0.0215078	0.228567	7.98163e-11		19.4406	6.4676		0.153294	0.0187735
0.143	8.74	0.1218	6.511					0.194	8.431	0.1376	2.323					0.207302	5.36544	12.9542	1.90616e-11	0.577306	0.0216567	0.230288	7.98006e-11		21.6198	7.70852		0.848509	0.0984813
0.143	9.11	0.1218	6.896					0.194	9.115	0.1376	6.392					0.207402	5.3739	12.9683	1.90605e-11	0.577406	0.0217146	0.230976	7.97849e-11		16.682	6.2868		0.44917	0.0477693
0.143	9.348	0.1218	7.595					0.1941	9.19	0.1376	6.79					0.207502	5.382	12.9818	1.90593e-11	0.577506	0.0219272	0.233435	7.97692e-11		17.5285	6.66197		0.505834	0.054745
0.143	9.476	0.1219	0.824					0.1941	9.498	0.1376	7.713					0.207602	5.38833	12.992	1.90582e-11	0.577606	0.0221833	0.236401	7.97535e-11		19.7436	7.8792		0.492032	0.0638704
0.143	9.842	0.1219	3.751					0.1943	9.002	0.1379	0.057					0.207702	5.39775	13.0081	1.90571e-11	0.577706	0.0224359	0.239353	7.97378e-11		17.0073	6.52361		0.656837	0.0663955
0.1431	8.186	0.1219	3.988					0.1943	9.113	0.1379	7.132					0.207802	5.40569	13.0214	1.9056e-11	0.577806	0.0225438	0.240668	7.97221e-11		18.2021	6.4012		0.106305	0.0106758
0.1431	8.749	0.1219	4.705					0.1944	9.705	0.138	6.14					0.207902	5.41511	13.0376	1.90549e-11	0.577906	0.0225501	0.240799	7.97065e-11		20.5107	6.76615		0.182242	0.0189713
0.1431	8.875	0.1219	7.509					0.1945	8.073	0.138	6.464					0.208002	5.42352	13.052	1.90538e-11	0.578006	0.0224918	0.240175	7.96908e-11		19.6005	7.04642		0.19297	0.0214662
0.1431	9.886	0.122	1.213					0.1945	8.287	0.1381	4.267					0.208102	5.43249	13.0674	1.90527e-11	0.578106	0.0224253	0.239453	7.96751e-11		21.4396	6.63235		0.278007	0.0251301
0.1433	8.454	0.122	7.553					0.1945	8.846	0.1382	7.232					0.208202	5.44221	13.0843	1.90516e-11	0.578206	0.0223577	0.238719	7.96595e-11		20.8234	6.59416		0.335812	0.0357338
0.1433	8.705	0.1221	2.463					0.1946	8.935	0.1383	2.505					0.208302	5.45215	13.1017	1.90505e-11	0.578306	0.0222857	0.237932	7.96438e-11		17.3861	6.87635		0.490706	0.0538691
0.1433	8.783	0.1221	3.459					0.1947	8.86	0.1383	4.782					0.208402	5.46273	13.1203	1.90494e-11	0.578406	0.0221935	0.236923	7.96281e-11		27.2024	7.12033		0.696766	0.0530441
0.1433	9.336	0.1221	3.693					0.1948	8.602	0.1383	7.745					0.208502	5.47392	13.1401	1.90483e-11	0.578506	0.0221038	0.235939	7.96125e-11		27.8576	6.62301		1.3505	0.0850185
0.1434	8.353	0.1221	4.733					0.1948	9.421	0.1385	0.612					0.208602	5.48605	13.1617	1.90473e-11	0.578606	0.0220111	0.234923	7.95968e-11		23.9659	6.69027		0.860854	0.0711276
0.1434	8.382	0.1221	5.551					0.1948	9.607	0.1385	5.283					0.208702	5.49841	13.1839	1.90462e-11	0.578706	0.0219169	0.233891	7.95812e-11		23.5001	6.8342		0.708884	0.0681433
0.1434	8.718	0.1221	6.257					0.195	8.044	0.1385	6.851					0.208802	5.51105	13.2066	1.90451e-11	0.578806	0.0218171	0.232802	7.95655e-11		20.4148	6.42479		1.25364	0.133744
0.1434	8.871	0.1222	4.872					0.195	8.376	0.1386	3.213					0.208902	5.5221	13.2265	1.90441e-11	0.578906	0.0217339	0.231885	7.95499e-11		15.5314	6.53633		1.54556	0.300737
0.1434	9.473	0.1222	6.623					0.1952	9.523	0.1387	2.501					0.209002	5.53429	13.2485	1.9043e-11	0.579006	0.0216673	0.231146	7.95342e-11		15.6478	6.46528		0.716265	0.125409
0.1434	9.627	0.1222	7.513					0.1952	9.952	0.1388	0.145					0.209102	5.54526	13.2684	1.9042e-11	0.579106	0.0216252	0.230679	7.95186e-11		14.7614	5.75849		0.250273	0.0337909
0.1434	9.685	0.1222	7.756					0.1953	8.888	0.1388	2.206					0.209202	5.55861	13.2927	1.9041e-11	0.579206	0.0215495	0.229838	7.95029e-11		20.5749	7.0463		0.327348	0.0326545
0.1434	9.724	0.1223	3.242					0.1953	9.772	0.1388	3.994					0.209302	5.571	13.3154	1.90399e-11	0.579306	0.0214974	0.229255	7.94873e-11		0	0		0	0
0.1436	8.276	0.1223	3.434					0.1954	9.769	0.1388	6.054					0.209402	5.58292	13.3373	1.90389e-11	0.579406	0.0214345	0.228552	7.94716e-11		16.4358	6.32978		0.791934	0.122747
0.1436	8.433	0.1223	4.003					0.1955	9.259	0.1389	1.522					0.209502	5.59397	13.3576	1.90379e-11	0.579506	0.0213845	0.227989	7.9456e-11		16.1595	6.28981		0.21197	0.0274664
0.1436	9.068	0.1223	5.158					0.1957	8.6	0.1389	2.65					0.209602	5.60428	13.3766	1.90369e-11	0.579606	0.0213757	0.227888	7.94404e-11		17.7945	6.45152		0.376075	0.0380268
0.1436	9.117	0.1224	0.105					0.1958	8.26	0.139	1.142					0.209702	5.61632	13.3989	1.90359e-11	0.579706	0.021456	0.228798	7.94247e-11		15.2755	5.31393		2.04787	0.328846
0.1436	9.448	0.1224	0.859					0.1958	8.48	0.139	1.913					0.209802	5.62776	13.4201	1.90349e-11	0.579806	0.0214728	0.22899	7.94091e-11		14.5066	5.48931		1.00356	0.180605
0.1437	8.696	0.1224	0.963					0.1958	9.652	0.139	2.328					0.209902	5.64026	13.4434	1.90339e-11	0.579906	0.0214441	0.228666	7.93935e-11		21.4298	6.90595		0.309461	0.0427498
0.1437	8.926	0.1224	1.527					0.1959	8.765	0.139	2.953					0.210002	5.65256	13.4664	1.90329e-11	0.580006	0.0214231	0.228427	7.93779e-11		21.6765	6.82979		0.264766	0.0276238
0.1437	9.44	0.1224	3.157					0.1959	9.249	0.139	3.179					0.210102	5.66403	13.488	1.90319e-11	0.580106	0.0213826	0.227969	7.93622e-11		19.3437	6.61626		0.556985	0.0674934
0.1437	9.781	0.1224	3.27					0.1959	9.947	0.1391	2.237					0.210202	5.67667	13.5118	1.90309e-11	0.580206	0.0212986	0.227037	7.93466e-11		18.7565	6.93776		0.283756	0.0396647
0.1437	9.956	0.1224	3.425					0.196	8.111	0.1391	2.453					0.210302	5.68676	13.5309	1.903e-11	0.580306	0.0212117	0.226075	7.9331e-11		22.1303	6.43129		0.601663	0.0472962
0.1438	9.064	0.1224	3.528					0.196	9.067	0.1391	5.042					0.210402	5.69678	13.5499	1.9029e-11	0.580406	0.021144	0.225313	7.93154e-11		21.8469	6.8223		0.302761	0.0290829
0.1439	8.296	0.1224	3.797					0.196	9.109	0.1391	7.44					0.210502	5.7056	13.5667	1.90281e-11	0.580506	0.0210682	0.224464	7.92998e-11		20.1401	6.2573		0.0980126	0.00982772
0.1439	8.956	0.1224	5.608					0.1961	8.184	0.1392	1.632					0.210602	5.71497	13.5847	1.90271e-11	0.580606	0.0209978	0.22367	7.92842e-11		20.2148	6.42598		0.773566	0.0801586
0.144	8.138	0.1224	5.99					0.1961	8.652	0.1392	2.912					0.210702	5.72421	13.6024	1.90262e-11	0.580706	0.0209311	0.222915	7.92686e-11		20.0996	6.83844		0.243067	0.030032
0.144	8.896	0.1224	6.352					0.1961	8.887	0.1392	4.536					0.210802	5.73452	13.6222	1.90252e-11	0.580806	0.0208753	0.222276	7.9253e-11		18.9029	6.26715		0.977129	0.153525
0.144	9.027	0.1224	7.8					0.1961	9.354	0.1393	4.861					0.210902	5.74633	13.6449	1.90243e-11	0.580906	0.0208209	0.22165	7.92374e-11		16.489	5.98842		0.599112	0.0664952
0.144	9.553	0.1225	3.331					0.1962	8.959	0.1393	6.526					0.211002	5.75733	13.6662	1.90233e-11	0.581006	0.0207482	0.22083	7.92218e-11		16.3127	6.20007		0.682881	0.0906784
0.144	9.725	0.1225	4.168					0.1962	9.02	0.1394	0.543					0.211102	5.76754	13.686	1.90224e-11	0.581106	0.0206662	0.219915	7.92062e-11		16.9721	6.42245		0.506433	0.0648989
0.1441	8.937	0.1225	4.353					0.1964	8.641	0.1394	2.636					0.211202	5.7764	13.7034	1.90215e-11	0.581206	0.0205938	0.219095	7.91906e-11		18.1055	6.76576		0.743056	0.0911248
0.1441	9.709	0.1225	5.347					0.1965	8.062	0.1394	4.034					0.211302	5.78417	13.7187	1.90206e-11	0.581306	0.0205661	0.218751	7.9175e-11		18.2948	6.53434		0.477653	0.0628449
0.1442	8.24	0.1225	5.89					0.1965	9.108	0.1394	7.016					0.211402	5.79218	13.7345	1.90197e-11	0.581406	0.0204957	0.217952	7.91594e-11		19.2467	6.58213		0.299828	0.0289037
0.1442	8.337	0.1225	6.296					0.1965	9.139	0.1395	0.073					0.211502	5.80156	13.753	1.90188e-11	0.581506	0.0204348	0.21725	7.91438e-11		17.3808	6.20295		0.618636	0.0779189
0.1442	8.992	0.1225	7.249					0.1968	8.957	0.1395	0.106					0.211602	5.80867	13.7672	1.90179e-11	0.581606	0.0203771	0.21658	7.91282e-11		22.2242	6.90614		0.585989	0.0415413
0.1442	9.584	0.1226	0.911					0.1969	8.986	0.1395	2.876					0.211702	5.81452	13.7791	1.9017e-11	0.581706	0.0203355	0.216079	7.91127e-11		21.5772	6.59623		0.451776	0.0394529
0.1443	8.153	0.1226	1.383					0.1969	9.907	0.1395	7.648					0.211802	5.81779	13.786	1.90161e-11	0.581806	0.0202543	0.21517	7.90971e-11		14.56	5.33615		0.331686	0.0406074
0.1444	8.513	0.1226	1.617					0.197	8.001	0.1396	0.127					0.211902	5.82101	13.7928	1.90152e-11	0.581906	0.0201836	0.214365	7.90815e-11		24.0558	6.2594		0.444145	0.0273497
0.1444	9.691	0.1226	3.413					0.197	8.069	0.1396	0.439					0.212002	5.82451	13.8002	1.90143e-11	0.582006	0.0201296	0.21373	7.90659e-11		25.2733	6.04527		0.379572	0.0230421
0.1445	8.082	0.1226	5.676					0.1971	8.742	0.1397	3.665					0.212102	5.82648	13.8046	1.90134e-11	0.582106	0.0200422	0.212763	7.90504e-11		23.8992	6.25633		0.767018	0.0458692
0.1445	8.916	0.1227	1.523					0.1971	9.15	0.1397	5.779					0.212202	5.82816	13.8084	1.90125e-11	0.582206	0.0199623	0.211867	7.90348e-11		22.2849	6.59111		0.144279	0.0116974
0.1445	9.945	0.1227	5.883					0.1973	8.56	0.1397	6.126					0.212302	5.8294	13.8114	1.90116e-11	0.582306	0.0198727	0.210881	7.90192e-11		19.8434	6.7132		0.0742004	0.00789051
0.1447	9.963	0.1227	5.993					0.1974	8.628	0.1399	0.779					0.212402	5.8304	13.8139	1.90107e-11	0.582406	0.0197837	0.209902	7.90037e-11		14.6638	5.52032		0.12059	0.0380986
0.1448	8.019	0.1227	6.698					0.1974	9.621	0.1399	3.992					0.212502	5.8305	13.8147	1.90098e-11	0.582506	0.0196904	0.208889	7.89881e-11		13.4689	5.49486		0.766811	0.170096
0.1448	8.538	0.1227	7.446					0.1975	9.912	0.1399	5.845					0.212602	5.83079	13.8158	1.90089e-11	0.582606	0.0195925	0.207847	7.89725e-11		15.4111	6.18493		0.152329	0.0338492
0.1448	8.851	0.1228	0.393					0.1976	8.435	0.1399	7.838					0.212702	5.83175	13.8183	1.90081e-11	0.582706	0.0194958	0.206813	7.8957e-11		19.0729	6.29619		0.647053	0.0796718
0.1448	9.899	0.1228	2.224					0.1976	8.53	0.14	2.033					0.212802	5.83264	13.8206	1.90072e-11	0.582806	0.0194001	0.205788	7.89414e-11		17.6269	7.14778		0.226109	0.0281171
0.1449	9.341	0.1228	2.768					0.1976	8.618	0.14	4.849					0.212902	5.83412	13.8241	1.90063e-11	0.582906	0.0193042	0.204763	7.89259e-11		16.6499	6.39014		0.782624	0.0856525
0.145	8.127	0.1228	7.033					0.1977	8.245	0.1401	0.75					0.213002	5.83575	13.8279	1.90054e-11	0.583006	0.0192084	0.203743	7.89103e-11		17.2779	6.62629		0.775716	0.100164
0.145	8.216	0.1229	2.886					0.1977	9.682	0.1401	1.701					0.213102	5.83607	13.8291	1.90045e-11	0.583106	0.0191138	0.20273	7.88948e-11		15.355	5.59181		0.477908	0.0570958
0.1451	9.594	0.1229	3.572					0.1978	8.903	0.1402	0.907					0.213202	5.83619	13.8299	1.90036e-11	0.583206	0.0190189	0.201719	7.88792e-11		16.669	6.39582		0.205098	0.0305931
0.1452	9.534	0.1229	5.307					0.1978	9.982	0.1402	2.037					0.213302	5.8367	13.8315	1.90028e-11	0.583306	0.0189239	0.200711	7.88637e-11		22.6182	7.31393		0.428241	0.0432309
0.1453	9.066	0.1229	6.704					0.1979	8.406	0.1402	4.846					0.213402	5.83957	13.8377	1.90019e-11	0.583406	0.0188298	0.199709	7.88481e-11		22.3975	6.59504		1.65225	0.150996
0.1453	9.07	0.1229	7.473					0.1979	8.595	0.1402	5.132					0.213502	5.84278	13.8446	1.9001e-11	0.583506	0.0187372	0.198717	7.88326e-11		19.9329	6.87104		0.683446	0.0754071
0.1453	9.513	0.123	0.307					0.1979	8.915	0.1403	4.599					0.213602	5.84569	13.851	1.90001e-11	0.583606	0.0186548	0.1978	7.8817e-11		17.6072	6.83413		0.818361	0.0944611
0.1454	8.427	0.123	6.72					0.1979	9.953	0.1403	5.87					0.213702	5.84911	13.8583	1.89992e-11	0.583706	0.0185805	0.196954	7.88015e-11		22.7587	6.86121		0.178694	0.0165718
0.1454	9.661	0.123	7.077					0.198	8.65	0.1405	0.242					0.213802	5.85209	13.8648	1.89984e-11	0.583806	0.0185482	0.196505	7.87859e-11		21.2473	6.7817		0.502683	0.0436475
0.1455	8.969	0.123	7.797					0.198	9.012	0.1405	1.525					0.213902	5.85604	13.8732	1.89975e-11	0.583906	0.018507	0.19597	7.87704e-11		19.9145	6.88449		0.51318	0.046611
0.1455	9.221	0.1231	2.006					0.1982	9.506	0.1405	2.958					0.214002	5.86034	13.8823	1.89966e-11	0.584006	0.0184571	0.195348	7.87549e-11		19.0235	6.40105		0.471828	0.048767
0.1456	9.609	0.1231	7.317					0.1983	8.256	0.1405	4.309					0.214102	5.86517	13.8925	1.89957e-11	0.584106	0.0184087	0.194742	7.87393e-11		20.1475	6.78121		0.134153	0.0171976
0.1457	8.924	0.1231	7.449					0.1984	8.692	0.1405	6.583					0.214202	5.86968	13.9021	1.89949e-11	0.584206	0.0183522	0.194057	7.87238e-11		21.8284	7.5622		0.700228	0.0803725
0.1457	9.424	0.1232	1.622					0.1984	8.842	0.1405	7.871					0.214302	5.87525	13.9137	1.8994e-11	0.584306	0.0182836	0.193263	7.87083e-11		17.9652	6.85737		0.366401	0.0392963
0.1457	9.444	0.1232	1.899					0.1986	8.012	0.1406	3.541					0.214402	5.88004	13.9239	1.89932e-11	0.584406	0.0182114	0.192436	7.86928e-11		16.6671	6.26023		0.417953	0.0453881
0.1458	8.226	0.1232	3.967					0.1986	9.019	0.1406	4.731					0.214502	5.88418	13.9328	1.89923e-11	0.584506	0.0181374	0.191595	7.86773e-11		19.6218	7.56151		0.385808	0.0500747
0.1458	8.36	0.1232	4.154					0.1987	9.598	0.1407	4.011					0.214602	5.88885	13.9428	1.89914e-11	0.584606	0.0180583	0.190714	7.86617e-11		18.0446	6.94037		0.51227	0.051785
0.1458	8.565	0.1232	6.244					0.1987	9.622	0.1407	6.825					0.214702	5.89278	13.9514	1.89906e-11	0.584706	0.0179852	0.18988	7.86462e-11		17.8916	6.30344		0.182018	0.0246303
0.1459	8.697	0.1233	0.209					0.1987	9.777	0.1407	7.773					0.214802	5.89651	13.9596	1.89897e-11	0.584806	0.0179321	0.189225	7.86307e-11		20.6089	6.78218		0.171593	0.019188
0.1459	8.936	0.1233	0.734					0.1987	9.929	0.1408	0.628					0.214902	5.90025	13.9679	1.89889e-11	0.584906	0.0179126	0.18889	7.86152e-11		19.328	6.84863		0.154959	0.0175866
0.1459	9.41	0.1233	1.192					0.1988	8.882	0.1408	5.546					0.215002	5.90536	13.9788	1.8988e-11	0.585006	0.0178733	0.188364	7.85997e-11		22.3453	6.97667		0.219225	0.0199039
0.146	9.392	0.1233	2.632					0.1988	9.387	0.1408	7.564					0.215102	5.91161	13.992	1.89872e-11	0.585106	0.0178204	0.18771	7.85842e-11		21.1678	6.74544		0.343397	0.0357483
0.146	9.481	0.1233	4.217					0.1988	9.422	0.1409	7.002					0.215202	5.91947	14.0083	1.89863e-11	0.585206	0.0178569	0.187931	7.85687e-11		17.7711	6.94964		0.383442	0.0421302
0.1462	8.215	0.1233	6.97					0.1989	9.902	0.141	1.056					0.215302	5.92605	14.0222	1.89855e-11	0.585306	0.0179103	0.188324	7.85532e-11		26.8456	6.92731		0.619786	0.0447475
0.1462	8.798	0.1234	0.32					0.199	9.404	0.141	2.095					0.215402	5.93032	14.0316	1.89847e-11	0.585406	0.0179106	0.188185	7.85377e-11		28.1641	6.73149		1.55689	0.0993211
0.1465	8.231	0.1234	0.562					0.1991	8.413	0.141	5.829					0.215502	5.93342	14.0388	1.89838e-11	0.585506	0.0179017	0.187954	7.85222e-11		23.1174	6.43931		0.755996	0.0608204
0.1465	8.577	0.1234	1.703					0.1991	8.529	0.1411	4.689					0.215602	5.93671	14.0464	1.8983e-11	0.585606	0.0178874	0.187669	7.85067e-11		23.1019	6.68632		1.20303	0.115169
0.1465	9.222	0.1234	2.221					0.1991	9.008	0.1411	5.843					0.215702	5.93857	14.0512	1.89822e-11	0.585706	0.0178621	0.187278	7.84912e-11		20.6887	6.58899		0.977469	0.104213
0.1465	9.324	0.1234	6.138					0.1992	9.039	0.1412	7.672					0.215802	5.9393	14.0538	1.89814e-11	0.585806	0.0178754	0.187266	7.84757e-11		15.3846	6.40999		1.23952	0.23769
0.1465	9.587	0.1234	7.026					0.1992	9.776	0.1414	1.064					0.215902	5.93955	14.0554	1.89805e-11	0.585906	0.0178542	0.186914	7.84603e-11		15.4527	6.32539		0.778357	0.129414
0.1466	8.043	0.1235	0.122					0.1993	8.669	0.1414	1.663					0.216002	5.94081	14.059	1.89797e-11	0.586006	0.0178126	0.186368	7.84448e-11		13.9383	5.45538		0.194914	0.0263171
0.1466	8.455	0.1235	0.997					0.1993	8.984	0.1414	5.313					0.216102	5.94326	14.065	1.89789e-11	0.586106	0.0177629	0.185746	7.84293e-11		20.3522	6.87951		0.273433	0.0278247
0.1466	8.788	0.1235	1.278					0.1994	9.24	0.1416	1.785					0.216202	5.94583	14.0712	1.89781e-11	0.586206	0.0177057	0.185057	7.84138e-11		0	0		0	0
0.1466	9.589	0.1235	1.359					0.1995	8.667	0.1417	1.355					0.216302	5.94896	14.0785	1.89772e-11	0.586306	0.0177561	0.185409	7.83984e-11		15.5544	5.94999		0.7451	0.113442
0.1466	9.598	0.1235	3.397					0.1995	8.89	0.1417	4.661					0.216402	5.9541	14.0898	1.89764e-11	0.586406	0.0178162	0.185861	7.83829e-11		15.7855	6.1279		0.165083	0.0213915
0.1467	8.499	0.1235	3.705					0.1995	9.668	0.1417	5.233					0.216502	5.95881	14.1003	1.89756e-11	0.586506	0.0178472	0.186023	7.83674e-11		17.414	6.30992		0.292888	0.0296154
0.1468	9.172	0.1235	6.417					0.1998	9.435	0.1417	5.949					0.216602	5.96398	14.1116	1.89748e-11	0.586606	0.0179392	0.186801	7.8352e-11		14.3772	5.10623		1.92875	0.311213
0.1468	9.859	0.1235	6.694					0.1999	8.575	0.1417	7.015					0.216702	5.97048	14.1256	1.8974e-11	0.586706	0.0179993	0.18726	7.83365e-11		14.8174	5.76192		0.912265	0.162345
0.1469	9.451	0.1236	0.315					0.2	8.781	0.1418	0.686					0.216802	5.97523	14.1363	1.89732e-11	0.586806	0.0180861	0.187993	7.83211e-11		20.8764	6.6746		0.243026	0.0336827
0.147	8.532	0.1236	1.234					0.2	9.916	0.1419	5.844					0.216902	5.97923	14.1455	1.89723e-11	0.586906	0.0181099	0.188092	7.83056e-11		22.7008	7.17169		0.268624	0.0289488
0.147	8.765	0.1236	1.504					0.2001	9.257	0.1419	6.754					0.217002	5.98238	14.153	1.89715e-11	0.587006	0.018156	0.188415	7.82902e-11		19.4122	6.64285		0.545027	0.0664784
0.1471	8.071	0.1236	2.922					0.2002	8.758	0.1419	7.638					0.217102	5.98635	14.1622	1.89707e-11	0.587106	0.0181687	0.188405	7.82747e-11		17.9842	6.55169		0.221135	0.0309511
0.1472	8.878	0.1236	3.165					0.2002	8.896	0.142	0.902					0.217202	5.99081	14.1724	1.89699e-11	0.587206	0.018155	0.188134	7.82593e-11		22.4364	6.61781		0.472027	0.0371094
0.1473	8.627	0.1236	4.396					0.2002	9.281	0.142	2.557					0.217302	5.99542	14.1828	1.89691e-11	0.587306	0.0181233	0.18769	7.82439e-11		22.7765	7.12562		0.235872	0.0226653
0.1473	9.472	0.1236	4.715					0.2003	8.216	0.142	4.222					0.217402	6.0015	14.1962	1.89683e-11	0.587406	0.018064	0.18699	7.82284e-11		20.7083	6.56335		0.0778579	0.00805955
0.1474	9.37	0.1237	0.223					0.2003	8.246	0.142	4.451					0.217502	6.00701	14.2085	1.89676e-11	0.587506	0.0180002	0.186249	7.8213e-11		19.7291	6.30805		0.815013	0.0815881
0.1474	9.764	0.1237	1.653					0.2004	8.926	0.1422	0.727					0.217602	6.01059	14.2171	1.89668e-11	0.587606	0.0179495	0.185626	7.81976e-11		19.7574	6.66975		0.500939	0.067636
0.1475	9.641	0.1237	2.115					0.2004	9.847	0.1422	2.376					0.217702	6.01417	14.2257	1.8966e-11	0.587706	0.0179437	0.185426	7.81821e-11		18.05	6.00355		0.800946	0.124681
0.1475	9.93	0.1237	6.647					0.2005	8.028	0.1423	6.705					0.217802	6.02113	14.2408	1.89652e-11	0.587806	0.0179332	0.185181	7.81667e-11		16.9791	6.28592		0.663925	0.0741466
0.1476	9.21	0.1237	6.839					0.2005	8.283	0.1423	7.774					0.217902	6.02778	14.2555	1.89644e-11	0.587906	0.0179229	0.184937	7.81513e-11		16.6533	6.37131		0.710237	0.0929486
0.1476	9.745	0.1238	1.312					0.2005	8.342	0.1424	1.506					0.218002	6.03368	14.2687	1.89636e-11	0.588006	0.0178989	0.184561	7.81359e-11		16.0842	6.04237		0.39637	0.0508075
0.1477	9.591	0.1238	3.614					0.2005	9.262	0.1424	4.386					0.218102	6.0392	14.2812	1.89628e-11	0.588106	0.0178589	0.184036	7.81205e-11		18.7997	6.99957		0.641655	0.077761
0.1477	9.599	0.1238	5.763					0.2005	9.659	0.1424	5.212					0.218202	6.04567	14.2956	1.89621e-11	0.588206	0.0178201	0.183522	7.81051e-11		17.8578	6.35485		0.375242	0.0495015
0.1478	9.291	0.1239	3.375					0.2005	9.91	0.1424	7.266					0.218302	6.05185	14.3094	1.89613e-11	0.588306	0.0177798	0.182993	7.80897e-11		19.6257	6.73719		0.348504	0.0351863
0.1478	9.757	0.1239	4.607					0.2006	8.347	0.1425	5.15					0.218402	6.05664	14.3206	1.89605e-11	0.588406	0.0177744	0.182792	7.80743e-11		17.5055	6.30732		0.517562	0.064433
0.1479	8.507	0.1239	4.774					0.2006	8.952	0.1425	6.702					0.218502	6.06179	14.3326	1.89598e-11	0.588506	0.0177673	0.182575	7.80589e-11		21.3837	6.57601		0.529329	0.0370405
0.148	8.298	0.1239	6.19					0.2007	9.641	0.1425	7.181					0.218602	6.06851	14.3476	1.8959e-11	0.588606	0.0177758	0.182509	7.80435e-11		20.9201	6.39479		0.403922	0.0356865
0.148	8.461	0.124	2.417					0.2008	8.551	0.1426	1.808					0.218702	6.07427	14.3608	1.89583e-11	0.588706	0.017742	0.182041	7.80281e-11		14.3264	5.38197		0.271314	0.0336266
0.148	9.621	0.1241	0.043					0.201	9.152	0.1426	6.255					0.218802	6.08156	14.377	1.89575e-11	0.588806	0.0176878	0.181389	7.80127e-11		24.1923	6.42924		0.346341	0.0213258
0.148	9.99	0.1241	0.892					0.201	9.504	0.1426	7.443					0.218902	6.08913	14.3937	1.89568e-11	0.588906	0.0176457	0.180843	7.79973e-11		24.3678	5.93235		0.29607	0.0179763
0.1481	9.678	0.1242	2.597					0.2011	8.486	0.1427	0.148					0.219002	6.09605	14.4093	1.8956e-11	0.589006	0.017574	0.180046	7.79819e-11		24.0771	6.42809		0.607092	0.0362294
0.1482	8.949	0.1242	6.309					0.2011	8.513	0.1428	2.673					0.219102	6.10483	14.4285	1.89553e-11	0.589106	0.0175021	0.179247	7.79665e-11		21.59	6.3839		0.114852	0.00961867
0.1483	8.078	0.1242	7.578					0.2011	8.79	0.1428	4.041					0.219202	6.11446	14.4495	1.89545e-11	0.589206	0.0174411	0.178537	7.79511e-11		20.2287	6.85012		0.077312	0.0102245
0.1483	9.977	0.1243	0.283					0.2011	9.227	0.1428	4.378					0.219302	6.1233	14.4689	1.89538e-11	0.589306	0.0174029	0.178025	7.79357e-11		13.5472	5.13519		0.101231	0.0338889
0.1484	8.838	0.1243	0.424					0.2011	9.253	0.1429	3.611					0.219402	6.1309	14.486	1.89531e-11	0.589406	0.0173616	0.177484	7.79204e-11		15.9184	6.76696		2.25983	0.625375
0.1484	9.736	0.1243	3.935					0.2012	8.168	0.1429	4.928					0.219502	6.13939	14.5049	1.89523e-11	0.589506	0.0173197	0.176939	7.7905e-11		15.1254	6.05704		0.150005	0.0336349
0.1485	9.008	0.1243	4.248					0.2012	9.359	0.1429	5.816					0.219602	6.14926	14.5265	1.89516e-11	0.589606	0.0172405	0.176093	7.78896e-11		19.1166	6.38262		0.506119	0.0622372
0.1485	9.065	0.1243	5.411					0.2013	9.18	0.1429	7.089					0.219702	6.15939	14.5487	1.89509e-11	0.589706	0.0171556	0.175217	7.78742e-11		18.224	7.25071		0.406302	0.0549204
0.1486	8.086	0.1243	7.057					0.2014	8.655	0.1429	7.174					0.219802	6.16837	14.5688	1.89502e-11	0.589806	0.0170704	0.174342	7.78589e-11		16.7998	6.45949		0.633975	0.0690549
0.1486	8.818	0.1243	7.342					0.2014	9.151	0.143	7.883					0.219902	6.17678	14.5878	1.89495e-11	0.589906	0.0169854	0.173472	7.78435e-11		17.437	6.65215		1.1018	0.139051
0.1486	9.129	0.1244	1.057					0.2014	9.454	0.1431	3.188					0.220002	6.18457	14.6056	1.89488e-11	0.590006	0.0169008	0.172605	7.78281e-11		15.1665	5.63766		0.48024	0.0571283
0.1486	9.507	0.1244	1.298					0.2016	8.776	0.1431	4.722					0.220102	6.19344	14.6256	1.89481e-11	0.590106	0.016817	0.171744	7.78128e-11		16.1207	6.15498		0.165247	0.0249686
0.1486	9.743	0.1244	3.592					0.2016	9.027	0.1432	0.398					0.220202	6.20271	14.6464	1.89474e-11	0.590206	0.0167342	0.170889	7.77974e-11		22.5301	7.16727		0.770953	0.0802053
0.1487	9.544	0.1244	4.663					0.2016	9.196	0.1432	5.642					0.220302	6.20935	14.6622	1.89467e-11	0.590306	0.0166523	0.170041	7.77821e-11		21.813	6.42741		1.44629	0.131401
0.1487	9.75	0.1244	6.8					0.2017	9.055	0.1432	7.757					0.220402	6.21708	14.6801	1.8946e-11	0.590406	0.0165734	0.169209	7.77667e-11		18.3615	6.24148		0.533999	0.0588594
0.1487	9.863	0.1244	7.703					0.2018	8.485	0.1433	4.658					0.220502	6.22481	14.6981	1.89453e-11	0.590506	0.0164959	0.168388	7.77514e-11		17.8919	6.87141		0.968857	0.112498
0.1488	8.948	0.1245	1.252					0.2018	9.277	0.1434	4.006					0.220602	6.2339	14.7188	1.89447e-11	0.590606	0.0164233	0.167598	7.7736e-11		23.9679	7.25202		0.139185	0.012914
0.1489	9.138	0.1245	1.388					0.2019	8.316	0.1436	2.365					0.220702	6.24233	14.7383	1.8944e-11	0.590706	0.0163495	0.166802	7.77206e-11		21.0631	6.70014		0.391506	0.0339953
0.1491	8.041	0.1245	4.63					0.2019	8.533	0.1436	3.561					0.220802	6.2492	14.7547	1.89433e-11	0.590806	0.0162749	0.166003	7.77053e-11		20.9828	7.23256		0.464762	0.0420754
0.1492	8.214	0.1245	7.16					0.2021	8.34	0.1436	5.487					0.220902	6.25512	14.7694	1.89427e-11	0.590906	0.0162047	0.165233	7.769e-11		19.173	6.50557		0.372888	0.0384825
0.1494	8.585	0.1245	7.975					0.2021	9.41	0.1436	6.755					0.221002	6.26056	14.7831	1.8942e-11	0.591006	0.0161347	0.164466	7.76746e-11		20.7428	6.97581		0.116352	0.0156162
0.1495	8.593	0.1246	0.387					0.2021	9.494	0.1437	6.61					0.221102	6.26545	14.7958	1.89413e-11	0.591106	0.0160645	0.163698	7.76593e-11		21.13	7.13853		0.561497	0.0642025
0.1495	9.882	0.1246	0.758					0.2022	8.114	0.1438	0.99					0.221202	6.26968	14.8072	1.89407e-11	0.591206	0.0159964	0.162945	7.76439e-11		18.8259	7.13548		0.302571	0.032791
0.1496	8.046	0.1246	3.135					0.2022	8.355	0.1438	1.415					0.221302	6.27586	14.8225	1.894e-11	0.591306	0.0159389	0.162269	7.76286e-11		15.7381	5.88939		0.364763	0.0405465
0.1497	8.49	0.1246	4.313					0.2022	9.106	0.1438	3.445					0.221402	6.28211	14.838	1.89394e-11	0.591406	0.0158723	0.161529	7.76133e-11		18.4763	6.92061		0.301514	0.0391937
0.1497	9.78	0.1246	6.279					0.2022	9.383	0.1439	1.746					0.221502	6.28798	14.8527	1.89387e-11	0.591506	0.0158088	0.160811	7.75979e-11		18.6698	7.09882		0.399394	0.0403834
0.1498	8.075	0.1246	6.518					0.2023	8.122	0.1439	4.341					0.221602	6.29564	14.8711	1.89381e-11	0.591606	0.0157524	0.160144	7.75826e-11		18.1439	6.45393		1.01527	0.143569
0.1499	9.988	0.1247	0.614					0.2023	8.824	0.1439	5.356					0.221702	6.30144	14.8858	1.89374e-11	0.591706	0.0156833	0.159391	7.75673e-11		20.939	6.892		0.305004	0.0363805
0.15	8.372	0.1247	2.606					0.2024	8.814	0.1439	7.892					0.221802	6.30628	14.8986	1.89368e-11	0.591806	0.015618	0.158664	7.75519e-11		18.7709	6.58322		0.149861	0.0188241
0.15	9.094	0.1247	4.568					0.2025	8.569	0.1441	2.534					0.221902	6.31075	14.9107	1.89362e-11	0.591906	0.0155637	0.158015	7.75366e-11		22.7606	7.06954		0.174071	0.0160593
0.1501	9.028	0.1247	4.574					0.2025	9.438	0.1441	4.345					0.222002	6.31636	14.9252	1.89355e-11	0.592006	0.0154977	0.157285	7.75213e-11		21.7706	6.95782		0.328395	0.0337617
0.1501	9.378	0.1247	4.966					0.2026	9.01	0.1442	3.828					0.222102	6.32312	14.9419	1.89349e-11	0.592106	0.015426	0.156524	7.7506e-11		18.0411	6.96129		0.298958	0.0328775
0.1501	9.776	0.1247	5.024					0.2028	9.866	0.1442	4.169					0.222202	6.33089	14.9607	1.89343e-11	0.592206	0.0153518	0.155751	7.74907e-11		26.7846	6.86782		0.569447	0.0391977
0.1502	8.066	0.1247	6.484					0.203	8.179	0.1442	7.863					0.222302	6.33774	14.9777	1.89337e-11	0.592306	0.0152771	0.154979	7.74754e-11		28.6199	6.84377		1.63696	0.104669
0.1503	9.293	0.1247	6.609					0.203	9.043	0.1443	1.854					0.222402	6.34412	14.9938	1.89331e-11	0.592406	0.0152036	0.154214	7.746e-11		22.9969	6.47284		0.703355	0.0555285
0.1504	9.435	0.1248	0.473					0.2032	8.202	0.1443	2.336					0.222502	6.3513	15.0115	1.89324e-11	0.592506	0.015141	0.153512	7.74447e-11		23.0335	6.6839		1.15928	0.107628
0.1504	9.88	0.1248	0.819					0.2034	8.065	0.1443	4.714					0.222602	6.35648	15.0254	1.89318e-11	0.592606	0.0150763	0.152798	7.74294e-11		21.2871	6.83024		0.769583	0.0817373
0.1505	9.033	0.1248	3.227					0.2034	8.068	0.1444	0.812					0.222702	6.3603	15.0365	1.89312e-11	0.592706	0.015005	0.152049	7.74141e-11		14.6576	6.03509		0.969075	0.185437
0.1505	9.354	0.1248	3.823					0.2034	9.009	0.1444	1.195					0.222802	6.36481	15.0491	1.89306e-11	0.592806	0.0149325	0.151297	7.73988e-11		15.6955	6.42378		0.655347	0.107609
0.1505	9.512	0.1248	5.744					0.2034	9.434	0.1446	3.749					0.222902	6.37087	15.0647	1.893e-11	0.592906	0.0148668	0.150581	7.73835e-11		13.2762	5.24654		0.1518	0.0204961
0.1506	8.202	0.1248	7.634					0.2037	9.748	0.1447	0.1					0.223002	6.37749	15.0815	1.89294e-11	0.593006	0.0148004	0.149863	7.73682e-11		19.7561	6.62171		0.290093	0.0313376
0.1506	8.644	0.1249	1.019					0.2038	8.57	0.1447	1.743					0.223102	6.38362	15.0974	1.89288e-11	0.593106	0.0147424	0.149197	7.73529e-11		0	0		0	0
0.1507	9.125	0.1249	3.01					0.2039	8.128	0.1448	1.201					0.223202	6.38889	15.1116	1.89282e-11	0.593206	0.0147063	0.148688	7.73376e-11		14.5925	5.585		0.625805	0.0946726
[truncated: 356,771+ more rows]
