# Supplementary material for: A computational approach to evaluate how molecular mechanisms impact large-scale brain activity
Source: Nat Comput Sci. 2025 May 28;5(5):405–17. doi: 10.1038/s43588-025-00796-8 (PMC12119344; doi:10.1038/s43588-025-00796-8)
Supplement: Supplementary file 5 — Raster plots: time stamps of spikes for each inhibitory and excitatory neuron, for asynchronous-irregular (AI) and UP and DOWN states (UD) (RasG_inh5_, RasG_exc5_ for AI and RasG_inh, RasG_exc for UD). Mean firing rates of populations of the networks depicted in the raster plots (_popRateG_inh5_, _popRateG_exc5_, etc) and of the adaptation current (_Pu_W). Firing rates as described by the mean field model for the two populations (MF_) and adaptation current (MF_W_) Firing rates for each node of the two populations of the whole-brain model (TVB_). The source data are divided into three files, one corresponding to each panel of the figure (a–c). [file 43588_2025_796_MOESM5_ESM.zip › source_data_Fig_4_tau_e.xlsx]

## Sheet: Description
Raster plots : timestamps of spikes for each inhibitory and excitatory neuron, for asynchronous-irregular (AI) and up-and-down states (UD) (RasG_inh5_, RasG_exc5_ for AI and RasG_inh, RasG_exc for UD).
Mean Firing Rates of populations of the networks depicted in the raster plots (_popRateG_inh5_, _popRateG_exc5_, etc) and of the adaptation current (_Pu_W)
Firing rates as described by the mean field model for the two populations (MF_) and adaptation current (MF_W_)
Firing rates for each node of the two populations of the whole brain model (TVB_).
The source data was divided in three files, one corresponding to each panel of the figure (A,B,C).

## Sheet: Sheet1
SN_RasG_inh5_time	SN_SN_SN_RasG_inh5_FR	SN_SN_SN_RasG_exc5_time	SN_RasG_exc5_FR	SN_popRateG_inh5_time	SN_SN_SN_popRateG_inh5_FR	SN_SN_SN_popRateG_exc5_FR	SN_Pu5_W	SN_RasG_inh_time	SN_SN_SN_RasG_inh_FR	SN_SN_SN_RasG_exc_time	SN_RasG_exc_FR	SN_popRateG_inh_time	SN_SN_SN_popRateG_inh_FR	SN_SN_SN_popRateG_exc_FR	SN_Pu_W	MF_exc5_time	MF_exc5_FR	MF_inh5_FR	MF_W5	MF_exc_time	MF_exc_FR	MF_inh_FR	MF_W	TVB_inh5_time	TVB_inh5_FR	TVB_exc5_FR	TVB_inh_UD_time	TVB_inh_UD_FR	TVB_exc_UD_FR
0.0187	8.854	0.022	7.485	2.49745	8.5	4.15	1.18196e-11	0.0705	8.347	0.0343	7.208	2.50245	0	0	6.97855e-12	0.0300003	9.84623	27.4859	2.14339e-11	0.400004	0.00186762	0.000625386	3.83249e-11	2.00255	15.5722	5.84066	2.00255	0.000173308	0.00183075
0.025	9.938	0.0238	5.69	2.50245	16.9	5.975	1.18334e-11	0.0744	8.787	0.0512	4.452	2.50745	0	0	6.90911e-12	0.0301003	9.801	27.3772	2.14346e-11	0.400104	0.00188607	0.00062766	3.83173e-11	2.00755	15.7466	6.45186	2.00755	7.16866e-05	0.00185177
0.0261	8.08	0.0268	0.739	2.50745	10.6	4.45	1.18428e-11	0.0772	9.294	0.0587	3.97	2.51245	0	0	6.84035e-12	0.0302003	9.75596	27.2687	2.14352e-11	0.400204	0.00192816	0.000639162	3.83096e-11	2.01255	17.978	7.03691	2.01255	0.000862871	0.00690005
0.0261	9.578	0.0278	2.881	2.51245	11.1	4.4	1.18353e-11	0.0828	8.572	0.0685	1.063	2.51745	0	0	6.77229e-12	0.0303003	9.71112	27.1603	2.14358e-11	0.400304	0.00196528	0.000648501	3.83019e-11	2.01755	15.6278	5.92193	2.01755	0.000308789	0.0014822
0.0269	9.104	0.029	7.639	2.51745	10.7	4.375	1.18292e-11	0.0854	8.616	0.0739	7.362	2.52245	0	0.025	6.70589e-12	0.0304003	9.66648	27.0524	2.14363e-11	0.400404	0.00197887	0.000649333	3.82943e-11	2.02255	15.5353	5.98174	2.02255	0.000151825	0.00178193
0.0307	9.153	0.0296	3.673	2.52245	13.7	4.65	1.18271e-11	0.0864	8.697	0.0799	7.411	2.52745	0	0	6.64065e-12	0.0305003	9.62189	26.9438	2.14369e-11	0.400504	0.00200006	0.000652558	3.82866e-11	2.02755	21.9481	7.02254	2.02755	0.00936449	0.0311194
0.0314	8.034	0.0308	6.957	2.52745	7.7	3.225	1.18077e-11	0.088	8.848	0.0807	3.355	2.53245	0	0	6.57457e-12	0.0306003	9.57735	26.8348	2.14374e-11	0.400604	0.00204093	0.000663627	3.8279e-11	2.03255	22.4104	6.94255	2.03255	0.000641199	0.00608703
0.0319	8.171	0.0314	1.895	2.53245	7.9	2.975	1.17622e-11	0.0922	8.575	0.0822	7.882	2.53745	0	0.025	6.51019e-12	0.0307003	9.53309	26.7265	2.14379e-11	0.400704	0.00216179	0.000724099	3.82713e-11	2.03755	18.2751	6.54337	2.03755	1.14084e-05	0.000263818
0.0321	9.126	0.0315	3.256	2.53745	9.2	3.45	1.17241e-11	0.0933	9.884	0.0842	0.659	2.54245	0	0	6.44685e-12	0.0308003	9.48917	26.6192	2.14384e-11	0.400804	0.0023103	0.000806764	3.82637e-11	2.04255	18.0994	6.81882	2.04255	5.09707e-05	0.000879301
0.0348	8.27	0.0315	4.647	2.54245	11.6	4.125	1.17071e-11	0.1016	9.249	0.0854	4.991	2.54745	0	0	6.38269e-12	0.0309003	9.44551	26.5125	2.14388e-11	0.400904	0.00240269	0.000847177	3.8256e-11	2.04755	22.66	6.75553	2.04755	7.2959e-06	0.000245385
0.0352	8.342	0.0317	4.049	2.54745	7	3.15	1.16769e-11	0.1053	8.148	0.0862	6.423	2.55245	0	0	6.31918e-12	0.0310003	9.4018	26.4048	2.14393e-11	0.401004	0.00251548	0.000902055	3.82484e-11	2.05255	21.1754	6.65167	2.05255	1.69092e-05	0.00035744
0.0352	9.957	0.0318	2.129	2.55245	10.5	3.875	1.16503e-11	0.1106	9.268	0.0871	4.878	2.55745	0	0	6.25629e-12	0.0311003	9.35865	26.2993	2.14397e-11	0.401104	0.00260667	0.000941864	3.82407e-11	2.05755	20.7689	6.36657	2.05755	0.000449294	0.00358781
0.0354	9.895	0.0318	2.488	2.55745	11.3	4.55	1.16336e-11	0.1119	9.506	0.088	1.403	2.56245	0	0	6.19404e-12	0.0312003	9.31565	26.1938	2.14401e-11	0.401204	0.00262827	0.000944866	3.82331e-11	2.06255	20.6376	6.84869	2.06255	2.78311e-05	0.000749101
0.0355	8.202	0.0326	5.999	2.56245	14	5.8	1.1647e-11	0.114	8.802	0.0882	4.662	2.56745	0	0	6.1324e-12	0.0313003	9.2729	26.089	2.14405e-11	0.401304	0.00266335	0.000953287	3.82255e-11	2.06755	19.269	6.61435	2.06755	0.00026668	0.00178488
0.0367	8.746	0.0329	5.1	2.56745	12.6	4.25	1.16645e-11	0.1166	8.67	0.089	6.359	2.57245	0.1	0.05	6.07347e-12	0.0314003	9.23044	25.9848	2.14408e-11	0.401404	0.00267446	0.000952883	3.82178e-11	2.07255	19.2172	6.45849	2.07255	0.000567531	0.00483041
0.0368	9.057	0.0332	3.364	2.57245	8.7	3.55	1.16405e-11	0.1174	8.662	0.0892	6.383	2.57745	0	0.025	6.01731e-12	0.0315003	9.18818	25.881	2.14411e-11	0.401504	0.00268191	0.000951473	3.82102e-11	2.07755	16.3901	6.11169	2.07755	2.79626e-05	0.000822688
0.0371	9.209	0.0335	4.939	2.57745	10.7	3.925	1.16218e-11	0.1181	8.276	0.0892	7.98	2.58245	0.1	0.025	5.95852e-12	0.0316003	9.14638	25.7788	2.14414e-11	0.401604	0.0027006	0.000953522	3.82025e-11	2.08255	17.5469	6.31144	2.08255	3.19511e-05	0.000562839
0.0372	8.8	0.0337	3.613	2.58245	13	5.575	1.16134e-11	0.1311	8.562	0.0895	3.667	2.58745	0	0.1	5.9073e-12	0.0317003	9.10471	25.6766	2.14417e-11	0.401704	0.00272785	0.000958767	3.81949e-11	2.08755	17.997	6.93552	2.08755	6.5933e-05	0.00155437
0.0374	9.979	0.034	0.166	2.58745	13.9	5.125	1.16354e-11	0.1319	9.122	0.0895	4.409	2.59245	0	0	5.85288e-12	0.0318003	9.06319	25.5745	2.1442e-11	0.401804	0.00277689	0.000973924	3.81873e-11	2.09255	16.9739	6.62777	2.09255	0.00356243	0.0101659
0.0377	8.339	0.0342	5.636	2.59245	15.1	5.95	1.1661e-11	0.1325	9.468	0.0898	6.701	2.59745	0.1	0.025	5.79474e-12	0.0319003	9.02187	25.4727	2.14422e-11	0.401904	0.00283792	0.000995531	3.81796e-11	2.09755	17.4857	6.13809	2.09755	0.000138484	0.00200032
0.0379	8.974	0.0346	4.998	2.59745	12.2	4.85	1.16761e-11	0.1336	8.392	0.0903	5.115	2.60245	0.1	0	5.73946e-12	0.0320003	8.98075	25.3713	2.14424e-11	0.402004	0.00295789	0.00105652	3.8172e-11	2.10255	19.2417	6.35289	2.10255	0.00156529	0.00714358
0.038	9.916	0.0347	3.055	2.60245	12.9	4.85	1.16798e-11	0.1363	9.909	0.0908	4.629	2.60745	0.1	0.15	5.69191e-12	0.0321003	8.94009	25.2715	2.14427e-11	0.402104	0.00311836	0.00115091	3.81644e-11	2.10755	18.5352	6.45929	2.10755	0.000231917	0.0026601
0.038	9.917	0.0348	0.489	2.60745	11.6	4.6	1.1687e-11	0.1378	9.49	0.091	3.161	2.61245	0.1	0	5.64063e-12	0.0322003	8.90006	25.174	2.14428e-11	0.402204	0.00330029	0.00126492	3.81568e-11	2.11255	20.7887	6.41658	2.11255	8.96081e-05	0.00115495
0.0384	9.405	0.0349	2.337	2.61245	10.9	4.6	1.16768e-11	0.1504	9.5	0.0927	0.716	2.61745	0	0.025	5.5863e-12	0.0323003	8.86032	25.0772	2.1443e-11	0.402304	0.00349081	0.0013873	3.81491e-11	2.11755	21.4901	6.53833	2.11755	0.000251174	0.00353037
0.0385	8.951	0.035	1.276	2.61745	11.1	3.825	1.16752e-11	0.151	8.953	0.0942	4.72	2.62245	0	0.025	5.53255e-12	0.0324003	8.82088	24.9813	2.14431e-11	0.402404	0.00370019	0.00152837	3.81415e-11	2.12255	18.8588	7.09648	2.12255	8.90163e-05	0.00121316
0.0387	9.79	0.0354	3.665	2.62245	10.8	4.85	1.16581e-11	0.1517	8.852	0.0947	3.517	2.62745	0	0.025	5.48107e-12	0.0325003	8.78165	24.8858	2.14433e-11	0.402504	0.00384377	0.00160921	3.81339e-11	2.12755	24.5825	6.52525	2.12755	1.06547e-05	0.000386574
0.0388	8.361	0.0358	3.384	2.62745	11.8	4.5	1.16659e-11	0.152	8.903	0.095	2.591	2.63245	0	0	5.42678e-12	0.0326003	8.74252	24.7901	2.14434e-11	0.402604	0.00397062	0.00167653	3.81263e-11	2.13255	27.1987	6.80254	2.13255	9.06767e-06	0.000180578
0.039	8.396	0.036	6.139	2.63245	12.1	4.875	1.16628e-11	0.1525	8.857	0.0952	3.559	2.63745	0	0.05	5.37646e-12	0.0327003	8.70356	24.6947	2.14434e-11	0.402704	0.00408199	0.00173198	3.81187e-11	2.13755	25.3416	6.79054	2.13755	0.000329882	0.00272013
0.0391	9.17	0.0364	6.499	2.63745	12.2	4.725	1.16651e-11	0.1527	8.567	0.0983	4.821	2.64245	0	0.025	5.32589e-12	0.0328003	8.66487	24.6	2.14435e-11	0.402804	0.00421394	0.00180376	3.8111e-11	2.14255	21.4093	6.40308	2.14255	3.97093	2.71799
0.0392	9.032	0.0364	7.643	2.64245	13.8	5.55	1.16776e-11	0.1533	9.655	0.1	1.312	2.64745	0	0.025	5.27578e-12	0.0329003	8.62643	24.5059	2.14435e-11	0.402904	0.00431469	0.00185162	3.81034e-11	2.14755	20.2913	6.78958	2.14755	0.000215118	0.00270788
0.0393	8.816	0.0366	5.609	2.64745	14.2	5.525	1.17025e-11	0.1535	8.626	0.1009	2.516	2.65245	0.2	0	5.22373e-12	0.0330003	8.58819	24.4121	2.14436e-11	0.403004	0.00438563	0.00187934	3.80958e-11	2.15255	12.2366	5.34542	2.15255	2.24309e-05	0.000580226
0.0397	8.21	0.0367	7.364	2.65245	14.3	5.6	1.17253e-11	0.1537	8.167	0.1012	0.122	2.65745	0	0	5.17174e-12	0.0331003	8.54992	24.3177	2.14436e-11	0.403104	0.00445932	0.00190889	3.80882e-11	2.15755	14.5518	5.70855	2.15755	0.000714079	0.00235871
0.0404	9.269	0.0369	4.561	2.65745	9.2	3.125	1.17157e-11	0.1537	8.815	0.1013	1.079	2.66245	0	0.025	5.12172e-12	0.0332003	8.5118	24.2235	2.14436e-11	0.403204	0.00452014	0.00193058	3.80806e-11	2.16255	16.1471	6.30197	2.16255	0.00251003	0.00811532
0.0406	9.625	0.0373	6.756	2.66245	7.4	2.725	1.16718e-11	0.1546	8.974	0.1025	2.181	2.66745	0	0.05	5.07419e-12	0.0333003	8.47367	24.1287	2.14435e-11	0.403304	0.0045842	0.00195428	3.8073e-11	2.16755	20.4427	7.36488	2.16755	0.000252575	0.00416062
0.0408	9.751	0.0373	7.644	2.66745	9.9	3.65	1.16344e-11	0.1552	8.629	0.1035	1.848	2.67245	0.1	0.025	5.02837e-12	0.0334003	8.4359	24.0351	2.14435e-11	0.403404	0.00462619	0.00196562	3.80654e-11	2.17255	16.3352	6.65124	2.17255	0.00129005	0.00989954
0.0412	8.56	0.0376	4.483	2.67245	12.1	5	1.16209e-11	0.1557	8.174	0.1039	3.011	2.67745	0	0.025	4.97898e-12	0.0335003	8.39828	23.9416	2.14434e-11	0.403504	0.00469188	0.00199045	3.80578e-11	2.17755	14.8817	5.32988	2.17755	0.00016369	0.00259617
0.0416	9.887	0.0376	5.041	2.67745	15.2	5.975	1.16364e-11	0.156	8.808	0.1048	6.529	2.68245	0.1	0	4.93167e-12	0.0336003	8.36075	23.848	2.14433e-11	0.403604	0.00482399	0.00206345	3.80502e-11	2.18255	17.5375	6.6162	2.18255	2.47833e-05	0.000597548
0.0419	8.291	0.0377	1.206	2.68245	15.3	6.325	1.16814e-11	0.156	8.996	0.1059	3.926	2.68745	0.1	0.075	4.88579e-12	0.0337003	8.32343	23.7549	2.14432e-11	0.403704	0.00497785	0.00215519	3.80426e-11	2.18755	19.1649	7.03246	2.18755	1.56064e-05	0.000421299
0.0419	8.802	0.038	3.188	2.68745	10.2	4.275	1.16953e-11	0.1563	9.797	0.1062	7.433	2.69245	0	0	4.84144e-12	0.0338003	8.28652	23.663	2.14431e-11	0.403804	0.00513929	0.00225392	3.8035e-11	2.19255	18.4472	7.00732	2.19255	0.000140197	0.00206362
0.042	9.607	0.0381	3.568	2.69245	9.5	3.425	1.16797e-11	0.1568	9.972	0.1068	4.346	2.69745	0	0.075	4.79854e-12	0.0339003	8.24977	23.5715	2.14429e-11	0.403904	0.00530686	0.00235849	3.80274e-11	2.19755	22.4904	7.15656	2.19755	0.0403655	0.0854146
0.0421	9.079	0.0382	1.91	2.69745	9.8	4.275	1.16529e-11	0.157	8.269	0.1069	5.033	2.70245	0	0.125	4.76075e-12	0.0340003	8.21323	23.4803	2.14428e-11	0.404004	0.00543926	0.0024325	3.80198e-11	2.20255	21.8816	6.42782	2.20255	0.000144401	0.00119559
0.0421	9.173	0.0383	3.082	2.70245	14.2	5.7	1.16642e-11	0.1571	8.254	0.1076	7.722	2.70745	0	0.025	4.71804e-12	0.0341003	8.17706	23.3903	2.14426e-11	0.404104	0.00559101	0.00252331	3.80122e-11	2.20755	18.797	6.69417	2.20755	7.05191e-05	0.000969813
0.0423	9.83	0.0385	0.357	2.70745	11.1	4.975	1.16826e-11	0.1571	9.067	0.1082	3.394	2.71245	0	0	4.67358e-12	0.0342003	8.14079	23.2994	2.14424e-11	0.404204	0.00579022	0.00265898	3.80046e-11	2.21255	17.9328	6.89046	2.21255	7.4775e-05	0.00148757
0.0424	9.779	0.0387	5.411	2.71245	18.4	7.25	1.17167e-11	0.1572	9.495	0.1091	4.996	2.71745	0	0	4.62707e-12	0.0343003	8.10491	23.2097	2.14422e-11	0.404304	0.00603564	0.00284318	3.7997e-11	2.21755	22.1168	6.52325	2.21755	0.000158587	0.00237491
0.0425	9.196	0.0389	0.888	2.71745	16.3	6.7	1.17747e-11	0.1573	9.966	0.1094	0.863	2.72245	0	0	4.58102e-12	0.0344003	8.06912	23.12	2.14419e-11	0.404404	0.00625325	0.00299832	3.79894e-11	2.22255	20.8721	6.8324	2.22255	0.000186416	0.0017135
0.0428	8.401	0.0389	3.351	2.72245	15.5	6.275	1.1823e-11	0.1574	8.079	0.1095	7.943	2.72745	0	0	4.53544e-12	0.0345003	8.03371	23.0315	2.14417e-11	0.404504	0.00639063	0.00307749	3.79818e-11	2.22755	20.7275	6.55545	2.22755	0.00146904	0.00965492
0.043	8.645	0.0393	5.672	2.72745	11.4	4.35	1.18343e-11	0.1574	8.745	0.1096	3.275	2.73245	0	0	4.4903e-12	0.0346003	7.9986	22.9437	2.14414e-11	0.404604	0.00644684	0.00309646	3.79743e-11	2.23255	19.7574	6.51557	2.23255	0.000189639	0.00272856
0.0434	9.499	0.0394	5.446	2.73245	11.3	4.15	1.18249e-11	0.1575	8.976	0.1116	7.131	2.73745	0	0	4.44562e-12	0.0347003	7.96374	22.8566	2.14411e-11	0.404704	0.00643782	0.00308501	3.79667e-11	2.23755	18.93	6.62094	2.23755	0.0933735	0.11325
0.0437	9.197	0.0397	1.312	2.73745	10.3	4.475	1.18115e-11	0.1575	9.246	0.1117	3.556	2.74245	0.1	0	4.40138e-12	0.0348003	7.92906	22.7699	2.14408e-11	0.404804	0.00642674	0.00307303	3.79591e-11	2.24255	23.6247	8.08507	2.24255	6.97155e-05	0.00113265
0.0439	9.352	0.0399	4.99	2.74245	12.9	5.15	1.1811e-11	0.1575	9.432	0.1119	2.334	2.74745	0	0	4.35758e-12	0.0349003	7.89457	22.6835	2.14405e-11	0.404904	0.00642746	0.00306476	3.79515e-11	2.24755	17.735	6.64973	2.24755	1.17949e-05	0.000192381
0.0441	9.885	0.0401	3.344	2.74745	11.8	4.425	1.18175e-11	0.1577	8.221	0.1121	3.494	2.75245	0	0	4.31422e-12	0.0350004	7.86	22.5964	2.14402e-11	0.405004	0.00641029	0.00305139	3.79439e-11	2.25255	14.02	5.23915	2.25255	0.0019984	0.00884947
0.0442	8.714	0.0402	5.386	2.75245	9.8	3.8	1.17996e-11	0.1577	9.809	0.1122	1.472	2.75745	0	0	4.27129e-12	0.0351004	7.82567	22.5099	2.14398e-11	0.405104	0.00639062	0.00303755	3.79364e-11	2.25755	17.2844	6.73023	2.25755	0.000535882	0.00263985
0.0443	8.469	0.0405	3.999	2.75745	10	3.9	1.17792e-11	0.1578	9.873	0.1125	4.398	2.76245	0	0	4.22878e-12	0.0352004	7.79169	22.4245	2.14394e-11	0.405204	0.00636902	0.00302342	3.79288e-11	2.26255	17.7164	6.92241	2.26255	0.000668772	0.00403121
0.0446	9.392	0.0405	7.949	2.76245	13.4	5.55	1.17729e-11	0.1579	9.585	0.1134	2.266	2.76745	0	0	4.1867e-12	0.0353004	7.75829	22.341	2.1439e-11	0.405304	0.00634278	0.00300868	3.79212e-11	2.26755	19.5102	6.48538	2.26755	2.99826e-07	1.74901e-05
0.0446	9.761	0.0408	2.562	2.76745	11.4	4.15	1.17872e-11	0.1582	8.349	0.1147	2.406	2.77245	0	0	4.14504e-12	0.0354004	7.72509	22.2578	2.14386e-11	0.405404	0.00631513	0.00299385	3.79136e-11	2.27255	20.143	6.37499	2.27255	3.67931e-06	8.69058e-05
0.0448	8.426	0.0408	4.521	2.77245	11.5	4.85	1.17799e-11	0.1582	9.158	0.116	0.825	2.77745	0	0.025	4.10444e-12	0.0355004	7.69196	22.1746	2.14382e-11	0.405504	0.0062875	0.00297909	3.79061e-11	2.27755	17.8166	6.09576	2.27755	0.00572011	0.0300863
0.0448	9.373	0.041	3.284	2.77745	10.7	4.225	1.17717e-11	0.1584	8.181	0.1161	3.416	2.78245	0	0	4.06544e-12	0.0356004	7.659	22.0918	2.14378e-11	0.405604	0.00626052	0.00296444	3.78985e-11	2.28255	21.9034	6.80427	2.28255	0.000550318	0.00311751
0.0449	8.191	0.041	6.684	2.78245	10.5	3.85	1.17541e-11	0.1585	8.47	0.1172	6.242	2.78745	0	0	4.02498e-12	0.0357004	7.62626	22.0094	2.14373e-11	0.405704	0.00624026	0.00295079	3.78909e-11	2.28755	23.826	7.56423	2.28755	0.00220108	0.00804742
0.0451	8.278	0.0414	3.01	2.78745	8.9	2.925	1.17285e-11	0.1586	8.212	0.1176	0.826	2.79245	0	0	3.98493e-12	0.0358004	7.59382	21.9278	2.14368e-11	0.405804	0.00622171	0.00293751	3.78834e-11	2.29255	15.25	5.64225	2.29255	2.11041e-06	5.56234e-05
0.0452	8.292	0.0416	4.45	2.79245	5.3	2.275	1.16717e-11	0.1587	9.15	0.118	4.037	2.79745	0	0	3.94527e-12	0.0359004	7.56116	21.8452	2.14363e-11	0.405904	0.00620429	0.0029245	3.78758e-11	2.29755	25.8906	6.79752	2.29755	5.15174e-06	0.000220797
0.0453	9.163	0.0417	0.029	2.79745	9	3.5	1.16231e-11	0.1587	9.307	0.1189	1.191	2.80245	0	0	3.90601e-12	0.0360004	7.52898	21.7639	2.14358e-11	0.406004	0.00618602	0.00291136	3.78682e-11	2.30255	28.085	6.41242	2.30255	0.000357636	0.00292735
0.0454	8.536	0.0417	6.472	2.80245	15	5.775	1.16268e-11	0.1588	8.308	0.1192	0.523	2.80745	0	0	3.86714e-12	0.0361004	7.49706	21.6834	2.14353e-11	0.406104	0.0061654	0.00289785	3.78607e-11	2.30755	24.2272	6.90324	2.30755	9.00439e-06	0.000177925
0.0454	8.928	0.0418	3.341	2.80745	11.8	5.325	1.16472e-11	0.1588	8.678	0.1194	7.665	2.81245	0	0	3.82866e-12	0.0362004	7.46555	21.6041	2.14348e-11	0.406204	0.00614306	0.00288411	3.78531e-11	2.31255	21.0914	6.34993	2.31255	1.45434e-05	0.000633256
0.0457	8.374	0.0419	0.189	2.81245	15.8	6.1	1.16756e-11	0.1588	9.718	0.1197	7.731	2.81745	0	0.05	3.79435e-12	0.0363004	7.43458	21.5265	2.14342e-11	0.406304	0.00611435	0.00286975	3.78456e-11	2.31755	22.0021	7.30359	2.31755	0.0740598	0.103883
0.0457	9.66	0.042	1.608	2.81745	15	6.65	1.17099e-11	0.159	8.157	0.1204	3.257	2.82245	0.1	0	3.75778e-12	0.0364004	7.40378	21.4491	2.14336e-11	0.406404	0.00608466	0.00285542	3.7838e-11	2.32255	13.548	5.63342	2.32255	0.00138171	0.00950901
0.0459	8.927	0.0422	5.195	2.82245	14.3	5.55	1.17583e-11	0.1591	8.542	0.1205	6.428	2.82745	0	0.025	3.72103e-12	0.0365004	7.37259	21.3701	2.14331e-11	0.406504	0.0060559	0.00284119	3.78304e-11	2.32755	15.5936	6.31397	2.32755	0.00157241	0.00995959
0.0459	9.514	0.0424	6.129	2.82745	16.5	6.15	1.17808e-11	0.1592	8.077	0.1207	4.085	2.83245	0.1	0.025	3.68594e-12	0.0366004	7.34157	21.2914	2.14325e-11	0.406604	0.0060291	0.00282715	3.78229e-11	2.33255	13.69	5.73693	2.33255	2.29064e-05	0.000466128
0.046	8.194	0.0424	6.937	2.83245	10.1	4.475	1.17984e-11	0.1592	8.507	0.1208	2.868	2.83745	0	0	3.65165e-12	0.0367004	7.3109	21.2137	2.14318e-11	0.406704	0.00600097	0.00281308	3.78153e-11	2.33755	19.1882	6.64902	2.33755	0.000110616	0.00111269
0.046	8.487	0.0424	7.044	2.83745	12.2	4.6	1.17883e-11	0.1592	9.518	0.1209	1.55	2.84245	0	0	3.61531e-12	0.0368004	7.28038	21.1363	2.14312e-11	0.406804	0.00597477	0.0027992	3.78078e-11	2.34255	0	0	2.34255	0	0
0.046	8.65	0.0425	0.796	2.84245	12	4.65	1.17874e-11	0.1593	8.565	0.121	7.182	2.84745	0	0.025	3.58053e-12	0.0369004	7.2499	21.0588	2.14306e-11	0.406904	0.00594991	0.00278551	3.78002e-11	2.34755	14.5218	5.45667	2.34755	0.000174254	0.0025237
0.046	9.115	0.0427	0.948	2.84745	11.8	4.425	1.17868e-11	0.1594	9.815	0.1211	3.133	2.85245	0	0	3.54619e-12	0.0370004	7.21971	20.982	2.14299e-11	0.407004	0.00592498	0.00277187	3.77927e-11	2.35255	16.5294	6.75332	2.35255	5.58619e-05	0.0014488
0.046	9.879	0.0427	6.587	2.85245	10.4	4.25	1.17725e-11	0.1594	9.82	0.1221	1.827	2.85745	0	0.05	3.5123e-12	0.0371004	7.18943	20.9046	2.14292e-11	0.407104	0.0059046	0.00275888	3.77851e-11	2.35755	18.8111	7.25762	2.35755	0.00067325	0.00548835
0.0461	8.266	0.0429	1.027	2.85745	11	5.125	1.17701e-11	0.1595	8.184	0.1222	5.124	2.86245	0.1	0	3.48093e-12	0.0372004	7.15919	20.8272	2.14285e-11	0.407204	0.00589195	0.00274743	3.77776e-11	2.36255	16.8361	6.52821	2.36255	0.000240485	0.00115434
0.0462	8.019	0.0429	2.26	2.86245	16.8	5.925	1.18041e-11	0.1598	8.559	0.1228	2.246	2.86745	0	0.05	3.44794e-12	0.0373004	7.12903	20.7497	2.14278e-11	0.407304	0.00586931	0.00273421	3.77701e-11	2.36755	15.3355	5.9437	2.36755	0.000118396	0.00142247
0.0462	9.635	0.0429	5.118	2.86745	11.2	4.4	1.18064e-11	0.1598	8.747	0.1233	2.822	2.87245	0	0	3.41696e-12	0.0374004	7.09918	20.6731	2.14271e-11	0.407404	0.00584513	0.00272086	3.77625e-11	2.37255	21.7433	6.88633	2.37255	0.00729308	0.0242364
0.0463	8.755	0.0429	6.833	2.87245	8.6	3.425	1.17848e-11	0.1598	9.683	0.1234	1.423	2.87745	0	0	3.38295e-12	0.0375004	7.06926	20.596	2.14264e-11	0.407504	0.00582265	0.00270777	3.7755e-11	2.37755	22.1377	6.80054	2.37755	0.000499367	0.00474104
0.0463	8.92	0.043	1.765	2.87745	9	3.525	1.17537e-11	0.1598	9.878	0.1237	0.728	2.88245	0	0.025	3.35123e-12	0.0376004	7.03916	20.518	2.14256e-11	0.407604	0.00580701	0.00269584	3.77474e-11	2.38255	19.0811	6.86184	2.38255	8.89239e-06	0.000212027
0.0465	8.056	0.043	5.292	2.88245	10.3	4.325	1.17322e-11	0.1599	9.844	0.1239	1.545	2.88745	0	0	3.31843e-12	0.0377004	7.00937	20.4409	2.14249e-11	0.407704	0.00579713	0.00268526	3.77399e-11	2.38755	17.7851	6.62242	2.38755	3.96992e-05	0.00068752
0.0465	9.073	0.043	6.852	2.88745	16.7	6.15	1.17476e-11	0.16	9.928	0.1251	3.637	2.89245	0	0	3.28541e-12	0.0378004	6.97973	20.3641	2.14241e-11	0.407804	0.00578778	0.00267485	3.77324e-11	2.39255	23.5587	7.06407	2.39255	5.81451e-06	0.000209851
0.0465	9.203	0.0432	0.704	2.89245	10	3.875	1.17651e-11	0.1601	9.148	0.1253	0.588	2.89745	0	0	3.25271e-12	0.0379004	6.95006	20.2869	2.14233e-11	0.407904	0.0057819	0.00266539	3.77248e-11	2.39755	21.0465	6.62329	2.39755	1.31691e-05	0.000278921
0.0466	8.321	0.0433	0.556	2.89745	9	3.35	1.17298e-11	0.1601	9.741	0.1253	1.708	2.90245	0	0	3.22034e-12	0.0380004	6.92083	20.211	2.14225e-11	0.408004	0.00579271	0.00266156	3.77173e-11	2.40255	20.2036	6.23347	2.40255	0.000352007	0.00297224
0.0466	9.245	0.0434	1.621	2.90245	8	3.65	1.16968e-11	0.1601	9.893	0.1263	2.112	2.90745	0	0	3.1883e-12	0.0381004	6.89205	20.1365	2.14216e-11	0.408104	0.00579828	0.00265582	3.77098e-11	2.40755	20.4384	6.74341	2.40755	9.03768e-05	0.00169264
0.0466	9.619	0.0435	0.123	2.90745	9.7	3.375	1.16719e-11	0.1602	8.075	0.1268	2.33	2.91245	0	0	3.15657e-12	0.0382004	6.86272	20.0598	2.14208e-11	0.408204	0.00580215	0.00264952	3.77022e-11	2.41255	20.2777	7.00353	2.41255	0.000207833	0.00141011
0.0467	8.246	0.0435	3.389	2.91245	12.2	4.6	1.16554e-11	0.1602	8.574	0.1276	7.591	2.91745	0	0	3.12516e-12	0.0383004	6.83369	19.984	2.142e-11	0.408304	0.00580337	0.00264237	3.76947e-11	2.41755	19.0423	6.42713	2.41755	0.000441994	0.00376194
0.0467	9.116	0.0436	5.382	2.91745	11.1	5.625	1.16602e-11	0.1602	8.605	0.1281	2.373	2.92245	0	0	3.09406e-12	0.0384004	6.80449	19.9073	2.14191e-11	0.408404	0.00579267	0.00263184	3.76872e-11	2.42255	16.2734	6.10479	2.42255	2.17794e-05	0.000641575
0.0467	9.199	0.0437	2.837	2.92245	18.1	6.1	1.1702e-11	0.1603	8.331	0.1281	4.173	2.92745	0	0	3.06327e-12	0.0385004	6.77538	19.8308	2.14182e-11	0.408504	0.00578218	0.0026214	3.76796e-11	2.42755	17.041	6.13488	2.42755	3.99023e-05	0.000825337
0.0468	8.604	0.0437	7.143	2.92745	10.4	4.725	1.17152e-11	0.1603	8.729	0.1286	6.158	2.93245	0	0	3.03279e-12	0.0386004	6.74646	19.7546	2.14173e-11	0.408604	0.00577078	0.00261077	3.76721e-11	2.43255	18.0447	6.86441	2.43255	5.13492e-05	0.00121124
0.0468	9.521	0.0438	1.829	2.93245	14.5	5.675	1.17254e-11	0.1604	9.167	0.129	2.337	2.93745	0	0.025	3.00311e-12	0.0387004	6.71781	19.6792	2.14164e-11	0.408704	0.00575738	0.00259974	3.76646e-11	2.43755	17.5766	6.83643	2.43755	0.00338685	0.0129837
0.0468	9.968	0.0438	7.038	2.93745	13.8	6.625	1.17539e-11	0.1606	8.75	0.1291	4.685	2.94245	0	0.025	2.97636e-12	0.0388004	6.68925	19.604	2.14155e-11	0.408804	0.00573675	0.00258743	3.76571e-11	2.44255	17.955	6.40669	2.44255	0.000108235	0.00160748
0.0469	8.204	0.0438	7.073	2.94245	17.1	6.6	1.18133e-11	0.1606	8.795	0.1294	1.528	2.94745	0	0.025	2.94868e-12	0.0389004	6.66085	19.529	2.14145e-11	0.408904	0.00571676	0.00257527	3.76496e-11	2.44755	19.34	6.45151	2.44755	0.00121946	0.00562624
0.0469	8.431	0.0439	2.586	2.94745	16.3	6.225	1.1854e-11	0.1606	8.804	0.1298	2.706	2.95245	0	0	2.92123e-12	0.0390004	6.63285	19.4553	2.14136e-11	0.409004	0.00569279	0.00256265	3.7642e-11	2.45255	18.561	6.49361	2.45255	0.000180617	0.00207169
0.047	8.348	0.0439	2.969	2.95245	10	4.825	1.18706e-11	0.1606	9.12	0.1302	3.319	2.95745	0	0	2.89216e-12	0.0391004	6.60488	19.3814	2.14126e-11	0.409104	0.00568205	0.00255237	3.76345e-11	2.45755	20.8579	6.50467	2.45755	6.98201e-05	0.000911181
0.0471	9.192	0.0439	4.864	2.95745	17.4	6.125	1.18927e-11	0.1606	9.786	0.1302	5.469	2.96245	0	0	2.86338e-12	0.0392004	6.57699	19.3077	2.14116e-11	0.409204	0.00566408	0.00254065	3.7627e-11	2.46255	21.6965	6.65981	2.46255	0.00020966	0.003062
0.0472	8.833	0.0439	6.542	2.96245	13.4	5.725	1.19141e-11	0.1607	8.106	0.1303	0.936	2.96745	0	0	2.83488e-12	0.0393004	6.54953	19.2351	2.14106e-11	0.409304	0.00564266	0.00252847	3.76195e-11	2.46755	17.6961	6.5268	2.46755	6.93262e-05	0.000945656
0.0472	8.892	0.044	7.826	2.96745	11.7	4.6	1.19298e-11	0.1607	9.385	0.1306	7.675	2.97245	0	0.025	2.80787e-12	0.0394004	6.52212	19.1626	2.14096e-11	0.409404	0.00562466	0.00251684	3.7612e-11	2.47255	23.7831	6.32457	2.47255	8.35657e-06	0.00030949
0.0472	9.345	0.0441	4.657	2.97245	11.5	4.575	1.19218e-11	0.1609	9.601	0.1316	6.917	2.97745	0	0.025	2.78227e-12	0.0395004	6.49472	19.09	2.14086e-11	0.409504	0.00560316	0.00250474	3.76045e-11	2.47755	27.5	6.87059	2.47755	7.25336e-06	0.000181603
0.0472	9.515	0.0442	3.659	2.97745	12.8	4.5	1.19203e-11	0.1609	9.762	0.1329	3.302	2.98245	0	0	2.75602e-12	0.0396004	6.46777	19.0186	2.14076e-11	0.409604	0.0055771	0.00249227	3.7597e-11	2.48255	25.8264	6.93574	2.48255	0.000256913	0.00211844
0.0472	9.539	0.0442	3.831	2.98245	8.2	3.4	1.18986e-11	0.161	8.832	0.1346	6.165	2.98745	0	0	2.72859e-12	0.0397004	6.44075	18.9468	2.14065e-11	0.409704	0.00555131	0.00247988	3.75895e-11	2.48755	22.0993	6.71714	2.48755	5.49053	3.65407
0.0473	8.424	0.0444	0.475	2.98745	9.5	2.95	1.18625e-11	0.1611	8.957	0.1348	0.206	2.99245	0	0	2.70144e-12	0.0398004	6.414	18.8758	2.14055e-11	0.409804	0.00552476	0.00246751	3.75819e-11	2.49255	20.0108	6.6525	2.49255	0.000168856	0.00224513
0.0473	8.562	0.0446	3.107	2.99245	6.7	2.8	1.18103e-11	0.1612	8.004	0.1372	4.445	2.99745	0	0	2.67456e-12	0.0399004	6.38729	18.8047	2.14044e-11	0.409904	0.00549838	0.00245519	3.75744e-11	2.49755	12.2993	5.42036	2.49755	1.74856e-05	0.000459597
0.0473	9.255	0.0446	4.037	2.99745	9.4	3.025	1.17702e-11	0.1612	9.691	0.1373	7.645	3.00245	0	0	2.64794e-12	0.0400004	6.36039	18.7329	2.14033e-11	0.410004	0.00547292	0.00244298	3.75669e-11	2.50255	14.0748	5.56579	2.50255	0.000556324	0.00186816
0.0474	8.027	0.0447	2.922	3.00245	7.1	3.075	1.17252e-11	0.1613	8.256	0.1376	7.371	3.00745	0	0.05	2.62314e-12	0.0401004	6.33371	18.6616	2.14022e-11	0.410104	0.00545012	0.00243102	3.75594e-11	2.50755	14.977	5.79551	2.50755	0.00200169	0.00738714
0.0474	8.975	0.0447	3.386	3.00745	9.2	3.05	1.16914e-11	0.1613	8.717	0.1376	7.601	3.01245	0	0.05	2.60211e-12	0.0402004	6.30706	18.5902	2.14011e-11	0.410204	0.0054245	0.00241891	3.75519e-11	2.51255	20.6436	7.28345	2.51255	0.000197353	0.00331342
0.0475	8.02	0.0447	5.461	3.01245	6.4	2.9	1.16434e-11	0.1614	8.021	0.1383	2.714	3.01745	0	0.025	2.58194e-12	0.0403004	6.28046	18.5188	2.14e-11	0.410304	0.00539996	0.00240691	3.75444e-11	2.51755	16.7396	6.75288	2.51755	0.00102485	0.00790295
0.0475	8.046	0.0447	7.516	3.01745	10.1	3.85	1.16099e-11	0.1615	8.438	0.1383	5.829	3.02245	0.1	0	2.55634e-12	0.0404004	6.254	18.4477	2.13988e-11	0.410404	0.00537727	0.00239511	3.75369e-11	2.52255	13.8808	5.04584	2.52255	0.000242007	0.00390116
0.0475	8.273	0.0449	0.041	3.02245	12.1	4.175	1.15984e-11	0.1616	8.712	0.1385	4.874	3.02745	0	0.075	2.5318e-12	0.0405004	6.22786	18.3776	2.13977e-11	0.410504	0.00535216	0.00238319	3.75294e-11	2.52755	18.795	7.10833	2.52755	1.93013e-05	0.000465377
0.0475	8.466	0.0449	2.356	3.02745	8.8	3.725	1.15747e-11	0.1617	9.013	0.1393	5.264	3.03245	0	0	2.51317e-12	0.0406004	6.202	18.3081	2.13965e-11	0.410604	0.00532645	0.00237129	3.75219e-11	2.53255	18.3456	6.61973	2.53255	1.21544e-05	0.000328561
0.0475	8.634	0.0449	4.364	3.03245	12.5	4.875	1.1571e-11	0.1617	9.688	0.1396	6.009	3.03745	0	0.025	2.48816e-12	0.0407004	6.17692	18.2411	2.13953e-11	0.410704	0.00530048	0.00235944	3.75144e-11	2.53755	17.8186	6.65721	2.53755	0.000109301	0.00163761
0.0475	9.381	0.045	1.5	3.03745	15.2	5.675	1.15867e-11	0.1619	8.094	0.1398	1.142	3.04245	0.1	0.075	2.47013e-12	0.0408004	6.15211	18.1747	2.13941e-11	0.410804	0.00527459	0.00234765	3.7507e-11	2.54255	21.8161	6.83253	2.54255	0.031438	0.0665682
0.0476	8.343	0.045	6.353	3.04245	9.4	4.025	1.15902e-11	0.1621	8.789	0.1398	2.412	3.04745	0.2	0.05	2.45305e-12	0.0409004	6.12749	18.1088	2.13929e-11	0.410904	0.00524956	0.00233594	3.74995e-11	2.54755	22.6777	6.78494	2.54755	0.000114615	0.00107121
0.0476	9.375	0.0451	7.601	3.04745	10.7	4.025	1.15832e-11	0.1621	8.884	0.1399	2.827	3.05245	0.1	0.1	2.43188e-12	0.0410004	6.1025	18.0416	2.13917e-11	0.411004	0.00522448	0.00232429	3.7492e-11	2.55255	19.9867	7.14791	2.55255	5.56491e-05	0.000797479
0.0476	9.559	0.0452	1.226	3.05245	10.7	4.05	1.1561e-11	0.1622	9.176	0.1401	1.176	3.05745	0.1	0	2.41509e-12	0.0411004	6.07779	17.9752	2.13905e-11	0.411104	0.00519905	0.00231268	3.74845e-11	2.55755	17.3105	6.5543	2.55755	0.00013305	0.00222992
0.0477	8.225	0.0452	4.666	3.05745	11.9	4.175	1.15541e-11	0.1623	8.616	0.1406	6.457	3.06245	0	0.025	2.39305e-12	0.0412004	6.0535	17.9099	2.13893e-11	0.411204	0.0051739	0.00230113	3.7477e-11	2.56255	21.9656	6.52651	2.56255	0.000144387	0.00256169
0.0477	8.711	0.0452	6.806	3.06245	10.9	4.325	1.15415e-11	0.1623	8.713	0.1419	6.831	3.06745	0.1	0	2.36973e-12	0.0413004	6.02949	17.8453	2.1388e-11	0.411304	0.0051484	0.00228962	3.74695e-11	2.56755	20.8661	6.80141	2.56755	0.000145408	0.00137042
0.0477	9.101	0.0452	7	3.06745	9	4	1.15239e-11	0.1623	9.19	0.1425	2.752	3.07245	0	0.05	2.34745e-12	0.0414004	6.00579	17.7816	2.13867e-11	0.411404	0.00512294	0.00227818	3.7462e-11	2.57255	20.053	6.33722	2.57255	0.00114699	0.00766029
0.0477	9.454	0.0453	1.417	3.07245	17.7	6.2	1.15426e-11	0.1624	9.293	0.1428	0.899	3.07745	0	0	2.32776e-12	0.0415004	5.98231	17.7184	2.13855e-11	0.411504	0.0050974	0.00226679	3.74546e-11	2.57755	20.4773	6.8149	2.57755	0.00014788	0.00216007
0.0478	8.547	0.0453	1.434	3.07745	8.8	4.15	1.15541e-11	0.1624	9.644	0.1432	2.076	3.08245	0.1	0.1	2.30944e-12	0.0416004	5.95908	17.6559	2.13842e-11	0.411604	0.0050721	0.00225545	3.74471e-11	2.58255	19.0642	6.65837	2.58255	0.0727194	0.0882021
0.0478	9.063	0.0453	4.488	3.08245	15.3	5.85	1.15613e-11	0.1625	8.928	0.1438	1.799	3.08745	0	0.025	2.29386e-12	0.0417004	5.93599	17.5937	2.13829e-11	0.411704	0.00504687	0.00224418	3.74396e-11	2.58755	22.9786	7.577	2.58755	6.23416e-05	0.00125085
0.0478	9.437	0.0454	0.199	3.08745	12.9	5.35	1.15897e-11	0.1625	9.054	0.1439	6.036	3.09245	0.1	0.075	2.27597e-12	0.0418004	5.91289	17.5313	2.13816e-11	0.411804	0.00502204	0.00223296	3.74321e-11	2.59255	17.8238	6.65256	2.59255	1.25957e-05	0.000375558
0.0478	9.99	0.0454	7.116	3.09245	12.6	4.775	1.1599e-11	0.1625	9.852	0.144	5.661	3.09745	0	0.025	2.25779e-12	0.0419004	5.88962	17.4683	2.13803e-11	0.411904	0.00499929	0.00222188	3.74246e-11	2.59755	14.0516	5.4208	2.59755	0.00155637	0.00689483
0.0479	8.284	0.0455	1.066	3.09745	11.5	4.575	1.15996e-11	0.1626	8.416	0.1442	4.425	3.10245	0	0.1	2.24036e-12	0.0420004	5.86646	17.4055	2.13789e-11	0.412004	0.00497557	0.00221079	3.74172e-11	2.60255	17.7797	6.87246	2.60255	0.000429432	0.00239759
0.0479	9.318	0.0455	2.798	3.10245	10.9	4.525	1.15986e-11	0.1626	9.105	0.1452	2.418	3.10745	0	0.025	2.22502e-12	0.0421004	5.84343	17.343	2.13776e-11	0.412104	0.00495118	0.00219975	3.74097e-11	2.60755	17.4506	6.7162	2.60755	0.000520841	0.0031397
0.048	9.067	0.0455	6.488	3.10745	10.3	3.825	1.15902e-11	0.1627	9.826	0.1456	1.976	3.11245	0	0.025	2.20547e-12	0.0422004	5.82071	17.2813	2.13762e-11	0.412204	0.00492659	0.00218875	3.74022e-11	2.61255	19.1516	6.38275	2.61255	0.000302677	0.00185056
0.048	9.277	0.0455	7.764	3.11245	9.5	3.175	1.15598e-11	0.1627	9.987	0.1466	3.316	3.11745	0.1	0.025	2.18536e-12	0.0423004	5.79821	17.2202	2.13749e-11	0.412304	0.0049021	0.0021778	3.73947e-11	2.61755	19.5093	6.20364	2.61755	3.07832e-06	9.3687e-05
0.048	9.453	0.0456	2.581	3.11745	8.2	3.425	1.15252e-11	0.1629	8.486	0.1471	2.843	3.12245	0	0	2.16535e-12	0.0424004	5.77614	17.1602	2.13735e-11	0.412404	0.00487766	0.00216692	3.73873e-11	2.62255	17.92	6.22133	2.62255	0.00572659	0.0314921
0.048	9.706	0.0457	1.446	3.12245	9.6	3.525	1.14986e-11	0.1629	8.946	0.1473	5.747	3.12745	0	0.025	2.14535e-12	0.0425004	5.75444	17.1012	2.13721e-11	0.412504	0.00485328	0.00215608	3.73798e-11	2.62755	21.7462	6.72612	2.62755	0.000429506	0.00248632
0.0481	8.55	0.0457	5.946	3.12745	9.8	4.225	1.14749e-11	0.1629	8.989	0.1474	2.561	3.13245	0	0	2.12494e-12	0.0426004	5.73235	17.041	2.13707e-11	0.412604	0.00482904	0.0021453	3.73723e-11	2.63255	23.2048	7.18028	2.63255	0.0017582	0.00709322
0.0481	8.944	0.0457	6.747	3.13245	12.4	4.6	1.14747e-11	0.163	9.478	0.1481	4.77	3.13745	0	0	2.1038e-12	0.0427004	5.71036	16.9809	2.13693e-11	0.412704	0.00480491	0.00213457	3.73649e-11	2.63755	15.7887	6.00432	2.63755	1.8038e-06	6.9579e-05
0.0481	9.387	0.0457	6.816	3.13745	11.4	4.3	1.14696e-11	0.163	9.99	0.1485	0.508	3.14245	0	0	2.08286e-12	0.0428004	5.68899	16.9226	2.13679e-11	0.412804	0.00478093	0.0021239	3.73574e-11	2.64255	26.1731	6.8666	2.64255	4.11448e-06	0.000194799
0.0481	9.489	0.0457	6.962	3.14245	11.8	4.875	1.14697e-11	0.1632	8.718	0.1487	7.574	3.14745	0	0	2.06214e-12	0.0429004	5.66769	16.8644	2.13665e-11	0.412904	0.00475703	0.00211328	3.735e-11	2.64755	27.0418	6.18599	2.64755	0.000280359	0.00244809
0.0482	8.349	0.0458	1.313	3.14745	12	4.325	1.1472e-11	0.1632	9.633	0.1489	4.813	3.15245	0	0	2.04161e-12	0.0430004	5.64664	16.8067	2.1365e-11	0.413004	0.00473324	0.00210272	3.73425e-11	2.65255	23.5183	6.64362	2.65255	7.38886e-06	0.000190246
0.0482	9.233	0.0458	1.638	3.15245	8.9	3.65	1.14546e-11	0.1633	8.672	0.1491	7.638	3.15745	0	0.05	2.02354e-12	0.0431004	5.6258	16.7497	2.13636e-11	0.413104	0.00470958	0.0020922	3.7335e-11	2.65755	23.0773	7.1571	2.65755	2.89448e-05	0.00106603
0.0482	9.828	0.0458	1.978	3.15745	11.7	4.1	1.14392e-11	0.1633	9.188	0.1493	1.813	3.16245	0.1	0.025	2.00803e-12	0.0432004	5.60492	16.6924	2.13621e-11	0.413204	0.00468608	0.00208174	3.73276e-11	2.66255	22.0134	7.17648	2.66255	0.057678	0.0809308
0.0482	9.898	0.0459	2.268	3.16245	7.6	3.6	1.14186e-11	0.1634	9.614	0.1496	2.375	3.16745	0	0	1.98864e-12	0.0433004	5.58399	16.6349	2.13606e-11	0.413304	0.00466267	0.00207133	3.73201e-11	2.66755	13.7487	5.7793	2.66755	0.00107772	0.00749092
0.0482	9.908	0.0459	3.525	3.16745	15.8	6.425	1.14297e-11	0.1635	8.423	0.1497	3.468	3.17245	0.1	0.025	1.96885e-12	0.0434004	5.56328	16.5779	2.13592e-11	0.413404	0.00463937	0.00206098	3.73127e-11	2.67255	15.2004	6.13299	2.67255	0.00198453	0.0140859
0.0483	8.861	0.0459	7.804	3.17245	15.8	5.25	1.14687e-11	0.1636	8.483	0.15	7.361	3.17745	0	0.075	1.95454e-12	0.0435004	5.54277	16.5214	2.13577e-11	0.413504	0.00461621	0.00205067	3.73052e-11	2.67755	15.02	6.40647	2.67755	1.78797e-05	0.000376526
0.0483	9.081	0.046	1.129	3.17745	10.9	4.4	1.14731e-11	0.1636	9.21	0.1502	1.857	3.18245	0.2	0.05	1.94041e-12	0.0436004	5.52218	16.4646	2.13562e-11	0.413604	0.00459323	0.00204042	3.72978e-11	2.68255	20.3115	7.07643	2.68255	8.61481e-05	0.000866568
0.0484	9.056	0.046	5.105	3.18245	13.1	5.175	1.14734e-11	0.1636	9.379	0.1503	1.994	3.18745	0.1	0.025	1.92687e-12	0.0437004	5.50138	16.4071	2.13547e-11	0.413704	0.0045703	0.00203022	3.72903e-11	2.68755	0	0	2.68755	0	0
0.0484	9.39	0.0461	0.712	3.18745	10.2	3.775	1.14736e-11	0.1636	9.451	0.1503	6.077	3.19245	0	0.025	1.91113e-12	0.0438004	5.48127	16.3515	2.13531e-11	0.413804	0.00454751	0.00202006	3.72829e-11	2.69255	13.5812	5.15245	2.69255	0.000146558	0.00240188
0.0485	8.403	0.0461	1.647	3.19245	9.8	3.85	1.14498e-11	0.1637	8.432	0.1503	6.251	3.19745	0	0.15	1.90162e-12	0.0439004	5.4614	16.2965	2.13516e-11	0.413904	0.00452485	0.00200996	3.72754e-11	2.69755	16.7064	6.73946	2.69755	4.45034e-05	0.00116032
0.0485	8.644	0.0461	6.11	3.19745	11	3.825	1.14326e-11	0.1637	8.455	0.1504	1.564	3.20245	0	0.1	1.89305e-12	0.0440004	5.44104	16.2401	2.13501e-11	0.414004	0.0045025	0.00199992	3.7268e-11	2.70255	19.3449	7.32027	2.70255	0.000524774	0.00432248
0.0485	8.813	0.0461	7.063	3.20245	10	4.275	1.14196e-11	0.1638	9.375	0.1504	7.838	3.20745	0.3	0	1.87933e-12	0.0441004	5.42037	16.1827	2.13485e-11	0.414104	0.00448033	0.00198992	3.72605e-11	2.70755	17.7656	6.88838	2.70755	0.00018729	0.000899
0.0485	9.555	0.0462	0.575	3.20745	12.7	4.725	1.1422e-11	0.1638	9.98	0.1505	4.418	3.21245	0.1	0.075	1.86232e-12	0.0442004	5.39992	16.1258	2.1347e-11	0.414204	0.00445812	0.00197997	3.72531e-11	2.71255	15.7029	6.16073	2.71255	9.22433e-05	0.00111523
0.0486	8.305	0.0462	4.353	3.21245	12.5	4.975	1.1428e-11	0.1639	9.023	0.1506	3.215	3.21745	0.2	0.025	1.85056e-12	0.0443004	5.37976	16.0697	2.13454e-11	0.414304	0.00443584	0.00197007	3.72456e-11	2.71755	21.9844	6.93845	2.71755	0.00567986	0.0188754
0.0487	8.162	0.0463	3.218	3.21745	11.3	4.15	1.14251e-11	0.1639	9.542	0.1507	1.058	3.22245	0	0.2	1.84171e-12	0.0444004	5.35873	16.0111	2.13438e-11	0.414404	0.00441385	0.00196022	3.72382e-11	2.72255	21.4849	6.56003	2.72255	0.000388908	0.00369295
0.0487	8.412	0.0464	0.538	3.22245	10.9	4.375	1.14186e-11	0.1639	9.71	0.1509	2.529	3.22745	0.2	0.225	1.84403e-12	0.0445004	5.3379	15.953	2.13422e-11	0.414504	0.00439196	0.00195042	3.72308e-11	2.72755	19.6638	7.03629	2.72755	6.93689e-06	0.000174133
0.0487	9.082	0.0464	4.958	3.22745	13.8	5.175	1.142e-11	0.1639	9.856	0.1509	7.355	3.23245	0.3	0.25	1.84414e-12	0.0446004	5.31693	15.8944	2.13406e-11	0.414604	0.00437014	0.00194067	3.72233e-11	2.73255	16.9256	6.2395	2.73255	3.09178e-05	0.000535521
0.0487	9.307	0.0464	7.742	3.23245	13.2	4.825	1.1433e-11	0.1642	9.25	0.1514	7.011	3.23745	0.3	0.4	1.86516e-12	0.0447004	5.29652	15.8373	2.1339e-11	0.414704	0.00434839	0.00193097	3.72159e-11	2.73755	23.6061	7.0058	2.73755	4.52835e-06	0.000163448
0.0487	9.661	0.0465	0.178	3.23745	10.2	4.775	1.14391e-11	0.1642	9.264	0.1515	5.188	3.24245	1.8	1	1.90903e-12	0.0448004	5.27588	15.7795	2.13374e-11	0.414804	0.00432702	0.00192131	3.72085e-11	2.74255	21.1062	6.66356	2.74255	1.02561e-05	0.000217224
0.0488	8.405	0.0465	0.445	3.24245	15	6.1	1.14563e-11	0.1642	9.944	0.1516	6.94	3.24745	3.9	1.975	2.03281e-12	0.0449004	5.25563	15.7228	2.13358e-11	0.414904	0.00430593	0.00191171	3.7201e-11	2.74755	19.4616	6.05188	2.74755	0.000289096	0.00285631
0.0488	8.815	0.0465	3.873	3.24745	15.1	4.975	1.14899e-11	0.1643	8.529	0.1523	5.211	3.25245	6.7	4.025	2.29233e-12	0.0450005	5.23531	15.6658	2.13341e-11	0.415004	0.00428486	0.00190216	3.71936e-11	2.75255	20.5567	6.77321	2.75255	7.17548e-05	0.00138454
0.0488	9.25	0.0465	4.149	3.25245	6.9	3.325	1.14668e-11	0.1643	8.551	0.1523	6.455	3.25745	13.4	5.65	2.78182e-12	0.0451005	5.21512	15.609	2.13325e-11	0.415104	0.00426357	0.00189265	3.71862e-11	2.75755	20.8762	7.15097	2.75755	0.000162302	0.00115952
0.0488	9.69	0.0465	6.847	3.25745	11.9	5.025	1.14569e-11	0.1643	9.897	0.1524	5.73	3.26245	8.5	5.3	3.27692e-12	0.0452005	5.19497	15.5524	2.13308e-11	0.415204	0.00424241	0.00188319	3.71787e-11	2.76255	19.2438	6.54239	2.76255	0.000344226	0.0029298
0.0489	8.084	0.0465	7.662	3.26245	15.8	6.6	1.1488e-11	0.1645	9.175	0.1524	6.13	3.26745	10.2	5.025	3.76132e-12	0.0453005	5.17515	15.4966	2.13291e-11	0.415304	0.00422127	0.00187377	3.71713e-11	2.76755	15.728	5.91162	2.76755	1.76937e-05	0.000565087
0.0489	8.417	0.0466	3.258	3.26745	14.3	5.475	1.15332e-11	0.1647	8.244	0.1524	7.988	3.27245	7.4	3.825	4.17401e-12	0.0454005	5.15516	15.4403	2.13275e-11	0.415404	0.00420019	0.0018644	3.71639e-11	2.77255	16.2806	5.87625	2.77255	3.10989e-05	0.000648577
0.0489	8.633	0.0466	3.764	3.27245	13.2	4.85	1.15466e-11	0.1647	8.291	0.1525	6.348	3.27745	7.1	3.875	4.51924e-12	0.0455005	5.13562	15.3851	2.13258e-11	0.415504	0.00417933	0.00185508	3.71564e-11	2.77755	17.7223	6.65645	2.77755	3.99908e-05	0.000943376
0.0489	8.903	0.0466	6.555	3.27745	8.8	3.575	1.15323e-11	0.1647	8.725	0.1527	1.284	3.28245	8.4	4.175	4.88884e-12	0.0456005	5.11605	15.3299	2.13241e-11	0.415604	0.00415856	0.00184581	3.7149e-11	2.78255	17.9243	6.89587	2.78255	0.00312803	0.0135657
0.0489	9.137	0.0467	0.25	3.28245	11	4.675	1.15157e-11	0.1647	9.712	0.1527	5.066	3.28745	5.9	3.125	5.19528e-12	0.0457005	5.09699	15.2759	2.13224e-11	0.415704	0.00413785	0.00183658	3.71416e-11	2.78755	19.096	6.90134	2.78755	8.46383e-05	0.00131526
0.0489	9.367	0.0467	2.174	3.28745	11.4	4.525	1.15242e-11	0.1649	9.227	0.1528	1.687	3.29245	4	2.1	5.41347e-12	0.0458005	5.07799	15.2221	2.13207e-11	0.415804	0.00411719	0.00182739	3.71342e-11	2.79255	19.8136	6.67281	2.79255	0.000949728	0.0043861
0.0489	9.8	0.0467	4.591	3.29245	11.5	4.45	1.15189e-11	0.165	8.675	0.1528	5.314	3.29745	3	2.1	5.54738e-12	0.0459005	5.05959	15.1699	2.13189e-11	0.415904	0.00409667	0.00181826	3.71268e-11	2.79755	18.1111	6.32814	2.79755	0.000140671	0.0016146
0.049	8.235	0.0467	5.256	3.29745	15.1	6.65	1.15326e-11	0.1651	8.141	0.153	7.002	3.30245	5.7	3	5.73965e-12	0.0460005	5.04083	15.1166	2.13172e-11	0.416004	0.00407632	0.00180917	3.71193e-11	2.80255	21.4025	6.7495	2.80255	5.45022e-05	0.000738281
0.049	8.286	0.0467	5.627	3.30245	16.2	6.45	1.15902e-11	0.1651	8.487	0.1536	3.589	3.30745	7.2	3.825	6.02481e-12	0.0461005	5.02209	15.0634	2.13155e-11	0.416104	0.00405613	0.00180012	3.71119e-11	2.80755	22.4335	6.93523	2.80755	0.000163284	0.00238485
0.049	8.692	0.0467	7.014	3.30745	14.9	6.2	1.16312e-11	0.1651	9.941	0.1537	2.725	3.31245	10.1	4.85	6.39565e-12	0.0462005	5.00347	15.0104	2.13137e-11	0.416204	0.00403586	0.00179112	3.71045e-11	2.81255	16.7109	6.11751	2.81255	5.39914e-05	0.000736697
0.049	9.062	0.0468	0.106	3.31245	12.2	4.875	1.16544e-11	0.1652	9.047	0.1538	3.574	3.31745	8.7	4.35	6.80059e-12	0.0463005	4.98565	14.9596	2.13119e-11	0.416304	0.00401568	0.00178217	3.70971e-11	2.81755	23.4234	6.31214	2.81755	6.5082e-06	0.000241545
0.049	9.904	0.0468	1.193	3.31745	15.2	6.125	1.16719e-11	0.1653	8.561	0.1538	7.538	3.32245	5.9	3.375	7.1096e-12	0.0464005	4.96773	14.9084	2.13102e-11	0.416404	0.0039956	0.00177325	3.70897e-11	2.82255	27.4149	6.80394	2.82255	5.65972e-06	0.000145446
0.0491	8.626	0.0468	4.33	3.32245	13.5	5.275	1.17018e-11	0.1653	8.819	0.1539	6.534	3.32745	6.4	2.9	7.36551e-12	0.0465005	4.94985	14.8572	2.13084e-11	0.416504	0.00397563	0.00176439	3.70823e-11	2.82755	25.796	6.87709	2.82755	0.000200084	0.00165096
0.0491	9.443	0.0468	5.956	3.32745	10.2	3.95	1.16956e-11	0.1654	8.214	0.1539	7.589	3.33245	3.1	1.9	7.51855e-12	0.0466005	4.93232	14.807	2.13066e-11	0.416604	0.00395578	0.00175557	3.70749e-11	2.83255	22.1009	6.71617	2.83255	8.11306	5.19924
0.0491	9.458	0.0468	6.209	3.33245	10	3.85	1.16803e-11	0.1655	8.338	0.154	1.601	3.33745	3.9	2.325	7.65728e-12	0.0467005	4.91454	14.7561	2.13048e-11	0.416704	0.00393612	0.00174679	3.70675e-11	2.83755	19.6135	6.51275	2.83755	0.000132561	0.00186263
0.0491	9.641	0.0468	7.229	3.33745	12	5.125	1.16706e-11	0.1656	8.216	0.154	6.287	3.34245	5.8	2.85	7.8396e-12	0.0468005	4.89749	14.707	2.1303e-11	0.416804	0.00391651	0.00173805	3.70601e-11	2.84255	13.1824	5.9038	2.84255	3.25262e-05	0.000701681
0.0491	9.722	0.0469	5.365	3.34245	12.6	4.525	1.1679e-11	0.1656	8.578	0.1543	3.344	3.34745	5	2.35	8.01094e-12	0.0469005	4.88099	14.6593	2.13012e-11	0.416904	0.00389694	0.00172936	3.70527e-11	2.84755	14.3331	5.77539	2.84755	0.000433268	0.00145523
0.0492	8.795	0.0469	5.436	3.34745	12	5.1	1.16802e-11	0.1656	8.901	0.1544	1.177	3.35245	5.2	2.9	8.19421e-12	0.0470005	4.86481	14.6124	2.12994e-11	0.417004	0.0038775	0.00172072	3.70453e-11	2.85255	13.9479	5.40148	2.85255	0.00156277	0.0059042
0.0492	9.036	0.047	0.021	3.35245	12	3.775	1.16772e-11	0.1656	9.305	0.1544	2.444	3.35745	6.8	2.725	8.40367e-12	0.0471005	4.84842	14.565	2.12975e-11	0.417104	0.00385827	0.00171212	3.70379e-11	2.85755	20.9126	7.25823	2.85755	0.000153699	0.0025805
0.0492	9.617	0.047	1.008	3.35745	7.4	3.5	1.16469e-11	0.1657	8.117	0.1546	6.549	3.36245	5.9	2.95	8.60506e-12	0.0472005	4.83223	14.518	2.12957e-11	0.417204	0.00383907	0.00170355	3.70305e-11	2.86255	16.545	6.58466	2.86255	0.000798154	0.00615515
0.0493	9.002	0.047	4.491	3.36245	12	5.15	1.16363e-11	0.1657	8.16	0.1547	7.132	3.36745	3.5	1.775	8.75329e-12	0.0473005	4.81522	14.4689	2.12939e-11	0.417304	0.00381989	0.00169504	3.70231e-11	2.86755	13.85	5.23047	2.86755	0.000191632	0.00318764
0.0493	9.876	0.0471	1.668	3.36745	12.9	4.4	1.16463e-11	0.1657	9.562	0.1548	6.317	3.37245	2.7	1.85	8.84117e-12	0.0474005	4.79852	14.4205	2.1292e-11	0.417404	0.00380081	0.00168656	3.70157e-11	2.87255	19.9294	7.44111	2.87255	1.50318e-05	0.000362439
0.0494	8.044	0.0471	2.911	3.37245	10.6	3.875	1.16341e-11	0.1658	9.06	0.155	0.37	3.37745	3.6	1.925	8.94297e-12	0.0475005	4.78122	14.3706	2.12902e-11	0.417504	0.00378182	0.00167813	3.70083e-11	2.87755	17.5011	6.26734	2.87755	9.46632e-06	0.000256983
0.0494	8.552	0.0471	3.89	3.37745	8.8	3.7	1.16131e-11	0.1658	9.887	0.155	5.914	3.38245	5.4	2.525	9.06708e-12	0.0476005	4.76413	14.3212	2.12883e-11	0.417604	0.00376299	0.00166974	3.70009e-11	2.88255	17.3268	6.42607	2.88255	8.51438e-05	0.00128178
0.0494	8.914	0.0471	4.373	3.38245	9.7	4.325	1.15922e-11	0.1659	8.039	0.1551	2.106	3.38745	4.8	2.225	9.22169e-12	0.0477005	4.74721	14.2722	2.12864e-11	0.417704	0.00374447	0.00166139	3.69935e-11	2.88755	21.0187	6.53173	2.88755	0.0244983	0.0522515
0.0494	9.217	0.0472	2.246	3.38745	17.1	6.55	1.16081e-11	0.1659	9.508	0.1553	3.278	3.39245	4	1.975	9.3338e-12	0.0478005	4.72981	14.222	2.12845e-11	0.417804	0.003726	0.00165309	3.69861e-11	2.89255	23.3219	6.99156	2.89255	8.96751e-05	0.000882623
0.0494	9.562	0.0472	4.167	3.39245	12.1	4.6	1.16434e-11	0.1661	8.087	0.1553	5.112	3.39745	3.5	1.375	9.41894e-12	0.0479005	4.71241	14.1717	2.12826e-11	0.417904	0.00370783	0.00164483	3.69787e-11	2.89755	21.073	7.44564	2.89755	0.000116212	0.00170265
0.0495	8.437	0.0472	7.05	3.39745	8.7	3.475	1.16218e-11	0.1661	9.842	0.1553	5.317	3.40245	1.6	0.625	9.41815e-12	0.0480005	4.69503	14.1214	2.12807e-11	0.418004	0.00368951	0.0016366	3.69713e-11	2.90255	17.7587	6.72775	2.90255	0.000212449	0.00350243
0.0495	8.716	0.0473	0.829	3.40245	9.4	3.825	1.15927e-11	0.1662	8.77	0.1554	3.27	3.40745	0.4	0.35	9.3746e-12	0.0481005	4.67748	14.0707	2.12788e-11	0.418104	0.00367138	0.00162842	3.69639e-11	2.90755	22.4101	6.7298	2.90755	0.00011294	0.00205343
0.0495	8.778	0.0473	3.489	3.40745	10.6	3.575	1.15704e-11	0.1662	8.782	0.1554	7.656	3.41245	0.2	0.4	9.32261e-12	0.0482005	4.65988	14.0198	2.12769e-11	0.418204	0.0036534	0.00162028	3.69565e-11	2.91255	21.3458	6.95754	2.91255	0.000129972	0.00159494
0.0495	9.599	0.0473	5.53	3.41245	8.5	2.95	1.15387e-11	0.1662	9.458	0.1555	1.911	3.41745	0.6	0.4	9.2669e-12	0.0483005	4.64199	13.9681	2.1275e-11	0.418304	0.00363639	0.00161221	3.69492e-11	2.91755	19.6312	6.25855	2.91755	0.000893403	0.00599915
0.0495	9.649	0.0473	5.681	3.41745	12	4.525	1.15167e-11	0.1662	9.898	0.1557	0.169	3.42245	0.6	0.35	9.21136e-12	0.0484005	4.6242	13.9166	2.12731e-11	0.418404	0.00362264	0.00160438	3.69418e-11	2.92255	20.6122	6.83797	2.92255	0.000115184	0.00169231
0.0495	9.659	0.0473	7.824	3.42245	11.4	4.25	1.15187e-11	0.1663	9.115	0.1557	1.021	3.42745	0.7	0.475	9.15643e-12	0.0485005	4.60666	13.8658	2.12711e-11	0.418504	0.00361107	0.00159681	3.69344e-11	2.92755	18.753	6.52885	2.92755	0.0566345	0.0687457
0.0496	8.141	0.0474	0.355	3.42745	8.6	3.775	1.14975e-11	0.1664	9.331	0.1557	4.442	3.43245	0.8	0.575	9.1197e-12	0.0486005	4.58968	13.8164	2.12692e-11	0.418604	0.00360722	0.0015905	3.6927e-11	2.93255	21.0085	6.73814	2.93255	4.8555e-05	0.000975091
0.0496	8.356	0.0474	0.578	3.43245	14.4	5.7	1.14961e-11	0.1665	9.606	0.1558	4.84	3.43745	0.9	0.75	9.09333e-12	0.0487005	4.57278	13.7673	2.12672e-11	0.418704	0.00359953	0.00158353	3.69196e-11	2.93755	18.287	6.80927	2.93755	0.000120687	0.00168456
0.0496	8.628	0.0474	0.815	3.43745	17.7	7.65	1.1547e-11	0.1666	9.031	0.156	7.488	3.44245	2.1	0.9	9.08128e-12	0.0488005	4.55561	13.7174	2.12652e-11	0.418804	0.00358866	0.00157613	3.69123e-11	2.94255	15.7329	6.33266	2.94255	0.0012121	0.00536971
0.0496	9.048	0.0474	0.869	3.44245	17.1	7.475	1.16224e-11	0.1667	9.091	0.1561	5.475	3.44745	2.2	1.25	9.10518e-12	0.0489005	4.53876	13.6683	2.12633e-11	0.418904	0.00357614	0.00156858	3.69049e-11	2.94755	17.5239	6.68041	2.94755	0.000334489	0.00187822
0.0496	9.151	0.0474	0.964	3.44745	14.2	4.825	1.16695e-11	0.1667	9.643	0.1562	7.68	3.45245	4.7	1.975	9.17459e-12	0.0490005	4.52218	13.6198	2.12613e-11	0.419004	0.00355959	0.00156077	3.68975e-11	2.95255	17.5519	6.70538	2.95255	0.000405632	0.00244711
0.0496	9.261	0.0474	1.356	3.45245	8.8	3.125	1.16488e-11	0.1668	8.247	0.1563	0.147	3.45745	4.1	2.025	9.28045e-12	0.0491005	4.50539	13.5709	2.12593e-11	0.419104	0.0035438	0.00155302	3.68901e-11	2.95755	18.7516	6.27308	2.95755	0.00232154	0.0121427
0.0497	8.275	0.0474	2.671	3.45745	10.4	3.175	1.16083e-11	0.1668	8.344	0.1563	3.285	3.46245	4.2	1.975	9.3869e-12	0.0492005	4.48879	13.5224	2.12573e-11	0.419204	0.00353056	0.00154549	3.68828e-11	2.96255	19.3268	6.23117	2.96255	2.75218e-06	0.000113001
0.0497	8.332	0.0474	3.189	3.46245	7.6	3.225	1.15746e-11	0.1669	8.449	0.1563	5.504	3.46745	4.7	2.175	9.49985e-12	0.0493005	4.47257	13.4748	2.12553e-11	0.419304	0.00351948	0.00153822	3.68754e-11	2.96755	17.3039	6.02765	2.96755	0.00463051	0.0266757
0.0497	9.169	0.0474	5.441	3.46745	11.3	3.95	1.1545e-11	0.167	9.235	0.1564	0.001	3.47245	7	3	9.66989e-12	0.0494005	4.4563	13.4271	2.12533e-11	0.419404	0.00350904	0.00153105	3.6868e-11	2.97255	20.8017	6.40242	2.97255	0.000334534	0.00194901
0.0497	9.423	0.0474	7.072	3.47245	8.5	3.05	1.15218e-11	0.167	9.261	0.1565	2.501	3.47745	4.1	2.425	9.82164e-12	0.0495005	4.44044	13.3804	2.12512e-11	0.419504	0.0035054	0.001525	3.68607e-11	2.97755	22.5343	6.86609	2.97755	0.00136929	0.00552442
0.0497	9.789	0.0475	1.481	3.47745	6.7	3.625	1.14823e-11	0.167	9.312	0.1565	7.745	3.48245	5.1	2.075	9.9655e-12	0.0496005	4.42429	13.333	2.12492e-11	0.419604	0.00349485	0.00151788	3.68533e-11	2.98255	16.1383	6.2111	2.98255	1.40517e-06	5.50981e-05
0.0498	8.454	0.0475	1.577	3.48245	15.6	6.025	1.14887e-11	0.167	9.715	0.1566	0.439	3.48745	3.1	1.5	1.00452e-11	0.0497005	4.40838	13.2862	2.12472e-11	0.419704	0.00348615	0.00151103	3.68459e-11	2.98755	26.2554	6.86491	2.98755	3.30778e-06	0.000169139
0.0498	8.774	0.0475	2.664	3.48745	14.4	5.575	1.15238e-11	0.1671	8.34	0.1566	5.009	3.49245	1.9	1.1	1.00705e-11	0.0498005	4.39274	13.2401	2.12451e-11	0.419804	0.00347545	0.00150395	3.68386e-11	2.99255	26.1404	6.04895	2.99255	0.000221779	0.002161
0.0498	8.909	0.0475	3.231	3.49245	14.4	6.225	1.15501e-11	0.1671	9.055	0.1566	6.588	3.49745	2.5	1.2	1.0093e-11	0.0499005	4.37718	13.1941	2.12431e-11	0.419904	0.00346674	0.00149715	3.68312e-11	2.99755	23.459	6.65828	2.99755	5.94017e-06	0.000173533
0.0498	9.281	0.0475	3.441	3.49745	15.7	6.5	1.15994e-11	0.1672	8.931	0.1568	6.239	3.50245	1.6	0.9	1.0096e-11	0.0500005	4.36156	13.148	2.1241e-11	0.420004	0.00345785	0.00149036	3.68238e-11	3.00255	24.8294	7.65557	3.00255	2.25437e-05	0.00083112
0.0498	9.565	0.0475	6.516	3.50245	14	5.4	1.16321e-11	0.1672	9.863	0.1568	6.888	3.50745	1	0.725	1.00694e-11	0.0501005	4.34547	13.1007	2.12389e-11	0.420104	0.00344751	0.00148341	3.68165e-11	3.00755	21.6911	6.97134	3.00755	0.0449204	0.0631092
0.0498	9.691	0.0476	0.222	3.50745	13.5	5.625	1.16502e-11	0.1673	8.3	0.157	4.75	3.51245	1.3	0.925	1.00521e-11	0.0502005	4.32916	13.0528	2.12369e-11	0.420204	0.00343674	0.00147643	3.68091e-11	3.01255	13.3664	5.61883	3.01255	0.00083933	0.00583456
0.0498	9.758	0.0476	2.862	3.51245	15.2	5.575	1.16796e-11	0.1673	8.365	0.1571	7.15	3.51745	1.1	0.625	1.0026e-11	0.0503005	4.31298	13.0052	2.12348e-11	0.420304	0.00342169	0.00146911	3.68018e-11	3.01755	16.2607	6.63016	3.01755	0.00157355	0.0113621
0.0499	8.262	0.0476	6.565	3.51745	10.5	4.575	1.1686e-11	0.1673	9.43	0.1572	2.186	3.52245	1.3	0.475	9.98913e-12	0.0504005	4.29714	12.9585	2.12327e-11	0.420404	0.00340536	0.00146178	3.67944e-11	3.02255	16.4963	7.02874	3.02255	1.47196e-05	0.000370013
0.0499	8.835	0.0476	7.104	3.52245	14.1	5.25	1.1691e-11	0.1673	9.917	0.1572	3.796	3.52745	1.1	0.85	9.93955e-12	0.0505005	4.28126	12.9117	2.12306e-11	0.420504	0.0033927	0.00145469	3.67871e-11	3.02755	20.5507	7.07069	3.02755	6.70923e-05	0.000674938
0.0499	9.472	0.0476	7.28	3.52745	12.5	5.5	1.17068e-11	0.1677	9.259	0.1572	3.8	3.53245	2.4	0.75	9.93383e-12	0.0506005	4.26551	12.8652	2.12285e-11	0.420604	0.00338441	0.00144814	3.67797e-11	3.03255	0	0	3.03255	0	0
0.0499	9.488	0.0478	0.411	3.53245	15.8	6.35	1.17322e-11	0.1678	8.926	0.1573	0.526	3.53745	1	1.1	9.9269e-12	0.0507005	4.24969	12.8185	2.12264e-11	0.420704	0.00337918	0.0014421	3.67724e-11	3.03755	13.4022	5.21975	3.03755	0.000228843	0.00295425
0.0499	9.601	0.0478	0.572	3.53745	14.6	5.475	1.17765e-11	0.1679	8.909	0.1574	5.709	3.54245	2	1.375	9.937e-12	0.0508005	4.23374	12.7714	2.12243e-11	0.420804	0.0033735	0.001436	3.6765e-11	3.04255	16.7136	6.66255	3.04255	7.96826e-05	0.00211692
0.0499	9.864	0.0478	5.576	3.54245	9.7	3.875	1.17716e-11	0.1679	9.058	0.1576	1.734	3.54745	5.3	1.9	1.00013e-11	0.0509005	4.21792	12.7248	2.12221e-11	0.420904	0.00337127	0.00143056	3.67577e-11	3.04755	19.3528	7.16531	3.04755	0.000408695	0.00336636
0.05	8.157	0.0478	5.706	3.54745	10	3.95	1.17482e-11	0.1679	9.812	0.1576	4.692	3.55245	5.1	2.525	1.01295e-11	0.0510005	4.20183	12.6774	2.122e-11	0.421004	0.00337294	0.00142597	3.67503e-11	3.05255	18.0308	6.90883	3.05255	0.000145862	0.000700155
0.05	8.234	0.0478	6.207	3.55245	9.9	3.55	1.17245e-11	0.1681	8.168	0.1576	5.541	3.55745	5.5	2.875	1.03006e-11	0.0511005	4.18577	12.6301	2.12179e-11	0.421104	0.00339926	0.00142909	3.6743e-11	3.05755	16.1325	6.36965	3.05755	7.18393e-05	0.000868623
0.05	8.423	0.0478	7.071	3.55745	12.6	4.975	1.17156e-11	0.1681	9.156	0.1577	5.492	3.56245	4.7	2.125	1.04509e-11	0.0512005	4.16946	12.5821	2.12157e-11	0.421204	0.00342553	0.00143222	3.67356e-11	3.06255	21.74	6.80499	3.06255	0.00442349	0.0147002
0.05	8.641	0.0478	7.369	3.56245	9.3	4.1	1.17107e-11	0.1681	9.333	0.1578	0.302	3.56745	4.3	2	1.05558e-11	0.0513005	4.15327	12.5344	2.12135e-11	0.421304	0.00342923	0.00142817	3.67283e-11	3.06755	21.6197	6.65867	3.06755	0.000302882	0.00287607
0.05	8.907	0.0479	4.068	3.56745	12.7	5.1	1.17065e-11	0.1682	8.613	0.1578	3.147	3.57245	3.1	1.625	1.06371e-11	0.0514005	4.13721	12.4871	2.12114e-11	0.421404	0.00342593	0.00142261	3.6721e-11	3.07255	19.9529	7.05784	3.07255	5.40246e-06	0.000135621
0.0501	8.765	0.0479	4.803	3.57245	13.5	5.05	1.17211e-11	0.1682	9.308	0.1579	2.642	3.57745	2.2	1.35	1.06658e-11	0.0515005	4.12123	12.4399	2.12092e-11	0.421504	0.00342562	0.00141768	3.67136e-11	3.07755	16.3715	6.04631	3.07755	2.40886e-05	0.000426807
0.0501	9.301	0.0479	5.16	3.57745	14.3	6.575	1.17411e-11	0.1683	8.849	0.1579	5.192	3.58245	3.8	1.6	1.07174e-11	0.0516005	4.10545	12.3933	2.1207e-11	0.421604	0.00341981	0.00141172	3.67063e-11	3.08255	23.5189	6.93319	3.08255	3.52669e-06	0.000127293
0.0501	9.631	0.0479	5.864	3.58245	15.1	4.95	1.17816e-11	0.1683	9.137	0.158	1.817	3.58745	1.6	0.85	1.07253e-11	0.0517005	4.08952	12.3463	2.12048e-11	0.421704	0.00341561	0.00140606	3.6699e-11	3.08755	21.4859	6.81067	3.08755	7.98748e-06	0.000169175
0.0502	9.303	0.048	1.181	3.58745	8	3.75	1.17667e-11	0.1685	8.448	0.158	4.009	3.59245	0.6	0.75	1.06921e-11	0.0518005	4.07403	12.3004	2.12026e-11	0.421804	0.00340314	0.00139928	3.66916e-11	3.09255	19.267	6.10987	3.09255	0.000225456	0.00224159
0.0502	9.344	0.048	2.16	3.59245	11.9	4.475	1.17471e-11	0.1686	8.009	0.1581	6.143	3.59745	0.3	0.575	1.06587e-11	0.0519005	4.05857	12.2546	2.12004e-11	0.421904	0.00339121	0.00139257	3.66843e-11	3.09755	20.292	6.65555	3.09755	5.58846e-05	0.00108189
0.0502	9.799	0.048	5.066	3.59745	10.6	4	1.17415e-11	0.1686	8.537	0.1582	3.424	3.60245	0.7	0.575	1.06176e-11	0.0520005	4.04315	12.2088	2.11982e-11	0.422004	0.00339029	0.00138762	3.6677e-11	3.10255	20.6716	6.97193	3.10255	0.000126474	0.000914071
0.0503	8.498	0.0481	0.101	3.60245	13	5.175	1.17341e-11	0.1686	9.24	0.1585	1.393	3.60745	1	0.675	1.05604e-11	0.0521005	4.02846	12.1649	2.1196e-11	0.422104	0.00338396	0.00138169	3.66696e-11	3.10755	19.4069	6.61986	3.10755	0.000268084	0.00228303
0.0503	8.646	0.0481	0.496	3.60745	10.3	4.375	1.17348e-11	0.1686	9.323	0.1585	4.24	3.61245	1.4	0.825	1.05337e-11	0.0522005	4.01405	12.1217	2.11938e-11	0.422204	0.00337194	0.00137506	3.66623e-11	3.11255	15.3495	5.82004	3.11255	1.48186e-05	0.000509728
0.0504	8.549	0.0481	0.584	3.61245	13	4.425	1.17337e-11	0.1687	9.393	0.1585	5.597	3.61745	1.7	0.65	1.05079e-11	0.0523005	4.00016	12.0797	2.11916e-11	0.422304	0.00335714	0.00136824	3.6655e-11	3.11755	15.9235	5.81895	3.11755	2.4227e-05	0.000508584
0.0504	8.66	0.0481	0.977	3.61745	8.5	3.4	1.1709e-11	0.1688	8.195	0.1585	6.747	3.62245	1.4	0.85	1.04744e-11	0.0524005	3.98665	12.0387	2.11893e-11	0.422404	0.00334373	0.00136154	3.66477e-11	3.12255	17.2823	6.44021	3.12255	3.11449e-05	0.000734771
0.0504	8.99	0.0481	2.747	3.62245	9.5	3.7	1.16817e-11	0.1688	9.867	0.1586	2.45	3.62745	1.5	1.075	1.04622e-11	0.0525005	3.9725	11.9961	2.11871e-11	0.422504	0.00332908	0.0013548	3.66403e-11	3.12755	17.3545	6.58137	3.12755	0.00243612	0.0105681
0.0504	9.569	0.0481	2.753	3.62745	10.9	4.225	1.16646e-11	0.1689	9.491	0.1586	2.907	3.63245	2.9	1.225	1.04689e-11	0.0526005	3.95803	11.9528	2.11848e-11	0.422604	0.00331366	0.00134805	3.6633e-11	3.13255	20.4458	7.36149	3.13255	6.85992e-05	0.00127241
0.0505	8.001	0.0481	3.571	3.63245	12.1	5.475	1.1667e-11	0.169	8.332	0.1586	3.885	3.63745	3.3	1.5	1.05099e-11	0.0527005	3.94393	11.9103	2.11826e-11	0.422704	0.00329838	0.00134133	3.66257e-11	3.13755	20.4102	6.89048	3.13755	0.00073965	0.0034159
0.0505	8.548	0.0481	7.275	3.63745	13.7	5.55	1.16903e-11	0.169	9.526	0.1586	6.486	3.64245	2.7	1.625	1.05607e-11	0.0528005	3.93062	11.8698	2.11803e-11	0.422804	0.00328386	0.00133468	3.66184e-11	3.14255	17.5377	6.13849	3.14255	0.000188868	0.00234219
0.0505	9.128	0.0482	0.79	3.64245	13.6	5.45	1.17096e-11	0.1692	8.602	0.1589	6.206	3.64745	2.9	1.675	1.06068e-11	0.0529005	3.91719	11.829	2.1178e-11	0.422904	0.00327171	0.00132822	3.66111e-11	3.14755	22.0627	6.97535	3.14755	4.26608e-05	0.000609016
0.0505	9.161	0.0482	0.834	3.64745	13.8	5.45	1.17351e-11	0.1692	8.961	0.1589	7.479	3.65245	3.4	1.25	1.06564e-11	0.0530005	3.90392	11.7886	2.11757e-11	0.423004	0.0032746	0.00132429	3.66037e-11	3.15255	22.65	6.96584	3.15255	0.000127166	0.00185732
0.0505	9.629	0.0482	3.528	3.65245	11.6	4.85	1.17433e-11	0.1692	9.679	0.159	3.267	3.65745	2.4	1.45	1.06818e-11	0.0531005	3.89047	11.7477	2.11735e-11	0.423104	0.00327496	0.00131982	3.65964e-11	3.15755	15.994	5.86828	3.15755	4.20486e-05	0.000573741
0.0506	8.563	0.0482	4.811	3.65745	11.3	4.275	1.17409e-11	0.1693	8.162	0.159	4.552	3.66245	1.9	0.775	1.06826e-11	0.0532005	3.87709	11.7071	2.11712e-11	0.423204	0.00329453	0.00132077	3.65891e-11	3.16255	24.7163	6.85959	3.16255	5.40655e-06	0.000239565
0.0506	8.655	0.0482	5.022	3.66245	15.4	5.675	1.1748e-11	0.1693	8.421	0.159	5.08	3.66745	0.8	0.45	1.06489e-11	0.0533005	3.86365	11.6663	2.11689e-11	0.423304	0.00329342	0.00131603	3.65818e-11	3.16755	26.9651	6.65563	3.16755	4.4078e-06	0.000113294
0.0506	8.767	0.0482	5.144	3.66745	10.2	4.925	1.17554e-11	0.1693	8.612	0.1591	1.83	3.67245	1.2	0.6	1.0595e-11	0.0534005	3.85072	11.6267	2.11666e-11	0.423404	0.00329171	0.00131119	3.65745e-11	3.17255	25.2785	6.69875	3.17255	0.000155826	0.00128667
0.0506	9.145	0.0482	6.848	3.67245	12.2	4.475	1.17635e-11	0.1693	9.771	0.1591	3.381	3.67745	0.5	0.4	1.05343e-11	0.0535005	3.83808	11.5878	2.11643e-11	0.423504	0.00328975	0.00130632	3.65672e-11	3.17755	21.3635	6.46385	3.17755	10.8398	6.54265
0.0506	9.425	0.0483	0.899	3.67745	11.3	4.225	1.17527e-11	0.1694	9.189	0.1591	7.719	3.68245	0.6	0.275	1.0468e-11	0.0536005	3.82564	11.5494	2.1162e-11	0.423604	0.00330933	0.00130735	3.65599e-11	3.18255	19.4284	6.46458	3.18255	0.000103291	0.00146399
0.0507	8.945	0.0483	2.856	3.68245	11.3	4.775	1.17389e-11	0.1695	8.284	0.1592	2.643	3.68745	0.1	0.25	1.03868e-11	0.0537005	3.81348	11.5116	2.11596e-11	0.423704	0.00335187	0.00131761	3.65526e-11	3.18755	15.2518	6.89637	3.18755	3.58101e-05	0.000731973
0.0508	8.367	0.0483	3.681	3.68745	12.2	4.5	1.17458e-11	0.1695	9.249	0.1592	6.028	3.69245	0.1	0.15	1.03029e-11	0.0538005	3.80113	11.4734	2.11573e-11	0.423804	0.00341696	0.00133923	3.65453e-11	3.19255	15.4096	6.33587	3.19255	0.00033747	0.00114358
0.0508	8.662	0.0483	4.901	3.69245	14.6	5.95	1.17496e-11	0.1695	9.355	0.1593	1.588	3.69745	0.2	0.15	1.02131e-11	0.0539005	3.78886	11.4354	2.1155e-11	0.423904	0.00353766	0.00139641	3.6538e-11	3.19755	13.2139	5.16974	3.19755	0.00121709	0.00459982
0.0508	9.182	0.0483	5.465	3.69745	12.8	4.075	1.17668e-11	0.1695	9.662	0.1593	2.52	3.70245	0.2	0.175	1.01296e-11	0.0540005	3.77628	11.3968	2.11526e-11	0.424004	0.00362969	0.00143418	3.65307e-11	3.20255	20.8898	7.12115	3.20255	0.000119704	0.00201061
0.0508	9.21	0.0483	6.047	3.70245	9.7	4.175	1.17549e-11	0.1696	8.728	0.1593	3.987	3.70745	0.5	0.225	1.00493e-11	0.0541005	3.76419	11.3592	2.11503e-11	0.424104	0.00371326	0.00146674	3.65234e-11	3.20755	15.823	6.2225	3.20755	0.000642595	0.00507137
0.0508	9.465	0.0483	6.388	3.70745	10.8	4.35	1.17357e-11	0.1696	8.825	0.1593	6.493	3.71245	0.1	0.275	9.97276e-12	0.0542005	3.75269	11.3231	2.1148e-11	0.424204	0.00379173	0.00149629	3.65161e-11	3.21255	14.8899	5.87241	3.21255	0.000149495	0.00251313
0.0508	9.505	0.0483	7.016	3.71245	11.5	4.525	1.17314e-11	0.1696	9.793	0.1593	6.885	3.71745	0.2	0.125	9.89639e-12	0.0543005	3.74107	11.2866	2.11456e-11	0.424304	0.0038519	0.00151552	3.65088e-11	3.21755	20.0608	7.31333	3.21755	1.17068e-05	0.000282268
0.0508	9.926	0.0483	7.688	3.71745	9.4	3.1	1.17172e-11	0.1697	9.334	0.1594	0.684	3.72245	0	0.125	9.80841e-12	0.0544005	3.72948	11.2503	2.11432e-11	0.424404	0.00389794	0.00152762	3.65015e-11	3.22255	16.9093	6.06261	3.22255	1.47614e-05	0.000371116
0.0509	9.1	0.0484	0.138	3.72245	8.3	3.2	1.1676e-11	0.1698	8.04	0.1594	5.418	3.72745	0.1	0.125	9.7222e-12	0.0545005	3.71731	11.2126	2.11409e-11	0.424504	0.00393409	0.00153521	3.64942e-11	3.22755	16.7493	6.1859	3.22755	6.63454e-05	0.00101099
0.0509	9.355	0.0484	1.738	3.72745	9	3.85	1.16442e-11	0.1699	8.156	0.1594	6.484	3.73245	0	0.1	9.64123e-12	0.0546005	3.70583	11.1766	2.11385e-11	0.424604	0.00396775	0.00154176	3.64869e-11	3.23255	20.5375	6.39842	3.23255	0.0190835	0.0409102
0.051	8.086	0.0484	1.868	3.73245	13.9	5.25	1.16424e-11	0.1699	9.758	0.1594	7.042	3.73745	0.1	0.075	9.55131e-12	0.0547005	3.69496	11.1419	2.11361e-11	0.424704	0.00404803	0.00157275	3.64796e-11	3.23755	23.4658	6.98653	3.23755	6.99251e-05	0.000702852
0.051	9.198	0.0484	3.78	3.73745	13	5.55	1.16612e-11	0.17	8.481	0.1595	4.96	3.74245	0.1	0.025	9.46128e-12	0.0548005	3.68374	11.1065	2.11338e-11	0.424804	0.00410158	0.00158877	3.64723e-11	3.24255	20.9937	7.25207	3.24255	9.39972e-05	0.00142139
0.051	9.725	0.0484	4.112	3.74245	14.6	5.025	1.16772e-11	0.17	9.336	0.1596	0.071	3.74745	0	0.075	9.37241e-12	0.0549005	3.67333	11.0728	2.11314e-11	0.424904	0.00415687	0.00160574	3.6465e-11	3.24755	17.8894	6.72497	3.24755	0.000177771	0.0031672
0.0511	8.379	0.0484	4.908	3.74745	8.8	3.95	1.16719e-11	0.1701	8.045	0.1596	0.832	3.75245	0.2	0.05	9.2859e-12	0.0550006	3.66277	11.0389	2.1129e-11	0.425004	0.00419135	0.00161275	3.64578e-11	3.25255	22.9085	6.9041	3.25255	9.71759e-05	0.00189248
0.0511	9.009	0.0484	7.45	3.75245	11.9	5.125	1.16626e-11	0.1702	8.067	0.1596	2.344	3.75745	0.2	0.025	9.19628e-12	0.0551006	3.6522	11.005	2.11266e-11	0.425104	0.00425625	0.00163502	3.64505e-11	3.25755	21.5714	6.9807	3.25755	0.000111379	0.00159416
0.0511	9.698	0.0485	0.391	3.75745	15	5.55	1.16861e-11	0.1702	8.691	0.1596	2.864	3.76245	0	0.025	9.10815e-12	0.0552006	3.6418	10.9715	2.11242e-11	0.425204	0.0043568	0.00167943	3.64432e-11	3.26255	19.5003	6.28874	3.26255	0.000695852	0.00469008
0.0512	8.997	0.0485	1.067	3.76245	12.5	5.1	1.17007e-11	0.1702	9.773	0.1596	2.982	3.76745	0	0.025	9.01901e-12	0.0553006	3.63231	10.94	2.11218e-11	0.425304	0.00442868	0.00170583	3.64359e-11	3.26755	21.2908	7.05562	3.26755	8.9706e-05	0.00131864
0.0512	9.577	0.0485	2.217	3.76745	13.2	4.875	1.17103e-11	0.1704	8.541	0.1597	5.793	3.77245	0	0.05	8.93434e-12	0.0554006	3.62251	10.9078	2.11194e-11	0.425404	0.00453015	0.00175107	3.64286e-11	3.27255	19.7749	6.95234	3.27255	0.0441074	0.0535646
0.0512	9.849	0.0485	2.244	3.77245	10.2	3.95	1.17008e-11	0.1704	9.846	0.1597	6.696	3.77745	0	0	8.84707e-12	0.0555006	3.61345	10.8773	2.1117e-11	0.425504	0.00462253	0.00179037	3.64214e-11	3.27755	18.859	5.97106	3.27755	3.78149e-05	0.000760064
0.0513	8.148	0.0485	2.464	3.77745	8.7	3.25	1.16749e-11	0.1705	9.439	0.1598	2.289	3.78245	0.1	0	8.75903e-12	0.0556006	3.60426	10.8465	2.11145e-11	0.425604	0.00472853	0.00183896	3.64141e-11	3.28255	18.7926	6.95631	3.28255	0.000717946	0.00671365
0.0513	8.283	0.0485	2.971	3.78245	8.9	3.625	1.16455e-11	0.1705	9.607	0.1598	7.727	3.78745	0	0	8.67187e-12	0.0557006	3.59452	10.8145	2.11121e-11	0.425704	0.00480994	0.00187143	3.64068e-11	3.28755	16.8065	6.78346	3.28755	0.000943987	0.00418278
0.0513	9.682	0.0485	7.731	3.78745	13.6	4.725	1.1635e-11	0.1706	8.351	0.1599	2.084	3.79245	0	0	8.58557e-12	0.0558006	3.58534	10.7838	2.11097e-11	0.425804	0.00493816	0.00193643	3.63995e-11	3.29255	16.5097	6.21325	3.29255	0.000260501	0.00146278
0.0513	9.954	0.0486	0.932	3.79245	13.2	5.35	1.16395e-11	0.1706	9.068	0.1599	5.879	3.79745	0	0	8.50013e-12	0.0559006	3.57684	10.7546	2.11073e-11	0.425904	0.00495133	0.00193491	3.63923e-11	3.29755	18.5799	7.08919	3.29755	0.000315911	0.00190924
0.0514	8.087	0.0486	1.541	3.79745	11.4	3.825	1.16473e-11	0.1706	9.595	0.16	0.632	3.80245	0	0.05	8.4166e-12	0.0560006	3.56759	10.7237	2.11048e-11	0.426004	0.00500711	0.00195262	3.6385e-11	3.30255	18.4086	6.20535	3.30255	0.00185188	0.0101521
0.0514	8.293	0.0486	2.097	3.80245	7.3	3.15	1.16093e-11	0.1707	8.552	0.16	1.221	3.80745	0	0.025	8.33866e-12	0.0561006	3.55834	10.6929	2.11024e-11	0.426104	0.00503653	0.00195752	3.63777e-11	3.30755	20.2102	6.66701	3.30755	2.30613e-06	0.000105926
0.0514	8.901	0.0486	2.198	3.80745	8.9	3.425	1.15773e-11	0.1707	9.348	0.16	6.76	3.81245	0	0.025	8.25673e-12	0.0562006	3.5492	10.6624	2.11e-11	0.426204	0.00506078	0.00196029	3.63705e-11	3.31255	16.7329	5.88381	3.31255	0.00360742	0.020829
0.0514	9.144	0.0486	3.146	3.81245	11.4	4.525	1.15615e-11	0.1707	9.354	0.16	7.895	3.81745	0	0	8.1766e-12	0.0563006	3.54019	10.6322	2.10975e-11	0.426304	0.00511307	0.00197628	3.63632e-11	3.31755	21.0817	6.57554	3.31755	0.000263806	0.00173693
0.0514	9.469	0.0486	6.394	3.81745	12.7	5.025	1.15664e-11	0.1707	9.696	0.1601	0.137	3.82245	0	0	8.09523e-12	0.0564006	3.53246	10.6047	2.10951e-11	0.426404	0.00516607	0.0019927	3.63559e-11	3.32255	21.9254	6.63405	3.32255	0.0010664	0.00430253
0.0514	9.595	0.0486	6.726	3.82245	14.2	6.375	1.15806e-11	0.1709	8.267	0.1601	0.224	3.82745	0.1	0	8.01468e-12	0.0565006	3.52497	10.5777	2.10926e-11	0.426504	0.00524703	0.0020254	3.63487e-11	3.32755	16.8135	6.52991	3.32755	1.11083e-06	5.32221e-05
0.0515	8.219	0.0486	6.799	3.82745	14	5.325	1.16235e-11	0.171	8.823	0.1601	0.289	3.83245	0	0	7.93492e-12	0.0566006	3.51661	10.5489	2.10902e-11	0.426604	0.00529427	0.00203891	3.63414e-11	3.33255	25.5486	6.62028	3.33255	4.39251e-06	0.000278246
0.0515	8.33	0.0486	7.27	3.83245	14.3	5.725	1.16395e-11	0.1711	8.052	0.1601	1.828	3.83745	0	0	7.85596e-12	0.0567006	3.50897	10.5217	2.10877e-11	0.426704	0.00534181	0.00205262	3.63342e-11	3.33755	26.4503	6.30525	3.33755	0.000173254	0.0017283
0.0515	8.502	0.0487	0.551	3.83745	14.4	6.15	1.16724e-11	0.1713	8.381	0.1601	5.522	3.84245	0	0	7.77778e-12	0.0568006	3.50094	10.4937	2.10852e-11	0.426804	0.00535747	0.00205213	3.63269e-11	3.34255	23.6162	6.72903	3.34255	4.62623e-06	0.000135349
0.0515	8.606	0.0487	2.247	3.84245	17.5	6.675	1.17236e-11	0.1713	8.572	0.1602	0.346	3.84745	0	0	7.70039e-12	0.0569006	3.49264	10.4651	2.10828e-11	0.426904	0.00534686	0.00204388	3.63196e-11	3.34755	25.2976	7.59809	3.34755	1.75571e-05	0.000647376
0.0515	9.461	0.0487	3.161	3.84745	14.9	5.8	1.17599e-11	0.1713	8.974	0.1602	4.406	3.85245	0.1	0	7.62376e-12	0.0570006	3.4832	10.4342	2.10803e-11	0.427004	0.00533744	0.00203592	3.63124e-11	3.35255	21.8033	6.95965	3.35255	0.0350565	0.0503751
0.0516	8.306	0.0487	3.755	3.85245	9.4	4.4	1.17648e-11	0.1713	9.372	0.1603	0.104	3.85745	0.1	0	7.54789e-12	0.0571006	3.47393	10.4036	2.10778e-11	0.427104	0.0053265	0.00202766	3.63051e-11	3.35755	12.758	5.36732	3.35755	0.000653672	0.00454587
0.0516	8.386	0.0487	3.815	3.85745	13.4	4.2	1.17633e-11	0.1714	8.18	0.1604	6.041	3.86245	0.1	0	7.47278e-12	0.0572006	3.46531	10.3744	2.10753e-11	0.427204	0.00530501	0.00201781	3.62979e-11	3.36255	17.11	6.92992	3.36255	0.00122562	0.00887727
0.0516	8.535	0.0487	3.938	3.86245	7	3.325	1.17308e-11	0.1714	9.326	0.1604	7.885	3.86745	0	0.025	7.39847e-12	0.0573006	3.456	10.3438	2.10729e-11	0.427304	0.00528888	0.00200868	3.62906e-11	3.36755	17.2766	7.21744	3.36755	1.28845e-05	0.00039951
0.0516	8.58	0.0487	4.283	3.86745	11	4.15	1.17095e-11	0.1714	9.35	0.1605	2.206	3.87245	0	0	7.32729e-12	0.0574006	3.44608	10.3119	2.10704e-11	0.427404	0.00527588	0.00200012	3.62834e-11	3.37255	20.4023	6.9338	3.37255	0.000162654	0.00143655
0.0516	8.61	0.0487	5.199	3.87245	11.7	3.925	1.16978e-11	0.1715	8.617	0.1605	5.989	3.87745	0	0.025	7.25567e-12	0.0575006	3.43678	10.2814	2.10679e-11	0.427504	0.00525825	0.00199083	3.62761e-11	3.37755	0	0	3.37755	0	0
0.0516	9.05	0.0487	5.915	3.87745	7.5	3.85	1.16705e-11	0.1715	9.923	0.1605	6.488	3.88245	0	0.025	7.18466e-12	0.0576006	3.42733	10.2505	2.10654e-11	0.427604	0.00524017	0.00198152	3.62689e-11	3.38255	13.1127	5.20384	3.38255	0.000533367	0.00593021
0.0516	9.436	0.0487	5.99	3.88245	14.2	4.85	1.16626e-11	0.1716	8.642	0.1606	0.295	3.88745	0	0	7.11565e-12	0.0577006	3.41796	10.2199	2.10629e-11	0.427704	0.00521892	0.00197188	3.62617e-11	3.38755	16.6278	6.56424	3.38755	0.000115237	0.0028569
0.0516	9.549	0.0488	0.047	3.88745	11.7	4.05	1.1665e-11	0.1716	9.467	0.1606	0.376	3.89245	0	0	7.04484e-12	0.0578006	3.40857	10.1892	2.10604e-11	0.427804	0.0051997	0.0019625	3.62544e-11	3.39255	18.7256	6.80456	3.39255	0.000318293	0.00262266
0.0516	9.623	0.0488	1.211	3.89245	7.6	3.025	1.16335e-11	0.1716	9.861	0.1606	3.271	3.89745	0.1	0	6.97473e-12	0.0579006	3.39907	10.1583	2.10579e-11	0.427904	0.00518216	0.00195336	3.62472e-11	3.39755	18.3139	6.93541	3.39755	0.000113598	0.000545285
0.0517	8.081	0.0488	2.53	3.89745	10.1	3.675	1.15968e-11	0.1717	8.28	0.1608	1.253	3.90245	0	0	6.90533e-12	0.0580006	3.38968	10.1277	2.10554e-11	0.428004	0.00516714	0.00194463	3.62399e-11	3.40255	17.1493	6.80265	3.40255	5.59488e-05	0.000677392
0.0517	9.535	0.0488	2.763	3.90245	9.3	3.825	1.15799e-11	0.1717	9.566	0.1608	2.434	3.90745	0	0.075	6.84159e-12	0.0581006	3.38097	10.0986	2.10528e-11	0.428104	0.00515637	0.00193668	3.62327e-11	3.40755	20.8207	6.46012	3.40755	0.00344504	0.0114536
0.0518	8.5	0.0488	7.249	3.90745	10.6	4.725	1.15645e-11	0.1718	8.206	0.1608	2.805	3.91245	0	0.025	6.77614e-12	0.0582006	3.37208	10.0691	2.10503e-11	0.428204	0.00514033	0.00192786	3.62255e-11	3.41255	22.015	6.80792	3.41255	0.000235899	0.00224551
0.0518	8.596	0.0488	7.303	3.91245	13.1	4.875	1.15705e-11	0.1718	8.424	0.1608	3.983	3.91745	0	0.075	6.71409e-12	0.0583006	3.36292	10.0391	2.10478e-11	0.428304	0.00513348	0.0019208	3.62182e-11	3.41755	20.6508	7.23667	3.41755	1.55738e-05	0.000284497
0.0518	8.709	0.0489	0.447	3.91745	13.6	5.425	1.15908e-11	0.1719	9.313	0.1608	6.161	3.92245	0	0	6.6517e-12	0.0584006	3.35336	10.0082	2.10453e-11	0.428404	0.00513086	0.00191478	3.6211e-11	3.42255	17.2009	6.47768	3.42255	1.87688e-05	0.000339556
0.0518	8.969	0.0489	4.154	3.92245	13.1	5.025	1.16024e-11	0.1719	9.728	0.1608	6.775	3.92745	0	0	6.58551e-12	0.0585006	3.34372	9.97715	2.10427e-11	0.428504	0.00511722	0.00190643	3.62038e-11	3.42755	24.2488	7.13418	3.42755	2.74659e-06	9.91363e-05
0.0518	9.033	0.049	1.257	3.92745	9.3	3.75	1.15973e-11	0.1721	8.362	0.1608	7.168	3.93245	0	0	6.51998e-12	0.0586006	3.335	9.94813	2.10402e-11	0.428604	0.00510537	0.00189841	3.61965e-11	3.43255	21.734	6.87911	3.43255	6.22161e-06	0.000132838
0.0518	9.162	0.049	3.877	3.93245	13.4	5.175	1.15884e-11	0.1723	8.258	0.1608	7.643	3.93745	0	0	6.45509e-12	0.0587006	3.32665	9.91992	2.10377e-11	0.428704	0.00509785	0.00189131	3.61893e-11	3.43755	20.4597	6.69397	3.43755	0.000175592	0.00175227
0.0518	9.841	0.049	4.089	3.93745	13.3	5.825	1.16145e-11	0.1723	9.216	0.1609	0.487	3.94245	0	0.025	6.393e-12	0.0588006	3.31931	9.89388	2.10351e-11	0.428804	0.00508884	0.00188391	3.61821e-11	3.44255	20.6603	6.80188	3.44255	4.3523e-05	0.000842681
0.0518	9.925	0.049	5.811	3.94245	17.8	6.5	1.16482e-11	0.1723	9.481	0.1609	1.102	3.94745	0	0	6.32973e-12	0.0589006	3.31113	9.86609	2.10326e-11	0.428904	0.00507509	0.00187565	3.61749e-11	3.44755	20.0624	6.6902	3.44755	0.000104284	0.000837205
0.0519	8.226	0.049	6.003	3.94745	10.7	4.725	1.16724e-11	0.1723	9.91	0.161	1.305	3.95245	0	0	6.26674e-12	0.0590006	3.3027	9.8378	2.103e-11	0.429004	0.00505539	0.00186661	3.61676e-11	3.45255	19.0931	6.4943	3.45255	0.000208784	0.00177855
0.0519	8.375	0.049	7.514	3.95245	14.1	6.15	1.16879e-11	0.1724	8.013	0.161	3.447	3.95745	0	0.025	6.20463e-12	0.0591006	3.29443	9.80987	2.10275e-11	0.429104	0.00503342	0.00185741	3.61604e-11	3.45755	16.2142	6.2975	3.45755	1.70372e-05	0.000720476
0.0519	8.377	0.049	7.8	3.95745	14.4	6.175	1.17284e-11	0.1724	8.466	0.161	5.223	3.96245	0	0	6.14512e-12	0.0592006	3.28623	9.78213	2.10249e-11	0.429204	0.00501333	0.00184841	3.61532e-11	3.46255	16.2107	6.04483	3.46255	1.88726e-05	0.000399448
0.0519	8.478	0.0491	1.238	3.96245	15.2	5.2	1.1757e-11	0.1724	9.87	0.1611	0.062	3.96745	0.1	0.025	6.08592e-12	0.0593006	3.27872	9.75585	2.10223e-11	0.429304	0.00500069	0.00184045	3.6146e-11	3.46755	16.8922	6.28201	3.46755	2.42586e-05	0.000573558
0.0519	8.731	0.0491	1.966	3.96745	11.9	4.925	1.17654e-11	0.1724	9.919	0.1611	3.969	3.97245	0	0.025	6.0259e-12	0.0594006	3.27105	9.72928	2.10198e-11	0.429404	0.00497917	0.00183139	3.61387e-11	3.47255	17.7339	6.7184	3.47255	0.00189725	0.00823062
0.0519	8.732	0.0491	2.445	3.97245	14.9	5.825	1.17776e-11	0.1726	8.239	0.1612	2.577	3.97745	0.1	0	5.96842e-12	0.0595006	3.26207	9.69996	2.10172e-11	0.429504	0.00495878	0.00182246	3.61315e-11	3.47755	20.5698	7.25157	3.47755	7.00289e-05	0.00158911
0.0519	8.74	0.0491	2.965	3.97745	12.8	4.75	1.17972e-11	0.1726	8.987	0.1612	6.166	3.98245	0	0.075	5.91058e-12	0.0596006	3.25356	9.67169	2.10146e-11	0.429604	0.00493762	0.00181351	3.61243e-11	3.48255	19.7774	6.60417	3.48255	0.00057604	0.00266031
0.0519	8.756	0.0491	2.986	3.98245	9.5	4.325	1.1788e-11	0.1726	9.056	0.1613	2.082	3.98745	0	0	5.85763e-12	0.0597006	3.24461	9.64248	2.10121e-11	0.429704	0.00491975	0.0018049	3.61171e-11	3.48755	16.5969	5.81689	3.48755	0.000411235	0.00495525
0.0519	8.821	0.0491	3.098	3.98745	15.9	6.25	1.17977e-11	0.1726	9.155	0.1613	3.146	3.99245	0.1	0	5.79939e-12	0.0598006	3.23608	9.61421	2.10095e-11	0.429804	0.00490248	0.0017964	3.61099e-11	3.49255	21.9213	6.87098	3.49255	3.32243e-05	0.000474306
0.0519	9.407	0.0491	3.716	3.99245	13.3	5.225	1.18323e-11	0.1726	9.22	0.1613	7.037	3.99745	0	0	5.74167e-12	0.0599006	3.22766	9.5862	2.10069e-11	0.429904	0.00489314	0.00178921	3.61027e-11	3.49755	22.3152	6.80086	3.49755	9.90368e-05	0.00144651
0.0519	9.42	0.0491	5.094	3.99745	11.3	5	1.18339e-11	0.1727	8.212	0.1613	7.211	4.00245	0	0	5.68454e-12	0.0600006	3.22027	9.56036	2.10043e-11	0.430004	0.0048816	0.00178162	3.60955e-11	3.50255	16.0963	6.00926	3.50255	3.27475e-05	0.00044683
0.0519	9.532	0.0491	5.838	4.00245	13.8	5.25	1.18472e-11	0.1727	8.956	0.1614	3.105	4.00745	0	0	5.62797e-12	0.0601006	3.2128	9.53441	2.10017e-11	0.430104	0.00487722	0.00177554	3.60882e-11	3.50755	26.6852	7.46004	3.50755	8.96143e-06	0.000457452
0.0519	9.586	0.0491	6.751	4.00745	12.3	4.825	1.18539e-11	0.1728	8.183	0.1615	1.432	4.01245	0	0	5.57197e-12	0.0602006	3.20585	9.50956	2.09991e-11	0.430204	0.00486802	0.00176845	3.6081e-11	3.51255	26.7405	6.60509	3.51255	3.55118e-06	0.000107501
0.0519	9.662	0.0491	6.779	4.01245	15.1	6.4	1.18721e-11	0.1728	8.649	0.1616	6.376	4.01745	0	0	5.51652e-12	0.0603006	3.19967	9.4863	2.09965e-11	0.430304	0.00486881	0.00176371	3.60738e-11	3.51755	25.7035	6.84576	3.51755	0.0001336	0.00127701
0.052	8.494	0.0492	2.279	4.01745	14.9	6.275	1.19213e-11	0.1728	8.919	0.1616	7.4	4.02245	0.1	0	5.46162e-12	0.0604006	3.19398	9.46408	2.09939e-11	0.430404	0.00485181	0.00175542	3.60666e-11	3.52255	20.759	6.3057	3.52255	11.7799	6.68073
0.052	8.659	0.0492	2.418	4.02245	17.8	7.025	1.19605e-11	0.1728	9.381	0.1617	2.485	4.02745	0.1	0.1	5.41201e-12	0.0605006	3.18807	9.44145	2.09913e-11	0.430504	0.00482939	0.00174669	3.60594e-11	3.52755	19.0062	6.33718	3.52755	8.04452e-05	0.0011414
0.052	9.243	0.0492	2.89	4.02745	13.4	4.95	1.20005e-11	0.173	8.21	0.1617	6.472	4.03245	0	0	5.36337e-12	0.0606006	3.18285	9.42023	2.09887e-11	0.430604	0.0048103	0.00173823	3.60522e-11	3.53255	16.7983	7.44216	3.53255	2.78896e-05	0.000571521
0.052	9.329	0.0492	3.267	4.03245	8.2	3.125	1.19783e-11	0.173	8.315	0.1618	0.856	4.03745	0	0	5.31e-12	0.0607006	3.1777	9.3992	2.09861e-11	0.430704	0.00479053	0.00172975	3.6045e-11	3.53755	16.925	6.98987	3.53755	0.000262822	0.000891242
0.0521	8.62	0.0492	4.819	4.03745	6.6	2.525	1.19272e-11	0.1731	8.573	0.1618	4.969	4.04245	0	0.125	5.26219e-12	0.0608006	3.17418	9.38143	2.09835e-11	0.430804	0.0047719	0.0017214	3.60378e-11	3.54255	12.6351	5.02259	3.54255	0.000947884	0.00359311
0.0521	9.492	0.0492	5.746	4.04245	9	3.075	1.18781e-11	0.1731	9.916	0.1619	1.826	4.04745	0	0	5.21718e-12	0.0609006	3.17078	9.36393	2.09809e-11	0.430904	0.0047561	0.00171341	3.60306e-11	3.54755	19.7825	6.62383	3.54755	0.000197623	0.00272153
0.0521	9.684	0.0492	6.405	4.04745	9.2	3.4	1.1842e-11	0.1732	9.224	0.1619	6.964	4.05245	0	0.025	5.16666e-12	0.0610006	3.16745	9.3466	2.09783e-11	0.431004	0.00473932	0.00170532	3.60234e-11	3.55255	15.4763	6.08207	3.55255	0.000850737	0.00776051
0.0521	9.97	0.0493	1.07	4.05245	7.5	3.075	1.18024e-11	0.1733	8.012	0.1619	7.764	4.05745	0	0.025	5.11714e-12	0.0611006	3.16293	9.32695	2.09757e-11	0.431104	0.00472405	0.00169746	3.60162e-11	3.55755	15.5819	6.23918	3.55755	0.000177523	0.00285067
0.0522	8.3	0.0493	2.69	4.05745	9.2	3.7	1.17688e-11	0.1733	9.421	0.162	0.542	4.06245	0	0	5.06795e-12	0.0612006	3.16094	9.31229	2.09731e-11	0.431204	0.00471093	0.00168993	3.6009e-11	3.56255	19.0187	6.77905	3.56255	9.1173e-06	0.000219831
0.0522	8.47	0.0493	3.009	4.06245	14.2	6.475	1.1772e-11	0.1733	9.653	0.162	7.504	4.06745	0	0.025	5.01767e-12	0.0613006	3.15893	9.29764	2.09705e-11	0.431304	0.00471166	0.00168534	3.60018e-11	3.56755	16.2277	5.84439	3.56755	1.92364e-05	0.000466822
0.0522	8.587	0.0493	4.464	4.06745	15.9	5.675	1.18198e-11	0.1733	9.889	0.1621	0.131	4.07245	0	0	4.97008e-12	0.0614006	3.15662	9.28242	2.09678e-11	0.431404	0.00469755	0.00167771	3.59947e-11	3.57255	15.9107	5.87675	3.57255	5.16731e-05	0.000788679
0.0522	8.83	0.0493	7.553	4.07245	9.6	4.15	1.18191e-11	0.1734	8.245	0.1621	1.589	4.07745	0	0	4.92062e-12	0.0615006	3.15501	9.26861	2.09652e-11	0.431504	0.00468586	0.00167049	3.59875e-11	3.57755	20.7764	6.55547	3.57755	0.0148672	0.0320162
0.0522	9.416	0.0494	2.947	4.07745	10.9	3.925	1.18021e-11	0.1735	8.472	0.1621	2.671	4.08245	0	0	4.87165e-12	0.0616006	3.15338	9.25478	2.09626e-11	0.431604	0.0046764	0.00166368	3.59803e-11	3.58255	23.1211	6.81853	3.58255	5.51215e-05	0.000646514
0.0522	9.842	0.0494	3.786	4.08245	6.2	2.75	1.17674e-11	0.1735	8.663	0.1622	1.303	4.08745	0.1	0	4.82317e-12	0.0617006	3.15192	9.24134	2.096e-11	0.431704	0.0046626	0.00165618	3.59731e-11	3.58755	20.5937	6.98749	3.58755	7.34146e-05	0.00113072
0.0523	8.441	0.0494	4.267	4.08745	12.4	4.45	1.17376e-11	0.1735	8.854	0.1622	3.865	4.09245	0	0	4.77518e-12	0.0618006	3.15043	9.22787	2.09574e-11	0.431804	0.0046453	0.00164827	3.59659e-11	3.59255	17.472	6.50835	3.59255	0.00013845	0.00246786
0.0523	9.191	0.0494	5.712	4.09245	13.5	5.2	1.17433e-11	0.1735	9.292	0.1622	4.809	4.09745	0	0	4.72766e-12	0.0619006	3.14848	9.21355	2.09548e-11	0.431904	0.0046277	0.00164036	3.59587e-11	3.59755	22.7021	6.79564	3.59755	7.91509e-05	0.00158162
0.0523	9.346	0.0494	5.94	4.09745	12.7	5.15	1.17619e-11	0.1736	8.034	0.1623	4.794	4.10245	0	0	4.68061e-12	0.0620006	3.14667	9.19952	2.09521e-11	0.432004	0.00461513	0.00163312	3.59515e-11	3.60255	21.1247	6.76252	3.60255	0.000390175	0.00508588
0.0523	9.816	0.0494	7.562	4.10245	11	4.225	1.17519e-11	0.1736	8.297	0.1624	1.028	4.10745	0.1	0.025	4.63419e-12	0.0621006	3.14472	9.18527	2.09495e-11	0.432104	0.0046157	0.00162864	3.59444e-11	3.60755	19.4572	6.34576	3.60755	0.000541941	0.00365525
0.0524	8.15	0.0495	0.213	4.10745	9.8	4.275	1.17381e-11	0.1736	8.345	0.1624	5.364	4.11245	0	0	4.59041e-12	0.0622006	3.14398	9.17339	2.09469e-11	0.432204	0.00460674	0.00162206	3.59372e-11	3.61255	21.2368	6.95619	3.61255	6.98633e-05	0.00102773
0.0524	8.25	0.0495	5.358	4.11245	15.5	6.125	1.17515e-11	0.1736	8.798	0.1624	7.698	4.11745	0	0	4.54473e-12	0.0623006	3.14216	9.15947	2.09443e-11	0.432304	0.00459603	0.0016152	3.593e-11	3.61755	21.0154	7.35723	3.61755	0.0343509	0.0417169
0.0524	9.657	0.0495	5.79	4.11745	13.1	5.4	1.17813e-11	0.1736	9.303	0.1625	0.973	4.12245	0	0	4.4995e-12	0.0624006	3.13988	9.14469	2.09417e-11	0.432404	0.00458835	0.00160891	3.59228e-11	3.62255	17.5446	5.59718	3.62255	2.98627e-05	0.000619067
0.0524	9.721	0.0495	6.476	4.12245	16.8	6.775	1.18112e-11	0.1736	9.436	0.1625	3.849	4.12745	0	0	4.45473e-12	0.0625006	3.1365	9.12784	2.09391e-11	0.432504	0.00458674	0.00160397	3.59156e-11	3.62755	18.8818	6.9048	3.62755	0.000590606	0.00595377
0.0525	8.875	0.0496	1.34	4.12745	15.6	6.25	1.18595e-11	0.1736	9.459	0.1625	4.299	4.13245	0	0	4.4104e-12	0.0626006	3.13283	9.11044	2.09364e-11	0.432604	0.0045717	0.00159653	3.59085e-11	3.63255	17.0778	6.8127	3.63255	0.00073519	0.00326584
0.0525	8.978	0.0496	1.912	4.13245	11.3	4.65	1.18803e-11	0.1737	8.049	0.1626	1.431	4.13745	0.1	0.025	4.3688e-12	0.0627006	3.12941	9.09356	2.09338e-11	0.432704	0.00455366	0.0015888	3.59013e-11	3.63755	15.6786	5.88755	3.63755	0.000203881	0.00118791
0.0526	8.053	0.0496	3.273	4.13745	12.2	4.375	1.18756e-11	0.1737	8.069	0.1626	2.639	4.14245	0.1	0.025	4.32742e-12	0.0628006	3.12612	9.07699	2.09312e-11	0.432804	0.00453514	0.00158106	3.58941e-11	3.64255	19.4476	7.31529	3.64255	0.000246033	0.00148758
0.0526	8.24	0.0496	4.631	4.14245	11	3.975	1.1858e-11	0.1737	9.181	0.1626	5.404	4.14745	0	0.025	4.28515e-12	0.0629006	3.12199	9.05878	2.09286e-11	0.432904	0.00451483	0.00157323	3.5887e-11	3.64755	18.5403	6.33786	3.64755	0.00144225	0.0079067
0.0526	8.257	0.0496	5.058	4.14745	9.7	4.75	1.18408e-11	0.1737	9.531	0.1626	7.432	4.15245	0	0.025	4.24599e-12	0.0630006	3.11748	9.03987	2.09259e-11	0.433004	0.00450108	0.00156607	3.58798e-11	3.65255	21.9553	7.32231	3.65255	1.79601e-06	8.24951e-05
0.0526	9.773	0.0496	5.961	4.15245	12.8	4.7	1.18479e-11	0.1738	8.387	0.1627	2.655	4.15745	0	0	4.20503e-12	0.0631006	3.11252	9.0201	2.09233e-11	0.433104	0.0044891	0.00155919	3.58726e-11	3.65755	17.1172	6.15946	3.65755	0.00280947	0.0162225
0.0527	8.189	0.0496	6.093	4.15745	13.2	5.725	1.1854e-11	0.1738	8.416	0.1627	7.413	4.16245	0	0	4.16318e-12	0.0632006	3.1083	9.00182	2.09207e-11	0.433204	0.00447376	0.00155189	3.58655e-11	3.66255	21.6244	6.80168	3.66255	0.000206498	0.00143497
0.0527	8.453	0.0496	7.054	4.16245	16.6	5.675	1.18881e-11	0.1738	8.477	0.1627	7.985	4.16745	0	0	4.12176e-12	0.0633006	3.10406	8.98355	2.09181e-11	0.433304	0.00446186	0.00154507	3.58583e-11	3.66755	21.4987	6.50471	3.66755	0.000830517	0.00335082
0.0527	9.321	0.0497	1.443	4.16745	6.7	2.225	1.18672e-11	0.1738	8.488	0.1628	5.126	4.17245	0	0	4.08074e-12	0.0634006	3.10077	8.96715	2.09154e-11	0.433404	0.0044528	0.00153875	3.58511e-11	3.67255	17.6811	6.86632	3.67255	8.81578e-07	4.97746e-05
0.0527	9.716	0.0497	3.333	4.17245	6.4	2.8	1.18043e-11	0.1738	8.705	0.1629	7.474	4.17745	0	0.025	4.04013e-12	0.0635006	3.09799	8.95178	2.09128e-11	0.433504	0.00445293	0.0015344	3.5844e-11	3.67755	24.5247	6.34171	3.67755	3.43956e-06	0.000220596
0.0528	8.481	0.0497	3.825	4.17745	11.1	3.375	1.17675e-11	0.1738	8.897	0.163	0.304	4.18245	0	0	4.00242e-12	0.0636006	3.09507	8.93618	2.09102e-11	0.433604	0.00444225	0.00152784	3.58368e-11	3.68255	27.6072	6.7478	3.68255	0.00013493	0.0013462
0.0528	8.799	0.0498	0.823	4.18245	10.2	3.775	1.17405e-11	0.1738	9.466	0.163	3.434	4.18745	0.1	0.025	3.96294e-12	0.0637006	3.09226	8.92082	2.09075e-11	0.433704	0.00445652	0.00152765	3.58297e-11	3.68755	23.5087	6.70191	3.68755	3.60291e-06	0.000105411
0.0528	8.822	0.0498	1.099	4.18745	7.1	3.325	1.17039e-11	0.1739	8.374	0.163	6.141	4.19245	0	0.05	3.92873e-12	0.0638006	3.09028	8.9071	2.09049e-11	0.433804	0.00447429	0.00152867	3.58225e-11	3.69255	25.1235	7.35626	3.69255	1.36736e-05	0.000504461
0.0528	9.712	0.0498	2.769	4.19245	12	4.4	1.16906e-11	0.1739	8.438	0.1631	2.7	4.19745	0	0.075	3.89456e-12	0.0639006	3.08885	8.89444	2.09023e-11	0.433904	0.00448177	0.00152638	3.58153e-11	3.69755	22.0452	6.99198	3.69755	0.0273799	0.0403309
0.0529	8.461	0.0498	2.979	4.19745	10.3	4.1	1.16756e-11	0.1739	8.938	0.1631	4.272	4.20245	0.2	0.05	3.86461e-12	0.0640006	3.08692	8.88088	2.08996e-11	0.434004	0.00446937	0.00151962	3.58082e-11	3.70255	12.1381	5.12419	3.70255	0.000509081	0.00354062
0.0529	8.882	0.0498	4.314	4.20245	11.1	4.1	1.16689e-11	0.1739	9.328	0.1631	5.031	4.20745	0	0.025	3.82764e-12	0.0641006	3.08484	8.86708	2.0897e-11	0.434104	0.00444962	0.00151211	3.5801e-11	3.70755	16.9007	6.73292	3.70755	0.000954516	0.00691363
0.0529	9.448	0.0498	4.761	4.20745	10.6	4.15	1.16534e-11	0.1739	9.409	0.1631	5.257	4.21245	0	0.1	3.79583e-12	0.0642006	3.08232	8.85245	2.08943e-11	0.434204	0.00443094	0.0015047	3.57939e-11	3.71255	16.9247	6.89899	3.71255	1.00686e-05	0.000328082
0.0529	9.576	0.0498	5.499	4.21245	10.4	3.75	1.16344e-11	0.1739	9.433	0.1632	4.113	4.21745	0.1	0.025	3.76397e-12	0.0643006	3.08051	8.83922	2.08917e-11	0.434304	0.00441262	0.00149735	3.57867e-11	3.71755	20.5243	6.92225	3.71755	0.00169317	0.0114911
0.0529	9.988	0.0498	5.958	4.21745	11.6	4.125	1.16146e-11	0.174	8.289	0.1632	6.122	4.22245	0	0.075	3.73249e-12	0.0644006	3.07905	8.82669	2.08891e-11	0.434404	0.00439219	0.0014899	3.57796e-11	3.72255	0	0	3.72255	0	0
0.053	9.434	0.0499	0.03	4.22245	8.8	3.1	1.15937e-11	0.174	8.654	0.1632	7.038	4.22745	0	0.15	3.70351e-12	0.0645006	3.0788	8.81649	2.08864e-11	0.434504	0.00437091	0.00148246	3.57724e-11	3.72755	12.2353	4.89424	3.72755	0.000438424	0.00532196
0.053	9.937	0.0499	0.806	4.22745	8.9	3.725	1.15602e-11	0.174	8.894	0.1632	7.348	4.23245	0.2	0.175	3.68457e-12	0.0646006	3.07919	8.80753	2.08838e-11	0.434604	0.00435005	0.00147506	3.57653e-11	3.73255	16.5747	6.49647	3.73255	8.97477e-05	0.00222524
0.0531	8.271	0.0499	2.045	4.23245	10.7	3.65	1.15366e-11	0.174	9.602	0.1633	0.626	4.23745	0.2	0.1	3.66049e-12	0.0647006	3.07874	8.79702	2.08812e-11	0.434704	0.00433074	0.00146776	3.57581e-11	3.73755	17.7041	6.34955	3.73755	0.000247887	0.00204285
0.0531	8.545	0.0499	4.266	4.23745	8.3	3.525	1.15093e-11	0.174	9.931	0.1633	2.371	4.24245	0.2	0.15	3.64004e-12	0.0648006	3.07788	8.78578	2.08785e-11	0.434804	0.00431015	0.00146044	3.5751e-11	3.74255	18.1861	6.7994	3.74255	8.847e-05	0.000424669
0.0531	9.22	0.0499	5.403	4.24245	13	4.525	1.14962e-11	0.1741	8.135	0.1633	3.778	4.24745	0.3	0.225	3.62303e-12	0.0649006	3.07623	8.77308	2.08759e-11	0.434904	0.00428885	0.00145314	3.57439e-11	3.74755	17.5973	6.90394	3.74755	4.35731e-05	0.000527969
0.0531	9.724	0.0499	5.515	4.24745	8.7	3.575	1.14846e-11	0.1741	8.224	0.1633	3.946	4.25245	0.6	0.325	3.61082e-12	0.0650007	3.07462	8.76048	2.08732e-11	0.435004	0.00426744	0.00144587	3.57367e-11	3.75255	19.6712	6.10044	3.75255	0.00268305	0.00893726
0.0532	8.998	0.0499	5.804	4.25245	10.9	4.425	1.1465e-11	0.1741	8.377	0.1633	3.98	4.25745	0.4	0.45	3.60943e-12	0.0651007	3.07453	8.75081	2.08706e-11	0.435104	0.00424622	0.00143864	3.57296e-11	3.75755	21.6592	6.66969	3.75755	0.000183953	0.0017867
0.0532	9.73	0.0499	6.992	4.25745	13.7	5.575	1.14706e-11	0.1741	8.399	0.1633	4.164	4.26245	0.4	0.375	3.61629e-12	0.0652007	3.07263	8.73773	2.0868e-11	0.435204	0.00422506	0.00143145	3.57224e-11	3.76255	20.5389	7.06978	3.76255	0.000141668	0.0022412
0.0532	9.791	0.0499	7.987	4.26245	15.7	6.175	1.15104e-11	0.1741	8.995	0.1634	5.355	4.26745	0.6	0.425	3.61902e-12	0.0653007	3.07196	8.72703	2.08653e-11	0.435304	0.00420397	0.00142429	3.57153e-11	3.76755	18.3291	6.93916	3.76755	1.46199e-05	0.000266291
0.0532	9.992	0.05	0.121	4.26745	14.3	5.525	1.15415e-11	0.1741	9.535	0.1635	1.896	4.27245	1.8	1.2	3.65356e-12	0.0654007	3.07185	8.71741	2.08627e-11	0.435404	0.00418296	0.00141717	3.57082e-11	3.77255	24.4634	7.12188	3.77255	2.13905e-06	7.72079e-05
0.0533	8.973	0.05	0.731	4.27245	13	5.4	1.15623e-11	0.1742	8.246	0.1635	2.445	4.27745	4.7	1.825	3.77847e-12	0.0655007	3.07038	8.70526	2.08601e-11	0.435504	0.00416204	0.00141009	3.5701e-11	3.77755	22.0054	6.94144	3.77755	4.84968e-06	0.000108342
0.0533	9.015	0.05	2.704	4.27745	12.7	5.225	1.15787e-11	0.1742	8.908	0.1635	3.392	4.28245	5.9	2.275	3.95062e-12	0.0656007	3.06761	8.69067	2.08574e-11	0.435604	0.00414126	0.00140304	3.56939e-11	3.78255	22.0086	7.26435	3.78255	0.000136956	0.00139622
0.0534	8.212	0.05	6.329	4.28245	14.4	4.75	1.1591e-11	0.1742	9.096	0.1635	4.211	4.28745	5.4	2.55	4.147e-12	0.0657007	3.06506	8.67654	2.08548e-11	0.435704	0.00412062	0.00139602	3.56868e-11	3.78755	20.2303	6.61397	3.78755	5.63471e-05	0.00117793
0.0534	9.687	0.05	6.602	4.28745	8.5	3.825	1.15817e-11	0.1743	9.01	0.1636	2.892	4.29245	4.4	2.225	4.3393e-12	0.0658007	3.06288	8.66314	2.08521e-11	0.435804	0.00410009	0.00138904	3.56797e-11	3.79255	19.5337	6.48829	3.79255	0.000425292	0.00424777
0.0534	9.777	0.05	7.277	4.29245	9	3.6	1.15573e-11	0.1743	9.085	0.1636	4.399	4.29745	3.3	1.95	4.49805e-12	0.0659007	3.06059	8.64957	2.08495e-11	0.435904	0.00407971	0.0013821	3.56725e-11	3.79755	19.0601	6.51413	3.79755	0.000162703	0.0014011
0.0535	8.259	0.0501	1.153	4.29745	13.2	4.75	1.15448e-11	0.1743	9.657	0.1636	6.191	4.30245	4.3	2.3	4.67826e-12	0.0660007	3.05849	8.63637	2.08469e-11	0.436004	0.00405957	0.00137519	3.56654e-11	3.80255	17.3843	6.80669	3.80255	1.53689e-05	0.000685209
0.0535	8.856	0.0501	1.877	4.30245	9.3	4.275	1.15395e-11	0.1744	8.041	0.1637	3.749	4.30745	7	2.975	4.88667e-12	0.0661007	3.05625	8.62296	2.08442e-11	0.436104	0.00404102	0.00136835	3.56583e-11	3.80755	16.6664	6.30125	3.80755	1.47046e-05	0.000315916
0.0535	9.065	0.0501	3.419	4.30745	12	4.875	1.15377e-11	0.1744	8.318	0.1637	7.489	4.31245	5.2	2.375	5.11439e-12	0.0662007	3.05442	8.61036	2.08416e-11	0.436204	0.00402114	0.00136151	3.56511e-11	3.81255	16.1276	5.98268	3.81255	1.92278e-05	0.000485554
0.0535	9.092	0.0501	5.183	4.31245	15	5.45	1.15505e-11	0.1745	8.311	0.1638	0.787	4.31745	2.8	1.95	5.2669e-12	0.0663007	3.05083	8.59442	2.08389e-11	0.436304	0.00400364	0.00135479	3.5644e-11	3.81755	17.9883	6.76833	3.81755	0.00147758	0.00641004
0.0535	9.317	0.0501	6.857	4.31745	14.8	5.65	1.15817e-11	0.1745	9.704	0.1638	4.528	4.32245	4.5	1.95	5.41253e-12	0.0664007	3.04749	8.579	2.08363e-11	0.436404	0.00398659	0.00134813	3.56369e-11	3.82255	19.7154	6.8162	3.82255	6.04364e-05	0.00142916
0.0535	9.589	0.0501	7.096	4.32245	10.4	4.1	1.15895e-11	0.1746	8.821	0.1638	5.013	4.32745	4.5	2.2	5.56063e-12	0.0665007	3.04406	8.56341	2.08337e-11	0.436504	0.00397128	0.00134162	3.56298e-11	3.82755	19.3085	6.44746	3.82755	0.000448621	0.002072
0.0535	9.644	0.0501	7.137	4.32745	12.3	4.45	1.15792e-11	0.1746	9.664	0.1639	0.012	4.33245	5	2.725	5.75632e-12	0.0666007	3.04137	8.54929	2.0831e-11	0.436604	0.00396714	0.00133674	3.56227e-11	3.83255	15.5752	5.50756	3.83255	0.000373761	0.00507675
0.0535	9.956	0.0501	7.458	4.33245	9.2	3.625	1.15609e-11	0.1746	9.76	0.1639	0.908	4.33745	7.5	3.625	5.99349e-12	0.0667007	3.03805	8.534	2.08284e-11	0.436704	0.00397318	0.00133425	3.56156e-11	3.83755	21.5765	6.71972	3.83755	2.58751e-05	0.000369391
0.0536	8.054	0.0502	1.025	4.33745	8.6	3.9	1.15331e-11	0.1747	8.202	0.1639	2.976	4.34245	7.3	3.8	6.32616e-12	0.0668007	3.03396	8.51723	2.08257e-11	0.436804	0.00398662	0.00133391	3.56084e-11	3.84255	21.6938	6.57664	3.84255	7.713e-05	0.00112656
0.0536	9.452	0.0502	3.966	4.34245	15	5.675	1.1542e-11	0.1747	8.361	0.1639	4.581	4.34745	8.2	3.225	6.63151e-12	0.0669007	3.0297	8.50016	2.08231e-11	0.436904	0.00398341	0.00132927	3.56013e-11	3.84755	16.7747	6.37104	3.84755	2.55038e-05	0.000347992
0.0536	9.494	0.0502	5.209	4.34745	14.1	6.375	1.15697e-11	0.1748	8.768	0.1639	5.294	4.35245	2	1.725	6.79054e-12	0.0670007	3.02666	8.48548	2.08204e-11	0.437004	0.00397603	0.00132388	3.55942e-11	3.85255	26.9866	7.37941	3.85255	2.58544e-05	0.000953684
0.0537	9.899	0.0502	7.493	4.35245	19.2	7.25	1.16349e-11	0.1748	9.38	0.1639	6.707	4.35745	2.9	1.825	6.89926e-12	0.0671007	3.02311	8.46987	2.08178e-11	0.437104	0.00395932	0.00131738	3.55871e-11	3.85755	26.8618	6.67201	3.85755	3.34968e-05	0.000881625
0.0538	9.219	0.0502	7.614	4.35745	11.4	5.35	1.16684e-11	0.1748	9.881	0.1639	7.83	4.36245	3.2	1.425	6.99133e-12	0.0672007	3.01841	8.45202	2.08151e-11	0.437204	0.00394027	0.0013108	3.558e-11	3.86255	25.8472	6.86326	3.86255	0.00030141	0.0037177
0.0538	9.582	0.0502	7.711	4.36245	14.3	4.625	1.16876e-11	0.1749	8.508	0.164	6.892	4.36745	3.5	1.95	7.08305e-12	0.0673007	3.01355	8.43392	2.08125e-11	0.437304	0.00392376	0.00130437	3.55729e-11	3.86755	20.6526	6.35816	3.86755	11.4236	6.17448
0.0538	9.852	0.0503	0.838	4.36745	9.1	3.975	1.16722e-11	0.1749	8.532	0.1641	1.841	4.37245	6.6	3.15	7.25201e-12	0.0674007	3.00871	8.41586	2.08098e-11	0.437404	0.00390527	0.00129787	3.55658e-11	3.87255	18.7743	6.30175	3.87255	6.26535e-05	0.00089104
0.0538	9.905	0.0503	0.928	4.37245	11.3	4.45	1.16638e-11	0.1749	8.991	0.1641	2.901	4.37745	5.2	2.775	7.49574e-12	0.0675007	3.00426	8.3986	2.08072e-11	0.437504	0.00388678	0.0012914	3.55587e-11	3.87755	17.4068	7.47845	3.87755	2.17221e-05	0.000447825
0.0539	8.049	0.0503	1.367	4.37745	15.6	5.6	1.16705e-11	0.1749	9.029	0.1641	4.675	4.38245	4.9	2.05	7.66639e-12	0.0676007	2.99998	8.3817	2.08045e-11	0.437604	0.00386784	0.00128494	3.55516e-11	3.88255	17.7384	7.20804	3.88255	0.000204686	0.000694158
0.0539	9.498	0.0503	3.413	4.38245	12.6	5.525	1.16878e-11	0.1752	9.209	0.1641	5.366	4.38745	3.5	1.775	7.78806e-12	0.0677007	2.99552	8.36446	2.08018e-11	0.437704	0.00385049	0.00127857	3.55445e-11	3.88755	12.6984	5.189	3.88755	0.000760469	0.0035354
0.054	8.564	0.0503	4.693	4.38745	11.2	4.5	1.17e-11	0.1753	9.903	0.1641	5.684	4.39245	2.7	2.1	7.87114e-12	0.0678007	2.99213	8.34935	2.07992e-11	0.437804	0.00383133	0.00127218	3.55374e-11	3.89255	18.6288	6.20048	3.89255	0.000210927	0.0029252
0.054	8.9	0.0504	1.37	4.39245	11.8	4.375	1.16955e-11	0.1754	8.769	0.1641	6.489	4.39745	6.5	2.45	8.0382e-12	0.0679007	2.9891	8.33497	2.07965e-11	0.437904	0.00381234	0.00126582	3.55303e-11	3.89755	15.6169	6.17042	3.89755	0.000679887	0.00628965
0.0541	8.091	0.0504	1.782	4.39745	12.7	5.2	1.16926e-11	0.1754	9.388	0.1642	3.34	4.40245	5.2	2.875	8.21928e-12	0.0680007	2.98606	8.32059	2.07938e-11	0.438004	0.00379334	0.00125949	3.55232e-11	3.90255	16.4416	6.62143	3.90255	0.000342827	0.0043821
0.0541	8.244	0.0504	3.226	4.40245	12.4	4.725	1.17078e-11	0.1755	9.42	0.1642	3.888	4.40745	5.9	2.575	8.42258e-12	0.0681007	2.98305	8.30628	2.07912e-11	0.438104	0.00377446	0.00125319	3.55161e-11	3.90755	17.8202	6.27483	3.90755	7.10056e-06	0.000171206
0.0541	8.583	0.0504	3.475	4.40745	8.9	3.9	1.1694e-11	0.1755	9.776	0.1642	5.105	4.41245	3.9	1.95	8.53751e-12	0.0682007	2.97886	8.28973	2.07885e-11	0.438204	0.00375566	0.00124693	3.5509e-11	3.91255	15.5484	5.6533	3.91255	2.3802e-05	0.000633826
0.0542	8.216	0.0504	5.175	4.41245	11.4	4.35	1.16786e-11	0.1756	9.188	0.1643	1.473	4.41745	2.4	1.3	8.63384e-12	0.0683007	2.97506	8.27398	2.07858e-11	0.438304	0.00373691	0.00124069	3.55019e-11	3.91755	15.4892	5.77573	3.91755	4.02431e-05	0.000614283
0.0542	8.529	0.0504	5.668	4.41745	15.7	6.25	1.16872e-11	0.1756	9.397	0.1643	1.518	4.42245	1.6	1.5	8.68378e-12	0.0684007	2.97147	8.25867	2.07832e-11	0.438404	0.00371848	0.00123449	3.54948e-11	3.92255	21.3158	6.78001	3.92255	0.011815	0.0279296
0.0542	9.249	0.0504	5.745	4.42245	15.8	6	1.17325e-11	0.1756	9.693	0.1644	0.328	4.42745	3.1	1.6	8.75342e-12	0.0685007	2.96847	8.24449	2.07805e-11	0.438504	0.00370005	0.00122832	3.54877e-11	3.92755	22.7449	6.6865	3.92755	4.29596e-05	0.000511284
0.0543	8.345	0.0504	7.633	4.42745	11	4.525	1.17472e-11	0.1757	9.437	0.1644	4.765	4.43245	5	2.45	8.85485e-12	0.0686007	2.96496	8.2294	2.07778e-11	0.438604	0.00368167	0.00122218	3.54806e-11	3.93255	20.1193	6.7481	3.93255	5.97079e-05	0.000994496
0.0543	8.855	0.0505	1.779	4.43245	10.3	4.575	1.17415e-11	0.1757	9.484	0.1644	6.03	4.43745	8	3.05	9.05338e-12	0.0687007	2.96248	8.21629	2.07752e-11	0.438704	0.00366355	0.00121607	3.54735e-11	3.93755	17.6981	6.59785	3.93755	0.000107829	0.00192762
0.0543	9.27	0.0505	2.604	4.43745	16.4	6.25	1.17577e-11	0.1757	9.565	0.1645	1.204	4.44245	4.5	2.325	9.22773e-12	0.0688007	2.96071	8.20457	2.07725e-11	0.438804	0.00364559	0.00120999	3.54664e-11	3.94255	22.2265	6.62483	3.94255	6.16653e-05	0.0012397
0.0543	9.409	0.0505	3.72	4.44245	17.2	6.85	1.18124e-11	0.1758	8.032	0.1645	2.166	4.44745	4.5	1.875	9.35733e-12	0.0689007	2.96014	8.19515	2.07698e-11	0.438904	0.00362795	0.00120395	3.54593e-11	3.94755	20.4253	6.50194	3.94755	0.000378057	0.00502833
0.0543	9.829	0.0505	4.438	4.44745	13.2	5.225	1.18395e-11	0.1758	8.222	0.1645	2.722	4.45245	2.6	1.475	9.42747e-12	0.0690007	2.95944	8.1855	2.07671e-11	0.439004	0.00361008	0.00119793	3.54523e-11	3.95255	18.8766	6.18134	3.95255	0.000422064	0.00284671
0.0544	8.501	0.0505	4.495	4.45245	10.4	4.025	1.18414e-11	0.1758	8.373	0.1645	4.278	4.45745	2.6	1.55	9.47238e-12	0.0691007	2.95932	8.17697	2.07645e-11	0.439104	0.00359243	0.00119194	3.54452e-11	3.95755	20.7324	6.72419	3.95755	5.55238e-05	0.000866422
0.0544	8.683	0.0505	4.564	4.45745	9.1	3.65	1.18168e-11	0.1758	8.986	0.1645	5.819	4.46245	2.8	1.875	9.54238e-12	0.0692007	2.9606	8.17107	2.07618e-11	0.439204	0.00357515	0.00118599	3.54381e-11	3.96255	21.5761	7.41215	3.96255	0.0267525	0.0324898
0.0545	8.139	0.0505	7.081	4.46245	14	5.175	1.18075e-11	0.1758	9.895	0.1647	1.529	4.46745	4.8	1.925	9.64926e-12	0.0693007	2.96136	8.16426	2.07591e-11	0.439304	0.00355873	0.00118009	3.5431e-11	3.96755	16.5509	5.37547	3.96755	3.03467e-05	0.000670611
0.0545	8.44	0.0506	1.661	4.46745	10.1	4.625	1.18031e-11	0.1759	9.621	0.1647	1.891	4.47245	5.3	2.425	9.77062e-12	0.0694007	2.96241	8.158	2.07564e-11	0.439404	0.00354406	0.0011743	3.54239e-11	3.97255	17.998	6.48504	3.97255	0.000849292	0.00873439
0.0545	8.967	0.0506	1.959	4.47245	13.2	5.475	1.18149e-11	0.176	8.244	0.1647	2.137	4.47745	4.1	1.975	9.88968e-12	0.0695007	2.96367	8.15217	2.07538e-11	0.439504	0.00352894	0.00116852	3.54169e-11	3.97755	17.9221	7.08615	3.97755	0.000572578	0.0025508
0.0545	9.005	0.0506	5.404	4.47745	14.6	5.35	1.18402e-11	0.176	8.559	0.1647	6.23	4.48245	3.1	2.2	9.99822e-12	0.0696007	2.96485	8.14623	2.07511e-11	0.439604	0.0035128	0.00116271	3.54098e-11	3.98255	14.9452	5.63791	3.98255	0.000160295	0.00100202
0.0545	9.03	0.0506	6.916	4.48245	11.2	4.125	1.18386e-11	0.176	8.946	0.1647	6.935	4.48745	4.5	2.25	1.0108e-11	0.0697007	2.9667	8.14155	2.07484e-11	0.439704	0.00349574	0.0011569	3.54027e-11	3.98755	18.801	6.9132	3.98755	0.000191611	0.00115853
0.0545	9.142	0.0506	7.511	4.48745	8.6	3.3	1.18134e-11	0.176	9.173	0.1648	4.093	4.49245	5.9	2.675	1.02641e-11	0.0698007	2.96896	8.13764	2.07458e-11	0.439804	0.00347997	0.00115115	3.53956e-11	3.99255	19.0188	6.57269	3.99255	0.00112323	0.00616059
0.0546	8.127	0.0507	0.188	4.49245	10.2	4.075	1.17836e-11	0.176	9.317	0.1648	5.686	4.49745	5.1	2.075	1.04001e-11	0.0699007	2.97263	8.13634	2.07431e-11	0.439904	0.00346355	0.00114541	3.53886e-11	3.99755	22.3227	7.315	3.99755	1.39874e-06	6.4253e-05
0.0546	8.17	0.0507	2.555	4.49745	9.8	3.825	1.17668e-11	0.176	9.54	0.1649	2.257	4.50245	3	1.725	1.04926e-11	0.0700007	2.9786	8.1392	2.07404e-11	0.440004	0.00344759	0.00113971	3.53815e-11	4.00255	17.9221	6.55279	4.00255	0.00218911	0.0126988
0.0546	8.781	0.0507	5.204	4.50245	9.4	3.5	1.17398e-11	0.1761	8.007	0.1649	5.501	4.50745	3.1	1.2	1.05307e-11	0.0701007	2.98433	8.14167	2.07378e-11	0.440104	0.00343229	0.00113406	3.53744e-11	4.00755	21.7577	6.82714	4.00755	0.000160821	0.00111765
0.0546	9.189	0.0507	7.689	4.50745	10.6	4.6	1.17175e-11	0.1761	8.892	0.1649	6.922	4.51245	1.3	1	1.05361e-11	0.0702007	2.99056	8.14507	2.07351e-11	0.440204	0.00341637	0.00112841	3.53673e-11	4.01255	20.8268	6.31326	4.01255	0.000730694	0.00325714
0.0547	8.007	0.0508	0.348	4.51245	13.5	5.55	1.17247e-11	0.1761	9.244	0.165	0.823	4.51745	1	0.825	1.05198e-11	0.0703007	2.99599	8.1471	2.07325e-11	0.440304	0.00340093	0.00112281	3.53603e-11	4.01755	17.5116	6.7086	4.01755	6.86574e-07	3.87646e-05
0.0547	8.505	0.0508	1.588	4.51745	11.7	4.075	1.17433e-11	0.1761	9.672	0.165	3.002	4.52245	1.5	0.7	1.04896e-11	0.0704007	3.00296	8.15189	2.07298e-11	0.440404	0.00338425	0.0011172	3.53532e-11	4.02255	24.0368	6.29006	4.02255	5.50526e-05	0.000980024
0.0547	9.482	0.0508	1.72	4.52245	7.6	3.725	1.17131e-11	0.1763	9.578	0.165	6.517	4.52745	0.8	0.9	1.04724e-11	0.0705007	3.01006	8.15695	2.07272e-11	0.440504	0.00336741	0.00111161	3.53462e-11	4.02755	28.4426	6.97116	4.02755	0.000105084	0.00104846
0.0547	9.602	0.0508	2.143	4.52745	15.2	4.95	1.17129e-11	0.1764	8.211	0.1651	2.646	4.53245	1.2	0.7	1.04406e-11	0.0706007	3.01837	8.16419	2.07245e-11	0.440604	0.00335083	0.00110606	3.53391e-11	4.03255	23.7766	6.80479	4.03255	2.80595e-06	8.2094e-05
0.0548	8.308	0.0508	4.785	4.53245	9.7	3.95	1.1704e-11	0.1764	8.857	0.1651	3.998	4.53745	1.9	0.7	1.0409e-11	0.0707007	3.02747	8.17285	2.07219e-11	0.440704	0.0033346	0.00110053	3.5332e-11	4.03755	24.693	7.09014	4.03755	0.000115059	0.00204152
0.0548	8.41	0.0508	5.917	4.53745	9.2	3.7	1.16822e-11	0.1764	8.963	0.1651	4.023	4.54245	1.9	0.875	1.03855e-11	0.0708007	3.03626	8.18101	2.07193e-11	0.440804	0.00331844	0.00109503	3.5325e-11	4.04255	21.3381	6.68823	4.04255	0.0213235	0.0314109
0.0548	8.59	0.0508	6.673	4.54245	12.7	4.675	1.16684e-11	0.1764	8.97	0.1651	5.047	4.54745	1.4	1.1	1.0379e-11	0.0709007	3.04657	8.19188	2.07167e-11	0.440904	0.00330274	0.00108957	3.53179e-11	4.04755	11.8278	5.05451	4.04755	0.000396473	0.00275745
0.0548	8.736	0.0509	3.135	4.54745	10.9	4.55	1.16673e-11	0.1764	9.071	0.1651	5.298	4.55245	2.2	0.825	1.03678e-11	0.0710007	3.05833	8.2053	2.0714e-11	0.441004	0.00328731	0.00108414	3.53109e-11	4.05255	16.0632	6.30199	4.05255	0.000743379	0.00538435
0.0548	9.218	0.0509	5.771	4.55245	10.5	4.075	1.16575e-11	0.1764	9.095	0.1651	5.918	4.55745	1.9	1.3	1.03717e-11	0.0711007	3.07096	8.22027	2.07114e-11	0.441104	0.00327655	0.00107904	3.53038e-11	4.05755	16.4056	6.57759	4.05755	7.87605e-06	0.000271578
0.0548	9.703	0.0509	6.192	4.55745	13.5	5.925	1.16581e-11	0.1764	9.852	0.1651	6.859	4.56245	2.5	1.125	1.0379e-11	0.0712007	3.08149	8.23166	2.07088e-11	0.441204	0.00327008	0.00107447	3.52967e-11	4.06255	20.6263	6.90574	4.06255	0.00194281	0.0142265
0.0548	9.994	0.0509	7.164	4.56245	16	5.7	1.16979e-11	0.1765	8.637	0.1651	7.931	4.56745	2.9	1.475	1.04066e-11	0.0713007	3.09305	8.24489	2.07062e-11	0.441304	0.00327194	0.0010714	3.52897e-11	4.06755	0	0	4.06755	0	0
0.0549	8.014	0.0509	7.557	4.56745	11.3	4.575	1.17103e-11	0.1765	8.698	0.1652	3.117	4.57245	3.4	1.4	1.04383e-11	0.0714007	3.10537	8.25947	2.07036e-11	0.441404	0.00327953	0.00106966	3.52826e-11	4.07255	12.1095	4.97342	4.07255	0.000341484	0.0041469
0.0549	8.063	0.051	3.955	4.57245	12.3	4.775	1.17082e-11	0.1765	9.59	0.1652	7.657	4.57745	4.3	1.6	1.04975e-11	0.0715007	3.11671	8.27242	2.0701e-11	0.441504	0.00328684	0.00106786	3.52756e-11	4.07755	16.3818	6.38407	4.07755	6.98957e-05	0.00173319
0.055	8.924	0.051	4.357	4.57745	13.2	5.025	1.17168e-11	0.1766	8.826	0.1653	2.928	4.58245	3.2	1.425	1.05537e-11	0.0716007	3.12602	8.28188	2.06984e-11	0.441604	0.00330883	0.00107036	3.52685e-11	4.08255	17.1323	6.15144	4.08255	0.000193055	0.00159098
0.055	9.171	0.051	4.904	4.58245	12.6	5.15	1.17208e-11	0.1766	9.233	0.1653	3.103	4.58745	2	1.1	1.05689e-11	0.0717007	3.13433	8.28964	2.06959e-11	0.441704	0.00331062	0.00106733	3.52615e-11	4.08755	18.0835	6.69569	4.08755	6.89006e-05	0.000330733
0.0551	9.337	0.051	5.589	4.58745	11.5	4.275	1.17248e-11	0.1766	9.263	0.1653	5.128	4.59245	1.9	1.075	1.05747e-11	0.0718007	3.14282	8.29777	2.06933e-11	0.441804	0.0033075	0.00106337	3.52544e-11	4.09255	17.3995	6.73013	4.09255	3.39348e-05	0.00041123
0.0551	9.384	0.051	5.608	4.59245	10.3	4.675	1.17143e-11	0.1767	8.536	0.1654	3.115	4.59745	1.3	0.95	1.05643e-11	0.0719007	3.15013	8.30384	2.06907e-11	0.441904	0.00330138	0.00105895	3.52474e-11	4.09755	19.4542	6.14007	4.09755	0.00209072	0.00708129
0.0552	8.992	0.051	5.62	4.59745	13	4.325	1.17174e-11	0.1767	9.803	0.1654	3.762	4.60245	0.9	1.025	1.05513e-11	0.0720007	3.15751	8.3101	2.06882e-11	0.442004	0.00330874	0.00105724	3.52404e-11	4.10255	22.2475	6.89764	4.10255	0.00908308	0.0181036
0.0552	9.139	0.051	6.376	4.60245	8.4	3.675	1.16983e-11	0.1767	9.927	0.1655	1.105	4.60745	2.7	1.2	1.05647e-11	0.0721007	3.1639	8.31466	2.06856e-11	0.442104	0.00330656	0.00105349	3.52333e-11	4.10755	19.6	6.64064	4.10755	0.000865171	0.00732182
0.0552	9.427	0.051	6.536	4.60745	10.2	4.15	1.16772e-11	0.1768	9.964	0.1655	4.361	4.61245	4	1.45	1.06001e-11	0.0722007	3.17074	8.32003	2.06831e-11	0.442204	0.00330999	0.00105089	3.52263e-11	4.11255	18.3226	6.84582	4.11255	1.13862e-05	0.000208479
0.0552	9.948	0.051	6.819	4.61245	11.8	4.475	1.16704e-11	0.177	8.059	0.1655	4.666	4.61745	1.8	0.85	1.0601e-11	0.0723007	3.17895	8.32786	2.06805e-11	0.442304	0.00330934	0.00104746	3.52192e-11	4.11755	24.8838	7.17556	4.11755	1.85228e-06	8.11137e-05
0.0553	8.026	0.051	7.145	4.61745	13.9	5.475	1.16716e-11	0.177	9.387	0.1655	7.889	4.62245	1.1	0.65	1.05739e-11	0.0724007	3.18636	8.33433	2.0678e-11	0.442404	0.00331776	0.00104608	3.52122e-11	4.12255	21.9165	6.86249	4.12255	4.64283e-06	0.00014135
0.0553	8.304	0.0511	0.126	4.62245	14.1	5.975	1.17071e-11	0.1771	8.49	0.1656	1.406	4.62745	1.9	0.925	1.05386e-11	0.0725007	3.19303	8.33952	2.06754e-11	0.442504	0.00331163	0.00104175	3.52052e-11	4.12755	22.3977	7.27752	4.12755	0.000106708	0.00109355
0.0553	8.807	0.0511	3.242	4.62745	12.2	4.625	1.17213e-11	0.1771	9.847	0.1656	7.406	4.63245	1	0.575	1.05122e-11	0.0726007	3.20129	8.34756	2.06729e-11	0.442604	0.0032989	0.00103671	3.51981e-11	4.13255	20.1598	6.61357	4.13255	6.30397e-05	0.00155529
0.0553	9.293	0.0511	3.378	4.63245	9.9	3.45	1.17076e-11	0.1772	8.083	0.1657	0.244	4.63745	0.8	0.425	1.04572e-11	0.0727007	3.21096	8.3581	2.06703e-11	0.442704	0.00328558	0.00103164	3.51911e-11	4.13755	19.5708	6.53436	4.13755	0.000720103	0.00672474
0.0553	9.859	0.0511	3.616	4.63745	9.4	3.275	1.16708e-11	0.1772	9.831	0.1657	5.381	4.64245	0.6	0.275	1.03901e-11	0.0728007	3.21909	8.36598	2.06678e-11	0.442804	0.00327429	0.00102675	3.51841e-11	4.14255	18.8436	6.44245	4.14255	0.000128314	0.00122256
0.0554	8.066	0.0511	5.579	4.64245	6	2.55	1.16266e-11	0.1773	8.454	0.1657	6.359	4.64745	0.3	0.325	1.03142e-11	0.0729007	3.22781	8.37495	2.06653e-11	0.442904	0.00326078	0.00102171	3.5177e-11	4.14755	17.8188	6.91235	4.14755	0.00118195	0.00524815
0.0554	9.088	0.0511	5.669	4.64745	9.1	3.625	1.15867e-11	0.1774	8.192	0.1658	4.219	4.65245	0.3	0.125	1.02373e-11	0.0730007	3.23657	8.38402	2.06628e-11	0.443004	0.00324657	0.00101666	3.517e-11	4.15255	17.49	6.67724	4.15255	1.14519e-05	0.000246047
0.0555	8.279	0.0511	6.136	4.65245	11.1	3.775	1.15614e-11	0.1774	9.992	0.1658	6.119	4.65745	0.2	0.15	1.01491e-11	0.0731007	3.24527	8.39305	2.06603e-11	0.443104	0.00323114	0.00101159	3.5163e-11	4.15755	16.1027	6.04938	4.15755	0.000131288	0.00228342
0.0555	8.581	0.0512	0.1	4.65745	9.5	3.65	1.15409e-11	0.1775	8.336	0.1658	6.377	4.66245	0	0.05	1.00584e-11	0.0732007	3.25345	8.40119	2.06577e-11	0.443204	0.00321576	0.00100654	3.5156e-11	4.16255	17.8092	6.64591	4.16255	0.00115074	0.00499287
0.0556	8.57	0.0512	2.942	4.66245	9.9	3.75	1.15153e-11	0.1776	9.302	0.1659	1.563	4.66745	0	0.05	9.96121e-12	0.0733007	3.26142	8.409	2.06552e-11	0.443304	0.00320056	0.00100152	3.51489e-11	4.16755	18.9453	6.48614	4.16755	4.7068e-05	0.00111315
0.0556	8.718	0.0512	4.883	4.66745	9.5	4.3	1.14971e-11	0.1777	8.346	0.1659	1.957	4.67245	0.1	0.075	9.87143e-12	0.0734007	3.26721	8.41301	2.06527e-11	0.443404	0.00318507	0.000996516	3.51419e-11	4.17255	19.8856	6.70952	4.17255	0.000349387	0.001614
0.0556	8.847	0.0512	4.926	4.67245	14.5	5.75	1.15086e-11	0.1777	9.472	0.1659	2.146	4.67745	0	0.05	9.77788e-12	0.0735007	3.27361	8.41813	2.06502e-11	0.443504	0.00317004	0.000991546	3.51349e-11	4.17755	15.8105	5.77164	4.17755	0.000292361	0.00401047
0.0556	9.368	0.0512	6.897	4.67745	15.8	5.7	1.15415e-11	0.1777	9.747	0.166	3.419	4.68245	0	0	9.68241e-12	0.0736007	3.28126	8.42551	2.06478e-11	0.443604	0.00315555	0.000986614	3.51279e-11	4.18255	21.7204	6.77804	4.18255	2.01516e-05	0.00028793
0.0556	9.376	0.0512	6.99	4.68245	12.3	4.925	1.15595e-11	0.1778	9.898	0.166	3.982	4.68745	0	0.025	9.58776e-12	0.0737007	3.29234	8.43887	2.06453e-11	0.443704	0.00314117	0.000981709	3.51208e-11	4.18755	21.5815	6.5716	4.18755	6.15698e-05	0.00102829
0.0556	9.929	0.0512	7.957	4.68745	10.1	3.925	1.15562e-11	0.1779	8.205	0.166	4.392	4.69245	0.1	0.025	9.49344e-12	0.0738007	3.30427	8.45377	2.06428e-11	0.443804	0.00312752	0.000976855	3.51138e-11	4.19255	18.4226	7.08427	4.19255	1.98624e-05	0.000271017
0.0556	9.977	0.0513	2.315	4.69245	8.4	3.65	1.15347e-11	0.1779	8.542	0.166	4.807	4.69745	0	0	9.40116e-12	0.0739007	3.31762	8.47115	2.06403e-11	0.443904	0.00311458	0.000972058	3.51068e-11	4.19755	26.4141	7.06688	4.19755	2.01975e-05	0.000755554
0.0557	8.151	0.0513	2.567	4.69745	10.6	4.275	1.15155e-11	0.178	9.014	0.166	5.283	4.70245	0	0	9.30761e-12	0.0740007	3.32915	8.48545	2.06378e-11	0.444004	0.00310098	0.000967248	3.50998e-11	4.20255	27.1603	6.772	4.20255	2.93233e-05	0.00084102
0.0557	8.223	0.0513	3.209	4.70245	15.6	6.075	1.15275e-11	0.178	9.981	0.166	7.338	4.70745	0	0	9.21498e-12	0.0741007	3.34054	8.49954	2.06354e-11	0.444104	0.00308668	0.000962433	3.50928e-11	4.20755	25.2994	6.66829	4.20755	0.00392584	0.0150675
0.0557	9.339	0.0513	3.294	4.70745	16.6	7.725	1.15793e-11	0.1781	9.281	0.1661	2.414	4.71245	0	0	9.12328e-12	0.0742007	3.35441	8.51796	2.06329e-11	0.444204	0.00307187	0.000957627	3.50858e-11	4.21255	20.9061	6.52579	4.21255	11.0927	5.76679
0.0558	8.08	0.0513	3.818	4.71245	18	6.85	1.16595e-11	0.1782	8.364	0.1661	4.281	4.71745	0	0	9.0325e-12	0.0743007	3.36931	8.53817	2.06305e-11	0.444304	0.00305666	0.00095284	3.50788e-11	4.21755	19.0955	6.49532	4.21755	4.90767e-05	0.000737512
0.0559	8.661	0.0513	4.551	4.71745	11.9	4.425	1.168e-11	0.1782	9.17	0.1661	5.547	4.72245	0	0.025	8.945e-12	0.0744007	3.38288	8.55619	2.0628e-11	0.444404	0.0030415	0.000948076	3.50717e-11	4.22255	17.8003	7.42356	4.22255	1.69186e-05	0.000350887
0.0559	9.389	0.0513	6.749	4.72245	8.9	3.45	1.16619e-11	0.1782	9.503	0.1662	1.806	4.72745	0	0	8.85609e-12	0.0745007	3.39523	8.57214	2.06256e-11	0.444504	0.00302644	0.000943336	3.50647e-11	4.22755	18.0808	7.19122	4.22755	0.000159411	0.000541091
0.0559	9.454	0.0514	0.902	4.72745	8.3	3.05	1.16218e-11	0.1783	9.494	0.1662	2.226	4.73245	0	0	8.76796e-12	0.0746007	3.40733	8.58772	2.06232e-11	0.444604	0.00301155	0.00093862	3.50577e-11	4.23255	13.417	5.64969	4.23255	0.00323163	0.0119623
0.0559	9.72	0.0514	1.127	4.73245	9.1	3.875	1.15905e-11	0.1784	9.435	0.1662	5.471	4.73745	0	0.05	8.68479e-12	0.0747007	3.42022	8.6047	2.06207e-11	0.444704	0.0029966	0.000933928	3.50507e-11	4.23755	18.6418	6.29164	4.23755	0.000203239	0.00316249
0.056	8.647	0.0514	1.18	4.73745	13.8	5.125	1.1591e-11	0.1785	8.048	0.1662	6.293	4.74245	0	0	8.59926e-12	0.0748007	3.43143	8.61886	2.06183e-11	0.444804	0.00298187	0.000929259	3.50437e-11	4.24255	15.9394	6.33336	4.24255	0.000529798	0.00494413
0.056	8.834	0.0514	2.644	4.74245	13.6	5.55	1.16065e-11	0.1785	9.184	0.1663	1.949	4.74745	0.1	0	8.51369e-12	0.0749007	3.44225	8.63237	2.06159e-11	0.444904	0.00296705	0.000924613	3.50367e-11	4.24755	17.7286	7.11911	4.24755	0.000268479	0.00354577
0.056	9.207	0.0514	3.167	4.74745	15.6	6.45	1.16388e-11	0.1788	8.298	0.1665	0.726	4.75245	0	0	8.42897e-12	0.0750008	3.45493	8.64914	2.06135e-11	0.445004	0.0029523	0.00091999	3.50297e-11	4.25255	16.791	5.90394	4.25255	6.09131e-06	0.000185389
0.056	9.621	0.0514	3.641	4.75245	13	4.85	1.16775e-11	0.1788	8.666	0.1665	3.04	4.75745	0.1	0.025	8.34658e-12	0.0751008	3.46858	8.66761	2.06111e-11	0.445104	0.00293757	0.00091539	3.50227e-11	4.25755	16.1893	6.07065	4.25755	3.32087e-05	0.000916953
0.0561	8.298	0.0514	7.113	4.75745	11.4	4.9	1.16674e-11	0.1788	9.373	0.1665	4.44	4.76245	0	0	8.26452e-12	0.0752008	3.48245	8.68652	2.06087e-11	0.445204	0.00292292	0.000910813	3.50157e-11	4.26255	14.9759	5.63793	4.26255	3.31978e-05	0.000566193
0.0561	9.704	0.0514	7.574	4.76245	10.9	4.2	1.16707e-11	0.179	9.625	0.1665	6.97	4.76745	0	0	8.18228e-12	0.0753008	3.49697	8.70659	2.06064e-11	0.445304	0.00290835	0.000906259	3.50087e-11	4.26755	21.0877	6.68168	4.26755	0.00925354	0.0224196
0.0562	8.36	0.0514	7.622	4.76745	11.3	4.525	1.16609e-11	0.1791	8.609	0.1666	6.082	4.77245	0	0	8.10085e-12	0.0754008	3.51226	8.72802	2.0604e-11	0.445404	0.00289385	0.000901728	3.50017e-11	4.27255	23.1291	6.83082	4.27255	4.1506e-05	0.000691201
0.0562	9.213	0.0515	1.544	4.77245	10.2	4.325	1.16551e-11	0.1791	8.935	0.1667	0.397	4.77745	0	0	8.02024e-12	0.0755008	3.52968	8.75313	2.06016e-11	0.445504	0.00287943	0.00089722	3.49947e-11	4.27755	19.6959	6.57085	4.27755	4.87162e-05	0.000880293
0.0563	9.973	0.0515	3.162	4.77745	14.7	5.65	1.16646e-11	0.1792	8.426	0.1667	2.829	4.78245	0	0	7.94043e-12	0.0756008	3.54853	8.78071	2.05993e-11	0.445604	0.00286511	0.000892734	3.49877e-11	4.28255	17.7935	6.60813	4.28255	8.39778e-05	0.00150148
0.0564	8.617	0.0515	4.249	4.78245	12.6	4.775	1.16796e-11	0.1792	9.165	0.1667	4.206	4.78745	0	0	7.86141e-12	0.0757008	3.56814	8.80963	2.05969e-11	0.445704	0.0028509	0.00088827	3.49807e-11	4.28755	22.36	6.70672	4.28755	4.80262e-05	0.000966201
0.0564	9.297	0.0515	5.143	4.78745	11.9	5	1.16852e-11	0.1793	9.366	0.1667	4.27	4.79245	0	0	7.78318e-12	0.0758008	3.591	8.84405	2.05946e-11	0.445804	0.00283671	0.000883829	3.49738e-11	4.29255	20.438	6.55051	4.29255	0.000406612	0.00538061
0.0565	8.527	0.0515	7.986	4.79245	13.2	4.025	1.16821e-11	0.1794	9.512	0.1667	6.6	4.79745	0	0	7.70573e-12	0.0759008	3.61497	8.8804	2.05923e-11	0.445904	0.00282255	0.00087941	3.49668e-11	4.29755	18.8812	6.27904	4.29755	0.000328704	0.00221702
0.0565	8.751	0.0516	1.875	4.79745	7.3	3.1	1.16548e-11	0.1795	8.092	0.1667	6.735	4.80245	0	0	7.62905e-12	0.0760008	3.6382	8.91562	2.05899e-11	0.446004	0.00280844	0.000875013	3.49598e-11	4.30255	20.1486	6.50232	4.30255	6.47784e-05	0.00126775
0.0567	8.221	0.0516	3.005	4.80245	7.6	3.2	1.1612e-11	0.1796	8.485	0.1667	7.204	4.80745	0	0	7.55313e-12	0.0761008	3.66047	8.94932	2.05876e-11	0.446104	0.0027944	0.000870638	3.49528e-11	4.30755	21.6204	7.27714	4.30755	0.0208434	0.0255216
0.0567	8.465	0.0516	3.636	4.80745	9.7	2.85	1.15788e-11	0.1796	8.802	0.1668	3.064	4.81245	0	0	7.47797e-12	0.0762008	3.6828	8.9832	2.05854e-11	0.446204	0.00278044	0.000866285	3.49458e-11	4.31255	15.7285	5.23484	4.31255	6.65889e-05	0.00133487
0.0567	9.326	0.0516	4.157	4.81245	7.6	2.975	1.15305e-11	0.1797	9.548	0.1668	5.877	4.81745	0	0	7.40356e-12	0.0763008	3.70737	9.02088	2.05831e-11	0.446304	0.00276659	0.000861953	3.49388e-11	4.31755	16.9179	6.05702	4.31755	0.000746981	0.00796729
0.0567	9.369	0.0516	6.554	4.81745	10	3.7	1.14979e-11	0.1798	8.169	0.1669	0.241	4.82245	0	0.025	7.33187e-12	0.0764008	3.73432	9.06259	2.05808e-11	0.446404	0.00275281	0.000857643	3.49318e-11	4.32255	18.8645	7.34412	4.32255	0.00044598	0.00200187
0.0568	8.613	0.0517	0.517	4.82245	9.2	3.75	1.14725e-11	0.1798	8.893	0.1669	1.675	4.82745	0.1	0.025	7.26016e-12	0.0765008	3.76337	9.10788	2.05786e-11	0.446504	0.00273909	0.000853355	3.49249e-11	4.32755	14.9331	5.73982	4.32755	0.000124838	0.000780372
0.0568	8.963	0.0517	0.762	4.82745	12.9	5.55	1.14721e-11	0.1799	9.214	0.1669	7.299	4.83245	0.1	0	7.18965e-12	0.0766008	3.79396	9.15579	2.05763e-11	0.446604	0.00272541	0.000849089	3.49179e-11	4.33255	18.3747	6.67771	4.33255	0.000149272	0.000909509
0.0568	8.972	0.0517	0.848	4.83245	17	6.875	1.15229e-11	0.1799	9.537	0.167	0.561	4.83745	0.1	0.025	7.12035e-12	0.0767008	3.82575	9.2058	2.05741e-11	0.446704	0.00271181	0.000844843	3.49109e-11	4.33755	17.8805	6.13207	4.33755	0.000874772	0.00479805
0.0568	9.654	0.0517	1.267	4.83745	19.9	7.575	1.15836e-11	0.1801	8.448	0.167	1.464	4.84245	0.1	0.05	7.05158e-12	0.0768008	3.85839	9.25733	2.05719e-11	0.446804	0.00269828	0.000840619	3.49039e-11	4.34255	21.7841	7.00119	4.34255	1.08934e-06	5.00765e-05
0.0569	8.788	0.0517	2.97	4.84245	13.2	5.375	1.16349e-11	0.1802	8.157	0.167	2.593	4.84745	0	0.025	6.98643e-12	0.0769008	3.89026	9.30772	2.05697e-11	0.446904	0.0026848	0.000836416	3.4897e-11	4.34755	18.1931	6.64869	4.34755	0.00170604	0.00996034
0.0569	9.834	0.0517	4.216	4.84745	8.9	3.8	1.16297e-11	0.1802	9.257	0.1671	1.905	4.85245	0	0.1	6.92075e-12	0.0770008	3.92189	9.35786	2.05676e-11	0.447004	0.00267154	0.000832234	3.489e-11	4.35255	22.2143	6.9769	4.35255	0.000125247	0.000870427
0.057	8.637	0.0517	4.618	4.85245	10.9	4.25	1.16102e-11	0.1803	8.891	0.1671	3.006	4.85745	0	0.1	6.86322e-12	0.0771008	3.95457	9.40984	2.05654e-11	0.447104	0.00265823	0.000828073	3.4883e-11	4.35755	20.4493	6.27063	4.35755	0.00310219	0.0153586
0.057	8.93	0.0517	5.135	4.85745	12.7	5.025	1.16157e-11	0.1803	8.918	0.1671	7.023	4.86245	0	0.05	6.80219e-12	0.0772008	3.98553	9.45916	2.05633e-11	0.447204	0.00264499	0.000823933	3.4876e-11	4.36255	16.6753	6.30754	4.36255	5.34705e-07	3.01932e-05
0.057	9.606	0.0517	5.171	4.86245	8.9	3.15	1.15996e-11	0.1804	8.975	0.1672	1.785	4.86745	0.1	0	6.73753e-12	0.0773008	4.01682	9.50913	2.05612e-11	0.447304	0.00263177	0.000819813	3.48691e-11	4.36755	24.743	6.62794	4.36755	0.000305232	0.00414679
0.057	9.886	0.0517	6.24	4.86745	9.2	3.35	1.15636e-11	0.1804	9.276	0.1672	3.923	4.87245	0.1	0	6.67048e-12	0.0774008	4.05004	9.56241	2.05591e-11	0.447404	0.00261862	0.000815714	3.48621e-11	4.37255	28.2474	6.84498	4.37255	8.1852e-05	0.00082144
0.0571	8.396	0.0517	7.623	4.87245	10.9	4.55	1.15478e-11	0.1805	8.278	0.1672	4.131	4.87745	0	0.025	6.60425e-12	0.0775008	4.08364	9.61645	2.0557e-11	0.447504	0.00260552	0.000811636	3.48551e-11	4.37755	23.8251	6.80651	4.37755	2.22626e-06	7.52109e-05
0.0571	9.134	0.0518	0.504	4.87745	14.2	5.775	1.15571e-11	0.1805	8.709	0.1673	1.064	4.88245	0.1	0.025	6.54117e-12	0.0776008	4.11732	9.67078	2.05549e-11	0.447604	0.0025925	0.000807577	3.48482e-11	4.38255	23.9617	6.78129	4.38255	0.000151077	0.00255406
0.0571	9.529	0.0518	0.678	4.88245	15.4	7.225	1.16014e-11	0.1805	9.422	0.1673	1.886	4.88745	0	0	6.47827e-12	0.0777008	4.15102	9.72529	2.05528e-11	0.447704	0.00257954	0.00080354	3.48412e-11	4.38755	21.0495	6.59709	4.38755	0.0167331	0.0255716
0.0572	8.236	0.0518	0.886	4.88745	17.7	6.675	1.16748e-11	0.1806	8.409	0.1673	4.909	4.89245	0	0.025	6.41515e-12	0.0778008	4.18364	9.77819	2.05508e-11	0.447804	0.00256666	0.000799522	3.48342e-11	4.39255	11.8724	5.15927	4.39255	0.000308774	0.00214753
0.0572	8.673	0.0518	1.289	4.89245	13.3	5.5	1.1707e-11	0.1806	8.459	0.1673	5.337	4.89745	0	0	6.35245e-12	0.0779008	4.2185	9.83491	2.05488e-11	0.447904	0.00255386	0.000795524	3.48273e-11	4.39755	14.7099	5.71061	4.39755	0.000579073	0.00421203
0.0572	9.153	0.0518	1.859	4.89745	11.4	4.65	1.17105e-11	0.1806	8.673	0.1673	5.805	4.90245	0	0	6.28924e-12	0.0780008	4.25485	9.89423	2.05468e-11	0.448004	0.00254112	0.000791547	3.48203e-11	4.40255	15.85	6.28519	4.40255	6.15879e-06	0.000219721
0.0573	8.204	0.0518	3.929	4.90245	10.6	4.6	1.17022e-11	0.1806	8.677	0.1674	0.998	4.90745	0	0	6.22665e-12	0.0781008	4.29462	9.95929	2.05448e-11	0.448104	0.00252857	0.000787589	3.48134e-11	4.40755	20.4115	6.77862	4.40755	0.00152969	0.0116052
0.0573	9.719	0.0518	5.78	4.90745	14.4	5.5	1.17135e-11	0.1807	8.185	0.1674	3.578	4.91245	0	0	6.16469e-12	0.0782008	4.33508	10.0257	2.05428e-11	0.448204	0.00251607	0.000783652	3.48064e-11	4.41255	0	0	4.41255	0	0
0.0573	9.793	0.0518	5.866	4.91245	14.4	5.675	1.17405e-11	0.1808	8.74	0.1674	3.604	4.91745	0	0	6.10334e-12	0.0783008	4.37678	10.0943	2.05409e-11	0.448304	0.00250372	0.000779735	3.47994e-11	4.41755	12.5839	5.32756	4.41755	0.00026595	0.00323282
0.0574	8.085	0.0519	0.735	4.91745	12.6	4.775	1.17604e-11	0.1808	8.943	0.1674	5.74	4.92245	0	0	6.04261e-12	0.0784008	4.41662	10.1601	2.0539e-11	0.448404	0.00249129	0.000775836	3.47925e-11	4.42255	15.4465	5.96758	4.42255	5.4435e-05	0.00135056
0.0575	8.113	0.0519	0.857	4.92245	11.5	4.9	1.1754e-11	0.1808	9.961	0.1674	6.633	4.92745	0	0	5.98248e-12	0.0785008	4.45754	10.2279	2.05371e-11	0.448504	0.00247889	0.000771957	3.47855e-11	4.42755	17.2939	6.2859	4.42755	0.000150351	0.00123906
0.0575	8.241	0.0519	2.051	4.92745	10.9	3.95	1.17484e-11	0.1809	8.396	0.1674	7.049	4.93245	0	0	5.92294e-12	0.0786008	4.49837	10.2957	2.05352e-11	0.448604	0.00246673	0.000768098	3.47786e-11	4.43255	17.8	6.54312	4.43255	5.40418e-05	0.00029088
0.0575	8.631	0.0519	2.194	4.93245	9.3	3.45	1.17228e-11	0.181	8.405	0.1675	2.863	4.93745	0	0	5.864e-12	0.0787008	4.54055	10.366	2.05333e-11	0.448704	0.00245449	0.000764258	3.47716e-11	4.43755	17.543	6.73142	4.43755	2.64285e-05	0.000320267
0.0576	8.263	0.0519	5.42	4.93745	9.8	4.075	1.17013e-11	0.181	8.455	0.1675	4.123	4.94245	0	0	5.80565e-12	0.0788008	4.58377	10.4382	2.05315e-11	0.448804	0.00244224	0.000760437	3.47647e-11	4.44255	19.4524	6.24843	4.44255	0.00162859	0.00554823
0.0576	9.066	0.0519	5.862	4.94245	12.5	4.975	1.16949e-11	0.181	8.553	0.1675	6.58	4.94745	0	0	5.74788e-12	0.0789008	4.62642	10.5097	2.05297e-11	0.448904	0.00243004	0.000756635	3.47577e-11	4.44755	22.2806	6.87495	4.44755	0.113848	0.167744
0.0576	9.336	0.0519	6.184	4.94745	11.1	4.1	1.17005e-11	0.181	9.532	0.1676	3.609	4.95245	0	0	5.69068e-12	0.0790008	4.66904	10.5814	2.05279e-11	0.449004	0.0024179	0.000752851	3.47508e-11	4.45255	18.7684	6.32223	4.45255	0.000776531	0.00720131
0.0577	8.092	0.0519	6.524	4.95245	11.7	4.775	1.16873e-11	0.1811	9.343	0.1677	2.218	4.95745	0	0	5.63405e-12	0.0791008	4.71551	10.6596	2.05261e-11	0.449104	0.00240585	0.000749087	3.47438e-11	4.45755	17.8797	6.60208	4.45755	8.86763e-06	0.000162437
0.0577	8.639	0.0519	7.408	4.95745	11.3	4.625	1.16918e-11	0.1811	9.46	0.1677	3.768	4.96245	0	0	5.57798e-12	0.0792008	4.75893	10.7331	2.05244e-11	0.449204	0.00239475	0.000745355	3.47369e-11	4.46255	24.1114	6.84165	4.46255	0.000607428	0.00511847
0.0577	9.637	0.052	2.136	4.96245	11.2	4.3	1.16797e-11	0.1812	8.668	0.1677	5.607	4.96745	0	0	5.52248e-12	0.0793008	4.80251	10.8071	2.05227e-11	0.449304	0.00238323	0.000741631	3.473e-11	4.46755	21.5036	6.68796	4.46755	5.67061e-06	0.000267377
0.0578	8.253	0.052	2.794	4.96745	13.8	4.975	1.16842e-11	0.1812	9.559	0.1677	6.278	4.97245	0	0	5.46752e-12	0.0794008	4.84634	10.8819	2.0521e-11	0.449404	0.00237214	0.000737934	3.4723e-11	4.47255	21.9362	7.00527	4.47255	8.42423e-05	0.000920802
0.0579	8.866	0.052	3.891	4.97245	9.6	3.45	1.16732e-11	0.1812	9.601	0.1677	6.386	4.97745	0	0	5.41311e-12	0.0795008	4.88986	10.9563	2.05193e-11	0.449504	0.00236272	0.000734316	3.47161e-11	4.47755	20.8696	6.89149	4.47755	6.00561e-05	0.0015409
0.0579	9.032	0.052	5.202	4.97745	6.5	2.15	1.16297e-11	0.1813	8.293	0.1677	7.022	4.98245	0	0	5.35925e-12	0.0796008	4.93411	11.0323	2.05176e-11	0.449604	0.00235456	0.000730789	3.47091e-11	4.48255	19.3956	6.48626	4.48255	0.000664376	0.0070198
0.0581	8.443	0.052	6.259	4.98245	5	2.075	1.15657e-11	0.1813	8.39	0.1677	7.511	4.98745	0	0	5.30592e-12	0.0797008	4.97938	11.1102	2.0516e-11	0.449704	0.0023452	0.000727205	3.47022e-11	4.48755	18.4726	6.32737	4.48755	0.000100114	0.000972792
0.0581	8.829	0.052	6.339	4.98745	5.2	1.95	1.14988e-11	0.1813	8.801	0.1678	1.969	4.99245	0	0	5.25312e-12	0.0798008	5.02206	11.1841	2.05144e-11	0.449804	0.00233411	0.000723575	3.46953e-11	4.49255	18.4339	7.07254	4.49255	0.00466718	0.020161
0.0581	9.79	0.052	7.474	4.99245	7.7	2.825	1.14373e-11	0.1813	8.869	0.1678	2.211	4.99745	0	0	5.20084e-12	0.0799008	5.06236	11.2544	2.05128e-11	0.449904	0.00232541	0.000720058	3.46883e-11	4.49755	18.4608	7.03027	4.49755	8.91879e-06	0.000191769
0.0581	9.904	0.0521	1.557	4.99745	10.3	3.75	1.14052e-11	0.1814	8.912	0.1678	4.888	5.00245	0	0	5.14909e-12	0.0800008	5.10436	11.3277	2.05112e-11	0.450005	0.00231798	0.00071664	3.46814e-11	4.50255	16.2506	6.16969	4.50255	0.000195459	0.00308601
0.0583	9.7	0.0521	1.753	5.00245	11.4	4.35	1.13985e-11	0.1814	8.969	0.1679	0.197	5.00745	0	0.025	5.09924e-12	0.0801008	5.14374	11.397	2.05097e-11	0.450105	0.00230844	0.00071311	3.46745e-11	4.50755	18.2998	6.8146	4.50755	0.000896204	0.0038923
0.0583	9.924	0.0521	2.744	5.00745	9.8	4.25	1.13928e-11	0.1814	9.039	0.1679	4.375	5.01245	0.2	0.025	5.04959e-12	0.0802008	5.18222	11.465	2.05081e-11	0.450205	0.00229869	0.000709585	3.46675e-11	4.51255	18.2491	6.23537	4.51255	3.66569e-05	0.000868146
0.0585	8.337	0.0521	3.639	5.01245	11.9	5.125	1.13901e-11	0.1815	8.845	0.1679	7.093	5.01745	0.1	0	5.00183e-12	0.0803008	5.21796	11.5287	2.05066e-11	0.450305	0.00228945	0.000706099	3.46606e-11	4.51755	20.1765	6.80354	4.51755	0.000272139	0.00126156
0.0586	9.547	0.0521	4.872	5.01745	15.4	5.85	1.14156e-11	0.1815	8.862	0.168	2.978	5.02245	0	0	4.95206e-12	0.0804008	5.25389	11.5929	2.05051e-11	0.450405	0.00227937	0.000702595	3.46537e-11	4.52255	16.7694	6.30074	4.52255	0.000227691	0.00312343
0.0587	8.393	0.0521	5.238	5.02245	15.4	6.65	1.14559e-11	0.1816	8.568	0.168	3.891	5.02745	0	0	4.90278e-12	0.0805008	5.29096	11.6593	2.05036e-11	0.450505	0.00227241	0.000699282	3.46467e-11	4.52755	22.2027	6.9377	4.52755	1.6495e-05	0.000253344
0.0587	8.405	0.0521	6.068	5.02745	14.4	6.15	1.15039e-11	0.1816	9.349	0.168	4.967	5.03245	0	0	4.85399e-12	0.0806008	5.32964	11.7286	2.05022e-11	0.450605	0.00226455	0.000695919	3.46398e-11	4.53255	21.5304	6.58845	4.53255	4.84818e-05	0.000884291
0.0587	8.729	0.0521	6.715	5.03245	12.8	4.95	1.15291e-11	0.1816	9.479	0.168	5.44	5.03745	0.1	0	4.80569e-12	0.0807008	5.3671	11.7961	2.05008e-11	0.450705	0.00225777	0.000692649	3.46329e-11	4.53755	19.2453	7.29299	4.53755	1.54689e-05	0.000211068
0.0587	9.287	0.0521	6.971	5.03745	14.3	5.125	1.15413e-11	0.1816	9.656	0.1681	0.743	5.04245	0	0.025	4.75936e-12	0.0808008	5.40624	11.8667	2.04993e-11	0.450805	0.0022487	0.000689246	3.4626e-11	4.54255	25.8716	6.83573	4.54255	1.57299e-05	0.000588986
0.0588	8.622	0.0521	7.14	5.04245	12.1	5.425	1.15503e-11	0.1817	8.846	0.1681	1.729	5.04745	0	0	4.71299e-12	0.0809008	5.44559	11.9379	2.04979e-11	0.450905	0.00224138	0.000685962	3.46191e-11	4.54755	27.1872	6.7667	4.54755	2.37625e-05	0.000711029
0.0589	9.35	0.0521	7.363	5.04745	14.1	5.8	1.15734e-11	0.1817	9.113	0.1681	1.928	5.05245	0	0.025	4.66774e-12	0.0810008	5.48618	12.0115	2.04966e-11	0.451005	0.00223332	0.000682643	3.46121e-11	4.55255	24.8645	6.56016	4.55255	0.225824	0.244255
0.059	8.454	0.0521	7.755	5.05245	11.2	4.425	1.15926e-11	0.1817	9.232	0.1681	2.552	5.05745	0	0	4.62213e-12	0.0811008	5.52703	12.0858	2.04952e-11	0.451105	0.00222502	0.000679323	3.46052e-11	4.55755	21.4516	6.76168	4.55755	10.3568	5.22681
0.059	8.95	0.0522	3.715	5.05745	12.3	5.5	1.15938e-11	0.1817	9.6	0.1681	5.279	5.06245	0	0	4.57613e-12	0.0812008	5.56823	12.1611	2.04939e-11	0.451205	0.00221605	0.000675984	3.45983e-11	4.56255	19.5505	6.6962	4.56255	4.36152e-05	0.000882233
0.059	9.548	0.0522	3.894	5.06245	14.1	5.725	1.16195e-11	0.1818	9.12	0.1681	5.677	5.06745	0	0	4.5306e-12	0.0813008	5.60785	12.2339	2.04926e-11	0.451305	0.00220708	0.000672659	3.45914e-11	4.56755	17.13	6.94827	4.56755	1.31762e-05	0.000273282
0.059	9.659	0.0522	5.174	5.06745	18.2	7.2	1.16672e-11	0.1819	8.687	0.1682	1.459	5.07245	0	0	4.48551e-12	0.0814008	5.64664	12.3056	2.04913e-11	0.451405	0.00220077	0.000669518	3.45845e-11	4.57255	17.3556	6.74767	4.57255	0.000146875	0.00107189
0.0591	8.56	0.0522	5.533	5.07245	14.8	5.975	1.17184e-11	0.182	9.175	0.1682	3.025	5.07745	0	0	4.44088e-12	0.0815008	5.68314	12.3737	2.049e-11	0.451505	0.00219245	0.000666255	3.45776e-11	4.57755	14.137	6.03335	4.57755	0.0747214	0.123031
0.0592	8.02	0.0522	6.59	5.07745	10.2	4.025	1.17277e-11	0.182	9.622	0.1682	3.181	5.08245	0	0	4.39668e-12	0.0816008	5.71883	12.4407	2.04887e-11	0.451605	0.00218521	0.000663071	3.45707e-11	4.58255	18.8281	6.4255	4.58255	0.000163231	0.00257719
0.0592	8.106	0.0522	6.959	5.08245	8.5	3.625	1.17004e-11	0.1821	9.189	0.1682	3.544	5.08745	0	0	4.35293e-12	0.0817008	5.75644	12.5112	2.04875e-11	0.451705	0.00218404	0.000660526	3.45637e-11	4.58755	17.0068	6.79133	4.58755	0.000412609	0.00385336
0.0592	8.289	0.0523	2.323	5.08745	13.1	4.375	1.16828e-11	0.1821	9.794	0.1683	2.397	5.09245	0	0	4.30962e-12	0.0818008	5.79328	12.5807	2.04863e-11	0.451805	0.00218347	0.000658074	3.45568e-11	4.59255	18.4499	7.27631	4.59255	0.000211511	0.0029
0.0592	8.715	0.0523	2.633	5.09245	9.7	4.6	1.16782e-11	0.1822	9.273	0.1683	3.918	5.09745	0	0	4.26673e-12	0.0819008	5.82824	12.6473	2.04851e-11	0.451905	0.00217617	0.000654924	3.45499e-11	4.59755	16.0934	5.71701	4.59755	5.02421e-06	0.000169139
0.0592	9.592	0.0523	2.988	5.09745	15	5.975	1.16963e-11	0.1822	9.534	0.1683	7.056	5.10245	0	0	4.22427e-12	0.0820008	5.86489	12.717	2.04839e-11	0.452005	0.00216715	0.000651693	3.4543e-11	4.60255	17.5029	6.69417	4.60255	2.5863e-05	0.000714124
0.0593	8.643	0.0523	3.757	5.10245	12.6	4.725	1.17184e-11	0.1822	9.959	0.1683	7.43	5.10745	0	0	4.18223e-12	0.0821008	5.90266	12.7889	2.04827e-11	0.452105	0.00215932	0.000648536	3.45361e-11	4.60755	14.27	5.42109	4.60755	5.50206e-05	0.00137202
0.0593	8.743	0.0523	4.613	5.10745	10.8	4.6	1.17132e-11	0.1823	8.523	0.1683	7.77	5.11245	0.1	0	4.14062e-12	0.0822008	5.94037	12.861	2.04816e-11	0.452205	0.0021516	0.000645399	3.45292e-11	4.61255	21.0821	6.68612	4.61255	0.00720684	0.0174904
0.0593	8.895	0.0523	5.521	5.11245	11.3	4.275	1.17073e-11	0.1823	9.908	0.1684	0.118	5.11745	0	0	4.09941e-12	0.0823008	5.97851	12.9341	2.04805e-11	0.452305	0.00214238	0.000642203	3.45223e-11	4.61755	22.549	6.61687	4.61755	3.36225e-05	0.000583909
0.0593	9.794	0.0523	6.381	5.11745	13.7	5.525	1.17082e-11	0.1824	8.4	0.1684	1.846	5.12245	0	0	4.05862e-12	0.0824008	6.01415	13.0033	2.04794e-11	0.452405	0.00213462	0.000639091	3.45154e-11	4.62255	18.7977	6.24196	4.62255	3.7941e-05	0.000687486
0.0595	8.318	0.0523	6.91	5.12245	12.8	4.55	1.17207e-11	0.1824	9.492	0.1684	1.85	5.12745	0	0.025	4.01963e-12	0.0825008	6.04857	13.0705	2.04783e-11	0.452505	0.00212781	0.000636052	3.45085e-11	4.62755	17.1378	6.31265	4.62755	6.54054e-05	0.00117096
0.0595	8.378	0.0523	7.319	5.12745	9.5	3.975	1.17088e-11	0.1825	8.788	0.1685	4.456	5.13245	0	0	3.98072e-12	0.0826008	6.08543	13.1423	2.04772e-11	0.452605	0.00211973	0.000632948	3.45016e-11	4.63255	22.5767	6.78351	4.63255	3.74154e-05	0.000760036
0.0595	8.414	0.0524	0.339	5.13245	10.8	3.6	1.16903e-11	0.1825	8.858	0.1685	7.517	5.13745	0.1	0.075	3.94499e-12	0.0827008	6.12045	13.2112	2.04761e-11	0.452705	0.00211247	0.000629905	3.44947e-11	4.63755	20.9098	6.75861	4.63755	0.000358393	0.00475839
0.0595	8.749	0.0524	0.892	5.13745	8.5	3.35	1.16584e-11	0.1825	9.017	0.1686	3.144	5.14245	0	0	3.90931e-12	0.0828008	6.15475	13.2792	2.04751e-11	0.452805	0.0021057	0.000626907	3.44878e-11	4.64255	19.5799	6.61883	4.64255	0.000255996	0.00172667
0.0595	9.163	0.0524	3.23	5.14245	9.5	4.1	1.16326e-11	0.1825	9.042	0.1686	4.191	5.14745	0.1	0.025	3.8721e-12	0.0829008	6.19186	13.3523	2.04741e-11	0.452905	0.00209698	0.000623814	3.44809e-11	4.64755	19.4243	6.26706	4.64755	6.76705e-05	0.00143946
0.0595	9.598	0.0524	3.243	5.14745	15	5.625	1.1641e-11	0.1826	8.473	0.1686	6.057	5.15245	0.1	0	3.83437e-12	0.0830008	6.23028	13.4279	2.04731e-11	0.453005	0.00208754	0.000620711	3.4474e-11	4.65255	21.0688	6.95637	4.65255	0.0162578	0.0204846
0.0595	9.707	0.0524	3.801	5.15245	11.3	5.05	1.16549e-11	0.1826	8.645	0.1687	1.229	5.15745	0	0	3.79621e-12	0.0831008	6.26737	13.5016	2.04721e-11	0.453105	0.00207851	0.000617634	3.44671e-11	4.65755	15.8726	5.5303	4.65755	5.18789e-05	0.00104462
0.0595	9.753	0.0524	4.549	5.15745	20.1	7.85	1.16989e-11	0.1826	9.945	0.1687	3.087	5.16245	0	0	3.75843e-12	0.0832008	6.30311	13.5733	2.04711e-11	0.453205	0.00206958	0.000614574	3.44603e-11	4.66255	16.5852	5.99851	4.66255	0.000595097	0.00645867
0.0596	9.292	0.0525	5.726	5.16245	14.4	6.7	1.17653e-11	0.1827	8.039	0.1687	3.948	5.16745	0	0.025	3.72208e-12	0.0833008	6.33604	13.6403	2.04702e-11	0.453305	0.00206129	0.000611553	3.44534e-11	4.66755	18.942	7.20398	4.66755	0.000347335	0.00155999
0.0597	8.408	0.0525	6.841	5.16745	15.8	6.225	1.1806e-11	0.1827	8.344	0.1687	6.308	5.17245	0	0.025	3.68842e-12	0.0834008	6.36712	13.7043	2.04693e-11	0.453405	0.00205206	0.000608512	3.44465e-11	4.67255	15.3023	5.98927	4.67255	9.72374e-05	0.000615059
0.0597	8.64	0.0525	7.188	5.17245	13.4	5.325	1.18331e-11	0.1827	9.287	0.1688	1.182	5.17745	0.1	0.025	3.65341e-12	0.0835008	6.39784	13.7679	2.04684e-11	0.453505	0.00204324	0.000605497	3.44396e-11	4.67755	17.6467	6.36282	4.67755	0.00011633	0.000721172
0.0597	8.644	0.0525	7.404	5.17745	15.2	5.45	1.18539e-11	0.1827	9.41	0.1688	1.214	5.18245	0	0	3.6184e-12	0.0836008	6.42735	13.8296	2.04675e-11	0.453605	0.00203543	0.000602538	3.44327e-11	4.68255	17.1837	5.93885	4.68255	0.000681274	0.0037368
0.0597	9.166	0.0525	7.741	5.18245	10.5	4.55	1.18569e-11	0.1827	9.591	0.1688	6.851	5.18745	0	0	3.58239e-12	0.0837008	6.45923	13.8958	2.04666e-11	0.453705	0.00202644	0.000599545	3.44258e-11	4.68755	20.5352	6.50329	4.68755	1.73751e-06	7.82024e-05
0.0597	9.646	0.0526	6.829	5.18745	13.2	4.45	1.1856e-11	0.1828	8.422	0.1688	7.199	5.19245	0	0	3.54674e-12	0.0838008	6.49291	13.9655	2.04657e-11	0.453805	0.00201731	0.000596562	3.4419e-11	4.69255	18.2158	6.63016	4.69255	0.00132867	0.00775713
0.0597	9.661	0.0526	7.057	5.19245	6.8	3.05	1.18276e-11	0.1828	9.748	0.1689	2.633	5.19745	0.1	0.075	3.51394e-12	0.0839008	6.52712	14.0364	2.04649e-11	0.453905	0.00200882	0.000593612	3.44121e-11	4.69755	22.4306	6.99573	4.69755	9.75429e-05	0.000677893
0.0597	9.681	0.0526	7.997	5.19745	10.2	3.575	1.17919e-11	0.1829	9.456	0.1689	3.621	5.20245	0	0	3.48394e-12	0.0840008	6.56341	14.1113	2.04641e-11	0.454005	0.00200273	0.000590806	3.44052e-11	4.70255	21.1899	6.63876	4.70255	0.00269034	0.0134604
0.0598	8.068	0.0527	2.107	5.20245	8.9	3.15	1.17581e-11	0.183	9.129	0.1689	4.041	5.20745	0	0.025	3.44972e-12	0.0841008	6.60209	14.1907	2.04632e-11	0.454105	0.00200167	0.000588512	3.43983e-11	4.70755	16.1515	6.10504	4.70755	4.16499e-07	2.38637e-05
0.0598	8.896	0.0527	3.307	5.20745	8.6	3.425	1.17226e-11	0.1832	9.351	0.1689	4.502	5.21245	0	0.025	3.41848e-12	0.0842008	6.63859	14.2667	2.04625e-11	0.454205	0.00199978	0.000586126	3.43914e-11	4.71255	25.4377	6.87752	4.71255	0.000423897	0.00600967
0.0598	9.079	0.0527	6.229	5.21245	10.9	3.775	1.16945e-11	0.1832	9.668	0.1689	6.168	5.21745	0	0.05	3.3874e-12	0.0843008	6.67609	14.3447	2.04617e-11	0.454305	0.00200129	0.000584203	3.43846e-11	4.71755	27.8429	6.69922	4.71755	8.00083e-05	0.000889842
0.06	8.745	0.0527	6.888	5.21745	11.2	4.4	1.16843e-11	0.1833	9.606	0.169	0.751	5.22245	0	0.025	3.35782e-12	0.0844008	6.71564	14.4268	2.04609e-11	0.454405	0.00200233	0.000582221	3.43777e-11	4.72255	23.4335	6.66777	4.72255	1.7853e-06	7.56425e-05
0.0601	9.799	0.0527	7.391	5.22245	11.8	4.7	1.16753e-11	0.1834	8.295	0.169	7.001	5.22745	0	0	3.32624e-12	0.0845008	6.75515	14.5091	2.04602e-11	0.454505	0.00200106	0.000579941	3.43708e-11	4.72755	22.6467	6.36129	4.72755	0.000117659	0.00198913
0.0602	8.947	0.0527	7.98	5.22745	10.6	3.95	1.16755e-11	0.1834	8.683	0.1691	0.886	5.23245	0.3	0.025	3.29543e-12	0.0846008	6.79465	14.5918	2.04595e-11	0.454605	0.00200108	0.000577838	3.4364e-11	4.73255	20.6569	6.47454	4.73255	0.0285857	0.0600263
0.0602	9.229	0.0528	0.607	5.23245	12.6	5.75	1.16688e-11	0.1834	8.688	0.1691	3.347	5.23745	0	0	3.26284e-12	0.0847008	6.83727	14.6804	2.04588e-11	0.454705	0.00200763	0.000576802	3.43571e-11	4.73755	12.9239	5.76485	4.73755	0.000240474	0.0016725
0.0602	9.266	0.0528	1.152	5.23745	15.5	6.725	1.17079e-11	0.1834	8.879	0.1691	3.361	5.24245	0	0	3.23037e-12	0.0848008	6.87965	14.7691	2.04581e-11	0.454805	0.00201786	0.000576512	3.43502e-11	4.74255	13.4989	5.23976	4.74255	0.000451094	0.00330068
0.0602	9.643	0.0528	1.294	5.24245	21.2	8.4	1.17907e-11	0.1835	8.551	0.1691	3.722	5.24745	0	0	3.19822e-12	0.0849008	6.92095	14.8562	2.04575e-11	0.454905	0.00202198	0.000575063	3.43434e-11	4.74755	15.0334	5.92061	4.74755	5.46024e-06	0.000243363
0.0602	9.861	0.0528	1.922	5.24745	14.1	5.775	1.18496e-11	0.1835	9.556	0.1691	4.578	5.25245	0	0	3.1664e-12	0.0850009	6.96241	14.9441	2.04568e-11	0.455005	0.00203292	0.000574948	3.43365e-11	4.75255	20.4721	6.78194	4.75255	0.0012027	0.0093902
0.0603	8.133	0.0528	2.426	5.25245	13.5	4.6	1.18638e-11	0.1837	8.755	0.1691	6.485	5.25745	0.2	0.05	3.13733e-12	0.0851009	7.0047	15.0339	2.04562e-11	0.455105	0.00202692	0.00057225	3.43296e-11	4.75755	0	0	4.75755	0	0
0.0603	9.856	0.0528	2.901	5.25745	7.9	3.175	1.18371e-11	0.1837	8.772	0.1691	7.456	5.26245	0	0	3.10864e-12	0.0852009	7.0443	15.1193	2.04556e-11	0.455205	0.00202141	0.000569601	3.43228e-11	4.76255	14.4212	6.31561	4.76255	0.000207142	0.00253122
0.0604	8.136	0.0528	3.623	5.26245	9.9	3.75	1.18053e-11	0.1837	9.977	0.1692	1.13	5.26745	0	0	3.07771e-12	0.0853009	7.08142	15.2007	2.04551e-11	0.455305	0.00201536	0.000566921	3.43159e-11	4.76755	14.744	5.70524	4.76755	4.23941e-05	0.00105228
0.0604	8.154	0.0528	5.625	5.26745	9.2	3.475	1.17747e-11	0.184	9.16	0.1692	1.322	5.27245	0.1	0	3.04708e-12	0.0854009	7.11652	15.2788	2.04545e-11	0.455405	0.00200645	0.000564105	3.4309e-11	4.77255	18.019	6.62307	4.77255	0.000117094	0.000965004
0.0604	9.203	0.0528	7.375	5.27245	8.7	3.65	1.1745e-11	0.1841	9.566	0.1692	1.604	5.27745	0	0.05	3.01915e-12	0.0855009	7.15163	15.3572	2.0454e-11	0.455505	0.00199735	0.000561297	3.43022e-11	4.77755	18.0041	6.62047	4.77755	4.30884e-05	0.000321849
0.0604	9.526	0.0528	7.962	5.27745	10.8	3.775	1.17234e-11	0.1842	8.369	0.1692	4.169	5.28245	0	0	2.99169e-12	0.0856009	7.18695	15.4365	2.04535e-11	0.455605	0.00198795	0.000558496	3.42953e-11	4.78255	16.8858	6.40037	4.78255	2.05825e-05	0.000249424
0.0604	9.527	0.0529	0.012	5.28245	10.6	4.7	1.17087e-11	0.1842	9.626	0.1692	4.808	5.28745	0	0	2.96192e-12	0.0857009	7.22389	15.519	2.0453e-11	0.455705	0.00197818	0.000555704	3.42885e-11	4.78755	19.7887	6.45767	4.78755	0.00126835	0.00432097
0.0604	9.614	0.0529	0.723	5.28745	14.5	5.2	1.17161e-11	0.1843	8.72	0.1692	6.121	5.29245	0	0	2.93244e-12	0.0858009	7.25903	15.5987	2.04525e-11	0.455805	0.00196848	0.000552927	3.42816e-11	4.79255	22.2088	6.81756	4.79255	0.119096	0.175106
0.0605	8.105	0.0529	0.774	5.29245	12.4	4.8	1.17288e-11	0.1844	8.446	0.1693	0.798	5.29745	0	0.025	2.9056e-12	0.0859009	7.29152	15.6739	2.0452e-11	0.455905	0.00195901	0.000550164	3.42748e-11	4.79755	17.8503	6.01519	4.79755	0.00060484	0.00562334
0.0605	8.143	0.0529	1.187	5.29745	11.2	4.525	1.17283e-11	0.1846	8.206	0.1693	2.545	5.30245	0	0.025	2.87923e-12	0.0860009	7.32146	15.7447	2.04516e-11	0.456005	0.00195038	0.000547432	3.42679e-11	4.80255	18.121	6.6877	4.80255	8.21298e-06	0.000211179
0.0605	8.903	0.0529	6.42	5.30245	9.9	4.275	1.17144e-11	0.1846	8.323	0.1693	3.51	5.30745	0	0.025	2.85132e-12	0.0861009	7.35129	15.8156	2.04511e-11	0.456105	0.00194219	0.000544727	3.42611e-11	4.80755	22.9499	6.45068	4.80755	0.0321371	0.0692982
0.0605	9.366	0.0529	7.346	5.30745	11.5	4.3	1.17082e-11	0.1848	8.641	0.1693	3.962	5.31245	0	0.025	2.82524e-12	0.0862009	7.38051	15.8857	2.04507e-11	0.456205	0.00193323	0.000542012	3.42542e-11	4.81255	20.9547	6.50041	4.81255	4.42343e-06	0.000209438
0.0605	9.378	0.053	0.999	5.31245	13.6	5.1	1.17061e-11	0.185	8.078	0.1693	7.088	5.31745	0	0.05	2.8026e-12	0.0863009	7.40847	15.9537	2.04503e-11	0.456305	0.00192495	0.000539327	3.42474e-11	4.81755	21.9265	6.94197	4.81755	7.75589e-05	0.00124703
0.0605	9.414	0.053	3.754	5.31745	9.6	3.625	1.17032e-11	0.185	8.212	0.1693	7.373	5.32245	0	0.025	2.77625e-12	0.0864009	7.43725	16.0236	2.04499e-11	0.456405	0.0019167	0.000536656	3.42405e-11	4.82255	20.6634	6.76909	4.82255	0.000198485	0.00313927
0.0605	9.584	0.053	4.467	5.32245	12.9	5.75	1.1689e-11	0.185	8.487	0.1694	2.325	5.32745	0	0	2.75111e-12	0.0865009	7.46674	16.0951	2.04496e-11	0.456505	0.00191011	0.000534071	3.42337e-11	4.82755	18.7938	6.2862	4.82755	0.00052555	0.00590452
0.0606	8.248	0.053	5.601	5.32745	20.9	8.075	1.17587e-11	0.1851	8.015	0.1694	2.715	5.33245	0	0.075	2.72906e-12	0.0866009	7.49538	16.1653	2.04492e-11	0.456605	0.00190806	0.000531883	3.42268e-11	4.83255	18.0061	6.19172	4.83255	9.95545e-05	0.00154184
0.0606	8.668	0.053	7.445	5.33245	14.7	6.025	1.18137e-11	0.1852	8.037	0.1694	5.527	5.33745	0.3	0.05	2.70822e-12	0.0867009	7.52188	16.2318	2.04489e-11	0.456705	0.0019031	0.00052943	3.422e-11	4.83755	18.6065	7.02509	4.83755	0.00399525	0.0192058
0.0606	9.155	0.0531	4.282	5.33745	10.8	4.125	1.18279e-11	0.1852	8.052	0.1694	5.644	5.34245	0.5	0.1	2.6867e-12	0.0868009	7.55016	16.302	2.04485e-11	0.456805	0.00189922	0.000527078	3.42132e-11	4.84255	18.3251	6.86799	4.84255	6.94599e-06	0.000149599
0.0607	8.815	0.0531	4.47	5.34245	10.7	4.25	1.18101e-11	0.1852	9.841	0.1695	1.512	5.34745	0	0.1	2.67036e-12	0.0869009	7.57747	16.3706	2.04482e-11	0.456905	0.00189731	0.000524933	3.42063e-11	4.84755	16.9851	6.5246	4.84755	0.000522879	0.00613426
0.0607	8.975	0.0531	4.747	5.34745	12.1	4.825	1.18068e-11	0.1853	8.171	0.1695	6.094	5.35245	0	0.125	2.6517e-12	0.0870009	7.60251	16.4352	2.04479e-11	0.457005	0.00189327	0.000522587	3.41995e-11	4.85255	18.3754	6.79203	4.85255	0.000697965	0.00303133
0.0607	9.18	0.0531	5.338	5.35245	10.7	4.85	1.1802e-11	0.1853	8.867	0.1695	7.79	5.35745	0	0.05	2.6369e-12	0.0871009	7.62678	16.4986	2.04476e-11	0.457105	0.00188868	0.000520204	3.41926e-11	4.85755	17.6554	6.06978	4.85755	2.85485e-05	0.000676351
0.0608	8.508	0.0531	5.749	5.35745	12.3	4.675	1.18093e-11	0.1853	9.145	0.1696	0.203	5.36245	0.1	0.025	2.61399e-12	0.0872009	7.64857	16.5575	2.04474e-11	0.457205	0.0018862	0.000518027	3.41858e-11	4.86255	20.3468	6.83848	4.86255	0.000212211	0.00102148
0.0608	8.78	0.0532	0.557	5.36245	13.6	5.275	1.18141e-11	0.1853	9.491	0.1696	0.585	5.36745	0	0.05	2.59251e-12	0.0873009	7.66869	16.6133	2.04471e-11	0.457305	0.00188134	0.000515642	3.4179e-11	4.86755	18.0017	6.84331	4.86755	0.000177687	0.00248762
0.0608	8.933	0.0532	1.57	5.36745	11.8	4.45	1.18239e-11	0.1854	9.735	0.1696	1.128	5.37245	0	0.05	2.57084e-12	0.0874009	7.68825	16.6683	2.04468e-11	0.457405	0.00187695	0.000513305	3.41721e-11	4.87255	22.7841	7.09702	4.87255	0.000846852	0.00620114
0.0608	8.968	0.0532	1.713	5.37245	11.6	4.575	1.18061e-11	0.1854	9.936	0.1696	1.605	5.37745	0	0	2.54849e-12	0.0875009	7.70824	16.7243	2.04466e-11	0.457505	0.00187045	0.00051083	3.41653e-11	4.87755	21.6407	6.66037	4.87755	3.7759e-05	0.000689356
0.0608	9.014	0.0532	1.941	5.37745	10.7	4.15	1.18042e-11	0.1854	9.979	0.1696	4.842	5.38245	0	0.025	2.52313e-12	0.0876009	7.72746	16.7791	2.04464e-11	0.457605	0.00186981	0.000508896	3.41585e-11	4.88255	18.7112	6.93569	4.88255	1.20472e-05	0.00016438
0.0608	9.259	0.0532	2.023	5.38245	12.8	5.925	1.18035e-11	0.1855	9.845	0.1697	1.34	5.38745	0	0	2.50046e-12	0.0877009	7.74757	16.8358	2.04461e-11	0.457705	0.00186319	0.000506435	3.41517e-11	4.88755	25.6769	6.75471	4.88755	4.77339e-05	0.00101217
0.0609	8.654	0.0532	2.934	5.38745	15.6	5.7	1.18368e-11	0.1857	9.066	0.1698	4.838	5.39245	0	0	2.47563e-12	0.0878009	7.7681	16.8935	2.04459e-11	0.457805	0.00185736	0.000504031	3.41448e-11	4.89255	27.2592	6.77323	4.89255	2.00629e-05	0.000652343
0.0609	8.881	0.0532	3.864	5.39245	14.1	5.775	1.18661e-11	0.1857	9.568	0.1698	7.17	5.39745	0	0.025	2.45119e-12	0.0879009	7.78816	16.9505	2.04457e-11	0.457905	0.00185072	0.00050159	3.4138e-11	4.89755	24.8379	6.59476	4.89755	1.72282	1.22782
0.0609	9.473	0.0532	5.407	5.39745	10.6	3.975	1.18709e-11	0.1858	8.18	0.1699	0.138	5.40245	0	0.05	2.43073e-12	0.0880009	7.80736	17.0061	2.04455e-11	0.458005	0.00184389	0.00049915	3.41312e-11	4.90255	21.6724	6.82823	4.90255	9.33194	4.61261
0.0609	9.634	0.0532	5.721	5.40245	9.9	3.275	1.18417e-11	0.1861	8.767	0.1699	1.371	5.40745	0	0.025	2.41007e-12	0.0881009	7.82669	17.0621	2.04453e-11	0.458105	0.00183915	0.000496852	3.41244e-11	4.90755	19.9327	6.82491	4.90755	7.92361e-05	0.00212394
0.0609	9.723	0.0532	5.842	5.40745	6.4	2.9	1.17967e-11	0.1861	9.962	0.1699	1.419	5.41245	0	0	2.38838e-12	0.0882009	7.84568	17.1177	2.04452e-11	0.458205	0.0018329	0.000494463	3.41175e-11	4.91255	16.1143	6.41096	4.91255	1.02617e-05	0.000212878
0.0609	9.842	0.0532	6.385	5.41245	11	4.475	1.17728e-11	0.1862	8.283	0.1699	2.392	5.41745	0	0	2.36461e-12	0.0883009	7.86061	17.1654	2.0445e-11	0.458305	0.0018249	0.000492009	3.41107e-11	4.91755	16.0276	6.1367	4.91755	0.00037464	0.00386224
0.0609	9.99	0.0532	6.467	5.41745	13.7	5.375	1.17813e-11	0.1863	8.141	0.1699	3.112	5.42245	0	0.025	2.34317e-12	0.0884009	7.87385	17.2098	2.04448e-11	0.458405	0.00181759	0.00048959	3.41039e-11	4.92255	13.9207	5.91865	4.92255	0.577121	0.527789
0.061	8.191	0.0532	7.575	5.42245	14.2	5.25	1.17955e-11	0.1863	8.314	0.1699	3.389	5.42745	0	0	2.32025e-12	0.0885009	7.889	17.2583	2.04447e-11	0.458505	0.00181149	0.000487239	3.40971e-11	4.92755	19.0103	6.52772	4.92755	0.000172987	0.00273302
0.061	8.24	0.0532	7.613	5.42745	10	4	1.17927e-11	0.1863	9.723	0.1699	5.461	5.43245	0	0.025	2.29955e-12	0.0886009	7.90257	17.3037	2.04445e-11	0.458605	0.00180565	0.000484914	3.40903e-11	4.93255	17.2005	6.79547	4.93255	0.000321343	0.00300303
0.061	9.123	0.0533	0.335	5.43245	11.5	4.525	1.17799e-11	0.1863	9.93	0.1699	6.133	5.43745	0	0	2.27677e-12	0.0887009	7.9154	17.3477	2.04444e-11	0.458705	0.00179798	0.000482514	3.40834e-11	4.93755	18.2551	7.03591	4.93755	0.000167225	0.00240466
0.061	9.258	0.0533	0.859	5.43745	12.1	4.475	1.17762e-11	0.1864	8.273	0.17	7.353	5.44245	0	0	2.25411e-12	0.0888009	7.92719	17.3898	2.04443e-11	0.458805	0.00179072	0.000480138	3.40766e-11	4.94255	15.44	5.55607	4.94255	3.91971e-06	0.000139474
0.061	9.628	0.0533	5.511	5.44245	9	3.35	1.17548e-11	0.1864	9.523	0.1701	1.455	5.44745	0	0.025	2.23322e-12	0.0889009	7.93941	17.4329	2.04441e-11	0.458905	0.00178348	0.000477774	3.40698e-11	4.94755	18.1182	6.8926	4.94755	2.01421e-05	0.000556161
0.061	9.849	0.0534	1.333	5.44745	9.9	3.5	1.17246e-11	0.1865	8.111	0.1701	4.38	5.45245	0.1	0	2.21194e-12	0.0890009	7.95161	17.476	2.0444e-11	0.459005	0.00177593	0.00047541	3.4063e-11	4.95255	13.8641	5.35364	4.95255	5.37262e-05	0.00137176
0.0611	8.391	0.0534	2.728	5.45245	6.8	2.6	1.16812e-11	0.1865	8.442	0.1702	2.265	5.45745	0	0	2.18993e-12	0.0891009	7.96438	17.5205	2.04439e-11	0.459105	0.0017727	0.000473326	3.40562e-11	4.95755	20.5145	6.47982	4.95755	0.0056129	0.013656
0.0611	8.403	0.0534	3.585	5.45745	8.7	3.1	1.16374e-11	0.1865	8.863	0.1702	3.828	5.46245	0	0	2.16814e-12	0.0892009	7.97778	17.5664	2.04438e-11	0.459205	0.00177423	0.000471791	3.40494e-11	4.96255	22.535	6.65194	4.96255	2.61853e-05	0.00045475
0.0611	8.462	0.0534	4.546	5.46245	8.4	3.4	1.16001e-11	0.1865	9.905	0.1702	4.686	5.46745	0	0.025	2.1489e-12	0.0893009	7.99032	17.6106	2.04437e-11	0.459305	0.00178052	0.000471002	3.40426e-11	4.96755	17.8666	5.95792	4.96755	2.95485e-05	0.000535415
0.0611	8.602	0.0534	6.089	5.46745	9.3	3.675	1.15713e-11	0.1866	9.495	0.1702	5.144	5.47245	0	0	2.12767e-12	0.0894009	8.00147	17.6522	2.04436e-11	0.459405	0.00179146	0.000471106	3.40358e-11	4.97255	16.0208	5.86689	4.97255	5.10049e-05	0.000930292
0.0611	8.915	0.0535	0.713	5.47245	10.8	3.975	1.15526e-11	0.1867	9.085	0.1702	5.86	5.47745	0	0.025	2.10769e-12	0.0895009	8.01207	17.6927	2.04435e-11	0.459505	0.00179636	0.000470098	3.4029e-11	4.97755	22.0173	6.5836	4.97755	2.91418e-05	0.000593415
0.0611	9.277	0.0535	2.478	5.47745	10.2	4.125	1.15437e-11	0.1868	8.362	0.1702	6.934	5.48245	0	0	2.08801e-12	0.0896009	8.02174	17.7314	2.04434e-11	0.459605	0.001789	0.00046778	3.40222e-11	4.98255	21.4981	6.96086	4.98255	0.000279135	0.00371592
0.0612	8.353	0.0535	2.874	5.48245	10.8	4.525	1.15276e-11	0.1869	9.451	0.1702	7.25	5.48745	0	0	2.06723e-12	0.0897009	8.02882	17.7649	2.04434e-11	0.459705	0.00178176	0.000465478	3.40154e-11	4.98755	19.9674	6.77196	4.98755	0.000199398	0.00135726
0.0612	8.744	0.0535	4.286	5.48745	12.7	5.05	1.15373e-11	0.1869	9.889	0.1703	0.757	5.49245	0	0	2.04666e-12	0.0898009	8.03547	17.7975	2.04433e-11	0.459805	0.0017745	0.000463184	3.40086e-11	4.99255	18.6022	6.0291	4.99255	5.27749e-05	0.0011461
0.0612	8.928	0.0535	4.702	5.49245	15.7	6.275	1.15643e-11	0.187	8.639	0.1703	5.442	5.49745	0	0	2.02629e-12	0.0899009	8.04086	17.8275	2.04432e-11	0.459905	0.00176796	0.000460931	3.40018e-11	4.99755	20.2159	6.59744	4.99755	0.0126616	0.0159565
0.0612	9.117	0.0535	5.484	5.49745	12.5	5.225	1.15888e-11	0.1873	9.777	0.1703	6.022	5.50245	0	0	2.00613e-12	0.0900009	8.0467	17.8585	2.04432e-11	0.460005	0.00176647	0.000459085	3.3995e-11	5.00255	17.7525	6.52335	5.00255	4.04096e-05	0.000817856
0.0612	9.733	0.0535	6.474	5.50245	14.4	5.45	1.16099e-11	0.1875	8.661	0.1703	6.478	5.50745	0	0	1.98617e-12	0.0901009	8.05094	17.8861	2.04431e-11	0.460105	0.00176253	0.000457018	3.39882e-11	5.00755	16.7421	6.14342	5.00755	0.000463462	0.00503002
0.0612	9.928	0.0535	6.674	5.50745	9	3.25	1.16047e-11	0.1877	8.476	0.1703	6.973	5.51245	0.1	0	1.9664e-12	0.0902009	8.05433	17.912	2.0443e-11	0.460205	0.00175672	0.000454831	3.39814e-11	5.01255	18.2063	6.78293	5.01255	0.000270506	0.00121693
0.0613	8.366	0.0536	0.975	5.51245	6.7	2.35	1.15535e-11	0.1877	9.724	0.1704	7.649	5.51745	0	0	1.94683e-12	0.0903009	8.05588	17.934	2.0443e-11	0.460305	0.00175415	0.000452901	3.39746e-11	5.01755	15.8734	6.29051	5.01755	7.57615e-05	0.000492935
0.0613	9.67	0.0536	2.075	5.51745	8.9	2.95	1.15081e-11	0.1878	9.515	0.1705	1.81	5.52245	0	0	1.92746e-12	0.0904009	8.05873	17.9588	2.04429e-11	0.460405	0.00175976	0.000452065	3.39678e-11	5.02255	17.5818	6.36354	5.02255	9.05976e-05	0.000561754
0.0613	9.828	0.0536	5.969	5.52245	8.6	3.325	1.14692e-11	0.1879	8.309	0.1705	4.496	5.52745	0.1	0.025	1.90838e-12	0.0905009	8.06203	17.9845	2.04428e-11	0.460505	0.00176186	0.000450701	3.3961e-11	5.02755	17.9723	6.38328	5.02755	0.000530577	0.00291127
0.0614	8.205	0.0537	0.947	5.52745	9.7	3.825	1.14398e-11	0.1879	9.28	0.1705	4.561	5.53245	0	0.05	1.89432e-12	0.0906009	8.06545	18.0106	2.04428e-11	0.460605	0.00176013	0.000448876	3.39542e-11	5.03255	19.6557	6.22635	5.03255	1.71687e-05	0.000648429
0.0614	8.371	0.0537	1.27	5.53245	11.4	4.475	1.14314e-11	0.188	8.252	0.1705	5.667	5.53745	0	0.025	1.87974e-12	0.0907009	8.0677	18.0341	2.04427e-11	0.460705	0.00176475	0.000447903	3.39474e-11	5.03755	17.7832	6.4299	5.03755	0.0010348	0.00604698
0.0614	8.416	0.0537	2.865	5.53745	10	3.625	1.1424e-11	0.188	9.167	0.1706	0.549	5.54245	0	0.025	1.86193e-12	0.0908009	8.07126	18.0605	2.04427e-11	0.460805	0.00177715	0.0004484	3.39407e-11	5.04255	22.4978	6.96884	5.04255	7.59789e-05	0.000535639
0.0614	8.692	0.0537	6.326	5.54245	11	4.3	1.14061e-11	0.1882	9.315	0.1706	0.691	5.54745	0	0.025	1.84679e-12	0.0909009	8.07619	18.0899	2.04426e-11	0.460905	0.00177762	0.000446848	3.39339e-11	5.04755	22.0569	6.96519	5.04755	0.00209524	0.0104846
0.0614	9.962	0.0537	7.82	5.54745	15.4	6.575	1.14188e-11	0.1882	9.673	0.1706	5.785	5.55245	0	0.075	1.831e-12	0.0910009	8.08059	18.1182	2.04426e-11	0.461005	0.00178391	0.000446176	3.39271e-11	5.05255	16.4958	6.29804	5.05255	3.24645e-07	1.99926e-05
0.0615	8.412	0.0537	7.925	5.55245	15.3	5.85	1.14708e-11	0.1883	9.452	0.1706	6.544	5.55745	0.1	0.025	1.82034e-12	0.0911009	8.08361	18.1435	2.04425e-11	0.461105	0.00177909	0.000444112	3.39203e-11	5.05755	26.2886	7.10969	5.05755	0.000336538	0.00488947
0.0615	8.423	0.0538	3.889	5.55745	12.7	4.8	1.14857e-11	0.1884	9.888	0.1707	3.307	5.56245	0.1	0.05	1.80432e-12	0.0912009	8.08457	18.1644	2.04425e-11	0.461205	0.0017752	0.000442128	3.39135e-11	5.06255	27.5352	6.61038	5.06255	0.000718074	0.00585124
0.0615	8.887	0.0538	4.945	5.56245	9.7	3.175	1.14785e-11	0.1885	8.184	0.1707	4.601	5.56745	0.2	0.025	1.79228e-12	0.0913009	8.08708	18.1887	2.04424e-11	0.461305	0.00177095	0.000440123	3.39068e-11	5.06755	22.984	6.54036	5.06755	1.40081e-06	6.65953e-05
0.0615	8.914	0.0538	5.03	5.56745	8.1	3.65	1.14388e-11	0.1886	9.693	0.1707	4.65	5.57245	0.1	0.175	1.78108e-12	0.0914009	8.08954	18.2129	2.04424e-11	0.461405	0.0017631	0.000437936	3.39e-11	5.07255	22.4377	6.38263	5.07255	9.19191e-05	0.00159027
0.0615	9.261	0.0538	5.577	5.57245	11.1	3.975	1.14212e-11	0.1886	9.978	0.1707	7.1	5.57745	0	0.075	1.77793e-12	0.0915009	8.09338	18.2401	2.04423e-11	0.461505	0.00175484	0.000435751	3.38932e-11	5.07755	20.1392	6.33922	5.07755	0.0512474	0.116065
0.0615	9.713	0.0538	5.918	5.57745	9.3	4	1.14067e-11	0.1887	9.397	0.1708	2.881	5.58245	0.3	0.1	1.77108e-12	0.0916009	8.09762	18.2682	2.04423e-11	0.461605	0.00174649	0.000433576	3.38864e-11	5.08255	14.051	6.3191	5.08255	0.000187285	0.00130477
0.0616	8.796	0.0538	6.985	5.58245	11	3.9	1.139e-11	0.1887	9.939	0.1708	2.903	5.58745	0	0.025	1.75783e-12	0.0917009	8.10141	18.2953	2.04423e-11	0.461705	0.00173784	0.000431408	3.38796e-11	5.08755	13.1284	5.19634	5.08755	0.000351375	0.00258807
0.0616	8.912	0.0538	7.376	5.58745	9.5	3.775	1.13749e-11	0.1888	8.082	0.1708	3.822	5.59245	0.1	0.1	1.74785e-12	0.0918009	8.10371	18.3193	2.04422e-11	0.461805	0.00172947	0.000429253	3.38729e-11	5.09255	14.6031	5.78089	5.09255	4.2962e-06	0.00019314
0.0616	9.289	0.0538	7.754	5.59245	11.8	4.775	1.13679e-11	0.1888	9.484	0.1708	4.796	5.59745	0	0.05	1.73613e-12	0.0919009	8.10506	18.3412	2.04422e-11	0.461905	0.00172113	0.000427108	3.38661e-11	5.09755	20.1131	6.62123	5.09755	0.000985028	0.00857881
0.0616	9.721	0.0539	1.31	5.59745	11.7	4.825	1.13737e-11	0.189	8.614	0.1708	5.398	5.60245	0	0	1.72208e-12	0.0920009	8.10859	18.3678	2.04422e-11	0.462005	0.00171292	0.000424975	3.38593e-11	5.10255	0	0	5.10255	0	0
0.0618	8.489	0.0539	2.666	5.60245	12.5	4.725	1.13823e-11	0.1891	9.964	0.1708	5.863	5.60745	0	0	1.70495e-12	0.0921009	8.11108	18.3923	2.04421e-11	0.462105	0.00170453	0.000422851	3.38526e-11	5.10755	16.4866	7.21679	5.10755	0.000186501	0.0022223
0.0618	8.753	0.0539	4.189	5.60745	11.7	4.925	1.13831e-11	0.1892	8.978	0.1709	1.684	5.61245	0	0	1.68798e-12	0.0922009	8.11384	18.4173	2.04421e-11	0.462205	0.00169623	0.000420737	3.38458e-11	5.11255	14.5927	5.72295	5.11255	3.30166e-05	0.000819754
0.0619	8.585	0.0539	5.109	5.61245	15.4	6.35	1.14121e-11	0.1892	9.091	0.1709	2.656	5.61745	0.1	0	1.67118e-12	0.0923009	8.11573	18.4405	2.04421e-11	0.462305	0.00168796	0.000418635	3.3839e-11	5.11755	18.5681	6.8227	5.11755	9.11929e-05	0.000751554
0.0619	8.645	0.054	1.463	5.61745	11.5	4.3	1.14337e-11	0.1892	9.359	0.1709	6.081	5.62245	0	0	1.65455e-12	0.0924009	8.11771	18.4638	2.0442e-11	0.462405	0.00167978	0.000416543	3.38323e-11	5.12255	18.2704	6.70554	5.12255	3.61279e-05	0.000429542
0.0619	9.755	0.054	3.203	5.62245	10.1	4.325	1.14236e-11	0.1892	9.596	0.1709	7.899	5.62745	0	0	1.63809e-12	0.0925009	8.11742	18.4823	2.0442e-11	0.462505	0.00167181	0.000414463	3.38255e-11	5.12755	16.3818	6.18972	5.12755	1.60297e-05	0.000194252
0.062	8.34	0.054	5.361	5.62745	10.8	3.975	1.14191e-11	0.1893	8.85	0.171	0.635	5.63245	0	0	1.62179e-12	0.0926009	8.11524	18.4965	2.0442e-11	0.462605	0.00166739	0.000412545	3.38187e-11	5.13255	20.4312	6.75806	5.13255	0.000987792	0.00336518
0.062	8.69	0.054	7.195	5.63245	17	6.975	1.143e-11	0.1894	8.331	0.171	1.119	5.63745	0	0	1.60565e-12	0.0927009	8.11402	18.5127	2.04419e-11	0.462705	0.00166282	0.000410626	3.3812e-11	5.13755	21.8787	6.68817	5.13755	0.0928728	0.137778
0.062	9.169	0.054	7.353	5.63745	16.5	6.55	1.14959e-11	0.1894	8.75	0.171	1.488	5.64245	0	0	1.58967e-12	0.0928009	8.11223	18.5278	2.04419e-11	0.462805	0.0016589	0.000408761	3.38052e-11	5.14255	17.3464	5.92008	5.14255	0.000471051	0.00437948
0.062	9.556	0.0541	0.647	5.64245	12.2	4.3	1.15172e-11	0.1897	8.823	0.171	4.878	5.64745	0	0	1.57385e-12	0.0929009	8.10815	18.5376	2.04419e-11	0.462905	0.00166089	0.00040752	3.37985e-11	5.14755	18.4112	6.76522	5.14755	7.22692e-06	0.000245644
0.0621	8.043	0.0541	5.476	5.64745	10.8	4.9	1.15085e-11	0.1898	8.599	0.171	5.061	5.65245	0.1	0.025	1.56048e-12	0.0930009	8.10517	18.5499	2.04418e-11	0.463005	0.00166229	0.000406211	3.37917e-11	5.15255	22.1122	6.24152	5.15255	0.173842	0.200604
0.0621	8.116	0.0542	1.131	5.65245	14	5.3	1.1531e-11	0.1899	9.776	0.171	6.299	5.65745	0	0.05	1.5467e-12	0.0931009	8.10161	18.5608	2.04418e-11	0.463105	0.0016628	0.000404799	3.3785e-11	5.15755	20.517	6.38984	5.15755	3.44498e-06	0.000163111
0.0621	8.18	0.0542	2.504	5.65745	13.5	5.95	1.15464e-11	0.19	9.253	0.1711	3.12	5.66245	0	0	1.53473e-12	0.0932009	8.09723	18.5699	2.04418e-11	0.463205	0.0016655	0.000403675	3.37782e-11	5.16255	21.1149	6.60858	5.16255	0.000612746	0.00422645
0.0621	8.92	0.0542	3.909	5.66245	14.9	5.8	1.15865e-11	0.1901	9.653	0.1711	7.791	5.66745	0	0.025	1.5214e-12	0.0933009	8.09467	18.5829	2.04417e-11	0.463305	0.00167296	0.000403311	3.37714e-11	5.16755	20.4978	6.69937	5.16755	0.000175992	0.00270089
0.0622	9.945	0.0542	6.104	5.66745	12.7	5.425	1.16071e-11	0.1901	9.849	0.1711	7.963	5.67245	0	0	1.50681e-12	0.0934009	8.09116	18.5938	2.04417e-11	0.463405	0.00167872	0.000402664	3.37647e-11	5.17255	18.632	6.28672	5.17255	0.000409895	0.00468585
0.0623	8.99	0.0542	6.164	5.67245	13	4.775	1.16203e-11	0.1903	8.403	0.1712	4.284	5.67745	0	0.075	1.49251e-12	0.0935009	8.08797	18.6054	2.04416e-11	0.463505	0.00168693	0.000402448	3.37579e-11	5.17755	18.4418	6.44988	5.17755	9.42838e-05	0.00176052
0.0623	9.003	0.0542	6.503	5.67745	10.6	4.8	1.16192e-11	0.1904	8.281	0.1712	7.949	5.68245	0	0	1.48443e-12	0.0936009	8.0843	18.6159	2.04416e-11	0.463605	0.00169864	0.000402916	3.37512e-11	5.18255	18.001	6.68022	5.18255	0.00312916	0.0153395
0.0623	9.612	0.0542	7.687	5.68245	13.2	5.2	1.16309e-11	0.1904	8.557	0.1713	7.02	5.68745	0	0	1.46965e-12	0.0937009	8.07914	18.6229	2.04415e-11	0.463705	0.00172532	0.00040713	3.37445e-11	5.18755	18.0122	6.67392	5.18755	5.40984e-06	0.000116883
0.0623	9.615	0.0543	0.529	5.68745	12	4.725	1.16425e-11	0.1905	8.285	0.1713	7.257	5.69245	0	0	1.45503e-12	0.0938009	8.07355	18.6289	2.04415e-11	0.463805	0.00175158	0.00041124	3.37377e-11	5.19255	17.1052	6.54594	5.19255	0.000584704	0.00652782
0.0624	8.491	0.0543	3.965	5.69245	10.4	4.4	1.16316e-11	0.1906	8.081	0.1714	5.032	5.69745	0	0	1.44055e-12	0.0939009	8.06831	18.6356	2.04414e-11	0.463905	0.00176483	0.000412054	3.3731e-11	5.19755	18.582	6.81853	5.19755	0.000543576	0.0023608
0.0624	8.539	0.0543	5.659	5.69745	14.1	5.1	1.16387e-11	0.1906	8.175	0.1714	5.698	5.70245	0	0	1.42621e-12	0.0940009	8.06251	18.6409	2.04414e-11	0.464005	0.00177797	0.000412855	3.37242e-11	5.20255	17.4929	6.08934	5.20255	2.22336e-05	0.000527004
0.0625	8.401	0.0543	6.919	5.70245	10.8	4.325	1.16426e-11	0.1906	9.089	0.1714	6.74	5.70745	0	0	1.41202e-12	0.0941009	8.05736	18.6477	2.04413e-11	0.464105	0.00178606	0.000412652	3.37175e-11	5.20755	20.3917	6.81532	5.20755	0.000165281	0.00080407
0.0625	9.93	0.0543	7.527	5.70745	8.6	3.475	1.16209e-11	0.1906	9.415	0.1714	7.556	5.71245	0	0	1.39797e-12	0.0942009	8.05291	18.656	2.04413e-11	0.464205	0.00180847	0.000415735	3.37107e-11	5.21255	18.0257	6.77314	5.21255	0.000142771	0.00223627
0.0626	9.385	0.0544	3.054	5.71245	10.4	4.525	1.15999e-11	0.1908	8.693	0.1715	0.677	5.71745	0	0.025	1.38441e-12	0.0943009	8.04928	18.6661	2.04412e-11	0.464305	0.00185919	0.000428374	3.3704e-11	5.21755	23.5517	7.28257	5.21755	0.000928565	0.00735992
0.0626	9.831	0.0544	3.492	5.71745	15.6	6.15	1.16214e-11	0.1909	8.122	0.1715	0.782	5.72245	0	0	1.37277e-12	0.0944009	8.04576	18.6764	2.04412e-11	0.464405	0.00188097	0.000431302	3.36973e-11	5.22255	22.4261	6.95667	5.22255	2.94244e-05	0.000545781
0.0627	8.153	0.0544	3.592	5.72245	12.6	4.925	1.16487e-11	0.191	8.246	0.1715	0.838	5.72745	0	0	1.35911e-12	0.0945009	8.04068	18.6832	2.04411e-11	0.464505	0.0018843	0.000430292	3.36905e-11	5.22755	18.1297	6.62891	5.22755	9.38651e-06	0.000129475
0.0627	8.621	0.0544	4.728	5.72745	10.3	3.675	1.1642e-11	0.191	8.884	0.1715	2.039	5.73245	0	0	1.34559e-12	0.0946009	8.0331	18.6841	2.0441e-11	0.464605	0.00189059	0.000429773	3.36838e-11	5.23255	25.4646	6.6944	5.23255	7.21782e-05	0.00133734
0.0627	9.728	0.0544	5.463	5.73245	6.7	3.7	1.16054e-11	0.1913	8.105	0.1715	2.724	5.73745	0	0	1.3322e-12	0.0947009	8.02478	18.6832	2.04409e-11	0.464705	0.00189296	0.000428634	3.36771e-11	5.23755	26.6235	6.57569	5.23755	1.56251e-05	0.00050845
0.0628	8.281	0.0544	6.459	5.73745	15.5	5.425	1.16077e-11	0.1913	9.028	0.1715	7.602	5.74245	0	0	1.31894e-12	0.0948009	8.0165	18.6823	2.04409e-11	0.464805	0.00189141	0.000427002	3.36703e-11	5.24255	24.739	6.59959	5.24255	4.12308	2.76976
0.0628	8.494	0.0545	3.563	5.74245	11.7	4.6	1.16233e-11	0.1915	9.345	0.1715	7.646	5.74745	0	0	1.30581e-12	0.0949009	8.00699	18.6784	2.04408e-11	0.464905	0.00188851	0.000425237	3.36636e-11	5.24755	21.733	6.8285	5.24755	8.18004	3.99063
0.0628	8.862	0.0545	5.159	5.74745	12.2	5.575	1.16247e-11	0.1916	8.044	0.1716	0.553	5.75245	0	0	1.29282e-12	0.095001	7.99833	18.6765	2.04407e-11	0.465005	0.00188257	0.000423236	3.36569e-11	5.25255	19.9011	6.77503	5.25255	0.000490248	0.00599835
0.0628	9.559	0.0545	5.635	5.75245	15.3	5.775	1.16596e-11	0.1917	9.561	0.1716	3.968	5.75745	0	0	1.27995e-12	0.095101	7.99013	18.6755	2.04406e-11	0.465105	0.0018776	0.000421309	3.36501e-11	5.25755	14.557	5.72019	5.25755	8.21194e-06	0.000184096
0.0629	8.538	0.0545	6.144	5.75745	12.9	5.175	1.16722e-11	0.1918	8.19	0.1716	4.268	5.76245	0	0	1.26722e-12	0.095201	7.98141	18.6732	2.04405e-11	0.465205	0.00187519	0.000419613	3.36434e-11	5.26255	15.1754	5.8009	5.26255	0.00034479	0.00398346
0.0629	8.828	0.0545	7.266	5.76245	9.4	3.725	1.16669e-11	0.1918	8.376	0.1716	4.676	5.76745	0	0	1.25461e-12	0.095301	7.97308	18.6717	2.04404e-11	0.465305	0.00187045	0.000417719	3.36367e-11	5.26755	14.6774	6.28927	5.26755	2.79683	1.92764
0.0629	9.097	0.0546	0.444	5.76745	13.8	5.525	1.16638e-11	0.1918	8.726	0.1716	5.145	5.77245	0	0.025	1.24451e-12	0.095401	7.96435	18.6691	2.04403e-11	0.465405	0.00186275	0.000415664	3.363e-11	5.27255	18.5612	6.36511	5.27255	0.000135327	0.00220214
0.0629	9.882	0.0546	0.677	5.77245	13.1	5.275	1.16898e-11	0.1918	9.671	0.1716	5.554	5.77745	0	0	1.23223e-12	0.095501	7.95679	18.6692	2.04402e-11	0.465505	0.00185463	0.000413604	3.36232e-11	5.27755	17.7484	6.94586	5.27755	0.000250262	0.00233877
0.063	8.68	0.0546	4.533	5.77745	12.2	4.975	1.16967e-11	0.1919	8.955	0.1716	6.787	5.78245	0	0	1.21996e-12	0.095601	7.94944	18.6697	2.04401e-11	0.465605	0.00184581	0.000411539	3.36165e-11	5.28255	17.1818	6.50438	5.28255	0.000130526	0.0019043
0.0631	8.045	0.0546	7.797	5.78245	17.2	7.225	1.17315e-11	0.192	9.59	0.1717	2.38	5.78745	0	0	1.20782e-12	0.095701	7.94267	18.6714	2.044e-11	0.465705	0.00183791	0.000409504	3.36098e-11	5.28755	14.9118	5.45719	5.28755	3.06457e-06	0.000115952
0.0631	8.321	0.0547	0.043	5.78745	15.5	5.9	1.17867e-11	0.1921	9.775	0.1717	2.933	5.79245	0	0.025	1.19814e-12	0.095801	7.93683	18.6753	2.04399e-11	0.465805	0.00182966	0.000407469	3.36031e-11	5.29255	17.8524	6.71136	5.29255	1.56867e-05	0.000433145
0.0631	8.377	0.0547	0.42	5.79245	11.9	4.625	1.17928e-11	0.1921	9.929	0.1717	5.114	5.79745	0.1	0	1.18637e-12	0.095901	7.93005	18.6768	2.04398e-11	0.465905	0.00182123	0.000405439	3.35964e-11	5.29755	13.6346	5.36903	5.29755	4.1857e-05	0.00107745
0.0631	8.768	0.0547	0.837	5.79745	10.4	3.925	1.17847e-11	0.1921	9.993	0.1718	0.421	5.80245	0	0.025	1.17531e-12	0.096001	7.92254	18.6766	2.04396e-11	0.466005	0.00181251	0.000403414	3.35897e-11	5.30255	19.6342	6.20557	5.30255	0.00439423	0.0110023
0.0631	9.627	0.0547	2.836	5.80245	10.5	4.1	1.17633e-11	0.1923	8.947	0.1718	0.834	5.80745	0.1	0.1	1.16984e-12	0.096101	7.91474	18.6757	2.04395e-11	0.466105	0.00180406	0.000401403	3.35829e-11	5.30755	23.0281	6.84053	5.30755	2.03931e-05	0.00035416
0.0631	9.712	0.0547	6.627	5.80745	15.2	5.725	1.17739e-11	0.1923	9.887	0.1718	1.18	5.81245	0	0.025	1.16556e-12	0.096201	7.90596	18.6723	2.04394e-11	0.466205	0.00179606	0.00039941	3.35762e-11	5.31255	17.9583	6.11641	5.31255	2.30125e-05	0.000416982
0.0632	9.196	0.0547	7.81	5.81245	9.8	4.05	1.17737e-11	0.1924	8.607	0.1718	2.156	5.81745	0	0.075	1.1576e-12	0.096301	7.89741	18.6695	2.04392e-11	0.466305	0.00178849	0.000397438	3.35695e-11	5.31755	15.5933	5.78353	5.31755	4.40172e-05	0.00102878
0.0632	9.478	0.0547	7.883	5.81745	11.8	4.5	1.17634e-11	0.1925	9.783	0.1718	3.113	5.82245	0	0.075	1.1511e-12	0.096401	7.88913	18.6671	2.04391e-11	0.466405	0.0017802	0.000395457	3.35628e-11	5.32255	21.9208	6.58781	5.32255	2.26957e-05	0.00046216
0.0633	9.483	0.0548	1.062	5.82245	11.8	4.075	1.17554e-11	0.1926	8.388	0.1718	7.572	5.82745	0.2	0.025	1.14741e-12	0.096501	7.88093	18.6648	2.0439e-11	0.466505	0.00177176	0.000393483	3.35561e-11	5.32755	21.5158	6.91034	5.32755	0.000217391	0.00289399
0.0634	8.632	0.0548	1.449	5.82745	9.1	3.6	1.17329e-11	0.1926	8.537	0.1719	3.33	5.83245	0.2	0.1	1.14007e-12	0.096601	7.87242	18.6618	2.04388e-11	0.466605	0.00176328	0.000391518	3.35494e-11	5.33255	20.5783	6.97307	5.33255	0.000155432	0.00108579
0.0634	8.864	0.0548	3.117	5.83245	10	3.575	1.17052e-11	0.1926	9.374	0.1719	3.765	5.83745	0	0.175	1.14256e-12	0.096701	7.86412	18.6591	2.04387e-11	0.466705	0.00175457	0.000389561	3.35427e-11	5.33755	18.2956	6.03318	5.33755	4.11012e-05	0.000892759
0.0634	9.423	0.0548	5.491	5.83745	8.6	3.3	1.16741e-11	0.1927	9.297	0.1719	7.636	5.84245	0	0.125	1.14771e-12	0.096801	7.85453	18.6533	2.04385e-11	0.466805	0.00174591	0.000387613	3.3536e-11	5.34255	19.3406	6.28661	5.34255	0.00986086	0.012427
0.0635	8.014	0.0548	7.626	5.84245	7.9	3.025	1.16363e-11	0.1928	8.154	0.172	2.215	5.84745	0.1	0.275	1.1555e-12	0.096901	7.84475	18.6469	2.04383e-11	0.466905	0.00173725	0.000385675	3.35293e-11	5.34755	20.0945	7.47923	5.34755	3.14733e-05	0.000638494
0.0635	9.194	0.0549	0.432	5.84745	10.9	4.275	1.16106e-11	0.1928	8.253	0.172	2.631	5.85245	0.1	0.425	1.17039e-12	0.097001	7.83476	18.6399	2.04382e-11	0.467005	0.00172864	0.000383747	3.35226e-11	5.35255	16.8349	6.23047	5.35255	0.000360945	0.00391753
0.0635	9.364	0.0549	1.801	5.85245	9.5	3.75	1.15956e-11	0.1928	9.704	0.172	3.994	5.85745	0.4	0.45	1.20895e-12	0.097101	7.82364	18.6302	2.0438e-11	0.467105	0.00172001	0.000381828	3.35159e-11	5.35755	17.5498	6.46349	5.35755	0.000210674	0.000953758
0.0635	9.751	0.0549	1.947	5.85745	11.2	4.25	1.15795e-11	0.1928	9.835	0.172	5.696	5.86245	1.7	1.15	1.27435e-12	0.097201	7.81238	18.62	2.04378e-11	0.467205	0.00171141	0.000379919	3.35092e-11	5.36255	17.001	6.78235	5.36255	5.90055e-05	0.000387645
0.0635	9.844	0.0549	2.991	5.86245	10	4.275	1.15706e-11	0.1928	9.847	0.172	6.595	5.86745	3.6	2.1	1.40334e-12	0.097301	7.80115	18.6098	2.04377e-11	0.467305	0.00170286	0.00037802	3.35025e-11	5.36755	17.2983	6.26731	5.36755	7.05576e-05	0.000437498
0.0635	9.912	0.0549	3.761	5.86745	15.4	6	1.15831e-11	0.1929	9.24	0.1721	0.132	5.87245	10.9	4.7	1.72422e-12	0.097401	7.79022	18.6001	2.04375e-11	0.467405	0.00169435	0.00037613	3.34958e-11	5.37255	19.0575	6.853	5.37255	0.000413214	0.0022673
0.0636	8.569	0.0549	4.924	5.87245	16.9	6.5	1.16249e-11	0.193	9.366	0.1721	1.603	5.87745	11	5.025	2.20684e-12	0.097501	7.77985	18.5917	2.04373e-11	0.467505	0.00168589	0.000374249	3.34891e-11	5.37755	19.6077	6.30693	5.37755	3.66406e-05	0.0013335
0.0636	9.44	0.0549	5.283	5.87745	11.1	4.425	1.16434e-11	0.1931	8.533	0.1721	2.91	5.88245	6.2	3.2	2.61876e-12	0.097601	7.76953	18.5833	2.04371e-11	0.467605	0.00167751	0.000372378	3.34824e-11	5.38255	17.3679	6.27607	5.38255	0.000806278	0.00476451
0.0637	8.138	0.0549	7.446	5.88245	10.3	4.325	1.16337e-11	0.1931	9.383	0.1721	3.413	5.88745	5.8	2.775	2.88202e-12	0.097701	7.75917	18.5746	2.04369e-11	0.467705	0.00166925	0.000370516	3.34757e-11	5.38755	22.6743	6.97709	5.38755	5.91811e-05	0.000424821
0.0637	9.785	0.0549	7.727	5.88745	10.7	4.35	1.16275e-11	0.1931	9.5	0.1721	4.605	5.89245	3.4	2.55	3.10368e-12	0.097801	7.74875	18.5658	2.04367e-11	0.467805	0.00166095	0.000368664	3.3469e-11	5.39255	22.0736	6.91496	5.39255	0.00163178	0.00816669
0.0637	9.981	0.055	0.777	5.89245	13.3	4.75	1.16248e-11	0.1933	9.013	0.1721	7.466	5.89745	4.4	2.675	3.31741e-12	0.097901	7.73871	18.5577	2.04365e-11	0.467905	0.00165265	0.00036682	3.34623e-11	5.39755	16.4236	6.27878	5.39755	2.53143e-07	1.60204e-05
0.0638	9.104	0.055	1.736	5.89745	9.2	4.55	1.162e-11	0.1936	8.258	0.1721	7.612	5.90245	8.9	4.075	3.63088e-12	0.098001	7.72788	18.5476	2.04362e-11	0.468005	0.00164444	0.000364986	3.34556e-11	5.40255	26.4906	7.08585	5.40255	0.000262971	0.00387591
0.0638	9.553	0.055	3.272	5.90245	17.8	6.375	1.16418e-11	0.1937	8.751	0.1721	7.946	5.90745	7.5	3.85	3.97862e-12	0.098101	7.71596	18.5348	2.0436e-11	0.468105	0.00163624	0.000363161	3.34489e-11	5.40755	27.3906	6.59252	5.40755	0.000644449	0.00585983
0.0638	9.691	0.055	3.925	5.90745	13.1	5.025	1.16744e-11	0.1938	8.891	0.1722	1.4	5.91245	8	4.025	4.33157e-12	0.098201	7.70441	18.5228	2.04358e-11	0.468205	0.00162807	0.000361346	3.34422e-11	5.41255	22.7343	6.50593	5.41255	1.09097e-06	5.20838e-05
0.0639	8.081	0.055	5.895	5.91245	8.6	4.2	1.16693e-11	0.1938	8.948	0.1722	2.354	5.91745	8.4	3.825	4.70759e-12	0.098301	7.69321	18.5115	2.04355e-11	0.468305	0.00161993	0.000359539	3.34356e-11	5.41755	22.484	6.47857	5.41755	7.2714e-05	0.00136959
0.0639	8.215	0.055	7.124	5.91745	13.8	4.75	1.16655e-11	0.1938	9.184	0.1722	2.964	5.92245	5	3.125	4.9986e-12	0.098401	7.68082	18.4972	2.04353e-11	0.468405	0.00161183	0.000357741	3.34289e-11	5.42255	20.0442	6.37766	5.42255	0.0431094	0.100093
0.0639	9.033	0.055	7.959	5.92245	10.9	3.475	1.16617e-11	0.1939	8.448	0.1722	6.98	5.92745	5.9	3.175	5.24977e-12	0.098501	7.66738	18.4803	2.04351e-11	0.468505	0.00160377	0.000355952	3.34222e-11	5.42755	16.9604	7.63148	5.42755	0.000145879	0.00102847
0.0639	9.11	0.0551	4.083	5.92745	5.1	2.25	1.16072e-11	0.194	8.702	0.1723	1.042	5.93245	8.1	3.775	5.56443e-12	0.098601	7.65464	18.465	2.04348e-11	0.468605	0.00159576	0.000354173	3.34155e-11	5.43255	14.1673	5.8335	5.43255	0.000273672	0.00202467
0.064	8.481	0.0551	4.579	5.93245	8.9	3.125	1.15593e-11	0.194	9.56	0.1723	1.526	5.93745	7.8	3.875	5.86556e-12	0.098701	7.64263	18.4512	2.04345e-11	0.468705	0.00158779	0.000352402	3.34088e-11	5.43755	14.4875	5.78725	5.43755	3.34589e-06	0.000150417
0.0641	8.578	0.0552	0	5.93745	7.5	3.875	1.15286e-11	0.194	9.967	0.1723	2.872	5.94245	6.2	2.775	6.15993e-12	0.098801	7.62997	18.4358	2.04343e-11	0.468805	0.00157986	0.00035064	3.34022e-11	5.44255	19.0203	6.21953	5.44255	0.000770368	0.00681355
0.0641	9.095	0.0552	0.387	5.94245	15.1	5.95	1.15304e-11	0.1944	8.79	0.1723	6.632	5.94745	2.8	1.8	6.32394e-12	0.098901	7.61734	18.4203	2.0434e-11	0.468905	0.00157196	0.000348887	3.33955e-11	5.44755	0	0	5.44755	0	0
0.0641	9.162	0.0552	1.977	5.94745	15	5.6	1.15708e-11	0.1944	9.197	0.1723	6.784	5.95245	3.3	2.05	6.44398e-12	0.099001	7.60472	18.4048	2.04337e-11	0.469005	0.00156412	0.000347142	3.33888e-11	5.45255	18.1165	7.73367	5.45255	0.00081342	0.00646209
0.0641	9.198	0.0552	2.204	5.95245	8.3	3.65	1.15634e-11	0.1944	9.585	0.1723	7.472	5.95745	5.1	2.25	6.59796e-12	0.099101	7.59243	18.3898	2.04334e-11	0.469105	0.0015563	0.000345406	3.33821e-11	5.45755	14.6681	5.82863	5.45755	2.57134e-05	0.000638639
0.0641	9.51	0.0552	2.223	5.95745	13.5	4.3	1.15522e-11	0.1945	8.587	0.1724	0.128	5.96245	4.6	2.625	6.76226e-12	0.099201	7.58091	18.3767	2.04332e-11	0.469205	0.00154852	0.000343679	3.33755e-11	5.46255	18.9291	6.91224	5.46255	7.10212e-05	0.000585371
0.0641	9.515	0.0552	2.455	5.96245	9.2	4.05	1.15418e-11	0.1948	8.838	0.1724	0.455	5.96745	5.1	2.475	6.95391e-12	0.099301	7.56862	18.3615	2.04329e-11	0.469305	0.00154078	0.000341961	3.33688e-11	5.46755	18.4319	6.73208	5.46755	2.89853e-05	0.000377391
0.0642	8.149	0.0552	2.58	5.96745	11.1	4.5	1.15306e-11	0.195	8.026	0.1724	2.091	5.97245	4.7	2.525	7.13441e-12	0.099401	7.55612	18.3457	2.04326e-11	0.469405	0.00153308	0.000340251	3.33621e-11	5.47255	16.1682	6.12823	5.47255	1.2484e-05	0.00015129
0.0642	8.469	0.0553	4.51	5.97245	12.8	4.9	1.15315e-11	0.1951	8.373	0.1724	2.436	5.97745	4.9	1.875	7.29746e-12	0.099501	7.54464	18.3323	2.04323e-11	0.469505	0.00152541	0.00033855	3.33554e-11	5.47755	21.9775	7.31399	5.47755	0.000769294	0.00262081
0.0642	8.709	0.0553	6.772	5.97745	9.2	3.35	1.15294e-11	0.1953	9.471	0.1724	2.997	5.98245	3.8	1.7	7.40255e-12	0.099601	7.53261	18.3174	2.04319e-11	0.469605	0.00151779	0.000336857	3.33488e-11	5.48255	21.2997	6.49228	5.48255	0.0734934	0.113987
0.0642	9.036	0.0553	7.389	5.98245	9.6	4.125	1.1501e-11	0.1954	8.707	0.1724	5.949	5.98745	2.6	1.5	7.48167e-12	0.099701	7.52027	18.3016	2.04316e-11	0.469705	0.0015102	0.000335173	3.33421e-11	5.48755	17.3399	6.0324	5.48755	0.000366855	0.00341106
0.0642	9.936	0.0553	7.999	5.98745	13.3	5.925	1.1506e-11	0.1954	8.758	0.1724	6.91	5.99245	2	1.625	7.55459e-12	0.099801	7.50684	18.2832	2.04313e-11	0.469805	0.00150265	0.000333497	3.33354e-11	5.49255	17.7364	6.44496	5.49255	6.35358e-06	0.000252944
0.0643	9.115	0.0554	1.639	5.99245	17.7	6.6	1.15549e-11	0.1954	9.537	0.1724	7.694	5.99745	5.5	2.375	7.68534e-12	0.099901	7.49284	18.2632	2.0431e-11	0.469905	0.00149513	0.00033183	3.33288e-11	5.49755	21.4598	6.12468	5.49755	1.34924	0.99184
0.0643	9.278	0.0554	3.922	5.99745	11.1	4.25	1.15793e-11	0.1955	8.813	0.1725	2.135	6.00245	4.6	2.45	7.83963e-12	0.100001	7.47859	18.2425	2.04306e-11	0.470005	0.00148766	0.00033017	3.33221e-11	5.50255	20.6795	6.51595	5.50255	2.68295e-06	0.000127045
0.0643	9.485	0.0554	5.624	6.00245	10.5	4.55	1.15593e-11	0.1956	8.182	0.1726	0.983	6.00745	5.8	2.6	8.02833e-12	0.100101	7.4638	18.2203	2.04303e-11	0.470105	0.00148022	0.00032852	3.33155e-11	5.50755	20.3626	6.36872	5.50755	0.000659057	0.00441709
0.0644	8.791	0.0554	5.689	6.00745	12.8	4.575	1.15658e-11	0.1956	8.854	0.1726	2.194	6.01245	4.9	2.2	8.18056e-12	0.100201	7.44828	18.1962	2.04299e-11	0.470205	0.00147282	0.000326877	3.33088e-11	5.51255	20.5692	6.71888	5.51255	0.000294541	0.00385411
0.0644	8.793	0.0554	6.774	6.01245	10.5	4.3	1.15539e-11	0.1958	9.941	0.1726	2.258	6.01745	4.1	2.625	8.33393e-12	0.100301	7.43308	18.1727	2.04296e-11	0.470305	0.00146545	0.000325243	3.33021e-11	5.51755	18.589	6.33023	5.51755	0.000322152	0.00382708
0.0644	9.231	0.0555	3.113	6.01745	12.8	4.6	1.15569e-11	0.1959	9.443	0.1726	4.301	6.02245	4.3	2.275	8.498e-12	0.100401	7.41774	18.1488	2.04292e-11	0.470405	0.00145813	0.000323616	3.32955e-11	5.52255	19.2666	6.79646	5.52255	7.34707e-05	0.00138374
0.0644	9.434	0.0555	3.279	6.02245	8.7	3.5	1.15408e-11	0.1959	9.474	0.1726	4.829	6.02745	5.2	2.75	8.65917e-12	0.100501	7.40232	18.1246	2.04288e-11	0.470505	0.00145084	0.000321998	3.32888e-11	5.52755	16.6798	6.10983	5.52755	0.002437	0.0119487
0.0644	9.602	0.0555	3.915	6.02745	9.3	4.175	1.15182e-11	0.1959	9.797	0.1726	6.33	6.03245	5.7	2.75	8.84747e-12	0.100601	7.38729	18.1011	2.04284e-11	0.470605	0.00144358	0.000320388	3.32822e-11	5.53255	17.9989	6.63267	5.53255	4.23967e-06	0.000100577
0.0644	9.718	0.0555	6.273	6.03245	14.8	5.675	1.15298e-11	0.196	9.058	0.1726	7.111	6.03745	5.3	2.875	9.04089e-12	0.100701	7.37215	18.0773	2.0428e-11	0.470705	0.00143637	0.000318786	3.32755e-11	5.53755	16.5875	6.30016	5.53755	0.000456927	0.0051885
0.0645	8.087	0.0555	6.3	6.03745	14.9	6.375	1.15644e-11	0.1961	8.075	0.1726	7.372	6.04245	5.5	2.55	9.22482e-12	0.100801	7.35626	18.0514	2.04276e-11	0.470805	0.00142919	0.000317192	3.32689e-11	5.54255	18.1211	6.57886	5.54255	0.000423338	0.0018386
0.0645	9.956	0.0556	0.436	6.04245	13.7	4.8	1.15949e-11	0.1961	9.757	0.1727	0.253	6.04745	4.2	1.4	9.33158e-12	0.100901	7.33946	18.0233	2.04272e-11	0.470905	0.00142205	0.000315607	3.32622e-11	5.54755	17.0658	5.9921	5.54755	1.73156e-05	0.000410433
0.0646	8.718	0.0556	4.022	6.04745	7.9	3.025	1.15692e-11	0.1962	9.367	0.1727	0.277	6.05245	2.1	1.175	9.36804e-12	0.101001	7.32339	17.9967	2.04268e-11	0.471005	0.00141495	0.000314028	3.32556e-11	5.55255	19.7642	6.55638	5.55255	0.000128722	0.000626859
0.0646	9.126	0.0556	6.563	6.05245	12.6	5.075	1.1552e-11	0.1964	9.792	0.1727	0.299	6.05745	2.2	1.375	9.40288e-12	0.101101	7.30813	17.972	2.04264e-11	0.471105	0.00140796	0.000312458	3.32489e-11	5.55755	17.2451	6.40011	5.55755	0.000113472	0.00193973
0.0646	9.982	0.0556	6.875	6.05745	13	5	1.15633e-11	0.1965	9.182	0.1727	4.858	6.06245	4.3	2.225	9.48034e-12	0.101201	7.29298	17.9474	2.0426e-11	0.471205	0.00140107	0.000310897	3.32423e-11	5.56255	23.14	7.02741	5.56255	0.000734326	0.00617373
0.0647	8.36	0.0556	6.896	6.06245	11.8	4.3	1.15669e-11	0.197	8.003	0.1727	7.609	6.06745	4.3	2.275	9.6029e-12	0.101301	7.27674	17.9201	2.04255e-11	0.471305	0.00139439	0.000309344	3.32356e-11	5.56755	22.8322	7.04658	5.56755	0.00023148	0.00236767
0.0647	9.027	0.0557	3.09	6.06745	9.5	3.9	1.15544e-11	0.1972	9.659	0.1727	7.841	6.07245	6.7	3.8	9.79653e-12	0.101401	7.25979	17.8908	2.04251e-11	0.471405	0.00138757	0.000307798	3.3229e-11	5.57255	17.4893	6.34549	5.57255	0.000121243	0.00188459
0.0648	8.222	0.0557	4.387	6.07245	12.2	4.725	1.15418e-11	0.1974	9.503	0.1727	7.925	6.07745	9.4	4.325	1.01262e-11	0.101501	7.24362	17.8634	2.04246e-11	0.471505	0.00138065	0.000306259	3.32223e-11	5.57755	25.5132	6.7194	5.57755	5.62125e-05	0.00104153
0.0648	8.262	0.0558	0.879	6.07745	13.2	5.25	1.15549e-11	0.1975	9.073	0.1728	1.289	6.08245	7.8	3.575	1.04252e-11	0.101601	7.22703	17.8347	2.04242e-11	0.471605	0.00137377	0.000304727	3.32157e-11	5.58255	26.5994	6.61284	5.58255	1.21755e-05	0.000398129
0.0649	8.365	0.0558	1.39	6.08245	10.6	3.975	1.1557e-11	0.1976	8.266	0.1728	1.411	6.08745	5	2.225	1.06131e-11	0.101701	7.21068	17.8065	2.04237e-11	0.471705	0.00136691	0.000303204	3.3209e-11	5.58755	24.515	6.56929	5.58755	7.5667	4.93201
0.0649	9.994	0.0558	7.533	6.08745	8.4	3.275	1.15297e-11	0.1976	8.535	0.1728	4.307	6.09245	2.2	1.35	1.06809e-11	0.101801	7.19392	17.7772	2.04232e-11	0.471805	0.00136008	0.000301688	3.32024e-11	5.59255	22.3249	7.02316	5.59255	7.05944	3.42145
0.065	9.193	0.0559	3.024	6.09245	10.5	4.675	1.15068e-11	0.1976	8.915	0.1728	6.576	6.09745	2.2	0.775	1.06839e-11	0.101901	7.17668	17.7465	2.04227e-11	0.471905	0.00135328	0.000300179	3.31958e-11	5.59755	20.4609	6.96548	5.59755	0.00573003	0.0266041
0.0651	9.25	0.0559	3.03	6.09745	16.1	5.525	1.15272e-11	0.1978	9.039	0.1728	7.09	6.10245	0.5	0.525	1.06405e-11	0.102001	7.15865	17.7138	2.04222e-11	0.472005	0.00134652	0.000298678	3.31891e-11	5.60255	14.1236	5.60267	5.60255	1.74462e-05	0.000618803
0.0651	9.725	0.056	0.184	6.10245	10.4	5.1	1.15406e-11	0.198	9.565	0.1728	7.821	6.10745	0.6	0.55	1.05894e-11	0.102101	7.14065	17.681	2.04217e-11	0.472105	0.00133978	0.000297185	3.31825e-11	5.60755	14.584	5.61019	5.60755	0.000271214	0.00325795
0.0652	8.583	0.056	1.309	6.10745	13.5	5.325	1.15568e-11	0.1981	9.563	0.1729	0.004	6.11245	0.7	0.25	1.05187e-11	0.102201	7.12247	17.6475	2.04212e-11	0.472205	0.00133309	0.000295699	3.31759e-11	5.61255	15.4049	6.58031	5.61255	6.05391	4.02417
0.0653	8.022	0.056	3.254	6.11245	17.7	6.125	1.15938e-11	0.1982	9.444	0.1729	0.607	6.11745	0.2	0.175	1.04388e-11	0.102301	7.10417	17.6137	2.04207e-11	0.472305	0.00132642	0.000294221	3.31692e-11	5.61755	18.0994	6.22717	5.61755	0.000105807	0.00176966
0.0653	9.84	0.056	7.545	6.11745	10.1	4.275	1.15993e-11	0.1982	9.99	0.1729	1.798	6.12245	0.4	0.2	1.03501e-11	0.102401	7.08591	17.5798	2.04201e-11	0.472405	0.00131979	0.000292749	3.31626e-11	5.62255	17.6342	6.80182	5.62255	0.000194905	0.00182144
0.0654	9.023	0.0561	0.331	6.12245	13.8	5.525	1.16037e-11	0.1983	8.548	0.1729	2.503	6.12745	0.2	0.15	1.02642e-11	0.102501	7.06768	17.5458	2.04196e-11	0.472505	0.00131319	0.000291286	3.3156e-11	5.62755	17.5878	6.67184	5.62755	0.000101674	0.00149169
0.0655	8.274	0.0561	0.885	6.12745	13.9	5.6	1.16241e-11	0.1983	9.789	0.1729	3.027	6.13245	0.3	0.1	1.01755e-11	0.102601	7.0499	17.5128	2.04191e-11	0.472605	0.00130663	0.000289829	3.31493e-11	5.63255	15.5385	5.89939	5.63255	4.07457e-05	0.000666661
0.0655	8.52	0.0561	1.563	6.13245	13.4	4.75	1.16418e-11	0.1985	8.048	0.1729	5.689	6.13745	0	0.25	1.00942e-11	0.102701	7.03159	17.4784	2.04185e-11	0.472705	0.00130011	0.00028838	3.31427e-11	5.63755	18.5166	6.93866	5.63755	1.22169e-05	0.000337868
0.0655	8.556	0.0561	2.212	6.13745	11.9	4.275	1.16423e-11	0.199	8.001	0.1729	6.316	6.14245	0.1	0.05	1.0007e-11	0.102801	7.01504	17.4481	2.04179e-11	0.472805	0.00129364	0.000286938	3.31361e-11	5.64255	15.0748	6.18222	5.64255	3.25996e-05	0.000840536
0.0655	8.736	0.0561	3.899	6.14245	9.4	3.925	1.16253e-11	0.199	9.559	0.1729	7.803	6.14745	0.4	0.3	9.9223e-12	0.102901	6.99795	17.4164	2.04173e-11	0.472905	0.00128731	0.000285504	3.31295e-11	5.64755	20.3663	6.59746	5.64755	0.00521426	0.0186493
0.0655	9.355	0.0561	4.287	6.14745	10.8	4.075	1.16132e-11	0.1991	9.527	0.173	0.152	6.15245	0.9	0.175	9.84753e-12	0.103001	6.97993	17.3823	2.04168e-11	0.473005	0.00128108	0.000284077	3.31228e-11	5.65255	23.0581	6.83586	5.65255	2.59537e-05	0.000475502
0.0657	8.362	0.0561	5.973	6.15245	11.4	5.425	1.16101e-11	0.1992	9.323	0.173	0.94	6.15745	0.4	0.275	9.77402e-12	0.103101	6.96179	17.3478	2.04162e-11	0.473105	0.00127487	0.000282657	3.31162e-11	5.65755	18.3868	6.37975	5.65755	1.79225e-05	0.000325691
0.0657	9.151	0.0562	0.808	6.15745	16.2	6	1.16373e-11	0.1996	8.741	0.173	1.76	6.16245	0.5	0.075	9.69496e-12	0.103201	6.94336	17.3124	2.04156e-11	0.473205	0.00126862	0.000281244	3.31096e-11	5.66255	15.9445	6.03404	5.66255	0.000459922	0.0033009
0.0658	8.946	0.0562	1.157	6.16245	14.1	5.175	1.16672e-11	0.1997	8.168	0.173	2.382	6.16745	0.3	0.05	9.60614e-12	0.103301	6.92527	17.2777	2.0415e-11	0.473305	0.00126302	0.000279846	3.3103e-11	5.66755	22.0107	6.65052	5.66755	1.76754e-05	0.000359946
0.0659	8.974	0.0562	4.531	6.16745	10.6	4.45	1.16643e-11	0.1998	8.109	0.173	2.659	6.17245	0	0.025	9.51423e-12	0.103401	6.90702	17.2424	2.04143e-11	0.473405	0.00125863	0.000278489	3.30964e-11	5.67255	21.2715	6.78366	5.67255	0.000169336	0.0022645
0.0659	9.139	0.0562	5.311	6.17245	11.9	4.7	1.16654e-11	0.1998	8.997	0.173	3.172	6.17745	0	0.05	9.42319e-12	0.103501	6.88897	17.2076	2.04137e-11	0.473505	0.001255	0.000277171	3.30897e-11	5.67755	20.2008	6.77072	5.67755	0.000121058	0.000846766
0.066	9.013	0.0562	6.412	6.17745	9.9	4.2	1.16545e-11	0.1999	9.012	0.173	3.241	6.18245	0	0	9.3309e-12	0.103601	6.87062	17.1718	2.04131e-11	0.473605	0.00125118	0.00027585	3.30831e-11	5.68255	18.6058	6.26702	5.68255	3.20106e-05	0.000697407
0.066	9.285	0.0563	4.727	6.18245	14.8	5.45	1.1661e-11	0.2	9.916	0.173	4.857	6.18745	0	0.05	9.2401e-12	0.103701	6.85222	17.1358	2.04124e-11	0.473705	0.00124726	0.00027453	3.30765e-11	5.68755	18.6301	6.08712	5.68755	0.00767966	0.00967985
0.066	9.657	0.0564	1.031	6.18745	10.5	4.45	1.16699e-11	0.2001	8.245	0.173	7.775	6.19245	0	0.05	9.15412e-12	0.103801	6.8336	17.0992	2.04118e-11	0.473805	0.00124234	0.000273179	3.30699e-11	5.69255	21.6101	7.86678	5.69255	2.45143e-05	0.000501101
0.0661	9.207	0.0564	1.126	6.19245	13.1	4.75	1.16649e-11	0.2006	9.865	0.1731	0.857	6.19745	0	0.025	9.06571e-12	0.103901	6.81516	17.0628	2.04111e-11	0.473905	0.00123911	0.000271903	3.30633e-11	5.69755	16.5403	6.14332	5.69755	0.000281105	0.00305256
0.0661	9.577	0.0564	1.743	6.19745	10.9	3.8	1.16599e-11	0.2008	8.786	0.1731	4.476	6.20245	0	0.05	8.97963e-12	0.104001	6.7971	17.0273	2.04104e-11	0.474005	0.00123612	0.000270647	3.30567e-11	5.70255	16.782	6.15047	5.70255	0.000164076	0.000747131
0.0662	8.181	0.0564	5.531	6.20245	9.4	3.65	1.1638e-11	0.2009	8.995	0.1731	5.922	6.20745	0	0.025	8.8942e-12	0.104101	6.77923	16.9921	2.04097e-11	0.474105	0.00123167	0.000269329	3.30501e-11	5.70755	17.5384	6.92674	5.70755	0.000262992	0.00126468
0.0662	8.345	0.0564	5.904	6.20745	9.4	4.1	1.16113e-11	0.2009	9.01	0.1731	7.191	6.21245	0.1	0	8.80683e-12	0.104201	6.76143	16.9569	2.04091e-11	0.474205	0.00122686	0.000268004	3.30435e-11	5.71255	16.6821	6.04874	5.71255	6.68914e-05	0.000674452
0.0662	8.788	0.0564	6.208	6.21245	12.1	5.025	1.16132e-11	0.201	8.845	0.1732	2.981	6.21745	0	0.025	8.72069e-12	0.104301	6.74377	16.922	2.04083e-11	0.474305	0.0012232	0.00026673	3.30369e-11	5.71755	19.5024	6.96732	5.71755	0.000321812	0.00176578
0.0662	9.103	0.0564	6.834	6.21745	12.4	4.975	1.16202e-11	0.2013	9.394	0.1732	4.61	6.22245	0	0	8.6349e-12	0.104401	6.7262	16.8872	2.04076e-11	0.474405	0.00122049	0.000265511	3.30303e-11	5.72255	20.0405	6.5419	5.72255	0.000159446	0.00295551
0.0662	9.335	0.0565	4.284	6.22245	13.7	5.475	1.16337e-11	0.2015	8.941	0.1732	6.444	6.22745	0	0	8.54897e-12	0.104501	6.70833	16.8515	2.04069e-11	0.474505	0.00121655	0.000264234	3.30237e-11	5.72755	17.9669	6.57393	5.72755	0.000641285	0.00401602
0.0662	9.337	0.0565	4.657	6.22745	15.2	6.175	1.16625e-11	0.2016	9.968	0.1732	7.017	6.23245	0	0	8.4639e-12	0.104601	6.69148	16.8182	2.04062e-11	0.474605	0.00121818	0.000263383	3.3017e-11	5.73255	22.2763	6.7913	5.73255	4.60912e-05	0.000331987
0.0663	8.342	0.0565	6.071	6.23245	11.2	4.35	1.16796e-11	0.2017	8.994	0.1732	7.674	6.23745	0	0	8.37967e-12	0.104701	6.6757	16.7873	2.04055e-11	0.474705	0.00121796	0.000262359	3.30104e-11	5.73755	21.4274	6.65114	5.73755	0.00127617	0.00662493
0.0663	8.57	0.0565	6.297	6.23745	12.4	5.15	1.16799e-11	0.2023	8.459	0.1733	0.442	6.24245	0	0	8.29629e-12	0.104801	6.66106	16.7591	2.04047e-11	0.474805	0.00121727	0.000261302	3.30038e-11	5.74255	16.0081	6.10676	5.74255	1.97336e-07	1.27336e-05
0.0663	9.237	0.0565	7.535	6.24245	12.2	4.15	1.16825e-11	0.2023	9.731	0.1733	2.965	6.24745	0	0	8.21373e-12	0.104901	6.64566	16.7289	2.0404e-11	0.474905	0.00121339	0.000260049	3.29972e-11	5.74755	26.9356	7.14301	5.74755	0.000256586	0.00376096
0.0663	9.338	0.0566	0.054	6.24745	10.1	3.9	1.16624e-11	0.2025	9.686	0.1733	4.841	6.25245	0	0	8.13199e-12	0.105001	6.62922	16.6962	2.04032e-11	0.475005	0.00121036	0.000258842	3.29907e-11	5.75255	27.6142	6.68585	5.75255	0.000519279	0.00505055
0.0664	8.284	0.0566	3.649	6.25245	12.9	5.425	1.16601e-11	0.2026	8.238	0.1733	5.083	6.25745	0.1	0.025	8.05117e-12	0.105101	6.61259	16.6628	2.04024e-11	0.475105	0.00120602	0.000257581	3.29841e-11	5.75755	22.4411	6.45872	5.75755	1.33184e-06	7.20648e-05
0.0664	8.685	0.0566	6.731	6.25745	12.7	4.65	1.16812e-11	0.2026	9.204	0.1733	6.332	6.26245	0	0.025	7.97523e-12	0.105201	6.59638	16.6304	2.04017e-11	0.475205	0.00120119	0.000256312	3.29775e-11	5.76255	22.3943	6.50499	5.76255	5.66299e-05	0.00106678
0.0664	8.713	0.0566	6.741	6.26245	8.9	3.7	1.16646e-11	0.2027	9.509	0.1733	7.343	6.26745	0	0.075	7.90184e-12	0.105301	6.57944	16.5961	2.04009e-11	0.475305	0.00119645	0.00025505	3.29709e-11	5.76755	20.5533	6.63315	5.76755	0.0335749	0.0780259
0.0664	9.101	0.0568	2.958	6.26745	9.4	3.55	1.1637e-11	0.2028	9.466	0.1733	7.713	6.27245	0	0	7.82539e-12	0.105401	6.5619	16.5603	2.04001e-11	0.475405	0.00119113	0.000253781	3.29643e-11	5.77255	18.461	8.00523	5.77255	0.000113611	0.000801026
0.0664	9.27	0.0568	3.704	6.27245	10.6	4.175	1.16116e-11	0.2029	9.957	0.1734	0.69	6.27745	0.1	0	7.74752e-12	0.105501	6.54505	16.526	2.03993e-11	0.475505	0.00118563	0.000252515	3.29577e-11	5.77755	15.1311	6.31858	5.77755	0.000213223	0.00160423
0.0664	9.78	0.0569	0.114	6.27745	11.8	4.55	1.16065e-11	0.203	9.591	0.1734	2.216	6.28245	0	0	7.67043e-12	0.105601	6.52869	16.4927	2.03985e-11	0.475605	0.00118024	0.000251257	3.29511e-11	5.78255	14.4285	5.81576	5.78255	2.60579e-06	0.000117145
0.0664	9.87	0.0569	1.511	6.28245	9.6	4.175	1.16004e-11	0.2034	8.975	0.1734	3.677	6.28745	0	0	7.5941e-12	0.105701	6.51222	16.4591	2.03977e-11	0.475705	0.0011749	0.000250005	3.29445e-11	5.78755	18.0061	5.91434	5.78755	0.000685644	0.00619573
0.0665	8.046	0.0569	6.724	6.28745	11.6	3.975	1.15895e-11	0.2035	8.009	0.1734	3.937	6.29245	0	0	7.51853e-12	0.105801	6.49606	16.4262	2.03968e-11	0.475805	0.00116919	0.000248755	3.29379e-11	5.79255	0	0	5.79255	0	0
0.0665	8.11	0.0569	7.992	6.29245	8.3	4.075	1.1573e-11	0.2035	9.373	0.1734	5.38	6.29745	0	0	7.44371e-12	0.105901	6.47908	16.3912	2.0396e-11	0.475905	0.00116341	0.000247512	3.29313e-11	5.79755	19.5561	8.0576	5.79755	0.00108977	0.00851785
0.0665	9.491	0.057	1.623	6.29745	13	4.225	1.15636e-11	0.2039	9.371	0.1735	0.106	6.30245	0	0	7.36963e-12	0.106001	6.46252	16.357	2.03952e-11	0.476005	0.00115775	0.000246275	3.29248e-11	5.80255	14.7652	5.92478	5.80255	2.00257e-05	0.000497533
0.0665	9.618	0.057	1.769	6.30245	8.8	3.75	1.15467e-11	0.2042	8.111	0.1735	0.423	6.30745	0	0	7.2963e-12	0.106101	6.44557	16.3219	2.03943e-11	0.476105	0.00115319	0.000245062	3.29182e-11	5.80755	19.2819	6.97793	5.80755	5.53144e-05	0.000459901
0.0665	9.841	0.057	2.235	6.30745	10.9	4.25	1.15326e-11	0.2044	8.529	0.1735	1.508	6.31245	0	0	7.22369e-12	0.106201	6.42854	16.2864	2.03935e-11	0.476205	0.0011513	0.000243979	3.29116e-11	5.81255	18.2154	6.60252	5.81255	2.25766e-05	0.000298283
0.0665	9.978	0.057	2.351	6.31245	11	4.475	1.1521e-11	0.2046	8.3	0.1735	2.695	6.31745	0	0	7.15181e-12	0.106301	6.41172	16.2513	2.03926e-11	0.476305	0.0011471	0.000242788	3.2905e-11	5.81755	15.9012	6.04847	5.81755	9.72254e-06	0.000117891
0.0666	8.457	0.057	5.228	6.31745	11.5	4.275	1.15183e-11	0.205	9.232	0.1735	3.665	6.32245	0	0	7.08064e-12	0.106401	6.39477	16.2158	2.03917e-11	0.476405	0.00114389	0.000241641	3.28984e-11	5.82255	22.9059	7.50864	5.82255	0.000599441	0.00205878
0.0666	8.909	0.057	5.532	6.32245	10.6	3.975	1.15053e-11	0.2052	8.968	0.1735	5.675	6.32745	0	0	7.01018e-12	0.106501	6.37739	16.1792	2.03909e-11	0.476505	0.0011415	0.000240542	3.28919e-11	5.82755	20.7175	6.33627	5.82755	0.0579256	0.093571
0.0666	9.284	0.057	5.586	6.32745	12	4.325	1.14956e-11	0.2052	9.017	0.1735	5.967	6.33245	0	0.025	6.94201e-12	0.106601	6.3594	16.141	2.039e-11	0.476605	0.00113925	0.000239455	3.28853e-11	5.83255	17.6356	6.24515	5.83255	0.000289196	0.0027769
0.0666	9.351	0.057	5.858	6.33245	9.1	3.3	1.14788e-11	0.2052	9.392	0.1735	6.406	6.33745	0	0	6.87383e-12	0.106701	6.34194	16.104	2.03891e-11	0.476705	0.0011367	0.000238357	3.28787e-11	5.83755	16.9315	6.12532	5.83755	4.94823e-06	0.00019717
0.0667	8.002	0.057	6.281	6.33745	7.8	3.225	1.14422e-11	0.2053	8.636	0.1735	6.9	6.34245	0	0	6.80542e-12	0.106801	6.32407	16.0659	2.03882e-11	0.476805	0.00113577	0.000237367	3.28721e-11	5.84255	21.3566	6.23174	5.84255	2.24736	1.57092
0.0668	8.218	0.0571	1.8	6.34245	10	4.025	1.14168e-11	0.2053	9.346	0.1735	7.363	6.34745	0	0	6.7377e-12	0.106901	6.30554	16.0261	2.03872e-11	0.476905	0.00113168	0.000236209	3.28656e-11	5.84755	20.8533	6.61877	5.84755	2.08949e-06	9.89463e-05
0.0668	8.293	0.0571	2.309	6.34745	12.8	5.325	1.14211e-11	0.2055	8.862	0.1736	1.022	6.35245	0	0	6.67065e-12	0.107001	6.28798	15.9885	2.03863e-11	0.477005	0.00112702	0.000235041	3.2859e-11	5.85255	20.6743	6.55767	5.85255	0.000513597	0.00347811
0.0668	8.526	0.0571	2.458	6.35245	16	6.3	1.14465e-11	0.2057	8.445	0.1736	6.553	6.35745	0	0	6.60427e-12	0.107101	6.27098	15.9522	2.03854e-11	0.477105	0.00112342	0.000233912	3.28524e-11	5.85755	20.0016	6.49876	5.85755	0.000279559	0.00362361
0.0668	9.941	0.0571	4.651	6.35745	13.4	5.35	1.1483e-11	0.2059	9.487	0.1737	1.335	6.36245	0	0.025	6.5396e-12	0.107201	6.25406	15.9159	2.03844e-11	0.477205	0.00111926	0.000232768	3.28458e-11	5.86255	18.9108	6.51182	5.86255	0.000252983	0.00313178
0.0669	8.044	0.0571	4.965	6.36245	15.8	6.475	1.15129e-11	0.206	8.67	0.1737	1.883	6.36745	0	0	6.47596e-12	0.107301	6.23675	15.8787	2.03835e-11	0.477305	0.00111511	0.000231629	3.28393e-11	5.86755	19.054	6.66811	5.86755	5.73693e-05	0.00111468
0.0669	9.092	0.0571	5.469	6.36745	17.5	6.575	1.15633e-11	0.206	9.47	0.1738	1.066	6.37245	0	0.025	6.41376e-12	0.107401	6.21992	15.8425	2.03825e-11	0.477405	0.00111049	0.000230482	3.28327e-11	5.87255	15.2921	5.57533	5.87255	0.00189794	0.00930568
0.0669	9.347	0.0571	6.729	6.37245	10.3	4.3	1.1588e-11	0.2062	8.672	0.1738	2.48	6.37745	0.1	0	6.35018e-12	0.107501	6.20366	15.8076	2.03816e-11	0.477505	0.00110528	0.000229332	3.28262e-11	5.87755	17.0834	6.2319	5.87755	3.50456e-06	0.000107132
0.0669	9.82	0.0571	7.166	6.37745	10.5	4.675	1.15733e-11	0.2062	9.165	0.1738	4.006	6.38245	0	0.025	6.28898e-12	0.107601	6.18734	15.7724	2.03806e-11	0.477605	0.00109999	0.000228186	3.28196e-11	5.88255	16.0209	6.06911	5.88255	0.000358666	0.00420532
0.067	8.091	0.0572	1.325	6.38245	13	5.4	1.15839e-11	0.2064	8.986	0.1738	5.201	6.38745	0	0.025	6.22879e-12	0.107701	6.17133	15.7379	2.03796e-11	0.477705	0.00109469	0.000227046	3.2813e-11	5.88755	17.267	6.21979	5.88755	0.000329696	0.0014319
0.067	8.298	0.0572	2.463	6.38745	14.6	5.5	1.16123e-11	0.2065	8.8	0.1738	5.618	6.39245	0	0	6.1674e-12	0.107801	6.15518	15.703	2.03786e-11	0.477805	0.00108928	0.000225911	3.28065e-11	5.89255	16.7528	5.95339	5.89255	1.34854e-05	0.000319753
0.067	8.5	0.0572	2.471	6.39245	11.5	5.05	1.1627e-11	0.2066	9.93	0.1739	3.387	6.39745	0	0	6.10603e-12	0.107901	6.14053	15.6715	2.03776e-11	0.477905	0.0010839	0.000224781	3.27999e-11	5.89755	19.4049	6.43761	5.89755	0.000100249	0.000488203
0.067	8.541	0.0572	3.664	6.39745	13.5	4.925	1.1631e-11	0.2067	8.342	0.1739	4.096	6.40245	0	0	6.04527e-12	0.108001	6.1263	15.6409	2.03766e-11	0.478005	0.0010786	0.000223658	3.27933e-11	5.90255	17.546	6.54477	5.90255	0.000143383	0.00210298
0.067	8.714	0.0572	5.217	6.40245	13.5	5.175	1.16482e-11	0.2067	8.691	0.1739	5.138	6.40745	0	0	5.98511e-12	0.108101	6.11262	15.6115	2.03756e-11	0.478105	0.00107331	0.00022254	3.27868e-11	5.90755	22.175	6.64399	5.90755	0.000582297	0.00525333
0.067	9.031	0.0572	7.865	6.40745	11.6	5.8	1.16598e-11	0.207	9.717	0.1739	7.051	6.41245	0	0.025	5.92645e-12	0.108201	6.10028	15.5851	2.03746e-11	0.478205	0.00106801	0.000221427	3.27802e-11	5.91255	22.6428	6.912	5.91255	0.00135383	0.0112387
0.067	9.073	0.0573	1.197	6.41245	20	7.65	1.17227e-11	0.2074	9.425	0.174	2.482	6.41745	0	0	5.86906e-12	0.108301	6.08657	15.5555	2.03736e-11	0.478305	0.00106275	0.00022032	3.27737e-11	5.91755	16.799	6.08544	5.91755	0.000195356	0.00343858
0.067	9.403	0.0573	2.073	6.41745	11.8	4.875	1.17555e-11	0.2074	9.44	0.174	5.845	6.42245	0	0.05	5.81255e-12	0.108401	6.07332	15.5269	2.03725e-11	0.478405	0.00105752	0.000219218	3.27671e-11	5.92255	24.8675	6.52436	5.92255	4.37784e-05	0.000811186
0.067	9.595	0.0573	7.63	6.42245	13.1	5.05	1.17601e-11	0.2075	9.615	0.174	7.837	6.42745	0.1	0.075	5.76084e-12	0.108501	6.05989	15.4978	2.03715e-11	0.478505	0.00105224	0.000218122	3.27606e-11	5.92755	27.2124	6.82001	5.92755	2.26993e-05	0.00071049
0.067	9.631	0.0573	7.936	6.42745	13.8	5.65	1.17728e-11	0.2076	8.776	0.1741	2.707	6.43245	0	0	5.70793e-12	0.108601	6.04581	15.4671	2.03705e-11	0.478605	0.00104698	0.000217032	3.2754e-11	5.93255	24.7502	6.68558	5.93255	11.5156	7.02745
0.0671	8.183	0.0575	0.232	6.43245	13.8	5.525	1.18015e-11	0.2076	8.867	0.1741	5.2	6.43745	0	0	5.65113e-12	0.108701	6.03114	15.435	2.03694e-11	0.478705	0.00104175	0.000215947	3.27475e-11	5.93755	23.6656	7.42667	5.93755	6.19221	3.00684
0.0671	8.243	0.0575	1.703	6.43745	13	5.025	1.18143e-11	0.2077	9.785	0.1741	5.661	6.44245	0	0	5.59489e-12	0.108801	6.01673	15.4034	2.03683e-11	0.478805	0.00103654	0.000214867	3.27409e-11	5.94255	20.9884	7.09558	5.94255	0.0539217	0.112861
0.0671	8.981	0.0575	5.707	6.44245	8.4	2.775	1.17963e-11	0.2078	8.002	0.1741	6.655	6.44745	0	0.025	5.54022e-12	0.108901	6.00109	15.3689	2.03673e-11	0.478905	0.00103136	0.000213792	3.27344e-11	5.94755	13.7168	5.49239	5.94755	1.88506e-05	0.000778628
0.0671	9.217	0.0576	0.237	6.44745	9.2	3.575	1.17529e-11	0.2078	8.156	0.1741	6.827	6.45245	0	0.025	5.48672e-12	0.109001	5.98523	15.3337	2.03662e-11	0.479005	0.0010262	0.000212724	3.27278e-11	5.95255	14.2505	5.55463	5.95255	0.000215399	0.00272089
0.0671	9.263	0.0576	0.449	6.45245	11.7	3.8	1.17335e-11	0.2081	8.039	0.1741	7.398	6.45745	0	0	5.43446e-12	0.109101	5.97023	15.3005	2.03651e-11	0.479105	0.00102107	0.00021166	3.27213e-11	5.95755	15.6495	6.60592	5.95755	9.95629	6.27862
0.0671	9.481	0.0576	1.329	6.45745	6.6	3.15	1.17002e-11	0.2081	8.071	0.1742	0.054	6.46245	0	0.025	5.38277e-12	0.109201	5.95544	15.2677	2.0364e-11	0.479205	0.00101596	0.000210602	3.27148e-11	5.96255	18.9486	6.64874	5.96255	0.00100658	0.00668516
0.0672	8.492	0.0576	2.92	6.46245	8.8	3.225	1.16636e-11	0.2082	9.35	0.1742	3.258	6.46745	0	0.025	5.33011e-12	0.109301	5.94103	15.2357	2.03629e-11	0.479305	0.00101088	0.000209549	3.27082e-11	5.96755	17.0965	6.50837	5.96755	0.000161224	0.00153986
0.0672	9.608	0.0577	3.679	6.46745	11.4	4.2	1.16382e-11	0.2086	9.423	0.1742	5.207	6.47245	0	0.05	5.28005e-12	0.109401	5.92599	15.2023	2.03618e-11	0.479405	0.00100583	0.000208501	3.27017e-11	5.97255	17.6777	6.66273	5.97255	7.92034e-05	0.00116764
0.0672	9.735	0.0577	3.696	6.47245	12.1	4.825	1.16357e-11	0.2086	9.595	0.1743	5.415	6.47745	0	0	5.23119e-12	0.109501	5.91111	15.169	2.03607e-11	0.479505	0.0010008	0.000207458	3.26951e-11	5.97755	16.2005	6.25847	5.97755	3.32634e-05	0.000545532
0.0673	9.496	0.0577	4.262	6.47745	9.5	3.975	1.16291e-11	0.2087	8.837	0.1743	5.844	6.48245	0	0	5.17913e-12	0.109601	5.8973	15.1382	2.03596e-11	0.479605	0.000995795	0.000206421	3.26886e-11	5.98255	19.3625	7.19489	5.98255	9.51456e-06	0.000263296
0.0675	8.085	0.0577	4.427	6.48245	9.5	3.525	1.16037e-11	0.2089	9.532	0.1743	6.385	6.48745	0	0	5.12759e-12	0.109701	5.88321	15.1067	2.03585e-11	0.479705	0.000990816	0.000205389	3.26821e-11	5.98755	17.6265	7.33671	5.98755	2.53948e-05	0.000658621
0.0675	8.265	0.0577	5.347	6.48745	10.1	3.9	1.15848e-11	0.209	8.65	0.1743	7.641	6.49245	0	0	5.07657e-12	0.109801	5.86933	15.0756	2.03574e-11	0.479805	0.000985862	0.000204362	3.26755e-11	5.99255	21.3965	6.99683	5.99255	0.00429627	0.0160392
0.0675	9.309	0.0578	1.233	6.49245	12.6	5.15	1.15775e-11	0.209	9.618	0.1744	2.968	6.49745	0	0	5.02605e-12	0.109901	5.85657	15.047	2.03562e-11	0.479905	0.000980933	0.00020334	3.2669e-11	5.99755	23.0403	6.80761	5.99755	9.72903e-05	0.00194376
0.0675	9.969	0.0578	2.819	6.49745	12.3	5.025	1.1588e-11	0.2091	8.804	0.1744	3.502	6.50245	0	0	4.97603e-12	0.110001	5.84482	15.0206	2.03551e-11	0.480005	0.000976028	0.000202324	3.26625e-11	6.00255	18.8475	6.59709	6.00255	1.39586e-05	0.000255059
0.0676	9.383	0.0578	2.891	6.50245	14.2	5.45	1.16071e-11	0.2091	9.708	0.1744	4.071	6.50745	0	0	4.92652e-12	0.110101	5.8333	14.9947	2.03539e-11	0.480105	0.000971148	0.000201312	3.26559e-11	6.00755	16.0935	6.15438	6.00755	0.000965006	0.00610549
0.0676	9.709	0.0578	3.092	6.50745	12.4	4.7	1.16215e-11	0.2093	8.967	0.1744	4.396	6.51245	0	0.025	4.87749e-12	0.110201	5.82177	14.9686	2.03528e-11	0.480205	0.000966292	0.000200305	3.26494e-11	6.01255	22.0197	6.67458	6.01255	1.37656e-05	0.000280334
0.0677	8.932	0.0578	5.581	6.51245	12.9	5.475	1.16236e-11	0.2095	9.504	0.1744	5.269	6.51745	0	0	4.83144e-12	0.110301	5.81058	14.9433	2.03516e-11	0.480305	0.000961461	0.000199304	3.26429e-11	6.01755	21.5096	6.85866	6.01755	0.000131894	0.00176861
0.0677	9.116	0.0579	0.383	6.51745	14.2	5.325	1.16485e-11	0.2098	8.957	0.1745	1.82	6.52245	0	0	4.78336e-12	0.110401	5.79954	14.9183	2.03505e-11	0.480405	0.000956653	0.000198307	3.26364e-11	6.02255	19.9655	6.65988	6.02255	9.47646e-05	0.000702575
0.0678	8.442	0.0579	1.839	6.52245	9.4	3.75	1.16441e-11	0.2101	8.437	0.1745	3.615	6.52745	0	0.025	4.73766e-12	0.110501	5.78877	14.8938	2.03493e-11	0.480505	0.00095187	0.000197316	3.26298e-11	6.02755	18.6943	6.36165	6.02755	2.49302e-05	0.000543781
0.0679	8.042	0.0579	2.768	6.52745	10.1	4.4	1.16295e-11	0.2101	8.537	0.1745	3.761	6.53245	0	0.025	4.69181e-12	0.110601	5.77745	14.868	2.03481e-11	0.480605	0.000947111	0.000196329	3.26233e-11	6.03255	18.4605	6.13031	6.03255	0.00598093	0.00754057
0.0679	8.096	0.0579	3.16	6.53245	17.1	7.025	1.16548e-11	0.2103	8.295	0.1745	4.201	6.53745	0	0.025	4.64691e-12	0.110701	5.76579	14.8415	2.03469e-11	0.480705	0.000942375	0.000195348	3.26168e-11	6.03755	21.556	7.59109	6.03755	1.90925e-05	0.000391347
0.0679	9.649	0.0579	3.897	6.53745	14.2	5.775	1.17054e-11	0.2104	8.539	0.1745	4.762	6.54245	0	0	4.6031e-12	0.110801	5.75484	14.8164	2.03457e-11	0.480805	0.000937663	0.000194371	3.26103e-11	6.04255	17.2627	6.50599	6.04255	0.000218925	0.00237798
0.0679	9.954	0.0579	7.811	6.54245	13.2	5.475	1.17196e-11	0.2104	9.082	0.1745	4.91	6.54745	0	0	4.55735e-12	0.110901	5.74391	14.7913	2.03445e-11	0.480905	0.000932975	0.000193399	3.26037e-11	6.04755	16.331	6.00858	6.04755	0.000129192	0.000692147
0.068	8.029	0.0579	7.873	6.54745	16.8	6.575	1.17579e-11	0.2107	9.48	0.1745	5.303	6.55245	0	0	4.51199e-12	0.111001	5.73139	14.7627	2.03433e-11	0.481005	0.00092831	0.000192432	3.25972e-11	6.05255	17.5158	6.82018	6.05255	0.006905	0.0235903
0.068	8.372	0.058	0.263	6.55245	11.6	4.775	1.17778e-11	0.2107	9.737	0.1745	5.413	6.55745	0.1	0	4.4671e-12	0.111101	5.7201	14.7367	2.03421e-11	0.481105	0.000923668	0.00019147	3.25907e-11	6.05755	16.2226	5.92194	6.05755	6.28963e-05	0.000824931
0.068	8.577	0.058	0.415	6.55745	12.3	4.55	1.1779e-11	0.2108	8.166	0.1745	5.549	6.56245	0	0.025	4.42444e-12	0.111201	5.70783	14.7085	2.03409e-11	0.481205	0.00091905	0.000190512	3.25842e-11	6.06255	19.6567	6.95061	6.06255	0.000251275	0.0014367
0.068	8.776	0.058	0.699	6.56245	12.4	5.375	1.17827e-11	0.2108	9.176	0.1745	6.435	6.56745	0	0	4.3811e-12	0.111301	5.69498	14.679	2.03397e-11	0.481305	0.000914455	0.00018956	3.25777e-11	6.06755	20.9293	6.9124	6.06755	0.000133511	0.00242845
0.068	9.303	0.058	1.665	6.56745	15	5.45	1.18039e-11	0.2108	9.554	0.1746	0.686	6.57245	0	0.05	4.33865e-12	0.111401	5.68213	14.6494	2.03385e-11	0.481405	0.000909883	0.000188612	3.25712e-11	6.07255	19.308	7.10626	6.07255	0.000507869	0.00333146
0.068	9.334	0.058	7.399	6.57245	10.6	4.525	1.18103e-11	0.2109	8.368	0.1746	1.093	6.57745	0	0	4.29931e-12	0.111501	5.66885	14.6187	2.03373e-11	0.481505	0.000905333	0.000187669	3.25646e-11	6.07755	22.231	6.76664	6.07755	3.58965e-05	0.000259433
0.068	9.616	0.0581	1.074	6.57745	14.5	5.6	1.18156e-11	0.2109	9.951	0.1746	3.134	6.58245	0.1	0	4.25652e-12	0.111601	5.65684	14.5909	2.0336e-11	0.481605	0.000900807	0.000186731	3.25581e-11	6.08255	21.269	6.61891	6.08255	0.000997701	0.00537822
0.068	9.766	0.0581	1.379	6.58245	12.9	5.5	1.18358e-11	0.2113	8.817	0.1746	3.694	6.58745	0	0	4.21417e-12	0.111701	5.64487	14.5631	2.03348e-11	0.481705	0.000896303	0.000185797	3.25516e-11	6.08755	15.7711	6.05473	6.08755	1.53689e-07	9.96225e-06
0.0681	8.253	0.0581	2.538	6.58745	11.1	4.225	1.184e-11	0.2113	9.54	0.1746	7.059	6.59245	0	0.025	4.17452e-12	0.111801	5.63264	14.5346	2.03336e-11	0.481805	0.000891821	0.000184868	3.25451e-11	6.09255	27.4823	7.20723	6.09255	0.000249454	0.00408274
0.0681	8.376	0.0581	2.743	6.59245	11	4.85	1.18325e-11	0.2115	8.179	0.1746	7.619	6.59745	0	0.025	4.13547e-12	0.111901	5.62002	14.5053	2.03323e-11	0.481905	0.000887362	0.000183944	3.25386e-11	6.09755	28.0181	6.80078	6.09755	0.000429008	0.00430655
0.0681	9.37	0.0581	3.701	6.59745	15.1	6.475	1.18557e-11	0.2116	9.245	0.1747	0.172	6.60245	0.1	0	4.09451e-12	0.112001	5.60688	14.4747	2.03311e-11	0.482005	0.000882925	0.000183024	3.25321e-11	6.10255	22.2869	6.47449	6.10255	2.98066e-06	0.000159038
0.0681	9.644	0.0582	1.323	6.60245	16.3	6.725	1.18975e-11	0.2116	9.67	0.1747	2.282	6.60745	0	0.025	4.05481e-12	0.112101	5.59354	14.4436	2.03298e-11	0.482105	0.000878511	0.000182109	3.25256e-11	6.10755	22.1362	6.47003	6.10755	4.41035e-05	0.000830858
0.0681	9.999	0.0582	1.95	6.60745	16.4	6.325	1.19498e-11	0.2119	8.169	0.1747	4.003	6.61245	0	0	4.0159e-12	0.112201	5.57983	14.4116	2.03285e-11	0.482205	0.000874118	0.000181198	3.25191e-11	6.11255	20.7933	6.72824	6.11255	0.0261482	0.0607699
0.0682	8.089	0.0582	3.335	6.61245	12.3	4.65	1.19678e-11	0.2121	8.11	0.1747	4.115	6.61745	0.1	0	3.97594e-12	0.112301	5.56605	14.3794	2.03272e-11	0.482305	0.000869748	0.000180292	3.25126e-11	6.11755	18.5782	7.73738	6.11755	8.85165e-05	0.00063843
0.0682	9.329	0.0582	4.946	6.61745	15.2	6.25	1.19783e-11	0.2124	8.754	0.1747	6.253	6.62245	0	0	3.93638e-12	0.112401	5.55271	14.3482	2.0326e-11	0.482405	0.000865399	0.000179391	3.25061e-11	6.12255	15.6857	6.53228	6.12255	0.000166134	0.00127071
0.0683	8.924	0.0582	5.704	6.62245	12.9	5.25	1.20057e-11	0.2124	8.983	0.1747	7.032	6.62745	0	0	3.8972e-12	0.112501	5.53969	14.3176	2.03247e-11	0.482505	0.000861073	0.000178494	3.24996e-11	6.12755	13.9608	5.64269	6.12755	2.02939e-06	9.1233e-05
0.0683	9.224	0.0582	6.771	6.62745	12.4	5.125	1.20147e-11	0.2125	9.282	0.1748	0.739	6.63245	0.1	0.025	3.85937e-12	0.112601	5.52682	14.2873	2.03234e-11	0.482605	0.000856775	0.000177601	3.24931e-11	6.13255	18.8125	6.39096	6.13255	0.000901133	0.00860882
0.0683	9.812	0.0583	0.111	6.63245	11.4	4.1	1.20129e-11	0.213	8.351	0.1748	1.601	6.63745	0	0.025	3.8245e-12	0.112701	5.51364	14.2563	2.03221e-11	0.482705	0.000852548	0.000176713	3.24866e-11	6.13755	0	0	6.13755	0	0
0.0684	8.387	0.0583	0.224	6.63745	9.4	3.95	1.19895e-11	0.213	8.574	0.1748	4.83	6.64245	0	0.025	3.78823e-12	0.112801	5.50134	14.2272	2.03208e-11	0.482805	0.000848462	0.00017583	3.24801e-11	6.14255	18.8116	7.45909	6.14255	0.00100759	0.00896104
0.0684	9.22	0.0583	4.854	6.64245	14.9	5.725	1.1992e-11	0.213	9.122	0.1748	5.004	6.64745	0	0	3.75173e-12	0.112901	5.48962	14.1993	2.03195e-11	0.482905	0.000844336	0.000174952	3.24736e-11	6.14755	15.1219	6.1258	6.14755	1.5596e-05	0.000387608
0.0684	9.719	0.0583	6.069	6.64745	11.5	4.7	1.20045e-11	0.2131	8.524	0.1748	5.546	6.65245	0	0	3.71439e-12	0.113001	5.47822	14.1721	2.03181e-11	0.483005	0.000840165	0.000174077	3.24671e-11	6.15255	18.7984	6.71089	6.15255	5.77939e-05	0.000830602
0.0685	8.047	0.0584	0.097	6.65245	13.3	5.525	1.20112e-11	0.2131	8.802	0.1749	0.176	6.65745	0	0	3.67743e-12	0.113101	5.46669	14.1445	2.03168e-11	0.483105	0.000836072	0.000173207	3.24606e-11	6.15755	17.2733	6.20674	6.15755	1.75828e-05	0.000232947
0.0685	8.897	0.0584	3.436	6.65745	12.9	4.825	1.20236e-11	0.2132	8.258	0.1749	3.377	6.66245	0	0	3.64083e-12	0.113201	5.45573	14.1182	2.03155e-11	0.483205	0.000832075	0.000172341	3.24541e-11	6.16255	16.021	6.15292	6.16255	7.57193e-06	9.18541e-05
0.0685	9.436	0.0584	4.694	6.66245	10.2	4.225	1.20123e-11	0.2133	8.21	0.1749	4.129	6.66745	0	0.025	3.6054e-12	0.113301	5.44488	14.0921	2.03141e-11	0.483305	0.0008281	0.00017148	3.24476e-11	6.16755	22.2184	7.10538	6.16755	0.000738596	0.00439179
0.0685	9.853	0.0585	0.477	6.66745	13.2	5.35	1.20085e-11	0.2134	9.026	0.1749	5.215	6.67245	0	0.025	3.57161e-12	0.113401	5.43363	14.065	2.03128e-11	0.483405	0.000824061	0.000170623	3.24412e-11	6.17255	20.1596	6.21054	6.17255	0.0451339	0.0734011
0.0686	8.142	0.0585	1.687	6.67245	12.8	4.5	1.20163e-11	0.2134	9.431	0.1749	6.254	6.67745	0	0	3.53816e-12	0.113501	5.42328	14.0399	2.03115e-11	0.483505	0.000819953	0.00016977	3.24347e-11	6.17755	18.0652	6.47078	6.17755	0.00222567	0.0119579
0.0686	9.704	0.0585	2.568	6.67745	12.6	5.75	1.20177e-11	0.2135	8.316	0.1749	7.04	6.68245	0.1	0.025	3.50514e-12	0.113601	5.41272	14.0143	2.03101e-11	0.483605	0.000815919	0.000168921	3.24282e-11	6.18255	16.5915	6.04858	6.18255	3.85549e-06	0.000155986
0.0687	8.075	0.0585	2.854	6.68245	15.6	6.05	1.20492e-11	0.2135	9.912	0.175	2.403	6.68745	0	0	3.47056e-12	0.113701	5.40064	13.9853	2.03088e-11	0.483705	0.000811862	0.000168076	3.24217e-11	6.18755	21.8058	6.49747	6.18755	3.18807	2.18103
0.0687	8.214	0.0585	7.991	6.68745	12	4.6	1.20663e-11	0.2137	9.239	0.175	2.667	6.69245	0	0	3.43602e-12	0.113801	5.38857	13.9563	2.03074e-11	0.483805	0.000807833	0.000167236	3.24152e-11	6.19255	21.2002	6.76154	6.19255	1.66789e-06	8.31141e-05
0.0687	8.216	0.0586	0.252	6.69245	12	4.325	1.20564e-11	0.2137	9.839	0.175	2.752	6.69745	0	0.025	3.40377e-12	0.113901	5.37675	13.9278	2.0306e-11	0.483905	0.000803818	0.0001664	3.24087e-11	6.19755	21.3362	6.82901	6.19755	0.000453788	0.00359263
0.0687	8.587	0.0586	3.115	6.69745	9.9	3.75	1.20386e-11	0.214	9.485	0.175	3.453	6.70245	0	0.025	3.37239e-12	0.114001	5.3655	13.9005	2.03047e-11	0.484005	0.000799815	0.000165568	3.24023e-11	6.20255	18.6637	6.03378	6.20255	0.000217863	0.0028542
0.0687	9.676	0.0586	5.761	6.70245	11.4	4.55	1.20177e-11	0.2141	8.069	0.175	5.569	6.70745	0.1	0	3.33937e-12	0.114101	5.35486	13.8745	2.03033e-11	0.484105	0.000795821	0.00016474	3.23958e-11	6.20755	19.0323	6.57175	6.20755	0.000197033	0.00244521
0.0688	8.952	0.0587	6.002	6.70745	10.6	4.375	1.20107e-11	0.2143	8.205	0.175	5.871	6.71245	0	0.025	3.30639e-12	0.114201	5.34426	13.8485	2.03019e-11	0.484205	0.000791843	0.000163916	3.23893e-11	6.21255	18.7116	6.5231	6.21255	4.46807e-05	0.000870543
0.0688	9.372	0.0587	6.098	6.71245	12.3	5.175	1.20079e-11	0.2143	8.395	0.175	6.701	6.71745	0	0.05	3.27976e-12	0.114301	5.33362	13.8225	2.03005e-11	0.484305	0.000787886	0.000163097	3.23828e-11	6.21755	14.1548	5.20169	6.21755	0.00147812	0.00724734
0.0688	9.427	0.0588	2.247	6.71745	14.6	5	1.20202e-11	0.2145	8.049	0.1751	0.213	6.72245	0	0	3.24807e-12	0.114401	5.32293	13.7963	2.02991e-11	0.484405	0.000783948	0.000162281	3.23763e-11	6.22255	15.9735	5.80863	6.22255	2.85229e-06	0.000103016
0.0688	9.722	0.0588	4.234	6.72245	11.3	5	1.20231e-11	0.2145	9.25	0.1751	0.218	6.72745	0	0.025	3.21635e-12	0.114501	5.31276	13.7712	2.02977e-11	0.484505	0.00078013	0.00016147	3.23699e-11	6.22755	15.1965	5.7548	6.22755	0.000279355	0.00327691
0.069	8.146	0.0588	4.782	6.72745	15.6	6.725	1.20397e-11	0.2146	9.078	0.1751	4.011	6.73245	0	0.075	3.19036e-12	0.114601	5.30319	13.7473	2.02963e-11	0.484605	0.00077634	0.000160663	3.23634e-11	6.23255	16.2913	5.86761	6.23255	0.000256768	0.00111517
0.069	8.185	0.0589	0.25	6.73245	17.1	6.575	1.2094e-11	0.2147	8.304	0.1751	6.274	6.73745	0	0	3.16194e-12	0.114701	5.29388	13.724	2.02949e-11	0.484705	0.000772963	0.000159863	3.23569e-11	6.23755	16.8453	6.08973	6.23755	1.05025e-05	0.00024921
0.069	8.574	0.0589	1.167	6.73745	11.9	4.2	1.21146e-11	0.2147	8.712	0.1752	0.006	6.74245	0.1	0.025	3.13212e-12	0.114801	5.285	13.7016	2.02935e-11	0.484805	0.000769487	0.000159066	3.23505e-11	6.24255	18.9937	6.32321	6.24255	7.80797e-05	0.000386668
0.069	8.738	0.0589	4.514	6.74245	8.8	4.3	1.20939e-11	0.2149	8.527	0.1752	4.163	6.74745	0.1	0.025	3.10409e-12	0.114901	5.27617	13.6792	2.02921e-11	0.484905	0.000766501	0.00015828	3.2344e-11	6.24755	17.7631	6.61445	6.24755	0.0148048	0.0369199
0.0691	8.992	0.0589	4.936	6.74745	14.3	4.725	1.2082e-11	0.2149	8.939	0.1752	4.56	6.75245	0.1	0.05	3.07589e-12	0.115001	5.26692	13.6559	2.02907e-11	0.485005	0.000766148	0.000157602	3.23375e-11	6.25255	21.1506	6.31985	6.25255	0.000453595	0.00410369
0.0691	8.999	0.0589	6.248	6.75245	9.8	4.125	1.20729e-11	0.2151	9.98	0.1753	0.562	6.75745	0	0.05	3.04881e-12	0.115101	5.2564	13.6299	2.02892e-11	0.485105	0.000766418	0.000156965	3.23311e-11	6.25755	21.2654	6.40777	6.25755	0.00215614	0.0172125
0.0691	9.034	0.0589	6.434	6.75745	9.8	4.1	1.20556e-11	0.2153	9.128	0.1753	3.335	6.76245	0	0.075	3.02654e-12	0.115201	5.24676	13.6057	2.02878e-11	0.485205	0.000766349	0.000156311	3.23246e-11	6.26255	16.2783	5.93063	6.26255	0.000159601	0.00289072
0.0692	8.74	0.0589	7.034	6.76245	11.3	4	1.20356e-11	0.2153	9.576	0.1753	3.385	6.76745	0	0	2.99974e-12	0.115301	5.23759	13.5825	2.02864e-11	0.485305	0.000774529	0.000156486	3.23181e-11	6.26755	23.8922	6.27536	6.26755	3.40947e-05	0.000631942
0.0692	9.458	0.059	0.122	6.76745	10.7	4.35	1.20204e-11	0.2153	9.606	0.1753	4.453	6.77245	0	0.05	2.97189e-12	0.115401	5.22763	13.5576	2.02849e-11	0.485405	0.000787486	0.000157393	3.23117e-11	6.27255	27.4592	6.86368	6.27255	3.26835e-05	0.00099866
0.0692	9.497	0.059	0.554	6.77245	13.3	4.65	1.20162e-11	0.2155	9.113	0.1753	5.53	6.77745	0	0.025	2.94659e-12	0.115501	5.21784	13.533	2.02835e-11	0.485505	0.000793942	0.000157354	3.23052e-11	6.27755	24.7464	6.70058	6.27755	13.5665	7.63496
0.0692	9.73	0.059	7.114	6.77745	9.2	4.4	1.20066e-11	0.2158	8.591	0.1753	7.016	6.78245	0	0	2.91846e-12	0.115601	5.20842	13.5092	2.0282e-11	0.485605	0.000808828	0.00015861	3.22987e-11	6.28255	24.3443	7.49829	6.28255	6.05549	3.0068
0.0693	8.978	0.059	7.635	6.78245	11.7	4.375	1.19985e-11	0.2158	9.416	0.1753	7.061	6.78745	0	0.025	2.89037e-12	0.115701	5.19966	13.4867	2.02806e-11	0.485705	0.000816886	0.000158785	3.22923e-11	6.28755	21.0303	7.02365	6.28755	0.0831941	0.164969
0.0693	9.488	0.0591	0.187	6.78745	12.4	4.95	1.19941e-11	0.2159	9.345	0.1754	1.948	6.79245	0	0	2.86314e-12	0.115801	5.19079	13.464	2.02791e-11	0.485805	0.000821537	0.000158546	3.22858e-11	6.29255	13.4632	5.45922	6.29255	1.51539e-05	0.000639029
0.0694	8	0.0591	0.435	6.79245	13.9	5	1.19981e-11	0.2161	9.696	0.1754	6.887	6.79745	0	0	2.83465e-12	0.115901	5.18174	13.4409	2.02777e-11	0.485905	0.000824819	0.00015817	3.22794e-11	6.29755	14.3314	5.68901	6.29755	0.000167753	0.00211911
0.0694	8.367	0.0591	0.907	6.79745	9.3	3.875	1.19877e-11	0.2162	9.076	0.1754	7.245	6.80245	0	0	2.80645e-12	0.116001	5.17306	13.4186	2.02762e-11	0.486005	0.000827318	0.000157724	3.22729e-11	6.30255	15.6974	6.54917	6.30255	11.4089	6.7369
0.0694	9.522	0.0591	1.194	6.80245	11.1	3.75	1.1966e-11	0.2167	9.277	0.1755	0.445	6.80745	0	0.025	2.78051e-12	0.116101	5.16476	13.397	2.02747e-11	0.486105	0.000825548	0.000156993	3.22665e-11	6.30755	19.8554	6.98677	6.30755	0.00112593	0.0080762
0.0694	9.724	0.0591	1.326	6.80745	12.4	4.7	1.19479e-11	0.2167	9.492	0.1755	0.874	6.81245	0	0	2.75334e-12	0.116201	5.15631	13.3751	2.02733e-11	0.486205	0.000827469	0.000156503	3.226e-11	6.31255	16.3309	6.16725	6.31255	0.000181531	0.00217796
0.0695	8.184	0.0591	5.565	6.81245	11.4	4.525	1.19478e-11	0.2168	9.386	0.1755	1.054	6.81745	0.2	0.075	2.72973e-12	0.116301	5.14791	13.3533	2.02718e-11	0.486305	0.000825098	0.000155755	3.22536e-11	6.31755	17.7427	6.65669	6.31755	6.16852e-05	0.000910437
0.0695	9.072	0.0591	7.156	6.81745	12.4	5.725	1.19528e-11	0.217	8.046	0.1755	3.122	6.82245	0	0.05	2.71042e-12	0.116401	5.13964	13.3317	2.02703e-11	0.486405	0.000826288	0.000155211	3.22471e-11	6.32255	17.0135	6.63119	6.32255	2.59087e-05	0.000427728
0.0695	9.183	0.0592	1.213	6.82245	14	4.8	1.19686e-11	0.217	8.643	0.1755	3.579	6.82745	0	0.025	2.68608e-12	0.116501	5.13256	13.3126	2.02688e-11	0.486505	0.00083881	0.000156089	3.22407e-11	6.32755	19.8335	7.24789	6.32755	7.40995e-06	0.000205055
0.0695	9.248	0.0592	1.607	6.82745	9	4.275	1.19578e-11	0.217	9.182	0.1755	3.632	6.83245	0	0.075	2.66354e-12	0.116601	5.12539	13.2933	2.02673e-11	0.486605	0.000866265	0.000160125	3.22342e-11	6.33255	19.3392	7.8571	6.33255	1.97847e-05	0.000517365
0.0695	9.648	0.0592	3.803	6.83245	16.6	6.5	1.19707e-11	0.217	9.56	0.1755	5.135	6.83745	0	0.05	2.64415e-12	0.116701	5.11801	13.2735	2.02658e-11	0.486705	0.000879169	0.000161075	3.22278e-11	6.33755	22.2957	7.25548	6.33755	0.00334666	0.0125499
0.0696	9.094	0.0592	5.547	6.83745	13	5.075	1.20003e-11	0.217	9.959	0.1755	5.62	6.84245	0	0.05	2.62087e-12	0.116801	5.11126	13.2551	2.02643e-11	0.486805	0.000904669	0.000164651	3.22213e-11	6.34255	22.9332	6.76436	6.34255	7.95109e-05	0.00174401
0.0696	9.666	0.0592	6.093	6.84245	12.2	5.075	1.20046e-11	0.2171	9.986	0.1756	1.448	6.84745	0.1	0.05	2.59966e-12	0.116901	5.10421	13.2359	2.02628e-11	0.486905	0.000928406	0.000167819	3.22149e-11	6.34755	18.4603	6.43581	6.34755	8.89303e-05	0.000999632
0.0696	9.699	0.0593	1.76	6.84745	11.6	4.65	1.20072e-11	0.2172	8.768	0.1756	3.121	6.85245	0.1	0.025	2.57996e-12	0.117001	5.09826	13.2191	2.02613e-11	0.487005	0.000940174	0.00016859	3.22085e-11	6.35255	16.2498	6.24851	6.35255	0.000755242	0.00495077
0.0696	9.905	0.0593	5.192	6.85245	17.2	6.475	1.20282e-11	0.2173	8.374	0.1756	3.847	6.85745	0	0.05	2.55513e-12	0.117101	5.09141	13.2004	2.02598e-11	0.487105	0.000944297	0.000168309	3.2202e-11	6.35755	22.9415	7.01723	6.35755	1.07207e-05	0.000218325
0.0697	8.031	0.0593	5.902	6.85745	12.2	5.4	1.20532e-11	0.2174	9.39	0.1756	6.422	6.86245	0.1	0	2.53398e-12	0.117201	5.08492	13.1824	2.02583e-11	0.487205	0.000942883	0.00016757	3.21956e-11	6.36255	21.919	6.97512	6.36255	0.00010272	0.0013774
0.0697	8.119	0.0593	7.885	6.86245	12.5	4.975	1.20658e-11	0.2175	8.389	0.1757	4.368	6.86745	0	0.05	2.51081e-12	0.117301	5.07711	13.1617	2.02568e-11	0.487305	0.000940585	0.000166792	3.21891e-11	6.36755	20.181	6.74559	6.36755	7.6049e-05	0.000721089
0.0697	8.375	0.0594	1.748	6.86745	15.9	6.25	1.2086e-11	0.2175	9.668	0.1757	7.145	6.87245	0	0.025	2.49045e-12	0.117401	5.07003	13.1424	2.02553e-11	0.487405	0.000938107	0.000166009	3.21827e-11	6.37255	18.6583	6.40718	6.37255	2.05997e-05	0.000502179
0.0697	8.926	0.0594	3.455	6.87245	12.3	5.575	1.21044e-11	0.2177	8.461	0.1758	1.744	6.87745	0	0	2.46646e-12	0.117501	5.06338	13.1241	2.02538e-11	0.487505	0.000934644	0.000165197	3.21763e-11	6.37755	19.317	6.57169	6.37755	0.00465796	0.00587275
0.0697	9.668	0.0594	4.719	6.87745	17.6	7.025	1.21477e-11	0.2177	9.257	0.1758	3.483	6.88245	0	0.025	2.44416e-12	0.117601	5.05914	13.1106	2.02523e-11	0.487605	0.000930839	0.00016438	3.21698e-11	6.38255	21.2976	7.31464	6.38255	1.48693e-05	0.000304834
0.0697	9.944	0.0594	4.783	6.88245	11.3	4.875	1.21755e-11	0.2178	8.616	0.1758	4.04	6.88745	0	0	2.42008e-12	0.117701	5.05378	13.0949	2.02508e-11	0.487705	0.000926699	0.000163562	3.21634e-11	6.38755	17.748	6.6914	6.38755	0.000170499	0.00185198
0.0698	8.219	0.0594	4.99	6.88745	14.8	5.45	1.21797e-11	0.2179	8.32	0.1758	4.389	6.89245	0	0.025	2.39655e-12	0.117801	5.04849	13.0793	2.02492e-11	0.487805	0.000923119	0.000162758	3.2157e-11	6.39255	15.9413	5.90745	6.39255	0.000103957	0.000775718
0.0698	9.161	0.0594	5.221	6.89245	13.9	5.6	1.2199e-11	0.218	8.76	0.1758	5.779	6.89745	0	0	2.37464e-12	0.117901	5.04347	13.0642	2.02477e-11	0.487905	0.000918943	0.000161947	3.21505e-11	6.39755	18.235	7.04628	6.39755	0.00590746	0.0228409
0.0698	9.297	0.0594	6.277	6.89745	12.3	4.725	1.22081e-11	0.2182	8.858	0.1758	6.128	6.90245	0	0	2.35101e-12	0.118001	5.03935	13.051	2.02462e-11	0.488005	0.000914405	0.000161137	3.21441e-11	6.40255	15.8118	5.82434	6.40255	4.89837e-05	0.000642473
0.0698	9.416	0.0595	1.388	6.90245	10.2	3.4	1.21848e-11	0.2183	8.984	0.1758	7.748	6.90745	0	0.05	2.32986e-12	0.118101	5.03487	13.0371	2.02447e-11	0.488105	0.000909857	0.000160331	3.21377e-11	6.40755	20.0912	7.05423	6.40755	0.000195865	0.00113893
0.0698	9.641	0.0595	5.914	6.90745	6.5	2.825	1.21399e-11	0.2183	9.992	0.1759	0.3	6.91245	0	0.025	2.30956e-12	0.118201	5.03145	13.0252	2.02431e-11	0.488205	0.000905319	0.00015953	3.21313e-11	6.41255	22.1687	7.31473	6.41255	0.000104323	0.00192886
0.0699	8.005	0.0595	6.791	6.91245	10.8	4.075	1.21058e-11	0.2185	8.569	0.1759	6.343	6.91745	0	0	2.28891e-12	0.118301	5.02812	13.0136	2.02416e-11	0.488305	0.000900806	0.000158732	3.21248e-11	6.41755	20.0763	7.29291	6.41755	0.000401197	0.00286318
0.0699	8.487	0.0596	0.299	6.91745	10.8	4.575	1.20878e-11	0.2185	8.747	0.176	1.83	6.92245	0	0	2.26613e-12	0.118401	5.02461	13.0016	2.02401e-11	0.488405	0.000896316	0.000157938	3.21184e-11	6.42255	21.9852	6.67702	6.42255	2.79867e-05	0.000208976
0.0699	8.501	0.0596	1.742	6.92245	12.7	5.25	1.20933e-11	0.2185	9.824	0.176	1.937	6.92745	0	0.025	2.24483e-12	0.118501	5.02097	12.9893	2.02385e-11	0.488505	0.00089184	0.000157149	3.2112e-11	6.42755	21.7166	6.79903	6.42755	0.000781665	0.00443832
0.0699	8.912	0.0596	5.779	6.92745	11.4	4.05	1.20933e-11	0.2187	9.579	0.176	4.077	6.93245	0	0	2.22373e-12	0.118601	5.01765	12.9777	2.0237e-11	0.488605	0.000887384	0.000156363	3.21056e-11	6.43255	16.6706	6.49557	6.43255	1.19705e-07	7.93031e-06
0.0699	8.961	0.0597	2.497	6.93245	11.9	5.525	1.20829e-11	0.2188	9.224	0.176	4.478	6.93745	0	0.025	2.2037e-12	0.118701	5.01447	12.9663	2.02354e-11	0.488705	0.000883044	0.000155581	3.20991e-11	6.43755	27.3653	7.05492	6.43755	0.000197948	0.00333884
0.0699	9.887	0.0597	3.414	6.93745	13.8	5.35	1.21034e-11	0.2192	9.359	0.176	6.614	6.94245	0	0	2.18216e-12	0.118801	5.01044	12.9533	2.02339e-11	0.488805	0.000878787	0.000154804	3.20927e-11	6.44255	27.8186	6.71737	6.44255	0.0005491	0.00555571
0.0699	9.893	0.0597	4.625	6.94245	13.5	5.075	1.21062e-11	0.2196	8.796	0.176	7.859	6.94745	0	0.025	2.16264e-12	0.118901	5.00712	12.9416	2.02324e-11	0.488905	0.000874426	0.00015403	3.20863e-11	6.44755	22.8167	6.71916	6.44755	2.32134e-06	0.000123863
0.07	8.079	0.0597	6.761	6.94745	12.3	5.05	1.21232e-11	0.2198	9.221	0.1761	1.647	6.95245	0	0	2.14141e-12	0.119001	5.00336	12.9291	2.02308e-11	0.489005	0.000870106	0.00015326	3.20799e-11	6.45255	22.493	6.66011	6.45255	3.43479e-05	0.000647079
0.07	8.612	0.0597	7.117	6.95245	11.7	4.9	1.21218e-11	0.2199	8.222	0.1761	1.999	6.95745	0	0	2.1201e-12	0.119101	5.00008	12.9175	2.02293e-11	0.489105	0.000865836	0.000152494	3.20735e-11	6.45755	20.7612	6.71725	6.45755	0.0203643	0.0473277
0.07	9.002	0.0597	7.576	6.95745	13.4	4.45	1.21214e-11	0.2199	8.892	0.1761	2.442	6.96245	0	0	2.09901e-12	0.119201	4.99681	12.906	2.02277e-11	0.489205	0.000861525	0.000151731	3.20671e-11	6.46255	17.4953	7.05132	6.46255	7.10153e-05	0.000555277
0.07	9.119	0.0597	7.783	6.96245	6.6	3.375	1.20919e-11	0.22	9.301	0.1761	2.802	6.96745	0	0.025	2.07907e-12	0.119301	4.9934	12.8942	2.02262e-11	0.489305	0.000857251	0.000150972	3.20607e-11	6.46755	16.3735	6.77745	6.46755	0.000129412	0.00100019
0.07	9.406	0.0597	7.833	6.96745	14.3	5.225	1.20766e-11	0.2203	8.806	0.1761	6.741	6.97245	0	0	2.05992e-12	0.119401	4.99054	12.8835	2.02246e-11	0.489405	0.000853015	0.000150218	3.20542e-11	6.47255	13.6034	5.53791	6.47255	1.58049e-06	7.10524e-05
0.07	9.41	0.0598	2.193	6.97245	10.8	3.725	1.20708e-11	0.2203	9.845	0.1761	7.089	6.97745	0	0	2.03942e-12	0.119501	4.98809	12.8735	2.02231e-11	0.489505	0.00084878	0.000149467	3.20478e-11	6.47755	20.4506	7.07805	6.47755	0.00214667	0.0175155
0.07	9.636	0.0598	3.056	6.97745	7	3.525	1.20386e-11	0.2207	8.889	0.1761	7.658	6.98245	0	0	2.01913e-12	0.119601	4.98538	12.8631	2.02215e-11	0.489605	0.000844591	0.000148719	3.20414e-11	6.48255	0	0	6.48255	0	0
0.07	9.967	0.0598	3.837	6.98245	16.9	6.575	1.20404e-11	0.2208	9.766	0.1762	0.941	6.98745	0	0	1.99903e-12	0.119701	4.98206	12.8515	2.022e-11	0.489705	0.000840427	0.000147976	3.2035e-11	6.48755	17.6648	6.82248	6.48755	0.001486	0.0139673
0.0701	8.613	0.0598	3.921	6.98745	14.6	5.55	1.20847e-11	0.221	9.776	0.1762	1.757	6.99245	0	0	1.97914e-12	0.119801	4.97973	12.8418	2.02184e-11	0.489805	0.000836249	0.000147236	3.20286e-11	6.49255	15.2984	6.20605	6.49255	1.21462e-05	0.000302327
0.0701	8.956	0.0598	5.001	6.99245	9.9	3.775	1.20774e-11	0.2211	9.273	0.1762	2.849	6.99745	0	0	1.95945e-12	0.119901	4.97991	12.8371	2.02169e-11	0.489905	0.00083207	0.0001465	3.20222e-11	6.49755	18.3361	6.50087	6.49755	6.79835e-05	0.00129856
0.0701	9.225	0.0599	0.424	6.99745	9.4	3.425	1.20451e-11	0.2213	9.145	0.1762	3.137	7.00245	0	0	1.93995e-12	0.120001	4.97979	12.8319	2.02153e-11	0.490005	0.000827912	0.000145767	3.20158e-11	6.50255	16.5944	5.97706	6.50255	1.39577e-05	0.000224748
0.0702	8.212	0.0599	0.426	7.00245	8.3	3.775	1.20095e-11	0.2214	9.6	0.1762	3.606	7.00745	0	0.025	1.92239e-12	0.120101	4.98107	12.8294	2.02138e-11	0.490105	0.00082378	0.000145038	3.20094e-11	6.50755	16.389	6.34139	6.50755	6.26169e-06	9.56667e-05
0.0702	8.832	0.0599	0.773	7.00745	13.2	4.925	1.19989e-11	0.2215	8.66	0.1762	3.864	7.01245	0	0	1.904e-12	0.120201	4.983	12.8281	2.02122e-11	0.490205	0.00081967	0.000144313	3.2003e-11	6.51255	20.8962	6.57296	6.51255	0.00123693	0.00943818
0.0703	8.628	0.0599	4.951	7.01245	13.5	4.825	1.2005e-11	0.2216	9.732	0.1762	4.042	7.01745	0	0.025	1.88729e-12	0.120301	4.98467	12.8264	2.02107e-11	0.490305	0.000815573	0.000143592	3.19966e-11	6.51755	20.1991	6.3296	6.51755	0.035781	0.0616338
0.0703	8.668	0.0599	5.481	7.01745	12.8	5.525	1.20107e-11	0.2219	8.556	0.1763	1.788	7.02245	0	0	1.86876e-12	0.120401	4.98455	12.8212	2.02091e-11	0.490405	0.000811496	0.000142874	3.19902e-11	6.52255	18.252	6.5547	6.52255	0.00424651	0.019911
0.0703	8.871	0.0599	6.961	7.02245	12.5	4.9	1.20246e-11	0.2219	9.355	0.1763	1.833	7.02745	0	0.025	1.85056e-12	0.120501	4.98454	12.8163	2.02076e-11	0.490505	0.000807443	0.000142159	3.19838e-11	6.52755	16.8212	6.21378	6.52755	3.00477e-06	0.000123963
0.0703	9.363	0.06	0.112	7.02745	13.6	5.7	1.20324e-11	0.2219	9.833	0.1763	2.095	7.03245	0	0.025	1.83643e-12	0.120601	4.98441	12.8111	2.0206e-11	0.490605	0.000803406	0.000141449	3.19774e-11	6.53255	22.5577	6.81988	6.53255	5.35428	3.56102
0.0703	9.947	0.06	1.042	7.03245	17.9	6.775	1.20752e-11	0.222	8.341	0.1763	2.109	7.03745	0	0.05	1.82253e-12	0.120701	4.98552	12.8083	2.02045e-11	0.490705	0.000799392	0.000140741	3.1971e-11	6.53755	21.2833	6.78146	6.53755	2.0681e-05	0.000504033
0.0704	8.37	0.06	1.939	7.03745	12.3	4.675	1.20961e-11	0.2221	9.434	0.1763	2.958	7.04245	0	0.1	1.80833e-12	0.120801	4.98719	12.8067	2.02029e-11	0.490805	0.000795418	0.000140038	3.19646e-11	6.54255	21.2741	6.77873	6.54255	0.00045258	0.00354437
0.0704	9.452	0.06	2.09	7.04245	9.4	3.675	1.20784e-11	0.2224	9.488	0.1763	5.322	7.04745	0.1	0.225	1.8091e-12	0.120901	4.98815	12.8037	2.02014e-11	0.490905	0.000791545	0.000139338	3.19582e-11	6.54755	18.2273	5.98829	6.54755	0.000169702	0.0022411
0.0705	8.443	0.06	3.128	7.04745	8.5	3.4	1.20428e-11	0.2225	8.922	0.1764	0.437	7.05245	0.2	0.2	1.8113e-12	0.121001	4.98954	12.8015	2.01998e-11	0.491005	0.000787941	0.000138643	3.19519e-11	6.55255	19.3124	6.69243	6.55255	0.00015345	0.00190476
0.0706	8.405	0.06	5.46	7.05245	10.8	4.375	1.20153e-11	0.2226	8.843	0.1764	1.571	7.05745	0.6	0.375	1.8224e-12	0.121101	4.99165	12.8008	2.01983e-11	0.491105	0.000784625	0.000137955	3.19455e-11	6.55755	19.4164	6.82323	6.55755	3.47974e-05	0.000678081
0.0706	8.573	0.06	5.791	7.05745	14.8	5.825	1.20215e-11	0.2226	8.994	0.1764	5.141	7.06245	0	0.175	1.82753e-12	0.121201	4.99371	12.8	2.01967e-11	0.491205	0.000783247	0.000137329	3.19391e-11	6.56255	14.3075	5.44563	6.56255	0.00115116	0.0056444
0.0706	9.153	0.06	6.138	7.06245	16.2	5.85	1.2056e-11	0.2227	9.042	0.1764	6.829	7.06745	0.6	0.175	1.83114e-12	0.121301	4.99464	12.797	2.01952e-11	0.491305	0.000787081	0.000137085	3.19327e-11	6.56755	15.7214	5.80651	6.56755	2.22137e-06	8.02988e-05
0.0706	9.968	0.06	7.47	7.06745	8.8	3.175	1.20545e-11	0.2228	8.935	0.1765	5.87	7.07245	0.6	0.525	1.83852e-12	0.121401	4.99613	12.7951	2.01937e-11	0.491405	0.000786202	0.000136487	3.19263e-11	6.57255	15.2165	5.86329	6.57255	0.000217562	0.00255207
0.0707	8.124	0.06	7.914	7.07245	7.8	4.175	1.20146e-11	0.2228	9.045	0.1765	5.972	7.07745	1.4	0.925	1.89792e-12	0.121501	4.99784	12.7937	2.01921e-11	0.491505	0.000791619	0.000136415	3.19199e-11	6.57755	15.5481	5.64011	6.57755	0.000199971	0.000868496
0.0707	8.164	0.0601	0.569	7.07745	14.4	5.625	1.20197e-11	0.2229	9.448	0.1767	2.055	7.08245	2.7	1.05	1.98757e-12	0.121601	4.99958	12.7923	2.01906e-11	0.491605	0.000797839	0.000136437	3.19135e-11	6.58255	17.725	6.52934	6.58255	8.17936e-06	0.000194305
0.0707	8.545	0.0601	1.316	7.08245	19	7.875	1.20628e-11	0.2231	8.072	0.1767	4.677	7.08745	2.6	1.55	2.08337e-12	0.121701	5.00078	12.79	2.0189e-11	0.491705	0.000802514	0.00013629	3.19072e-11	6.58755	19.204	6.4675	6.58755	6.08177e-05	0.000309899
0.0707	9.17	0.0601	4.83	7.08745	14.7	5.875	1.21246e-11	0.2232	8.021	0.1767	4.701	7.09245	3.6	2.5	2.2475e-12	0.121801	5.00165	12.7869	2.01875e-11	0.491805	0.000810786	0.000136578	3.19008e-11	6.59255	17.6641	6.54533	6.59255	0.0587121	0.108395
0.0707	9.811	0.0601	6.166	7.09245	12.4	4.15	1.21285e-11	0.2232	9.298	0.1768	0.384	7.09745	10.3	4.825	2.57064e-12	0.121901	5.00232	12.7836	2.0186e-11	0.491905	0.000832383	0.000139233	3.18944e-11	6.59755	20.9455	6.33552	6.59755	0.00035345	0.00322457
0.0707	9.925	0.0601	6.415	7.09745	8.5	3.5	1.20976e-11	0.2234	9.855	0.1768	5.282	7.10245	13.1	5.625	3.11303e-12	0.122001	5.00341	12.781	2.01844e-11	0.492005	0.000873496	0.00014705	3.1888e-11	6.60255	20.4108	6.18416	6.60255	0.00273135	0.0189871
0.0708	9.171	0.0602	2.62	7.10245	10	3.9	1.20707e-11	0.2235	9.438	0.1769	0.738	7.10745	7.4	3.75	3.55522e-12	0.122101	5.00514	12.7797	2.01829e-11	0.492105	0.00095099	0.00016853	3.18816e-11	6.60755	15.892	5.84982	6.60755	0.00012432	0.00225908
0.0709	8.175	0.0602	3.917	7.10745	12.7	5.075	1.206e-11	0.2236	8.998	0.1769	4.168	7.11245	2.7	1.75	3.78025e-12	0.122201	5.00936	12.7832	2.01814e-11	0.492205	0.00104638	0.000198349	3.18753e-11	6.61255	23.539	6.27187	6.61255	2.65555e-05	0.000494713
0.0709	8.786	0.0602	4.712	7.11245	12.8	5.325	1.207e-11	0.2236	9.388	0.1769	4.925	7.11745	2.8	1.5	3.90218e-12	0.122301	5.01391	12.7874	2.01798e-11	0.492305	0.00107969	0.000203891	3.18689e-11	6.61755	26.9977	6.69585	6.61755	2.54547e-05	0.000778959
0.0709	9.07	0.0602	6.005	7.11745	11.8	4.1	1.20711e-11	0.224	9.872	0.1769	5.272	7.12245	3	1.625	4.01672e-12	0.122401	5.01915	12.793	2.01783e-11	0.492405	0.00110874	0.000208304	3.18625e-11	6.62255	24.7279	6.71668	6.62255	14.2315	7.45207
0.0709	9.503	0.0602	6.553	7.12245	8.2	3.425	1.20411e-11	0.2242	9.93	0.1769	7.773	7.12745	3.6	1.95	4.15195e-12	0.122501	5.02431	12.7984	2.01768e-11	0.492505	0.00112108	0.000209086	3.18562e-11	6.62755	23.8592	7.17728	6.62755	6.36797	3.24228
0.0709	9.796	0.0603	0.223	7.12745	10.9	4.225	1.20167e-11	0.2243	9.46	0.177	1.046	7.13245	5.3	2.525	4.33075e-12	0.122601	5.02992	12.8048	2.01752e-11	0.492605	0.00113483	0.000210122	3.18498e-11	6.63255	20.8282	6.87957	6.63255	0.586969	0.545562
0.071	8.161	0.0603	1.269	7.13245	13.9	5.65	1.20176e-11	0.2243	9.883	0.177	1.884	7.13745	6.2	2.675	4.55476e-12	0.122701	5.03642	12.8128	2.01737e-11	0.492705	0.00115841	0.000213212	3.18434e-11	6.63755	13.2922	5.46008	6.63755	0.000303463	0.00353906
0.0711	9.591	0.0603	1.93	7.13745	13.8	5.525	1.20398e-11	0.2244	9.523	0.177	3.321	7.14245	5.6	2.8	4.78057e-12	0.122801	5.04217	12.8195	2.01722e-11	0.492805	0.00118038	0.000215944	3.18371e-11	6.64255	14.3797	5.77738	6.64255	0.000130646	0.00165036
0.0711	9.897	0.0603	2.491	7.14245	12.4	4.85	1.20466e-11	0.2245	8.909	0.1771	0.685	7.14745	7	3.675	5.04483e-12	0.122901	5.04751	12.8254	2.01707e-11	0.492905	0.00120749	0.000219917	3.18307e-11	6.64755	15.3652	6.33218	6.64755	11.6764	6.52455
0.0712	8.361	0.0603	5.291	7.14745	11.8	3.9	1.20405e-11	0.2245	9.103	0.1771	1.257	7.15245	6.8	3.15	5.34915e-12	0.123001	5.05208	12.8299	2.01692e-11	0.493005	0.00122933	0.000222637	3.18243e-11	6.65255	19.7911	6.88591	6.65255	0.000880191	0.0064261
0.0712	9.199	0.0603	5.815	7.15245	8.6	3.675	1.20086e-11	0.2245	9.687	0.1771	1.646	7.15745	8.1	3.875	5.64262e-12	0.123101	5.05601	12.8332	2.01677e-11	0.493105	0.00123773	0.00022281	3.1818e-11	6.65755	15.6747	5.92172	6.65755	0.000142863	0.00178618
0.0712	9.805	0.0603	6.623	7.15745	11.1	4.05	1.19847e-11	0.2248	9.567	0.1771	2.634	7.16245	5.3	3.175	5.92699e-12	0.123201	5.05972	12.8361	2.01662e-11	0.493205	0.00124621	0.000222998	3.18116e-11	6.66255	17.5964	6.55797	6.66255	4.8051e-05	0.000716378
0.0713	9.056	0.0603	7.549	7.16245	9.7	3.35	1.19664e-11	0.225	9.786	0.1771	3.672	7.16745	6.7	3.025	6.174e-12	0.123301	5.06257	12.8374	2.01647e-11	0.493305	0.00124453	0.000222059	3.18052e-11	6.66755	18.0823	7.03206	6.66755	2.01796e-05	0.000335126
0.0714	8.011	0.0604	1.596	7.16745	5.3	2.175	1.19098e-11	0.2252	9.246	0.1772	1.981	7.17245	4.1	2.425	6.38747e-12	0.123401	5.06655	12.8409	2.01632e-11	0.493405	0.00124425	0.000221227	3.17989e-11	6.67255	18.9706	6.78699	6.67255	5.77088e-06	0.000159697
0.0714	8.062	0.0604	3.848	7.17245	8.3	3.725	1.18608e-11	0.2252	9.979	0.1772	2.406	7.17745	5.1	2.275	6.56676e-12	0.123501	5.06994	12.8433	2.01617e-11	0.493505	0.0012404	0.000220176	3.17925e-11	6.67755	19.6619	7.70741	6.67755	1.54087e-05	0.000403687
0.0714	9.291	0.0604	4.709	7.17745	11.8	4.4	1.1848e-11	0.2253	9.373	0.1772	2.9	7.18245	3.7	1.975	6.72552e-12	0.123601	5.07416	12.8473	2.01602e-11	0.493605	0.00124278	0.000219599	3.17862e-11	6.68255	22.3416	7.15252	6.68255	0.00260755	0.00985678
0.0714	9.339	0.0604	5.882	7.18245	11.2	3.975	1.1836e-11	0.2254	9.011	0.1772	4.48	7.18745	2.9	1.25	6.81254e-12	0.123701	5.07719	12.849	2.01587e-11	0.493705	0.00124135	0.000218692	3.17798e-11	6.68755	23.0428	6.79949	6.68755	6.19325e-05	0.0013623
0.0715	8.065	0.0604	6.446	7.18745	9	3.975	1.1814e-11	0.2254	9.688	0.1772	4.509	7.19245	1.2	0.875	6.84347e-12	0.123801	5.08284	12.8558	2.01572e-11	0.493805	0.00124444	0.000218198	3.17735e-11	6.69255	18.0539	6.30673	6.69255	0.00018282	0.0019902
0.0715	9.041	0.0604	7.662	7.19245	12.2	4.925	1.18017e-11	0.2255	9.172	0.1772	4.67	7.19745	1.5	1.125	6.87531e-12	0.123901	5.08903	12.8637	2.01557e-11	0.493905	0.001246	0.000217549	3.17671e-11	6.69755	16.168	6.22676	6.69755	0.00059022	0.00401937
0.0716	8.455	0.0605	0.552	7.19745	13.1	5	1.18149e-11	0.2256	9.339	0.1772	5.776	7.20245	2.1	1.15	6.92198e-12	0.124001	5.09423	12.8696	2.01542e-11	0.494005	0.00124957	0.000217116	3.17608e-11	6.70255	23.2066	7.04192	6.70255	8.34943e-06	0.000170113
0.0716	9.1	0.0605	2.978	7.20245	10.1	3.675	1.18089e-11	0.2258	8.166	0.1772	6.908	7.20745	2.6	1	6.96175e-12	0.124101	5.09952	12.8759	2.01527e-11	0.494105	0.00125084	0.000216446	3.17544e-11	6.70755	21.8824	6.90562	6.70755	8.00315e-05	0.00108703
0.0716	9.884	0.0605	4.203	7.20745	8.9	4.3	1.17806e-11	0.2261	9.744	0.1772	7.845	7.21245	2.5	1.2	7.00334e-12	0.124201	5.10459	12.8817	2.01512e-11	0.494205	0.00125449	0.000216031	3.17481e-11	6.71255	20.5909	6.87894	6.71255	5.92279e-05	0.000562441
0.0717	8.474	0.0605	4.971	7.21245	19.2	6.9	1.18144e-11	0.2262	8.3	0.1772	7.868	7.21745	0.9	0.775	7.01809e-12	0.124301	5.11018	12.8886	2.01498e-11	0.494305	0.00125682	0.000215474	3.17417e-11	6.71755	19.9241	6.94629	6.71755	1.65036e-05	0.000436448
0.0717	8.737	0.0605	5.312	7.21745	10.5	4.625	1.18381e-11	0.2263	8.933	0.1773	1.211	7.22245	1.6	0.925	7.035e-12	0.124401	5.11613	12.8961	2.01483e-11	0.494405	0.00125922	0.000214928	3.17354e-11	6.72255	20.6144	7.08499	6.72255	0.00362763	0.00457371
0.0717	9.386	0.0605	5.684	7.22245	14.4	5.725	1.18463e-11	0.2264	9.292	0.1773	1.67	7.22745	2.3	1.375	7.06956e-12	0.124501	5.12241	12.9044	2.01468e-11	0.494505	0.0012568	0.000213986	3.1729e-11	6.72755	21.3094	7.18727	6.72755	1.15802e-05	0.00023756
0.0717	9.443	0.0605	6.404	7.22745	15.8	6.15	1.18763e-11	0.2265	8.67	0.1773	5.332	7.23245	5.4	2.3	7.18961e-12	0.124601	5.12983	12.9149	2.01453e-11	0.494605	0.00125763	0.000213293	3.17227e-11	6.73255	17.7252	6.63673	6.73255	0.000132804	0.00144891
0.0717	9.546	0.0606	1.283	7.23245	11.8	5.475	1.18999e-11	0.2265	8.737	0.1773	5.818	7.23745	5.3	2.625	7.35842e-12	0.124701	5.13875	12.9282	2.01439e-11	0.494705	0.00125788	0.000212553	3.17163e-11	6.73755	15.7451	5.90586	6.73755	8.12264e-05	0.000622664
0.0717	9.849	0.0606	1.328	7.23745	14	5.075	1.19196e-11	0.2266	8.758	0.1774	0.059	7.24245	8.2	3.95	7.60992e-12	0.124801	5.14849	12.9431	2.01424e-11	0.494805	0.00125443	0.000211567	3.171e-11	6.74255	18.8993	7.20358	6.74255	0.00462371	0.01823
0.0718	8.495	0.0606	1.862	7.24245	9.9	3.55	1.19059e-11	0.2267	8.266	0.1774	1.706	7.24745	7.8	4.225	7.94323e-12	0.124901	5.16008	12.9616	2.0141e-11	0.494905	0.00125502	0.000210863	3.17037e-11	6.74755	14.8007	5.47036	6.74755	3.81486e-05	0.000500593
0.0718	9.16	0.0606	4.103	7.24745	9.4	4.05	1.18764e-11	0.2268	9.659	0.1774	4.127	7.25245	8	3.475	8.26441e-12	0.125001	5.17131	12.9794	2.01395e-11	0.495005	0.00125247	0.000209932	3.16973e-11	6.75255	20.8121	7.23717	6.75255	0.000152541	0.000887942
0.0718	9.544	0.0606	5.833	7.25245	12.9	4.9	1.18717e-11	0.2269	8.64	0.1775	0.072	7.25745	5.7	3.325	8.50831e-12	0.125101	5.18297	12.9981	2.01381e-11	0.495105	0.00124984	0.000209	3.1691e-11	6.75755	21.9564	7.11487	6.75755	8.14575e-05	0.00152389
0.0719	9.659	0.0607	0.559	7.25745	11.8	4.1	1.18676e-11	0.2272	8.669	0.1775	4.946	7.26245	5.6	2.775	8.73558e-12	0.125201	5.19412	13.016	2.01366e-11	0.495205	0.00124804	0.000208121	3.16847e-11	6.76255	19.9085	7.09204	6.76255	0.000314663	0.00231357
0.0719	9.799	0.0607	0.942	7.26245	10.3	4.4	1.1853e-11	0.2276	9.873	0.1775	5.401	7.26745	4.2	2.275	8.90704e-12	0.125301	5.20607	13.0354	2.01352e-11	0.495305	0.00124409	0.000207133	3.16783e-11	6.76755	22.3167	6.80897	6.76755	2.21433e-05	0.000215917
0.072	9.188	0.0607	2.592	7.26745	10.6	3.95	1.18408e-11	0.2277	8.477	0.1775	6.392	7.27245	4.3	2.475	9.04232e-12	0.125401	5.21777	13.0544	2.01338e-11	0.495405	0.00123976	0.000206134	3.1672e-11	6.77255	22.3585	7.01691	6.77255	0.000608762	0.00345663
0.072	9.654	0.0607	3.986	7.27245	12.7	5.225	1.18371e-11	0.2283	8.175	0.1776	0.613	7.27745	6.9	2.725	9.21677e-12	0.125501	5.22945	13.0735	2.01324e-11	0.495505	0.00123579	0.000205153	3.16657e-11	6.77755	16.8267	6.53285	6.77755	7.03546e-05	0.00126448
0.0721	8.751	0.0607	6.463	7.27745	16.1	6.325	1.18639e-11	0.2288	9.462	0.1776	0.879	7.28245	3.5	1.85	9.35897e-12	0.125601	5.24149	13.0933	2.0131e-11	0.495605	0.00123071	0.000204142	3.16593e-11	6.78255	26.2802	6.67655	6.78255	0.000154182	0.00260699
0.0721	8.951	0.0607	6.641	7.28245	12.7	4.925	1.18868e-11	0.2289	8.16	0.1776	1.026	7.28745	3.9	1.75	9.43718e-12	0.125701	5.25359	13.1133	2.01296e-11	0.495705	0.00122485	0.000203122	3.1653e-11	6.78755	27.4421	6.6081	6.78755	0.00061709	0.00634071
0.0721	9.38	0.0609	1.909	7.28745	13.7	5.825	1.1895e-11	0.2289	8.411	0.1776	2.005	7.29245	2.3	1.275	9.48594e-12	0.125801	5.26767	13.1371	2.01282e-11	0.495805	0.00121903	0.000202108	3.16467e-11	6.79255	23.0324	6.7978	6.79255	1.80786e-06	9.64644e-05
0.0722	8.045	0.0609	3.13	7.29245	16.4	6.775	1.19393e-11	0.2289	8.709	0.1776	2.196	7.29745	2.1	1.375	9.5248e-12	0.125901	5.28176	13.1609	2.01268e-11	0.495905	0.00121434	0.000201119	3.16403e-11	6.79755	22.5909	6.70657	6.79755	2.67502e-05	0.000503946
0.0722	8.364	0.0609	4.511	7.29745	12.5	5.525	1.19728e-11	0.2289	9	0.1776	2.557	7.30245	3.8	2.025	9.59441e-12	0.126001	5.29584	13.1849	2.01254e-11	0.496005	0.00120875	0.000200117	3.1634e-11	6.80255	21.1027	6.83986	6.80255	0.0158597	0.0368589
0.0722	9.065	0.0609	7.612	7.30245	14.7	5	1.19869e-11	0.2291	9.976	0.1776	3.906	7.30745	4.4	1.95	9.71099e-12	0.126101	5.30981	13.2087	2.0124e-11	0.496105	0.0012031	0.000199118	3.16277e-11	6.80755	15.9699	6.30696	6.80755	7.30206e-05	0.000848901
0.0722	9.862	0.061	0.132	7.30745	10.4	4.05	1.19816e-11	0.2297	9.006	0.1776	7.584	7.31245	3.6	1.675	9.79918e-12	0.126201	5.32192	13.2292	2.01226e-11	0.496205	0.00119728	0.000198123	3.16214e-11	6.81255	16.7141	6.82661	6.81255	0.000100937	0.000802302
0.0723	8.328	0.061	0.597	7.31245	9	2.825	1.19496e-11	0.2302	9.085	0.1777	3.125	7.31745	3.6	2.075	9.88065e-12	0.126301	5.33322	13.2482	2.01213e-11	0.496305	0.00119143	0.000197133	3.1615e-11	6.81755	13.3422	5.48178	6.81755	1.23089e-06	5.53357e-05
0.0723	9.727	0.061	2.472	7.31745	5.9	2.65	1.18916e-11	0.2302	9.763	0.1778	1.817	7.32245	4	2.1	9.98927e-12	0.126401	5.3437	13.2657	2.01199e-11	0.496405	0.00118573	0.000196148	3.16087e-11	6.82255	21.1034	7.22793	6.82255	0.00234945	0.0192142
0.0724	8.353	0.061	2.549	7.32245	8.3	2.425	1.18422e-11	0.2303	8.023	0.1778	3.303	7.32745	5.2	2.675	1.0119e-11	0.126501	5.35651	13.2877	2.01186e-11	0.496505	0.00118016	0.000195169	3.16024e-11	6.82755	0	0	6.82755	0	0
0.0724	8.616	0.061	3.759	7.32745	5.5	2.375	1.17815e-11	0.2306	8.673	0.1779	0.845	7.33245	6.5	3.05	1.03018e-11	0.126601	5.36739	13.3061	2.01172e-11	0.496605	0.00117457	0.000194195	3.15961e-11	6.83255	16.9769	6.46888	6.83255	0.00182476	0.0168485
0.0724	9.563	0.061	5.976	7.33245	9	3.95	1.17379e-11	0.2309	8.859	0.1779	3.496	7.33745	6.1	2.7	1.05141e-11	0.126701	5.37829	13.3247	2.01159e-11	0.496705	0.00116997	0.000193242	3.15898e-11	6.83755	15.0582	6.09507	6.83755	9.45954e-06	0.000235703
0.0725	9.448	0.061	6.486	7.33745	10.6	3.825	1.17221e-11	0.2313	9.075	0.1779	4.364	7.34245	4.2	1.9	1.063e-11	0.126801	5.38891	13.3428	2.01145e-11	0.496805	0.00116828	0.000192424	3.15834e-11	6.84255	17.8261	6.3046	6.84255	5.2965e-05	0.001016
0.0726	8.073	0.0611	1.022	7.34245	11.8	5.325	1.17156e-11	0.2314	8.921	0.1779	7.806	7.34745	1.9	1.225	1.06791e-11	0.126901	5.39948	13.3609	2.01132e-11	0.496905	0.00116431	0.000191498	3.15771e-11	6.84755	16.0517	5.82887	6.84755	1.10085e-05	0.000201834
0.0726	8.807	0.0611	1.668	7.34745	19.3	7.1	1.17562e-11	0.2314	9.595	0.178	1.397	7.35245	1.5	1.125	1.06863e-11	0.127001	5.40879	13.3766	2.01119e-11	0.497005	0.00115923	0.000190547	3.15708e-11	6.85255	16.2253	6.26429	6.85255	9.98156e-06	0.000351847
0.0728	8.496	0.0611	5.621	7.35245	11.8	4.35	1.17909e-11	0.2319	9.92	0.178	1.847	7.35745	2	1.5	1.07039e-11	0.127101	5.41867	13.3935	2.01106e-11	0.497105	0.0011537	0.000189596	3.15645e-11	6.85755	20.4732	6.45599	6.85755	0.00124602	0.0110425
0.0728	9.39	0.0611	6.375	7.35745	7	3.225	1.17578e-11	0.2325	8.471	0.178	2.518	7.36245	4.2	2.075	1.07598e-11	0.127201	5.42767	13.4088	2.01093e-11	0.497205	0.00114798	0.000188648	3.15582e-11	6.86255	20.999	6.71472	6.86255	0.0432361	0.0889798
0.0729	9.476	0.0612	1.354	7.36245	8.2	2.7	1.17142e-11	0.233	8.184	0.178	5.823	7.36745	3.9	1.725	1.08522e-11	0.127301	5.43775	13.4262	2.0108e-11	0.497305	0.00114241	0.000187705	3.15519e-11	6.86755	18.676	6.72225	6.86755	0.00330747	0.0155222
0.073	8.539	0.0612	1.971	7.36745	7.2	3.275	1.16716e-11	0.2337	9.745	0.1781	0.147	7.37245	3.7	1.75	1.09143e-11	0.127401	5.44733	13.4427	2.01066e-11	0.497405	0.00113735	0.000186772	3.15456e-11	6.87255	16.5609	6.13738	6.87255	2.34065e-06	9.74835e-05
0.073	8.86	0.0612	2.292	7.37245	10.7	4.025	1.16452e-11	0.2343	9.718	0.1781	2.803	7.37745	2.3	1.425	1.09707e-11	0.127501	5.45557	13.4567	2.01054e-11	0.497505	0.00113262	0.000185849	3.15393e-11	6.87755	22.8239	6.88892	6.87755	6.96588	4.49734
0.0731	8.148	0.0612	3.509	7.37745	10.1	4.3	1.16326e-11	0.2345	9.985	0.1781	2.84	7.38245	2.3	1.275	1.10055e-11	0.127601	5.46341	13.47	2.01041e-11	0.497605	0.00112877	0.000184954	3.1533e-11	6.88255	21.042	6.67741	6.88255	6.52943e-05	0.00121144
0.0731	8.894	0.0612	6.106	7.38245	10.8	3.85	1.16207e-11	0.2348	9.201	0.1781	6.899	7.38745	3	1.3	1.10243e-11	0.127701	5.47129	13.4835	2.01028e-11	0.497705	0.00112405	0.000184039	3.15267e-11	6.88755	21.2095	6.74855	6.88755	0.00478771	0.0222324
0.0731	9.261	0.0612	7.904	7.38745	11.1	4.35	1.16049e-11	0.2348	9.358	0.1782	1.868	7.39245	2	1.025	1.10305e-11	0.127801	5.47891	13.4965	2.01015e-11	0.497805	0.0011196	0.000183135	3.15204e-11	6.89255	18.1934	6.09159	6.89255	0.000132178	0.00175603
0.0732	8.465	0.0613	0.913	7.39245	12	4.775	1.16012e-11	0.2351	9.379	0.1782	4.014	7.39745	1.6	1.25	1.10248e-11	0.127901	5.48434	13.5053	2.01002e-11	0.497905	0.00111653	0.00018228	3.15141e-11	6.89755	19.9537	6.9215	6.89755	0.000157491	0.0023006
0.0732	8.491	0.0613	2.824	7.39745	15.5	7.075	1.1633e-11	0.2355	9.923	0.1782	4.441	7.40245	3	1.6	1.10561e-11	0.128001	5.48943	13.5135	2.00989e-11	0.498005	0.00111269	0.000181401	3.15078e-11	6.90255	20.4253	7.16838	6.90255	2.71003e-05	0.000528122
0.0732	9.03	0.0613	3.2	7.40245	16.8	6.425	1.16973e-11	0.2356	9.046	0.1782	4.679	7.40745	4.2	2	1.11231e-11	0.128101	5.49317	13.5191	2.00976e-11	0.498105	0.00110756	0.000180496	3.15015e-11	6.90755	14.7775	5.79193	6.90755	0.000896524	0.00439604
0.0733	8.311	0.0613	3.31	7.40745	12.2	4.65	1.17119e-11	0.2358	8.274	0.1782	5.588	7.41245	4.5	1.775	1.12081e-11	0.128201	5.49463	13.5203	2.00964e-11	0.498205	0.00110206	0.000179594	3.14952e-11	6.91255	16.1261	6.08168	6.91255	1.73001e-06	6.25516e-05
0.0733	8.762	0.0613	4.05	7.41245	11.4	4.8	1.17093e-11	0.2358	9.605	0.1782	6.45	7.41745	3.7	1.75	1.12799e-11	0.128301	5.49494	13.5192	2.00951e-11	0.498305	0.00109659	0.000178696	3.14889e-11	6.91755	15.9163	6.2462	6.91755	0.000169438	0.00198756
0.0733	9.327	0.0613	5.28	7.41745	14.9	5.575	1.17299e-11	0.236	9.037	0.1782	7.984	7.42245	3.4	1.45	1.13187e-11	0.128401	5.49547	13.5186	2.00938e-11	0.498405	0.00109117	0.000177802	3.14826e-11	6.92255	14.9989	5.53496	6.92255	0.000155738	0.000676386
0.0734	8.202	0.0613	5.632	7.42245	13.4	4.95	1.17414e-11	0.236	9.86	0.1783	0.718	7.42745	1.6	0.975	1.13229e-11	0.128501	5.49692	13.5198	2.00926e-11	0.498505	0.00108574	0.000176913	3.14763e-11	6.92755	18.2622	6.74025	6.92755	6.3701e-06	0.000151377
0.0734	8.585	0.0613	6.103	7.42745	8.2	3.175	1.17263e-11	0.2362	9.195	0.1783	1.021	7.43245	2.6	1.1	1.13098e-11	0.128601	5.498	13.5203	2.00913e-11	0.498605	0.00108035	0.000176029	3.147e-11	6.93255	19.1722	6.48332	6.93255	4.73649e-05	0.000241363
0.0734	8.853	0.0613	6.799	7.43245	9.7	3.975	1.16982e-11	0.2363	8.421	0.1784	0.414	7.43745	3.5	1.775	1.13362e-11	0.128701	5.49955	13.5217	2.009e-11	0.498705	0.00107497	0.000175149	3.14637e-11	6.93755	17.9197	6.63794	6.93755	0.0816499	0.142688
0.0734	8.916	0.0614	1.15	7.43745	14.4	5.675	1.16987e-11	0.2363	8.742	0.1784	2.618	7.44245	3.1	1.425	1.13854e-11	0.128801	5.50049	13.5219	2.00888e-11	0.498805	0.0010696	0.000174273	3.14574e-11	6.94255	20.3197	6.18357	6.94255	0.000564688	0.00497519
0.0734	9.057	0.0614	2.098	7.44245	11.2	4.75	1.17141e-11	0.2363	8.777	0.1784	4.566	7.44745	2.1	0.975	1.14037e-11	0.128901	5.50228	13.5238	2.00875e-11	0.498905	0.00106425	0.000173402	3.14511e-11	6.94755	21.2101	6.60047	6.94755	0.00643289	0.0341331
0.0734	9.387	0.0614	2.625	7.44745	12.5	4.725	1.17112e-11	0.2363	9.238	0.1784	4.892	7.45245	1.5	1.1	1.13856e-11	0.129001	5.50496	13.5274	2.00862e-11	0.499005	0.00105893	0.000172535	3.14448e-11	6.95255	16.0658	6.01965	6.95255	9.69482e-05	0.00179326
0.0735	8.081	0.0614	3.25	7.45245	12.2	4.825	1.17168e-11	0.2364	8.714	0.1784	7.128	7.45745	1.8	1.175	1.1387e-11	0.129101	5.50975	13.5352	2.0085e-11	0.499105	0.00105364	0.000171672	3.14385e-11	6.95755	23.747	6.45811	6.95755	2.06836e-05	0.000387202
0.0735	9.162	0.0614	3.461	7.45745	12.1	4.85	1.17193e-11	0.2365	9.11	0.1784	7.441	7.46245	3	1.375	1.13994e-11	0.129201	5.51482	13.5436	2.00837e-11	0.499205	0.00104837	0.000170814	3.14323e-11	6.96255	26.7498	6.63246	6.96255	1.98242e-05	0.000606859
0.0735	9.698	0.0614	4.48	7.46245	13.6	5.2	1.17315e-11	0.2365	9.417	0.1784	7.94	7.46745	4.1	2.15	1.1448e-11	0.129301	5.51797	13.5482	2.00824e-11	0.499305	0.00104313	0.000169959	3.1426e-11	6.96755	25.2104	6.87531	6.96755	14.182	6.99831
0.0736	8.569	0.0614	5.321	7.46745	14.5	6.65	1.17488e-11	0.2366	8.205	0.1785	0.763	7.47245	6.4	2.475	1.15655e-11	0.129401	5.52013	13.5509	2.00812e-11	0.499405	0.00103791	0.00016911	3.14197e-11	6.97255	23.484	6.97056	6.97255	6.52327	3.35984
0.0736	9.015	0.0615	3.088	7.47245	15.2	5	1.1796e-11	0.2368	8.781	0.1785	2.624	7.47745	4.8	2.2	1.16952e-11	0.129501	5.52053	13.5502	2.00799e-11	0.499505	0.00103272	0.000168264	3.14134e-11	6.97755	20.4075	6.68533	6.97755	3.395	2.31281
0.0736	9.311	0.0615	3.288	7.47745	7.4	3.4	1.1774e-11	0.2368	8.855	0.1785	2.666	7.48245	3.2	1.825	1.17817e-11	0.129601	5.52147	13.5506	2.00787e-11	0.499605	0.00102756	0.000167423	3.14071e-11	6.98255	12.6546	5.22328	6.98255	0.000349246	0.00381903
0.0736	9.425	0.0615	3.326	7.48245	13.3	5.125	1.17612e-11	0.2371	9.67	0.1785	3.901	7.48745	3.4	1.775	1.18365e-11	0.129701	5.52254	13.5512	2.00774e-11	0.499705	0.00102242	0.000166586	3.14008e-11	6.98755	14.4225	5.85453	6.98755	0.000101748	0.00128533
0.0737	8.135	0.0615	3.375					0.2375	9.472	0.1785	6.583	7.49245	5.5	1.775	1.18966e-11	0.129801	5.52376	13.5521	2.00762e-11	0.499805	0.00101731	0.000165753	3.13946e-11	6.99255	14.4037	5.86938	6.99255	11.9292	6.34546
0.0737	9.313	0.0615	4.852					0.2376	8.322	0.1785	7.8	7.49745	2.4	1.35	1.19296e-11	0.129901	5.52457	13.5522	2.00749e-11	0.499905	0.00101222	0.000164924	3.13883e-11		19.275	6.63339		0.000685509	0.00501019
0.0739	8.396	0.0615	6.549					0.2377	9.685	0.1786	3.223					0.130001	5.52529	13.5522	2.00736e-11	0.500005	0.00100716	0.000164099	3.1382e-11		15.0753	5.72339		0.000111264	0.00139461
0.0739	9.365	0.0615	7.498					0.2382	9.485	0.1786	7.19					0.130101	5.5249	13.5499	2.00724e-11	0.500105	0.00100212	0.000163279	3.13757e-11		16.847	6.23096		3.74364e-05	0.000563882
0.0739	9.392	0.0615	7.65					0.2383	8.433	0.1786	7.356					0.130201	5.52601	13.5507	2.00711e-11	0.500205	0.000997114	0.000162462	3.13695e-11		18.2239	6.97479		1.57159e-05	0.000261035
0.0739	9.583	0.0616	1.247					0.2384	9.222	0.1787	0.14					0.130301	5.52612	13.5494	2.00699e-11	0.500305	0.000992129	0.00016165	3.13632e-11		17.9948	6.36696		0.000108826	0.00119893
0.074	8.17	0.0616	5.031					0.2384	9.311	0.1787	1.313					0.130401	5.52833	13.5524	2.00686e-11	0.500405	0.000987168	0.000160842	3.13569e-11		18.472	7.01946		1.20008e-05	0.000315474
0.074	8.196	0.0617	1.078					0.2388	8.572	0.1787	1.524					0.130501	5.52994	13.5541	2.00674e-11	0.500505	0.000982232	0.000160038	3.13507e-11		22.2345	7.03314		0.00203076	0.00767648
0.074	8.69	0.0617	2.74					0.2388	8.778	0.1787	2.252					0.130601	5.53307	13.5588	2.00661e-11	0.500605	0.000977321	0.000159237	3.13444e-11		22.9761	6.76367		4.83055e-05	0.00107662
0.074	9.646	0.0617	5.043					0.2393	8.52	0.1787	2.322					0.130701	5.53598	13.5631	2.00649e-11	0.500705	0.000972434	0.000158441	3.13381e-11		18.9711	6.73438		0.00021895	0.00326104
0.0741	9.218	0.0617	6.261					0.2394	8.512	0.1787	5.102					0.130801	5.53877	13.5673	2.00637e-11	0.500805	0.000967572	0.000157649	3.13319e-11		16.4643	6.37691		0.000465014	0.0033962
0.0742	8.445	0.0617	6.765					0.2394	9.848	0.1788	0.8					0.130901	5.54127	13.5708	2.00624e-11	0.500905	0.000962736	0.000156861	3.13256e-11		23.2533	6.99946		6.51579e-06	0.000139198
0.0742	8.855	0.0617	6.94					0.2397	9.912	0.1788	2.842					0.131001	5.54494	13.5767	2.00612e-11	0.501005	0.000957924	0.000156077	3.13193e-11		21.3261	6.67169		6.23721e-05	0.000863874
0.0742	8.966	0.0617	7.405					0.2398	8.554	0.1788	6.446					0.131101	5.54788	13.5811	2.00599e-11	0.501105	0.000953135	0.000155296	3.13131e-11		20.6797	6.86855		4.62127e-05	0.000451739
0.0742	9.299	0.0618	0.814					0.2403	8.876	0.1789	1.181					0.131201	5.55177	13.5874	2.00587e-11	0.501205	0.000948369	0.00015452	3.13068e-11		20.4766	7.08601		1.2853e-05	0.000339934
0.0742	9.818	0.0618	2.64					0.2404	8.253	0.1789	1.319					0.131301	5.55591	13.5943	2.00575e-11	0.501305	0.000943627	0.000153747	3.13005e-11		21.6086	7.36244		0.0028252	0.00356201
0.0742	9.828	0.0618	2.948					0.2404	9.012	0.1789	1.542					0.131401	5.55867	13.5985	2.00562e-11	0.501405	0.000938909	0.000152978	3.12943e-11		21.1997	7.04281		9.0187e-06	0.000185065
0.0743	8.248	0.0618	5.156					0.2406	8.209	0.1789	4.358					0.131501	5.56079	13.6014	2.0055e-11	0.501505	0.000934215	0.000152213	3.1288e-11		17.5076	6.51095		0.000107086	0.00136189
0.0743	8.765	0.0618	7.596					0.2406	8.925	0.1789	4.687					0.131601	5.56342	13.6053	2.00538e-11	0.501605	0.000929544	0.000151452	3.12818e-11		15.8448	6.02728		6.32601e-05	0.000486334
0.0743	8.799	0.0618	7.967					0.2408	9.205	0.1791	2.274					0.131701	5.56569	13.6086	2.00525e-11	0.501705	0.000924896	0.000150695	3.12755e-11		18.5725	6.93755		0.00360096	0.0142001
0.0743	9.149	0.0619	0.512					0.2409	9.796	0.1791	3.447					0.131801	5.56655	13.6091	2.00513e-11	0.501805	0.000920271	0.000149942	3.12693e-11		14.5198	5.48582		2.97103e-05	0.00039004
0.0743	9.166	0.0619	3.482					0.2411	9.017	0.1791	3.477					0.131901	5.56751	13.6098	2.00501e-11	0.501905	0.00091567	0.000149192	3.1263e-11		20.5557	7.02021		0.00011882	0.000696103
0.0743	9.705	0.0619	6.457					0.2411	9.335	0.1791	4.15					0.132001	5.56908	13.6117	2.00488e-11	0.502005	0.000911092	0.000148446	3.12568e-11		21.4608	6.85849		6.34392e-05	0.00118681
0.0744	8.645	0.062	0.571					0.2412	9.116	0.1792	3.146					0.132101	5.5716	13.6155	2.00476e-11	0.502105	0.000906537	0.000147704	3.12505e-11		19.8418	6.97141		0.00024506	0.00180254
0.0744	8.712	0.062	0.839					0.2413	9.206	0.1792	3.944					0.132201	5.5724	13.6159	2.00464e-11	0.502205	0.000902005	0.000146965	3.12443e-11		22.3752	6.81418		1.72454e-05	0.000168236
0.0744	9.138	0.062	0.966					0.2414	8.026	0.1793	1.41					0.132301	5.57313	13.6162	2.00452e-11	0.502305	0.000897502	0.00014623	3.1238e-11		23.3948	7.31336		0.000474105	0.00269204
0.0744	9.186	0.062	2.296					0.2414	9.782	0.1793	3.793					0.132401	5.57462	13.618	2.0044e-11	0.502405	0.000893019	0.000145499	3.12318e-11		16.9782	6.56481		0.00017707	0.00283708
0.0744	9.262	0.062	3.67					0.2416	8.122	0.1793	6.638					0.132501	5.57555	13.6187	2.00427e-11	0.502505	0.000888556	0.000144772	3.12255e-11		25.7754	6.53795		0.000120078	0.00203048
0.0744	9.401	0.062	4.209					0.2417	8.548	0.1793	7.563					0.132601	5.57656	13.6196	2.00415e-11	0.502605	0.000884113	0.000144048	3.12193e-11		27.1558	6.5477		0.000483534	0.00513118
0.0744	9.67	0.0621	0.188					0.2418	9.494	0.1794	1.971					0.132701	5.57793	13.6212	2.00403e-11	0.502705	0.000879693	0.000143328	3.1213e-11		23.4566	6.937		1.40797e-06	7.51281e-05
0.0745	8.815	0.0621	1.85					0.2418	9.989	0.1795	1.06					0.132801	5.57736	13.6189	2.00391e-11	0.502805	0.000875296	0.000142611	3.12068e-11		22.2102	6.59181		2.08331e-05	0.000392478
0.0745	9.005	0.0621	1.856					0.2419	8.364	0.1795	2.198					0.132901	5.57646	13.616	2.00379e-11	0.502905	0.000870922	0.000141898	3.12006e-11		21.7141	7.03089		0.0123516	0.0287058
0.0745	9.389	0.0621	2.039					0.2419	8.54	0.1795	2.506					0.133001	5.57433	13.6107	2.00366e-11	0.503005	0.000866581	0.000141188	3.11943e-11		14.8515	5.81343		5.68728e-05	0.000665214
0.0745	9.459	0.0621	2.366					0.242	8.875	0.1795	5.773					0.133101	5.57112	13.6031	2.00354e-11	0.503105	0.000862276	0.000140483	3.11881e-11		16.5316	6.65019		7.87354e-05	0.000643652
0.0745	9.603	0.0621	3.577					0.2421	8.315	0.1795	7.779					0.133201	5.56778	13.5953	2.00342e-11	0.503205	0.000858008	0.00013978	3.11818e-11		13.0886	5.42649		9.58619e-07	4.30955e-05
0.0746	8.014	0.0621	4.587					0.2422	8.967	0.1796	1.029					0.133301	5.56485	13.5883	2.0033e-11	0.503305	0.000853938	0.000139082	3.11756e-11		21.0684	7.10104		0.00204871	0.017712
0.0746	8.749	0.0621	4.88					0.2422	9.573	0.1796	2.855					0.133401	5.56279	13.583	2.00317e-11	0.503405	0.000849715	0.000138387	3.11694e-11		0	0		0	0
0.0746	8.862	0.0621	6.449					0.2422	9.996	0.1796	3.139					0.133501	5.56162	13.5795	2.00305e-11	0.503505	0.00084547	0.000137695	3.11631e-11		15.7194	5.92375		0.00145192	0.0134054
0.0746	9.014	0.0621	6.67					0.2424	9.818	0.1796	3.492					0.133601	5.56162	13.5783	2.00293e-11	0.503605	0.000841258	0.000137006	3.11569e-11		15.4053	6.27038		7.36739e-06	0.000184041
0.0747	8.095	0.0621	7.086					0.2424	9.917	0.1796	5.604					0.133701	5.56183	13.5775	2.00281e-11	0.503705	0.000837075	0.000136321	3.11507e-11		16.9004	5.96782		4.22271e-05	0.00085684
0.0747	8.338	0.0621	7.298					0.2425	8.677	0.1796	7.893					0.133801	5.56083	13.5744	2.00268e-11	0.503805	0.000832946	0.00013564	3.11445e-11		16.4983	6.13096		0.000120605	0.00146898
0.0747	8.736	0.0621	7.362					0.2427	8.043	0.1797	0.938					0.133901	5.55903	13.5696	2.00256e-11	0.503905	0.000828787	0.000134961	3.11382e-11		15.9851	6.17666		7.95715e-06	0.000284362
0.0747	8.821	0.0622	0.795					0.2427	8.575	0.1797	2.483					0.134001	5.55669	13.5638	2.00244e-11	0.504005	0.000824646	0.000134287	3.1132e-11		20.3202	6.44865		0.00111022	0.0109499
0.0747	8.875	0.0622	1.008					0.2427	8.782	0.1798	1.243					0.134101	5.5533	13.5558	2.00232e-11	0.504105	0.000820567	0.000133615	3.11258e-11		22.8222	7.3792		0.0386622	0.0883245
0.0747	9.055	0.0622	3.811					0.2427	9.893	0.1798	1.356					0.134201	5.54964	13.5473	2.00219e-11	0.504205	0.000816477	0.000132947	3.11196e-11		19.047	6.83629		0.00258089	0.0123402
0.0747	9.353	0.0622	5.557					0.2428	9.48	0.1798	3.056					0.134301	5.54668	13.5401	2.00207e-11	0.504305	0.000812395	0.000132282	3.11133e-11		16.5793	6.19813		1.82291e-06	7.60251e-05
0.0748	8.303	0.0623	3.097					0.2429	8.37	0.1798	3.895					0.134401	5.54604	13.5376	2.00195e-11	0.504405	0.000808333	0.000131621	3.11071e-11		22.593	6.78757		8.2863	5.15582
0.0748	8.66	0.0623	3.098					0.2429	8.663	0.1798	6.872					0.134501	5.5446	13.5335	2.00182e-11	0.504505	0.000804295	0.000130963	3.11009e-11		20.8281	6.60955		0.00763827	0.0229479
0.0748	9.706	0.0623	3.989					0.243	8.173	0.1798	7.439					0.134601	5.54266	13.5284	2.0017e-11	0.504605	0.000800274	0.000130308	3.10947e-11		21.5834	6.87442		0.00629223	0.0320388
0.0749	8.001	0.0623	5.018					0.2431	9.004	0.1799	0.208					0.134701	5.54317	13.5281	2.00158e-11	0.504705	0.000796273	0.000129657	3.10885e-11		19.0392	6.54267		0.000102941	0.00136776
0.075	8.2	0.0623	5.413					0.2432	8.757	0.1799	3.02					0.134801	5.54441	13.5293	2.00146e-11	0.504805	0.000792298	0.000129008	3.10822e-11		19.539	6.70861		0.000226575	0.0036614
0.075	8.391	0.0623	6.443					0.2432	8.773	0.18	1.264					0.134901	5.5466	13.5324	2.00133e-11	0.504905	0.000788364	0.000128363	3.1076e-11		21.2517	7.36764		2.11058e-05	0.000411727
0.075	9.478	0.0623	6.746					0.2433	8.193	0.18	1.705					0.135001	5.54933	13.5365	2.00121e-11	0.505005	0.000784435	0.000127721	3.10698e-11		16.1649	6.49492		0.000698215	0.00342433
0.0751	8.08	0.0624	1.827					0.2434	8.474	0.18	4.645					0.135101	5.55252	13.5416	2.00109e-11	0.505105	0.00078052	0.000127083	3.10636e-11		16.9596	6.49947		1.34743e-06	4.91655e-05
0.0751	9.589	0.0624	5.608					0.2436	9.6	0.1801	1.616					0.135201	5.55524	13.5457	2.00096e-11	0.505205	0.000776634	0.000126447	3.10574e-11		16.3218	6.42955		0.000131958	0.00154793
0.0752	9.139	0.0624	5.665					0.2436	9.833	0.1801	1.826					0.135301	5.55799	13.5499	2.00084e-11	0.505305	0.000772754	0.000125815	3.10512e-11		15.7871	6.02378		0.000121289	0.000526771
0.0752	9.623	0.0625	3.478					0.2437	9.041	0.1801	4.155					0.135401	5.56119	13.5551	2.00072e-11	0.505405	0.000768894	0.000125186	3.1045e-11		18.249	6.68627		4.96189e-06	0.000119555
0.0752	9.747	0.0625	6.121					0.2437	9.108	0.1801	4.462					0.135501	5.56435	13.5601	2.0006e-11	0.505505	0.000765056	0.00012456	3.10388e-11		18.9068	6.4052		3.68879e-05	0.000188085
0.0752	9.784	0.0625	6.639					0.2438	8.525	0.1801	4.855					0.135601	5.56677	13.5638	2.00048e-11	0.505605	0.000761234	0.000123937	3.10326e-11		18.1482	6.70039		0.0636047	0.111444
0.0752	9.831	0.0625	7.137					0.2438	8.68	0.1801	5.494					0.135701	5.56978	13.5686	2.00035e-11	0.505705	0.00075743	0.000123318	3.10264e-11		19.6598	6.05561		0.00146512	0.0119043
0.0753	8.533	0.0625	7.254					0.2438	9.019	0.1802	1.212					0.135801	5.5736	13.575	2.00023e-11	0.505805	0.000753645	0.000122701	3.10201e-11		22.3968	7.05247		0.0055676	0.0322009
0.0753	9.929	0.0626	1.63					0.2439	8.302	0.1802	7.232					0.135901	5.57921	13.5849	2.00011e-11	0.505905	0.000749877	0.000122088	3.10139e-11		16.6926	6.35454		7.55638e-05	0.00141467
0.0754	8.118	0.0626	3.188					0.2439	8.409	0.1802	7.699					0.136001	5.58275	13.5908	1.99999e-11	0.506005	0.000746135	0.000121477	3.10077e-11		23.9727	6.59953		1.61129e-05	0.000306192
0.0754	8.309	0.0626	4.668					0.2439	8.759	0.1803	0.979					0.136101	5.58673	13.5976	1.99987e-11	0.506105	0.000742431	0.00012087	3.10015e-11		26.5759	6.60392		1.54391e-05	0.000472637
0.0754	8.851	0.0626	6.177					0.244	9.926	0.1803	1.228					0.136201	5.58869	13.6005	1.99975e-11	0.506205	0.0007388	0.000120266	3.09953e-11		25.2135	6.85485		13.7907	6.48682
0.0755	8.891	0.0627	2.149					0.2441	9.156	0.1803	1.773					0.136301	5.59111	13.6043	1.99963e-11	0.506305	0.000735153	0.000119664	3.09891e-11		23.3882	6.88949		6.62109	3.43081
0.0755	9.079	0.0628	6.614					0.2441	9.689	0.1803	3.071					0.136401	5.59288	13.6068	1.99951e-11	0.506405	0.00073162	0.000119066	3.0983e-11		19.8993	6.4992		7.5899	4.98696
0.0755	9.525	0.0629	0.483					0.2442	9.504	0.1803	5.146					0.136501	5.59366	13.6074	1.99939e-11	0.506505	0.000728095	0.000118471	3.09768e-11		11.825	4.90372		0.000272	0.00297789
0.0755	9.882	0.0629	5.176					0.2442	9.618	0.1803	5.156					0.136601	5.59332	13.6058	1.99927e-11	0.506605	0.000724892	0.000117881	3.09706e-11		15.1935	6.2543		7.92412e-05	0.00100112
0.0756	8.363	0.0629	7.129					0.2443	8.056	0.1803	5.336					0.136701	5.59325	13.6047	1.99915e-11	0.506705	0.000722271	0.000117303	3.09644e-11		13.8153	5.63279		11.0998	5.69437
0.0756	9.062	0.0629	7.623					0.2443	8.756	0.1803	5.654					0.136801	5.59293	13.6031	1.99903e-11	0.506805	0.000718689	0.000116717	3.09582e-11		19.0004	6.53995		0.00382337	0.0169611
0.0756	9.99	0.0629	7.634					0.2444	8.286	0.1803	5.676					0.136901	5.59287	13.6021	1.99891e-11	0.506905	0.000715109	0.000116133	3.0952e-11		14.9694	5.77293		8.66577e-05	0.00109139
0.0757	8.046	0.063	1.092					0.2444	8.601	0.1803	5.872					0.137001	5.59127	13.5979	1.99879e-11	0.507005	0.00071155	0.000115553	3.09458e-11		16.3864	6.07598		2.961e-05	0.000520496
0.0757	8.156	0.063	1.68					0.2444	9.234	0.1803	6.115					0.137101	5.58867	13.5918	1.99867e-11	0.507105	0.000707993	0.000114975	3.09396e-11		18.7902	7.1195		1.22396e-05	0.000203308
0.0757	8.964	0.063	1.706					0.2445	8.067	0.1804	1.566					0.137201	5.58552	13.5846	1.99855e-11	0.507205	0.000704459	0.0001144	3.09334e-11		17.2083	6.08433		0.00345134	0.0157322
0.0759	8.307	0.063	2.552					0.2445	8.206	0.1804	2.711					0.137301	5.58289	13.5783	1.99843e-11	0.507305	0.000700944	0.000113828	3.09272e-11		16.7651	6.24828		1.60909e-05	0.000397968
0.0759	9.569	0.063	4.476					0.2445	8.924	0.1804	3.784					0.137401	5.57929	13.5702	1.9983e-11	0.507405	0.000697451	0.000113259	3.09211e-11		22.2469	6.97165		0.00158156	0.00597854
0.0759	9.873	0.0631	0.694					0.2446	9.946	0.1804	4.027					0.137501	5.57451	13.5596	1.99818e-11	0.507505	0.000693987	0.000112693	3.09149e-11		22.742	6.69265		3.77932e-05	0.000875114
0.076	8.285	0.0631	3.352					0.2448	9.259	0.1804	5.277					0.137601	5.56938	13.5482	1.99806e-11	0.507605	0.000690523	0.000112129	3.09087e-11		20.3306	7.23616		0.000264485	0.00422981
0.076	9.073	0.0631	4.027					0.2451	8.181	0.1804	5.469					0.137701	5.56452	13.5374	1.99794e-11	0.507705	0.000687072	0.000111568	3.09025e-11		17.2857	6.72783		0.000402193	0.00367657
0.0761	8.181	0.0631	4.575					0.2451	9.466	0.1805	1.724					0.137801	5.56073	13.5288	1.99782e-11	0.507805	0.000683638	0.000111011	3.08963e-11		23.4493	7.01009		5.52756e-06	0.000150719
0.0761	8.469	0.0631	7.987					0.2451	9.728	0.1805	1.903					0.137901	5.5559	13.518	1.9977e-11	0.507905	0.000680246	0.000110456	3.08902e-11		20.2797	6.3085		4.85755e-05	0.000672786
0.0761	8.578	0.0632	1.108					0.2452	8.731	0.1805	2.756					0.138001	5.5518	13.5087	1.99758e-11	0.508005	0.000676975	0.000109904	3.0884e-11		20.5226	6.7689		4.19689e-05	0.000715135
0.0761	9.984	0.0632	2.543					0.2453	9.444	0.1805	4.376					0.138101	5.54828	13.5005	1.99746e-11	0.508105	0.000673665	0.000109354	3.08778e-11		20.6316	7.05831		1.001e-05	0.000264741
0.0762	8.252	0.0632	3.193					0.2454	8.04	0.1805	7.376					0.138201	5.54502	13.4929	1.99733e-11	0.508205	0.000670382	0.000108807	3.08716e-11		21.3322	7.11834		0.00220027	0.0027741
0.0762	9.985	0.0632	4.663					0.2454	9.729	0.1805	7.379					0.138301	5.54263	13.4869	1.99721e-11	0.508305	0.000667054	0.000108263	3.08655e-11		20.8806	6.86017		7.05334e-06	0.000153429
0.0763	8.925	0.0632	4.943					0.2454	9.915	0.1806	6.095					0.138401	5.54271	13.4859	1.99709e-11	0.508405	0.000663823	0.000107722	3.08593e-11		16.9634	6.27499		8.4782e-05	0.00116126
0.0763	9.601	0.0632	6.126					0.2455	8.639	0.1806	6.499					0.138501	5.54307	13.4854	1.99697e-11	0.508505	0.000660604	0.000107184	3.08531e-11		16.5605	6.39292		4.94567e-05	0.000414831
0.0764	8.896	0.0633	0.123					0.2457	9.435	0.1806	7.454					0.138601	5.54188	13.4819	1.99684e-11	0.508605	0.000657631	0.000106649	3.08469e-11		17.2885	6.3443		0.00280443	0.0110594
0.0764	9.018	0.0633	1.464					0.2457	9.587	0.1807	0.31					0.138701	5.54004	13.4771	1.99672e-11	0.508705	0.00065463	0.000106117	3.08408e-11		15.6024	6.1139		2.31406e-05	0.000306244
0.0764	9.18	0.0633	2.399					0.2458	9.014	0.1807	0.96					0.138801	5.53889	13.4736	1.9966e-11	0.508805	0.000652045	0.000105592	3.08346e-11		19.4982	6.55911		9.70938e-05	0.000851722
0.0764	9.505	0.0633	3.786					0.2459	8.828	0.1807	3.154					0.138901	5.53696	13.4686	1.99648e-11	0.508905	0.00064927	0.000105068	3.08284e-11		21.4874	6.84164		4.94066e-05	0.00092429
0.0764	9.937	0.0633	4.819					0.246	8.716	0.1807	6.263					0.139001	5.53614	13.4658	1.99635e-11	0.509005	0.000646977	0.000104552	3.08223e-11		19.6677	6.83232		0.000190853	0.00140383
0.0767	8.157	0.0633	5.849					0.2461	8.817	0.1807	7.588					0.139101	5.53529	13.4629	1.99623e-11	0.509105	0.000644415	0.000104035	3.08161e-11		22.201	6.73865		1.34308e-05	0.000131398
0.0767	8.244	0.0634	0.588					0.2462	8.454	0.1808	0.628					0.139201	5.53381	13.4588	1.99611e-11	0.509205	0.000641526	0.000103517	3.081e-11		23.1751	7.11131		0.000369331	0.00211089
0.0768	8.382	0.0634	1.355					0.2463	9.588	0.1808	3.312					0.139301	5.53455	13.459	1.99599e-11	0.509305	0.000638407	0.000102999	3.08038e-11		16.171	6.18378		0.000141113	0.00241442
0.0768	8.414	0.0634	5.175					0.2464	9.832	0.1808	4.703					0.139401	5.53553	13.4597	1.99586e-11	0.509405	0.000635225	0.000102484	3.07976e-11		25.1321	6.39424		0.000105515	0.00202943
0.0768	8.674	0.0634	5.633					0.2465	9.321	0.1809	1.963					0.139501	5.53559	13.4587	1.99574e-11	0.509505	0.00063207	0.000101972	3.07915e-11		26.9954	6.54118		0.000377003	0.00404918
0.0768	9.573	0.0634	6.502					0.2465	9.454	0.181	0.644					0.139601	5.53813	13.4625	1.99562e-11	0.509605	0.000628917	0.000101462	3.07853e-11		24.3957	7.20786		1.10132e-06	6.13982e-05
0.0768	9.829	0.0635	2.868					0.2465	9.544	0.181	1.373					0.139701	5.54044	13.4658	1.9955e-11	0.509705	0.000625785	0.000100955	3.07792e-11		22.3484	6.68181		1.62248e-05	0.000305667
0.0769	8.542	0.0635	4.55					0.2465	9.546	0.181	2.816					0.139801	5.5404	13.4646	1.99538e-11	0.509805	0.000622681	0.00010045	3.0773e-11		21.446	6.86661		0.00961944	0.0223561
0.0769	9.008	0.0635	7.435					0.2467	8.202	0.181	7.945					0.139901	5.54214	13.4668	1.99525e-11	0.509905	0.000619569	9.99475e-05	3.07669e-11		13.6431	5.33204		4.45454e-05	0.000562846
0.0769	9.031	0.0636	0.819					0.2467	8.935	0.1811	1.346					0.140001	5.54427	13.4699	1.99513e-11	0.510005	0.000616479	9.94478e-05	3.07607e-11		16.5827	6.61802		6.13192e-05	0.000501277
0.0769	9.507	0.0636	2.582					0.2468	9.79	0.1811	4.25					0.140101	5.54696	13.474	1.99501e-11	0.510105	0.000613399	9.89505e-05	3.07546e-11		12.3228	5.11846		7.50773e-07	3.5458e-05
0.0769	9.587	0.0636	3.684					0.2469	8.021	0.1811	7.083					0.140201	5.54874	13.4764	1.99489e-11	0.510205	0.000610332	9.84558e-05	3.07484e-11		20.4682	6.79281		0.00159733	0.013855
0.077	8.563	0.0636	4.279					0.2469	8.357	0.1812	2.138					0.140301	5.54994	13.4777	1.99477e-11	0.510305	0.000607281	9.79635e-05	3.07423e-11		0	0		0	0
0.077	9.194	0.0637	1.517					0.247	8.141	0.1812	3.156					0.140401	5.55054	13.4777	1.99465e-11	0.510405	0.000604245	9.74737e-05	3.07361e-11		14.5136	5.47312		0.00113076	0.0104402
0.077	9.903	0.0637	2.468					0.2471	8.236	0.1812	6.587					0.140501	5.54996	13.4755	1.99452e-11	0.510505	0.000601227	9.69863e-05	3.073e-11		16.7701	6.87106		5.73862e-06	0.000144829
0.0771	9.628	0.0637	5.032					0.2471	8.293	0.1812	6.718					0.140601	5.54807	13.4706	1.9944e-11	0.510605	0.000598246	9.65014e-05	3.07238e-11		16.1607	5.75083		0.000126444	0.0020874
0.0771	9.96	0.0637	6.335					0.2471	8.41	0.1812	7.826					0.140701	5.54647	13.4664	1.99428e-11	0.510705	0.000595256	9.60189e-05	3.07177e-11		16.6802	6.25339		0.00021127	0.00279832
0.0772	8.882	0.0638	0.947					0.2472	8.423	0.1813	4.02					0.140801	5.54396	13.4603	1.99416e-11	0.510805	0.000592286	9.55388e-05	3.07115e-11		16.2581	6.31707		6.19705e-06	0.000221556
0.0772	9.709	0.0638	1.774					0.2472	8.848	0.1814	4.241					0.140901	5.54189	13.4551	1.99404e-11	0.510905	0.000589327	9.50611e-05	3.07054e-11		20.0093	6.38377		0.00549808	0.0277674
0.0773	8.56	0.0638	2.1					0.2474	9.633	0.1814	5.342					0.141001	5.53914	13.4485	1.99392e-11	0.511005	0.00058638	9.45858e-05	3.06992e-11		24.2594	7.72661		0.0353026	0.0878987
0.0773	9.559	0.0638	2.312					0.2476	8.442	0.1814	6.167					0.141101	5.53735	13.4438	1.99379e-11	0.511105	0.000583449	9.41129e-05	3.06931e-11		19.9763	7.15066		0.00205133	0.0106329
0.0773	9.924	0.0639	0.459					0.2478	8.485	0.1815	1.137					0.141201	5.5362	13.4404	1.99367e-11	0.511205	0.000580531	9.36423e-05	3.0687e-11		16.9884	6.40717		1.41969e-06	5.92464e-05
0.0774	9.844	0.0639	0.642					0.2478	8.892	0.1815	2.368					0.141301	5.53592	13.4386	1.99355e-11	0.511305	0.000577629	9.31741e-05	3.06808e-11		22.8452	6.86765		9.40747	5.61444
0.0775	9.44	0.0639	0.834					0.2478	9.094	0.1815	3.049					0.141401	5.53409	13.4339	1.99343e-11	0.511405	0.000574741	9.27082e-05	3.06747e-11		20.8171	6.62583		0.0150894	0.0477018
0.0775	9.521	0.0639	3.232					0.248	8.608	0.1815	4.288					0.141501	5.53275	13.4301	1.99331e-11	0.511505	0.000571867	9.22447e-05	3.06686e-11		21.4786	6.80183		0.00543225	0.0293832
0.0777	8.399	0.0639	3.984					0.248	9.308	0.1815	5.315					0.141601	5.53124	13.4259	1.99318e-11	0.511605	0.000569008	9.17834e-05	3.06624e-11		20.3168	7.05284		8.2052e-05	0.00112448
0.0777	8.932	0.0639	4.774					0.248	9.971	0.1815	7.616					0.141701	5.52969	13.4217	1.99306e-11	0.511705	0.000566163	9.13245e-05	3.06563e-11		19.68	6.7511		0.000176958	0.00287275
0.0778	8.213	0.0639	6.324					0.2481	8.573	0.1816	0.33					0.141801	5.52848	13.4181	1.99294e-11	0.511805	0.000563335	9.08679e-05	3.06502e-11		21.8571	7.44014		1.65159e-05	0.000330431
0.0778	8.665	0.064	2.398					0.2482	9.461	0.1816	1.861					0.141901	5.52709	13.4142	1.99282e-11	0.511905	0.000560518	9.04136e-05	3.0644e-11		17.4242	7.00319		0.000543771	0.00266687
0.0778	8.723	0.064	2.747					0.2483	9.062	0.1816	3.966					0.142001	5.52731	13.4134	1.9927e-11	0.512005	0.000557741	8.99615e-05	3.06379e-11		18.2842	7.03935		1.04941e-06	3.84714e-05
0.0778	9.013	0.064	3.129					0.2483	9.881	0.1816	4.807					0.142101	5.52793	13.4135	1.99257e-11	0.512105	0.000554961	8.95117e-05	3.06318e-11		17.1159	6.75702		0.00010277	0.00120707
0.0779	8.39	0.0641	2.022					0.2484	9.562	0.1816	7.77					0.142201	5.52926	13.4149	1.99245e-11	0.512205	0.000552191	8.90641e-05	3.06257e-11		15.7705	6.06445		9.44601e-05	0.00041025
0.0779	8.602	0.0641	4.081					0.2485	8.765	0.1817	0.772					0.142301	5.52981	13.4148	1.99233e-11	0.512305	0.000549431	8.86188e-05	3.06195e-11		18.3387	6.69218		0.000923785	0.00533435
0.078	8.529	0.0641	4.355					0.2487	8.416	0.1817	1.222					0.142401	5.53123	13.4165	1.99221e-11	0.512405	0.000546684	8.81757e-05	3.06134e-11		18.9489	6.47032		3.07605e-05	0.000217441
0.078	9.163	0.0642	5.901					0.2488	8.19	0.1817	1.9					0.142501	5.53204	13.4169	1.99209e-11	0.512505	0.000543951	8.77348e-05	3.06073e-11		18.0496	6.61937		0.0496021	0.0875532
0.0781	8.132	0.0642	7.095					0.2489	8.55	0.1817	7.427					0.142601	5.53319	13.418	1.99196e-11	0.512605	0.000541232	8.72962e-05	3.06012e-11		19.9719	6.31491		0.00198865	0.0162003
0.0782	8.629	0.0643	0.243					0.249	9.006	0.1817	7.797					0.142701	5.53616	13.4227	1.99184e-11	0.512705	0.000538526	8.68597e-05	3.05951e-11		22.9048	7.15889		0.0168754	0.0508041
0.0782	9.434	0.0643	2.224					0.2492	8.235	0.1818	1.42					0.142801	5.5375	13.4242	1.99172e-11	0.512805	0.000535833	8.64254e-05	3.05889e-11		16.9932	6.48349		5.88589e-05	0.00110864
0.0782	9.457	0.0643	2.671					0.2494	9.532	0.1818	4.388					0.142901	5.53924	13.4265	1.9916e-11	0.512905	0.000533156	8.59933e-05	3.05828e-11		25.1723	7.03543		1.25538e-05	0.000243157
0.0783	8.28	0.0643	6.58					0.2496	8.466	0.1818	6.04					0.143001	5.54085	13.4286	1.99148e-11	0.513005	0.000530491	8.55633e-05	3.05767e-11		26.6266	6.64665		1.20241e-05	0.000368583
0.0783	8.376	0.0643	7.315					0.2497	9.033	0.1818	6.917					0.143101	5.5416	13.429	1.99136e-11	0.513105	0.00052784	8.51355e-05	3.05706e-11		25.5373	6.93113		13.5776	6.1535
0.0783	8.885	0.0644	1.616					0.2498	8.387	0.1818	7.171					0.143201	5.54222	13.4291	1.99124e-11	0.513205	0.000525203	8.47098e-05	3.05645e-11		22.626	6.60846		6.98719	3.64074
0.0783	9.63	0.0644	4.314					0.2498	9.027	0.1819	2.597					0.143301	5.54185	13.4273	1.99111e-11	0.513305	0.000522577	8.42863e-05	3.05584e-11		19.88	6.52728		12.0055	7.32921
0.0783	9.977	0.0644	7.547					0.2498	9.695	0.1819	3.625					0.143401	5.54093	13.4244	1.99099e-11	0.513405	0.000519965	8.38648e-05	3.05523e-11		10.9722	4.58438		0.000211836	0.00232058
0.0784	8.082	0.0644	7.926					0.2499	8.426	0.1819	6.269					0.143501	5.54001	13.4215	1.99087e-11	0.513505	0.000517365	8.34455e-05	3.05461e-11		16.4861	6.8236		6.17132e-05	0.000779684
0.0784	9.237	0.0645	3.721					0.25	9.761	0.182	0.722					0.143601	5.54116	13.4227	1.99075e-11	0.513605	0.000514778	8.30283e-05	3.054e-11		13.6994	5.64031		10.3597	5.17257
0.0784	9.943	0.0645	4.047					0.25	9.882	0.182	0.966					0.143701	5.54241	13.4241	1.99063e-11	0.513705	0.000512204	8.26131e-05	3.05339e-11		20.2589	7.05146		0.00561331	0.0258974
0.0784	9.946	0.0645	6.95					0.2501	9.04	0.182	1.795					0.143801	5.54577	13.4296	1.99051e-11	0.513805	0.000509643	8.22001e-05	3.05278e-11		16.1355	6.3903		6.74921e-05	0.000852548
0.0785	8.9	0.0646	0.116					0.2501	9.112	0.182	2.19					0.143901	5.54851	13.4339	1.99039e-11	0.513905	0.000507095	8.17891e-05	3.05217e-11		16.4832	6.1763		2.31189e-05	0.000422404
0.0785	9.414	0.0646	0.57					0.2503	8.227	0.182	3.028					0.144001	5.55116	13.4381	1.99027e-11	0.514005	0.00050456	8.13801e-05	3.05156e-11		19.3424	7.21629		9.53219e-06	0.000158337
0.0785	9.56	0.0646	1.203					0.2503	8.247	0.182	5.63					0.144101	5.55423	13.4431	1.99015e-11	0.514105	0.000502037	8.09732e-05	3.05095e-11		17.3174	6.21027		0.00314046	0.0147392
0.0785	9.867	0.0646	6.52					0.2504	9.553	0.1821	0.868					0.144201	5.55713	13.4478	1.99003e-11	0.514205	0.000499527	8.05684e-05	3.05034e-11		15.2537	5.63798		8.71187e-05	0.0015404
0.0785	9.868	0.0646	6.751					0.2505	8.234	0.1821	2.992					0.144301	5.56009	13.4526	1.98991e-11	0.514305	0.000497029	8.01655e-05	3.04973e-11		22.5649	7.03536		0.00130631	0.00570999
0.0786	8.037	0.0646	6.922					0.2507	8.568	0.1821	4.297					0.144401	5.56523	13.4617	1.98979e-11	0.514405	0.000494544	7.97647e-05	3.04912e-11		23.4817	6.95866		2.94825e-05	0.000697221
0.0786	8.467	0.0646	7.07					0.2509	8.385	0.1821	4.524					0.144501	5.57073	13.4714	1.98967e-11	0.514505	0.000492071	7.93659e-05	3.04851e-11		20.6727	7.23553		0.000252612	0.00400384
0.0786	8.531	0.0647	0.992					0.2509	9.399	0.1822	1.946					0.144601	5.57859	13.4858	1.98955e-11	0.514605	0.000489618	7.8969e-05	3.0479e-11		18.5871	7.21328		0.000322029	0.00304807
0.0786	8.686	0.0647	1.065					0.2509	9.748	0.1822	2.033					0.144701	5.58446	13.4964	1.98943e-11	0.514705	0.000487212	7.85742e-05	3.04729e-11		23.0643	6.82459		5.48636e-06	0.000232116
0.0786	8.93	0.0647	2.272					0.2509	9.936	0.1822	4.165					0.144801	5.58952	13.5054	1.98931e-11	0.514805	0.000484829	7.81814e-05	3.04668e-11		19.2729	6.01595		3.78307e-05	0.000524062
0.0786	9.164	0.0647	3.422					0.251	9.944	0.1822	4.377					0.144901	5.59432	13.514	1.98919e-11	0.514905	0.000482554	7.77908e-05	3.04607e-11		19.6937	6.44295		3.60195e-05	0.000784249
0.0787	8.541	0.0647	3.479					0.2511	8.787	0.1822	6.815					0.145001	5.59913	13.5226	1.98907e-11	0.515005	0.000480397	7.74028e-05	3.04547e-11		21.23	7.19928		7.79577e-06	0.000206181
0.0787	8.992	0.0647	4.221					0.2513	8.552	0.1824	0.153					0.145101	5.60488	13.5331	1.98896e-11	0.515105	0.000478126	7.7016e-05	3.04486e-11		20.5511	6.75483		0.00171357	0.00216047
0.0788	8.366	0.0647	4.927					0.2517	9.61	0.1824	3.683					0.145201	5.61235	13.5469	1.98884e-11	0.515205	0.000476831	7.66438e-05	3.04425e-11		21.0263	6.8794		5.50052e-06	0.000122041
0.0788	9.024	0.0647	5.383					0.2519	8.241	0.1824	3.912					0.145301	5.6191	13.5593	1.98872e-11	0.515305	0.000475032	7.62647e-05	3.04364e-11		16.6368	6.17063		6.60283e-05	0.000904455
0.0789	8.232	0.0647	7.072					0.2519	8.394	0.1824	4.583					0.145401	5.62574	13.5716	1.9886e-11	0.515405	0.000473688	7.58949e-05	3.04303e-11		16.4591	6.3395		3.86001e-05	0.000341085
0.0789	8.677	0.0647	7.474					0.2519	9.149	0.1825	1.348					0.145501	5.63179	13.5828	1.98849e-11	0.515505	0.000472	7.55208e-05	3.04242e-11		15.5531	5.6524		0.0021841	0.00861378
0.0789	8.924	0.0648	2.396					0.2521	8.033	0.1825	1.577					0.145601	5.63689	13.5922	1.98837e-11	0.515605	0.000470461	7.51509e-05	3.04181e-11		17.4175	6.95045		1.80219e-05	0.000238655
0.079	8.245	0.0648	4.974					0.2521	9.476	0.1825	1.871					0.145701	5.6411	13.6	1.98826e-11	0.515705	0.000471946	7.4894e-05	3.0412e-11		18.5367	6.20761		7.7534e-05	0.000793394
0.079	8.463	0.0649	1.418					0.2521	9.502	0.1825	2.097					0.145801	5.64483	13.6068	1.98814e-11	0.515805	0.000478729	7.50548e-05	3.0406e-11		21.029	6.65348		3.84779e-05	0.000719839
0.079	8.926	0.0649	1.569					0.2521	9.62	0.1825	2.604					0.145901	5.64955	13.6155	1.98802e-11	0.515905	0.00049197	7.60146e-05	3.03999e-11		18.8598	6.48372		0.000148637	0.0010933
0.079	9.136	0.0649	2.182					0.2524	8.375	0.1825	3.631					0.146001	5.65265	13.6212	1.98791e-11	0.516005	0.000540661	8.5227e-05	3.03938e-11		21.9356	6.64739		1.04601e-05	0.000102742
0.079	9.169	0.0649	5.067					0.2524	9.538	0.1825	7.913					0.146101	5.65463	13.6246	1.98779e-11	0.516105	0.000590406	9.47911e-05	3.03877e-11		22.5378	6.82948		0.00028785	0.00167766
0.079	9.243	0.0649	5.493					0.2525	8.898	0.1825	7.958					0.146201	5.65882	13.6324	1.98768e-11	0.516205	0.000689499	0.000123617	3.03817e-11		14.7703	5.60504		0.000109905	0.00188458
0.079	9.473	0.0649	5.573					0.2525	8.982	0.1825	7.971					0.146301	5.66526	13.6446	1.98756e-11	0.516305	0.000813463	0.00016473	3.03756e-11		24.7986	6.36954		8.61755e-05	0.0017304
0.079	9.537	0.0649	5.592					0.2526	8.453	0.1826	2.162					0.146401	5.67382	13.6608	1.98745e-11	0.516405	0.000900093	0.000188157	3.03695e-11		26.7797	6.51597		0.000293611	0.00315351
0.079	9.648	0.065	0.486					0.2526	9.079	0.1826	3.69					0.146501	5.68271	13.6778	1.98734e-11	0.516505	0.000991271	0.000213633	3.03634e-11		24.5562	7.15947		1.19775e-06	7.16456e-05
0.079	9.728	0.065	1.746					0.2526	9.559	0.1827	0.781					0.146601	5.69197	13.6954	1.98722e-11	0.516605	0.00106735	0.000232788	3.03574e-11		23.7186	7.17355		1.26359e-05	0.000238085
0.0791	9.032	0.065	4.25					0.2526	9.693	0.1827	1.46					0.146701	5.70179	13.7143	1.98711e-11	0.516705	0.00111313	0.000241195	3.03513e-11		21.024	6.68468		0.00749163	0.017411
0.0791	9.981	0.065	4.702					0.2527	8.445	0.1827	2.572					0.146801	5.71232	13.7345	1.987e-11	0.516805	0.00118402	0.000258393	3.03452e-11		12.6537	4.97756		3.49672e-05	0.000481667
0.0793	8.952	0.065	5.442					0.2529	8.979	0.1827	3.561					0.146901	5.72468	13.7583	1.98689e-11	0.516905	0.00121957	0.000263887	3.03392e-11		16.9289	6.70919		7.24049e-05	0.000883653
0.0794	8.223	0.065	5.535					0.2529	9.947	0.1827	4.103					0.147001	5.73681	13.7817	1.98678e-11	0.517005	0.00124329	0.000266501	3.03331e-11		11.954	5.04028		6.12857e-07	4.21987e-05
0.0794	8.767	0.0651	0.307					0.2531	8.039	0.1827	6.248					0.147101	5.75029	13.8077	1.98666e-11	0.517105	0.00126327	0.000268338	3.0327e-11		19.5072	6.41967		0.001244	0.0107926
0.0794	9.711	0.0651	2.536					0.2534	8.42	0.1827	6.36					0.147201	5.76432	13.8349	1.98656e-11	0.517205	0.0012892	0.000271471	3.0321e-11		0	0		0	0
0.0795	8.022	0.0651	3.829					0.2534	8.482	0.1827	7.764					0.147301	5.77757	13.8607	1.98645e-11	0.517305	0.00129439	0.000270919	3.03149e-11		14.4642	5.57921		0.000880637	0.00813083
0.0795	9.303	0.0652	2.077					0.2536	8.537	0.1827	7.829					0.147401	5.79224	13.8892	1.98634e-11	0.517405	0.00129964	0.00027038	3.03088e-11		17.5226	7.08388		5.48844e-06	0.000173315
0.0795	9.519	0.0652	3.96					0.2539	9.117	0.1828	0.812					0.147501	5.80762	13.9192	1.98623e-11	0.517505	0.00130251	0.000269584	3.03028e-11		16.0418	5.82121		0.000119972	0.00198544
0.0795	9.616	0.0652	4.405					0.2539	9.475	0.1828	4.256					0.147601	5.82409	13.9513	1.98612e-11	0.517605	0.00130232	0.000268517	3.02967e-11		17.3126	6.55414		0.000554621	0.00560543
0.0796	8.039	0.0652	5.445					0.2542	8.16	0.1828	5.434					0.147701	5.84179	13.9858	1.98602e-11	0.517705	0.00130547	0.000267761	3.02907e-11		16.6069	6.47569		4.82627e-06	0.000172549
0.0796	9.124	0.0652	5.67					0.2542	9.887	0.1828	6.636					0.147801	5.85797	14.0177	1.98591e-11	0.517805	0.00130545	0.000266718	3.02846e-11		20.1772	6.51446		0.0130618	0.0511907
0.0797	8.103	0.0653	1.896					0.2544	9.839	0.1829	0.885					0.147901	5.87558	14.0523	1.98581e-11	0.517905	0.00130868	0.000265979	3.02786e-11		24.2983	7.51985		0.0682779	0.152915
0.0797	8.133	0.0653	2.97					0.2547	8.078	0.1829	1.395					0.148001	5.89405	14.0886	1.9857e-11	0.518005	0.00131315	0.000265381	3.02725e-11		20.4745	7.2317		0.00163417	0.00928228
0.0797	8.154	0.0653	7.637					0.2548	8.106	0.1829	2.871					0.148101	5.91276	14.1256	1.9856e-11	0.518105	0.00131268	0.000264318	3.02665e-11		17.0391	6.42745		3.29065e-05	0.000747087
0.0797	8.577	0.0654	0.769					0.2548	8.99	0.183	3.343					0.148201	5.93097	14.1617	1.9855e-11	0.518205	0.00131378	0.00026339	3.02604e-11		23.2613	6.98291		10.3541	5.91575
0.0798	9.681	0.0654	1.117					0.255	9.229	0.1831	2.698					0.148301	5.95131	14.202	1.9854e-11	0.518305	0.00131063	0.000262168	3.02544e-11		20.7198	6.60752		0.0124212	0.0414208
0.0799	8.144	0.0654	1.625					0.2551	8.451	0.1831	6.354					0.148401	5.97118	14.2415	1.9853e-11	0.518405	0.001306	0.000260893	3.02483e-11		21.4897	6.79276		0.00429281	0.0237664
0.0799	9.37	0.0654	2.12					0.2551	9.388	0.1831	6.988					0.148501	5.99081	14.2807	1.9852e-11	0.518505	0.00130109	0.000259614	3.02423e-11		21.2052	7.29987		6.8869e-05	0.00104515
0.0799	9.458	0.0654	3.659					0.2551	9.807	0.1831	7.557					0.148601	6.0099	14.3191	1.9851e-11	0.518605	0.00129627	0.000258343	3.02362e-11		20.5713	7.07127		0.000156599	0.00251965
0.0799	9.749	0.0654	4.766					0.2552	9.763	0.1832	0.587					0.148701	6.0303	14.36	1.98501e-11	0.518705	0.00129348	0.000257161	3.02302e-11		21.602	7.19189		1.31726e-05	0.000293375
0.0799	9.928	0.0654	5.811					0.2554	8.645	0.1832	1.034					0.148801	6.04942	14.3988	1.98491e-11	0.518805	0.00128792	0.000255884	3.02241e-11		18.538	7.35107		0.000426793	0.00223965
0.08	8.162	0.0654	7.68					0.2555	8.532	0.1832	3.298					0.148901	6.06873	14.438	1.98482e-11	0.518905	0.00128254	0.000254617	3.02181e-11		19.2158	7.30914		4.60994e-05	0.000718934
0.08	8.393	0.0655	3.035					0.2556	8.258	0.1833	5.66					0.149001	6.08736	14.4761	1.98472e-11	0.519005	0.00127829	0.000253387	3.0212e-11		17.3204	6.76944		8.00383e-05	0.000941118
0.08	8.939	0.0655	4.716					0.2556	8.902	0.1833	6.336					0.149101	6.10585	14.5141	1.98463e-11	0.519105	0.00127214	0.000252121	3.0206e-11		15.9948	6.20387		7.39967e-05	0.000358008
0.0801	8.205	0.0655	4.982					0.2556	9.816	0.1833	6.832					0.149201	6.12486	14.5532	1.98454e-11	0.519205	0.00126595	0.00025086	3.02e-11		19.0693	6.95882		0.00719327	0.029552
0.0801	8.753	0.0656	2.866					0.2557	9.338	0.1834	0.859					0.149301	6.14233	14.5896	1.98445e-11	0.519305	0.00126027	0.000249611	3.01939e-11		19.7617	6.81553		3.47754e-05	0.000648214
0.0801	9.17	0.0656	3.175					0.2558	9.793	0.1834	1.104					0.149401	6.16177	14.6298	1.98436e-11	0.519405	0.001255	0.000248374	3.01879e-11		17.6932	6.45111		0.0398096	0.0750771
0.0802	8	0.0656	5.799					0.2559	8.049	0.1834	3.852					0.149501	6.18239	14.6724	1.98427e-11	0.519505	0.00124946	0.000247139	3.01819e-11		21.1057	6.81623		0.00158593	0.0129252
0.0802	8.231	0.0656	5.944					0.256	8.177	0.1834	4.601					0.149601	6.19982	14.7091	1.98418e-11	0.519605	0.00124382	0.000245907	3.01758e-11		23.2499	7.18278		1.06232	0.765818
0.0802	9.182	0.0656	6.312					0.256	9.808	0.1834	7.358					0.149701	6.21678	14.7451	1.9841e-11	0.519705	0.001239	0.000244697	3.01698e-11		17.2127	6.56474		4.58736e-05	0.000878787
0.0802	9.496	0.0656	6.431					0.2561	8.475	0.1834	7.756					0.149801	6.23299	14.7798	1.98401e-11	0.519805	0.00123427	0.000243495	3.01638e-11		25.6224	7.11024		9.8834e-06	0.000230739
0.0802	9.755	0.0657	3.237					0.2561	8.713	0.1835	1.295					0.149901	6.24668	14.8098	1.98393e-11	0.519905	0.00123021	0.000242318	3.01577e-11		26.2982	6.56581		9.42002e-06	0.000298676
0.0803	8.795	0.0657	4.391					0.2563	8.007	0.1835	4.407					0.150002	6.26012	14.8394	1.98384e-11	0.520005	0.00122634	0.000241154	3.01517e-11		25.2592	6.81137		13.5716	5.96604
0.0803	9.548	0.0657	6.965					0.2564	8.734	0.1835	6.286					0.150102	6.27454	14.871	1.98376e-11	0.520105	0.00122194	0.000239976	3.01457e-11		22.1693	6.49586		7.22016	3.75453
0.0804	8.042	0.0657	6.978					0.2564	9.492	0.1836	2.218					0.150202	6.28556	14.8961	1.98367e-11	0.520205	0.00121862	0.000238843	3.01396e-11		19.8121	6.52719		14.398	8.03435
0.0804	9.618	0.0657	7.458					0.2564	9.59	0.1836	3.459					0.150302	6.29861	14.9253	1.98359e-11	0.520305	0.00121448	0.000237684	3.01336e-11		11.0004	4.73493		0.000164978	0.00180727
0.0805	8.535	0.0657	7.889					0.2565	9.026	0.1836	5.445					0.150402	6.31337	14.9579	1.98351e-11	0.520405	0.00120885	0.000236498	3.01276e-11		17.0247	6.95657		4.80623e-05	0.000607265
0.0805	9.278	0.0658	0.973					0.2566	8.273	0.1836	7.527					0.150502	6.32794	14.9902	1.98343e-11	0.520505	0.00120322	0.000235318	3.01216e-11		14.3949	6.03516		9.33112	4.57165
0.0805	9.842	0.0658	1.726					0.2567	9.09	0.1837	1.255					0.150602	6.34255	15.0226	1.98335e-11	0.520605	0.00119731	0.000234142	3.01155e-11		21.2963	7.35211		0.00481673	0.0251596
0.0805	9.895	0.0658	1.859					0.2568	8.246	0.1837	4.01					0.150702	6.35807	15.057	1.98327e-11	0.520705	0.00119134	0.000232971	3.01095e-11		17.2378	6.852		5.2563e-05	0.00066398
0.0806	9.336	0.0658	4.37					0.2569	8.524	0.1838	1.804					0.150802	6.37134	15.0871	1.98319e-11	0.520805	0.00118539	0.000231806	3.01035e-11		15.8569	5.93984		1.92767e-05	0.000418366
0.0806	9.645	0.0658	6.928					0.2569	8.684	0.1839	0.864					0.150902	6.38343	15.1151	1.98311e-11	0.520905	0.00117946	0.000230647	3.00975e-11		19.1325	7.00381		7.42382e-06	0.000123977
0.0807	8.36	0.0658	7.046					0.257	8.936	0.1839	1.183					0.151002	6.39396	15.1401	1.98303e-11	0.521005	0.00117357	0.000229494	3.00915e-11		16.8038	6.04332		0.00245369	0.0119363
0.0807	8.53	0.0658	7.792					0.257	9.045	0.1839	6.84					0.151102	6.40264	15.1615	1.98296e-11	0.521105	0.00116771	0.000228346	3.00855e-11		13.981	5.1893		6.81226e-05	0.0012245
0.0807	8.999	0.0659	3.337					0.2571	8.362	0.1839	7.95					0.151202	6.41041	15.1812	1.98288e-11	0.521205	0.00116188	0.000227205	3.00794e-11		22.949	7.10415		0.00111492	0.00568961
0.0807	9.093	0.0659	3.357					0.2571	8.81	0.184	0.323					0.151302	6.41806	15.2007	1.98281e-11	0.521305	0.00115609	0.000226069	3.00734e-11		23.6637	6.97238		2.29617e-05	0.000543877
0.0807	9.337	0.0659	3.617					0.2571	9.147	0.184	1.693					0.151402	6.4253	15.2194	1.98273e-11	0.521405	0.00115041	0.000224938	3.00674e-11		19.8741	6.82078		0.000342461	0.00508676
0.0807	9.445	0.0659	5.37					0.2571	9.346	0.184	3.102					0.151502	6.43071	15.2346	1.98265e-11	0.521505	0.00114478	0.000223814	3.00614e-11		19.4323	7.40579		0.000250849	0.00238985
0.0807	9.694	0.066	1.1					0.2571	9.719	0.184	5.371					0.151602	6.43565	15.2488	1.98258e-11	0.521605	0.00113913	0.000222695	3.00554e-11		22.8385	6.73685		4.42999e-06	0.000205806
0.0807	9.841	0.066	1.302					0.2571	9.943	0.184	7.084					0.151702	6.44213	15.2662	1.9825e-11	0.521705	0.00113347	0.000221582	3.00494e-11		19.2769	6.16449		0.000111751	0.00150186
0.0808	8.34	0.066	1.653					0.2571	9.989	0.1841	1.088					0.151802	6.44754	15.2814	1.98243e-11	0.521805	0.00112783	0.000220474	3.00434e-11		19.7937	6.54254		3.51109e-05	0.00101148
0.0808	8.718	0.066	3.585					0.2572	8.14	0.1841	1.654					0.151902	6.45368	15.2982	1.98236e-11	0.521905	0.00112221	0.000219371	3.00374e-11		20.9113	6.97306		6.35996e-06	0.000193267
0.0808	9.207	0.066	6.223					0.2572	8.557	0.1841	4.296					0.152002	6.45761	15.3105	1.98228e-11	0.522005	0.00111667	0.000218275	3.00314e-11		19.9731	6.52993		0.00133453	0.00168258
0.0808	9.693	0.0661	0.998					0.2573	8.625	0.1841	4.968					0.152102	6.46285	15.3255	1.98221e-11	0.522105	0.00111129	0.000217184	3.00254e-11		20.5715	6.67128		4.28382e-06	9.5106e-05
0.0809	9.416	0.0661	5.638					0.2573	8.995	0.1841	6.992					0.152202	6.46867	15.3417	1.98214e-11	0.522205	0.00110586	0.000216098	3.00194e-11		16.7038	6.23942		5.14486e-05	0.000714257
0.0809	9.886	0.0661	5.713					0.2574	8.159	0.1842	0.023					0.152302	6.47438	15.3578	1.98206e-11	0.522305	0.0011005	0.000215018	3.00134e-11		16.5927	6.39886		4.08936e-05	0.000548879
0.081	8.067	0.0661	6.944					0.2577	8.693	0.1842	0.687					0.152402	6.47907	15.3718	1.98199e-11	0.522405	0.00109506	0.000213943	3.00074e-11		14.2229	5.18805		0.001701	0.00671595
0.081	9.029	0.0661	7.054					0.2577	8.754	0.1843	0.035					0.152502	6.48393	15.3862	1.98192e-11	0.522505	0.00108973	0.000212874	3.00014e-11		18.8471	7.4347		1.71984e-05	0.000312666
0.081	9.144	0.0661	7.378					0.2578	8.984	0.1843	0.047					0.152602	6.49042	15.4038	1.98184e-11	0.522605	0.00108439	0.000211809	2.99954e-11		18.1574	6.14029		6.25819e-05	0.000772226
0.081	9.721	0.0662	1.04					0.2579	8.717	0.1843	0.526					0.152702	6.49604	15.4198	1.98177e-11	0.522705	0.00107932	0.000210752	2.99894e-11		20.4126	6.43954		4.13148e-05	0.000785336
0.0811	8.175	0.0662	1.876					0.258	9.739	0.1843	1.417					0.152802	6.50151	15.4355	1.9817e-11	0.522805	0.00107533	0.000209718	2.99834e-11		18.4992	6.36719		0.000115759	0.000851465
0.0811	9.553	0.0662	3.754					0.2581	8.137	0.1843	3.008					0.152902	6.50575	15.4488	1.98163e-11	0.522905	0.00107179	0.000208701	2.99774e-11		21.4778	6.50567		1.02571e-05	0.000173876
0.0811	9.781	0.0662	3.822					0.2581	8.853	0.1843	3.309					0.153002	6.50813	15.4583	1.98156e-11	0.523005	0.00106864	0.0002077	2.99714e-11		22.1122	6.66927		0.000224178	0.00130664
0.0812	8.023	0.0662	4.397					0.2582	8.851	0.1843	7.338					0.153102	6.51064	15.4681	1.98149e-11	0.523105	0.00106521	0.000206696	2.99654e-11		14.3048	5.50306		8.5594e-05	0.00146773
0.0812	8.027	0.0662	5.338					0.2582	9.718	0.1844	2.833					0.153202	6.51287	15.4774	1.98142e-11	0.523205	0.00106216	0.000205708	2.99594e-11		24.3204	6.30815		6.7124e-05	0.0013548
0.0812	8.454	0.0662	5.64					0.2585	8.919	0.1844	5.165					0.153302	6.51555	15.4875	1.98135e-11	0.523305	0.00105774	0.000204688	2.99534e-11		26.2258	6.40251		0.000228664	0.00245596
0.0813	8.455	0.0662	6.65					0.2585	9.899	0.1845	2.932					0.153402	6.51818	15.4976	1.98128e-11	0.523405	0.00105311	0.00020367	2.99474e-11		24.384	7.01469		2.93356e-06	0.000195201
0.0813	9.314	0.0663	0.013					0.2586	8.703	0.1845	3.96					0.153502	6.51934	15.5047	1.98121e-11	0.523505	0.00104829	0.000202654	2.99414e-11		24.3332	7.27891		1.00522e-05	0.000228119
0.0813	9.94	0.0663	0.42					0.2587	8.317	0.1845	6.997					0.153602	6.52043	15.5116	1.98114e-11	0.523605	0.00104325	0.000201641	2.99354e-11		20.2868	6.42649		0.0058345	0.0135597
0.0814	8.386	0.0663	0.511					0.2587	8.726	0.1845	7.787					0.153702	6.52121	15.5179	1.98107e-11	0.523705	0.00103851	0.000200636	2.99295e-11		11.9079	4.75671		2.72325e-05	0.000375123
0.0815	9.21	0.0663	1.567					0.2589	8.134	0.1846	5.683					0.153802	6.52079	15.5217	1.981e-11	0.523805	0.00103408	0.000199639	2.99235e-11		16.6103	6.50736		6.79143e-05	0.000914904
0.0815	9.324	0.0663	4.912					0.2589	9.315	0.1847	5.537					0.153902	6.51942	15.5235	1.98093e-11	0.523905	0.00102982	0.00019865	2.99175e-11		12.6889	5.50628		4.7734e-07	3.3009e-05
0.0815	9.427	0.0663	5.363					0.259	8.461	0.1847	7.298					0.154002	6.51689	15.5229	1.98086e-11	0.524005	0.00102479	0.000197657	2.99115e-11		19.1103	6.31481		0.000968832	0.00840563
0.0816	8.216	0.0663	7.712					0.259	9.892	0.1848	1.05					0.154102	6.51269	15.5188	1.98078e-11	0.524105	0.00102011	0.000196671	2.99055e-11		0	0		0	0
0.0816	9.506	0.0664	0.066					0.2591	9.025	0.1848	6.798					0.154202	6.50782	15.5132	1.98071e-11	0.524205	0.00101615	0.000195701	2.98996e-11		15.2483	6.04812		0.000685841	0.00633249
0.0816	9.661	0.0664	0.108					0.2591	9.616	0.1849	1.825					0.154302	6.50334	15.5084	1.98064e-11	0.524305	0.00101166	0.000194726	2.98936e-11		17.7106	7.02917		4.01851e-05	0.00100902
0.0817	8.437	0.0664	0.194					0.2594	8.687	0.1849	3.218					0.154402	6.49926	15.5044	1.98057e-11	0.524405	0.00100745	0.00019376	2.98876e-11		15.7755	5.8082		0.000104064	0.0019786
0.0817	9.047	0.0664	0.959					0.2595	9.357	0.1849	5.038					0.154502	6.49631	15.5027	1.9805e-11	0.524505	0.00100264	0.000192792	2.98816e-11		18.051	6.83905		0.000461813	0.00467812
0.0817	9.629	0.0664	1.312					0.2595	9.917	0.185	0.912					0.154602	6.4953	15.5051	1.98043e-11	0.524605	0.000997755	0.000191828	2.98756e-11		17.7242	6.93427		3.76048e-06	0.00013517
0.0817	9.905	0.0664	1.66					0.2596	8.045	0.185	2.03					0.154702	6.49419	15.5072	1.98036e-11	0.524705	0.00099289	0.00019087	2.98697e-11		21.1636	6.91918		0.0104515	0.0416869
0.0817	9.944	0.0664	1.676					0.2596	9.539	0.185	4.321					0.154802	6.49262	15.5084	1.98029e-11	0.524805	0.000987967	0.000189915	2.98637e-11		23.6968	7.16341		0.190627	0.292238
0.0818	8.228	0.0664	4.305					0.2598	8.505	0.185	6.893					0.154902	6.49163	15.5107	1.98022e-11	0.524905	0.000983054	0.000188966	2.98577e-11		20.8764	7.25722		0.00130875	0.00789432
0.0818	8.265	0.0664	7.584					0.2599	8.296	0.185	7.149					0.155002	6.48827	15.5081	1.98014e-11	0.525005	0.000978216	0.000188021	2.98518e-11		17.0721	6.43644		0.000323485	0.00465799
0.0818	8.668	0.0665	0.567					0.2599	9.968	0.1851	3.338					0.155102	6.48527	15.5062	1.98007e-11	0.525105	0.000973343	0.000187081	2.98458e-11		23.2447	6.92564		10.8195	5.92324
0.0819	8.483	0.0665	0.751					0.2601	9.833	0.1851	5.591					0.155202	6.48289	15.5056	1.98e-11	0.525205	0.000968513	0.000186145	2.98398e-11		21.3476	6.86386		0.00967918	0.0323896
0.0819	9.595	0.0665	2.143					0.2602	9.401	0.1851	7.011					0.155302	6.4799	15.5037	1.97993e-11	0.525305	0.000963693	0.000185215	2.98339e-11		21.4663	6.76711		0.00365331	0.0222764
0.0819	9.741	0.0665	6.844					0.2603	8.318	0.1853	2.684					0.155402	6.47737	15.5027	1.97986e-11	0.525405	0.000958896	0.000184289	2.98279e-11		21.1866	7.15813		5.38789e-05	0.000833924
0.0819	9.761	0.0666	1.55					0.2603	8.459	0.1854	0.712					0.155502	6.47412	15.5002	1.97979e-11	0.525505	0.000954163	0.000183367	2.98219e-11		21.6365	7.38045		0.00377193	0.0175532
0.082	8.75	0.0666	1.699					0.2605	8.6	0.1854	1.949					0.155602	6.47087	15.4976	1.97971e-11	0.525605	0.000949466	0.000182451	2.9816e-11		20.4581	6.68166		1.02589e-05	0.000228493
0.082	9.022	0.0666	2.484					0.2606	8.585	0.1854	4.437					0.155702	6.46715	15.4941	1.97964e-11	0.525705	0.000944754	0.000181538	2.981e-11		18.6093	7.20181		0.000347475	0.00244928
0.082	9.08	0.0666	5.087					0.2608	8.796	0.1854	4.512					0.155802	6.46404	15.4917	1.97957e-11	0.525805	0.000940097	0.000180631	2.9804e-11		20.0602	7.48519		7.18827e-05	0.00113265
0.0821	8.362	0.0666	5.394					0.261	9.682	0.1854	7.451					0.155902	6.46116	15.4899	1.9795e-11	0.525905	0.000935487	0.000179728	2.97981e-11		17.6221	6.8274		6.23339e-05	0.000732948
0.0821	8.786	0.0666	5.678					0.2611	9.238	0.1855	3.273					0.156002	6.45647	15.4842	1.97942e-11	0.526005	0.000930883	0.000178829	2.97921e-11		16.8224	6.58887		5.94206e-05	0.000450576
0.0821	9.129	0.0666	6.237					0.2611	9.558	0.1855	6.166					0.156102	6.45116	15.4771	1.97935e-11	0.526105	0.000926509	0.000177936	2.97862e-11		19.6041	7.08608		0.00795089	0.0317634
0.0821	9.497	0.0667	0.733					0.2613	8.58	0.1856	0.474					0.156202	6.44669	15.4718	1.97928e-11	0.526205	0.000922265	0.000177048	2.97802e-11		20.3706	7.01436		0.000101781	0.0017635
0.0821	9.599	0.0667	1.236					0.2613	9.347	0.1856	0.87					0.156302	6.44222	15.4664	1.9792e-11	0.526305	0.000918181	0.000176166	2.97743e-11		17.0124	6.18766		0.0326933	0.0663825
0.0821	9.776	0.0667	4.499					0.2615	8.281	0.1856	3.296					0.156402	6.43831	15.4622	1.97913e-11	0.526405	0.000913739	0.000175286	2.97683e-11		22.1869	7.18819		0.00134303	0.0112231
0.0822	9.544	0.0667	5.553					0.2615	8.579	0.1856	3.685					0.156502	6.43367	15.4564	1.97905e-11	0.526505	0.000909763	0.000174413	2.97624e-11		22.7337	6.91405		2.82514	1.89648
0.0822	9.592	0.0667	5.672					0.2616	8.581	0.1856	5.538					0.156602	6.4307	15.4541	1.97898e-11	0.526605	0.000905555	0.000173543	2.97564e-11		17.7002	6.73815		3.6465e-05	0.000744556
0.0823	8.834	0.0668	2.769					0.2616	9.812	0.1857	0.797					0.156702	6.42788	15.4521	1.97891e-11	0.526705	0.000901149	0.000172675	2.97505e-11		25.4337	6.96944		7.79572e-06	0.000211345
0.0824	8.442	0.0668	4.556					0.2621	9.7	0.1857	0.816					0.156802	6.42459	15.449	1.97883e-11	0.526805	0.000897232	0.000171816	2.97445e-11		26.1571	6.57098		7.39089e-06	0.000243933
0.0824	8.492	0.0668	6.5					0.2622	8.705	0.1857	3.567					0.156902	6.42059	15.4445	1.97876e-11	0.526905	0.00089413	0.000170975	2.97386e-11		25.4608	6.85876		13.3639	5.72632
0.0824	9.111	0.0669	1.389					0.2623	9.676	0.1858	1.437					0.157002	6.41749	15.4418	1.97868e-11	0.527005	0.000891455	0.00017015	2.97326e-11		23.0932	6.87674		7.0995	3.66466
0.0825	8.036	0.0669	3.889					0.2629	9.769	0.1858	2.964					0.157102	6.41462	15.4395	1.97861e-11	0.527105	0.00089318	0.000169561	2.97267e-11		19.3581	6.37794		14.8621	7.68622
0.0825	8.545	0.0669	4.718					0.2631	8.421	0.1858	3.128					0.157202	6.41213	15.438	1.97853e-11	0.527205	0.00089424	0.000168928	2.97207e-11		12.5468	5.65909		0.000128485	0.00140751
0.0825	9.899	0.0669	6.981					0.2633	9.12	0.1858	4.646					0.157302	6.41055	15.4384	1.97846e-11	0.527305	0.000891492	0.000168111	2.97148e-11		17.3946	6.99284		3.74922e-05	0.0004817
0.0826	8.405	0.067	3.112					0.2636	8.762	0.1859	5.114					0.157402	6.40786	15.4365	1.97838e-11	0.527405	0.000889182	0.000167311	2.97088e-11		15.6144	6.60385		7.9229	3.83448
0.0826	9.591	0.067	3.93					0.264	8.455	0.186	1.237					0.157502	6.40485	15.4339	1.97831e-11	0.527505	0.000886143	0.000166494	2.97029e-11		20.8586	7.05315		0.00380052	0.020468
0.0826	9.634	0.067	6.147					0.264	9.975	0.186	5.019					0.157602	6.40203	15.4316	1.97823e-11	0.527605	0.000883909	0.000165704	2.9697e-11		16.8194	6.58336		4.09361e-05	0.000517108
0.0827	9.105	0.067	7.423					0.2641	8.615	0.186	5.093					0.157702	6.39855	15.4279	1.97816e-11	0.527705	0.000880493	0.000164886	2.9691e-11		15.0532	5.65618		0.000240325	0.00342836
0.0827	9.444	0.067	7.868					0.2641	9.817	0.186	5.865					0.157802	6.39446	15.4229	1.97808e-11	0.527805	0.000876618	0.000164065	2.96851e-11		18.3752	6.6227		5.78182e-06	9.70923e-05
0.0828	9.87	0.0671	0.008					0.2645	9.145	0.186	6.853					0.157902	6.39099	15.4192	1.978e-11	0.527905	0.00087268	0.000163247	2.96792e-11		15.8726	5.72011		0.0019114	0.00933358
0.0829	8.259	0.0671	0.051					0.2647	8.259	0.1861	1.07					0.158002	6.38685	15.4141	1.97793e-11	0.528005	0.000868747	0.000162433	2.96732e-11		13.3274	5.04485		5.30544e-05	0.000954817
0.0829	9.052	0.0671	3.147					0.2651	8.108	0.1861	3.462					0.158102	6.38309	15.4097	1.97785e-11	0.528105	0.000866405	0.000161656	2.96673e-11		22.4783	6.86277		0.000967998	0.00519896
0.0829	9.475	0.0671	3.338					0.2652	8.675	0.1861	7.385					0.158202	6.37862	15.4038	1.97778e-11	0.528205	0.000863707	0.000160873	2.96614e-11		23.886	7.00427		1.78846e-05	0.000425579
0.0829	9.584	0.0671	3.923					0.2652	9.738	0.1862	3.572					0.158302	6.37426	15.3981	1.9777e-11	0.528305	0.000860084	0.000160074	2.96554e-11		19.3079	6.57702		0.000279107	0.00434069
0.0829	9.691	0.0671	7.338					0.2654	9.986	0.1863	1.766					0.158402	6.37053	15.3936	1.97762e-11	0.528405	0.00085638	0.000159278	2.96495e-11		18.4854	6.86754		0.000195362	0.00186137
0.0829	9.936	0.0672	0.293					0.2655	9.314	0.1863	3.624					0.158502	6.36754	15.3907	1.97755e-11	0.528505	0.000852394	0.000158482	2.96436e-11		22.7526	6.71332		3.24727e-05	0.000854279
0.0829	9.978	0.0672	0.316					0.2659	8.022	0.1864	0.454					0.158602	6.36385	15.3863	1.97747e-11	0.528605	0.000848578	0.000157692	2.96376e-11		19.7871	6.45785		0.000133262	0.00183079
0.083	8.081	0.0672	6.028					0.2659	8.474	0.1864	0.464					0.158702	6.3597	15.3809	1.97739e-11	0.528705	0.000844738	0.000156906	2.96317e-11		20.6726	6.89792		2.76592e-05	0.000813161
0.083	8.586	0.0672	7.233					0.266	9.99	0.1865	3.373					0.158802	6.35652	15.3775	1.97731e-11	0.528805	0.000841231	0.000156127	2.96258e-11		20.1391	6.63806		5.10823e-06	0.000176293
0.083	9.633	0.0672	7.302					0.2667	9.672	0.1865	4.495					0.158902	6.35388	15.3752	1.97724e-11	0.528905	0.000837683	0.000155351	2.96199e-11		19.4593	6.36392		0.00103934	0.00131042
0.083	9.783	0.0672	7.459					0.2668	8.544	0.1867	1.107					0.159002	6.35211	15.3747	1.97716e-11	0.529005	0.000833727	0.000154575	2.96139e-11		18.9225	6.07144		3.33625e-06	7.40688e-05
0.0831	8.005	0.0673	1.832					0.2669	9.591	0.1867	1.484					0.159102	6.35161	15.3769	1.97708e-11	0.529105	0.000829831	0.000153803	2.9608e-11		17.0821	6.43662		4.01284e-05	0.000573231
0.0831	8.101	0.0673	1.845					0.2671	9.732	0.1867	1.765					0.159202	6.35026	15.3772	1.977e-11	0.529205	0.000826202	0.000153037	2.96021e-11		16.6665	6.42118		6.34916e-05	0.00123209
0.0831	8.576	0.0673	6.555					0.2673	8.993	0.1867	1.86					0.159302	6.3489	15.3775	1.97692e-11	0.529305	0.000823008	0.000152281	2.95962e-11		13.2081	4.88525		0.00132822	0.00539275
0.0831	9.094	0.0674	0.482					0.2679	8.153	0.1867	2.264					0.159402	6.34769	15.3781	1.97685e-11	0.529405	0.000823467	0.000151673	2.95903e-11		19.0702	7.33337		1.48267e-05	0.000306384
0.0831	9.283	0.0674	0.971					0.2679	9.531	0.1867	4.776					0.159502	6.34753	15.3809	1.97677e-11	0.529505	0.000822717	0.000151004	2.95844e-11		18.0551	6.17979		4.87493e-05	0.000608212
0.0831	9.448	0.0674	2.22					0.2679	9.906	0.1868	0.022					0.159602	6.3474	15.3837	1.97669e-11	0.529605	0.000822854	0.000150384	2.95784e-11		19.681	6.22508		5.74638e-05	0.00114583
0.0833	9.145	0.0674	2.259					0.268	9.927	0.1868	5.64					0.159702	6.34702	15.386	1.97661e-11	0.529705	0.000821922	0.000149713	2.95725e-11		17.9594	6.19202		9.01529e-05	0.000663122
0.0833	9.501	0.0674	2.836					0.2681	8.533	0.1868	6.704					0.159802	6.34539	15.3857	1.97653e-11	0.529805	0.000820247	0.000149015	2.95666e-11		20.945	6.36371		0.000113962	0.00197384
0.0833	9.745	0.0674	5.748					0.2685	8.891	0.1869	5.32					0.159902	6.34344	15.3848	1.97646e-11	0.529905	0.000818257	0.000148309	2.95607e-11		22.11	6.68364		0.000174593	0.00101886
0.0834	9.196	0.0674	7.368					0.2692	8.523	0.1869	5.874					0.160002	6.34404	15.389	1.97638e-11	0.530005	0.000815843	0.000147594	2.95548e-11		15.2998	6.09095		6.83501e-05	0.0012123
0.0835	8.123	0.0674	7.372					0.2692	9.283	0.1869	7.15					0.160102	6.34361	15.3912	1.9763e-11	0.530105	0.000813033	0.000146871	2.95489e-11		24.3798	6.43657		5.23748e-05	0.00108441
0.0835	8.441	0.0675	1.006					0.2693	9.507	0.187	3.311					0.160202	6.34273	15.3924	1.97622e-11	0.530205	0.000809522	0.000146141	2.9543e-11		26.7768	6.65628		0.000178084	0.0019127
0.0835	8.639	0.0675	1.693					0.2694	8.958	0.187	3.336					0.160302	6.34289	15.3958	1.97614e-11	0.530305	0.000805891	0.000145412	2.95371e-11		23.6232	6.71374		2.28978e-06	0.00015481
0.0835	9.002	0.0675	2.354					0.2694	9.658	0.187	4.169					0.160402	6.34332	15.3997	1.97607e-11	0.530405	0.000802121	0.000144686	2.95312e-11		24.3579	7.17081		7.91021e-06	0.000196987
0.0835	9.42	0.0675	5.544					0.2696	8.43	0.187	5.896					0.160502	6.34349	15.403	1.97599e-11	0.530505	0.000799258	0.000143975	2.95253e-11		20.4228	6.53608		0.00454417	0.0105946
0.0836	8.443	0.0675	6.727					0.2696	8.989	0.1871	0.462					0.160602	6.34341	15.4059	1.97591e-11	0.530605	0.000795942	0.000143261	2.95194e-11		11.7264	4.81627		2.12087e-05	0.000292146
0.0836	8.669	0.0675	7.869					0.2697	8.618	0.1871	1.208					0.160702	6.34273	15.4075	1.97583e-11	0.530705	0.000792796	0.000142552	2.95134e-11		15.7829	6.12072		5.28918e-05	0.000712565
0.0836	9.11	0.0676	1.463					0.2697	9.997	0.1871	2.844					0.160802	6.34176	15.4085	1.97575e-11	0.530805	0.000789268	0.000141841	2.95075e-11		13.5549	5.9736		6.55857e-07	5.76461e-05
0.0837	9.126	0.0676	1.669					0.2701	8.88	0.1871	3.94					0.160902	6.3391	15.4059	1.97568e-11	0.530905	0.000785448	0.000141132	2.95016e-11		18.8147	6.26174		0.000754528	0.00654634
0.0837	9.812	0.0676	2.313					0.2701	9.349	0.1871	6.586					0.161002	6.33446	15.3992	1.9756e-11	0.531005	0.000781542	0.000140426	2.94957e-11		0	0		0	0
0.0838	8.041	0.0676	3.527					0.2701	9.903	0.1871	6.667					0.161102	6.32976	15.3923	1.97552e-11	0.531105	0.000777674	0.000139724	2.94899e-11		15.8936	6.36409		0.000700858	0.00637125
0.0839	9.291	0.0676	4.052					0.2702	8.943	0.1871	6.836					0.161202	6.32573	15.3868	1.97544e-11	0.531205	0.000773818	0.000139026	2.9484e-11		17.8593	6.97563		8.4025e-05	0.0016348
0.0839	9.495	0.0676	5.129					0.2702	9.472	0.1872	2.931					0.161302	6.32127	15.3803	1.97536e-11	0.531305	0.000770077	0.000138331	2.94781e-11		16.5687	6.26291		9.34969e-05	0.00205884
0.0839	9.586	0.0676	5.816					0.2703	8.062	0.1872	4.753					0.161402	6.31649	15.3731	1.97528e-11	0.531405	0.000766332	0.000137639	2.94722e-11		18.7748	7.06627		0.00036102	0.00377848
0.0839	9.921	0.0676	6.381					0.2703	8.974	0.1873	3.009					0.161502	6.31098	15.3643	1.9752e-11	0.531505	0.000762695	0.000136952	2.94663e-11		17.9159	6.91145		6.00561e-06	0.000244409
0.084	8.644	0.0676	6.983					0.2703	9.091	0.1874	1.939					0.161602	6.30517	15.3549	1.97512e-11	0.531605	0.000759013	0.000136267	2.94604e-11		21.9783	7.16497		0.0105187	0.0467976
0.0841	8.226	0.0676	7.608					0.2704	8.551	0.1874	2.085					0.161702	6.30076	15.3484	1.97504e-11	0.531705	0.000755297	0.000135586	2.94545e-11		23.4501	6.99362		3.73338	2.58878
0.0841	8.573	0.0677	0.657					0.2704	8.634	0.1874	6.003					0.161802	6.29734	15.3439	1.97496e-11	0.531805	0.000751749	0.000134909	2.94486e-11		20.537	7.01304		0.0170866	0.0376375
0.0841	8.877	0.0677	1.512					0.2704	8.786	0.1875	2.193					0.161902	6.29263	15.3367	1.97488e-11	0.531905	0.000748251	0.000134235	2.94427e-11		17.2741	6.5207		0.000453534	0.00669008
0.0842	8.695	0.0677	4.205					0.2706	9.686	0.1875	2.262					0.162002	6.28889	15.3315	1.9748e-11	0.532005	0.000744592	0.000133564	2.94368e-11		23.2374	6.88616		10.7372	5.66458
0.0842	9.86	0.0677	6.123					0.2707	9.512	0.1875	6.804					0.162102	6.28501	15.326	1.97472e-11	0.532105	0.000741364	0.000132899	2.94309e-11		21.8934	7.0251		0.00753817	0.02523
0.0842	9.884	0.0677	6.918					0.2707	9.888	0.1877	5.348					0.162202	6.28106	15.3203	1.97464e-11	0.532205	0.000738208	0.000132238	2.94251e-11		21.5751	6.79774		0.00290525	0.0181356
0.0843	8.645	0.0677	7.797					0.2709	9.513	0.1878	0.399					0.162302	6.27671	15.3137	1.97456e-11	0.532305	0.000736691	0.000131617	2.94192e-11		20.8262	6.94394		4.42795e-05	0.00086525
0.0843	9.594	0.0678	1.9					0.271	8.039	0.1878	2.675					0.162402	6.27482	15.3123	1.97448e-11	0.532405	0.000738074	0.000131141	2.94133e-11		22.1518	7.41643		0.00349913	0.017154
0.0843	9.676	0.0678	2.104					0.2711	8.336	0.188	5.149					0.162502	6.27195	15.3087	1.9744e-11	0.532505	0.000741959	0.000130849	2.94074e-11		19.0437	6.17897		3.06007e-05	0.000675215
0.0843	9.879	0.0678	2.459					0.2712	9.824	0.1881	0.793					0.162602	6.26997	15.3071	1.97432e-11	0.532605	0.000761582	0.000132669	2.94015e-11		18.5127	7.04221		0.000273288	0.00204402
0.0844	8.014	0.0678	4.284					0.2713	9.291	0.1881	2.433					0.162702	6.26706	15.3034	1.97424e-11	0.532705	0.000780026	0.00013429	2.93957e-11		20.1623	7.33971		5.61513e-05	0.000922441
0.0844	8.773	0.0678	5.968					0.2714	9.565	0.1881	5.356					0.162802	6.2641	15.2997	1.97416e-11	0.532805	0.000803043	0.00013676	2.93898e-11		17.4535	6.67918		4.85517e-05	0.000574228
0.0844	9.299	0.0679	1.858					0.2715	9.209	0.1882	0.93					0.162902	6.2614	15.2964	1.97407e-11	0.532905	0.000829581	0.000139955	2.93839e-11		18.0421	7.06672		4.68759e-05	0.000432186
0.0846	8.119	0.0679	1.926					0.2716	8.656	0.1882	1.507					0.163002	6.25902	15.2938	1.97399e-11	0.533005	0.000873555	0.000147475	2.9378e-11		19.7188	7.03095		0.00620198	0.0252702
0.0846	8.142	0.0679	3.783					0.2718	8.858	0.1882	3.354					0.163102	6.25777	15.2935	1.97391e-11	0.533105	0.000886151	0.000148181	2.93721e-11		20.7964	7.09394		0.00226542	0.0100646
0.0846	8.822	0.0679	5.303					0.2718	9.165	0.1882	4.576					0.163202	6.25645	15.2931	1.97383e-11	0.533205	0.000907271	0.000150316	2.93663e-11		18.1708	6.73965		0.0254654	0.0518209
0.0846	8.961	0.0679	5.602					0.2719	8.442	0.1882	7.815					0.163302	6.25383	15.29	1.97375e-11	0.533305	0.000927387	0.000152271	2.93604e-11		22.8081	7.30203		0.00152663	0.0138204
0.0846	9.096	0.0679	5.819					0.2719	8.865	0.1885	2.144					0.163402	6.25253	15.2895	1.97366e-11	0.533405	0.000966479	0.000158524	2.93545e-11		21.8016	6.56221		4.46557	2.96492
0.0846	9.152	0.0679	6.858					0.2721	8.084	0.1885	6.593					0.163502	6.25162	15.2899	1.97358e-11	0.533505	0.000997773	0.000162845	2.93487e-11		18.3051	6.94382		2.98953e-05	0.000717839
0.0846	9.849	0.0679	7.078					0.2722	8.263	0.1886	0.447					0.163602	6.24971	15.2882	1.9735e-11	0.533605	0.0010279	0.00016691	2.93428e-11		25.0975	6.82006		6.07138e-06	0.000164659
0.0847	8.029	0.068	1.887					0.2722	8.836	0.1886	1.642					0.163702	6.24872	15.2884	1.97342e-11	0.533705	0.00104194	0.000167847	2.93369e-11		26.4752	6.70212		5.86584e-06	0.000215791
0.0847	9.389	0.068	3.078					0.2722	8.92	0.1886	5.57					0.163802	6.24821	15.2896	1.97334e-11	0.533805	0.00104328	0.00016729	2.93311e-11		25.1585	6.75131		13.1799	5.5357
0.0848	8.308	0.068	3.091					0.2722	9.919	0.1886	7.496					0.163902	6.24793	15.2912	1.97325e-11	0.533905	0.00104352	0.000166659	2.93252e-11		24.2224	7.23166		8.17231	4.25401
0.0848	8.66	0.0681	2.848					0.2724	9.234	0.1887	4.116					0.164002	6.24905	15.2957	1.97317e-11	0.534005	0.00104249	0.000165955	2.93193e-11		18.3002	6.03117		14.3208	6.98841
0.0848	9.127	0.0681	3.406					0.2724	9.65	0.1887	5.971					0.164102	6.25037	15.3006	1.97309e-11	0.534105	0.00104272	0.000165329	2.93135e-11		15.7779	7.27752		0.000100065	0.00109672
0.0848	9.273	0.0681	4.353					0.2725	9.107	0.1887	7.608					0.164202	6.25241	15.307	1.97301e-11	0.534205	0.00103894	0.000164522	2.93076e-11		17.0231	6.72472		3.69209e-05	0.00061475
0.0848	9.342	0.0681	5.014					0.2726	8.231	0.1888	0.563					0.164302	6.25448	15.3135	1.97293e-11	0.534305	0.00103748	0.000163805	2.93018e-11		16.0157	6.70485		6.63364	3.19385
0.0848	9.363	0.0682	1.959					0.2726	8.702	0.1888	4.6					0.164402	6.25721	15.3214	1.97284e-11	0.534405	0.00104064	0.000163414	2.92959e-11		20.7947	6.96106		0.00296023	0.0160168
0.0848	9.707	0.0682	2.674					0.2726	9.276	0.1889	0.525					0.164502	6.26019	15.3297	1.97276e-11	0.534505	0.00104431	0.000163071	2.929e-11		15.9881	6.18606		3.18811e-05	0.000402731
0.0848	9.973	0.0682	2.867					0.2728	9.088	0.1889	1.985					0.164602	6.26368	15.3391	1.97268e-11	0.534605	0.00104785	0.000162721	2.92842e-11		14.2478	5.39808		0.00036105	0.00492535
0.0849	8.354	0.0682	3.602					0.2729	9.728	0.1889	2.064					0.164702	6.26839	15.351	1.9726e-11	0.534705	0.00106479	0.000164164	2.92783e-11		17.454	6.23622		1.20945e-05	0.000279075
0.0849	8.452	0.0682	3.824					0.273	8.202	0.1889	6.937					0.164802	6.2726	15.362	1.97252e-11	0.534805	0.00113678	0.000181058	2.92725e-11		15.7745	5.80866		0.00148861	0.0072745
0.085	9.235	0.0682	6.518					0.273	9.287	0.189	1.477					0.164902	6.27763	15.3746	1.97244e-11	0.534905	0.00124442	0.000212913	2.92666e-11		13.1656	5.12994		4.13199e-05	0.000745119
0.0851	8.617	0.0683	1.017					0.2731	9.831	0.189	3.096					0.165002	6.28261	15.3871	1.97236e-11	0.535005	0.00139804	0.000268441	2.92608e-11		21.4855	6.49901		0.00226081	0.0138172
0.0851	8.634	0.0683	1.322					0.2731	9.853	0.189	3.844					0.165102	6.28735	15.3992	1.97228e-11	0.535105	0.00161479	0.000363072	2.92549e-11		24.6272	7.19181		1.48861e-05	0.000426937
0.0851	8.794	0.0683	1.627					0.2734	8.926	0.189	4.517					0.165202	6.28859	15.4042	1.9722e-11	0.535205	0.00181349	0.000446112	2.92491e-11		19.3306	6.59888		0.000275898	0.00494329
0.0851	9.117	0.0683	1.71					0.2739	8.884	0.189	5.526					0.165302	6.29059	15.4107	1.97212e-11	0.535305	0.00206588	0.000566227	2.92432e-11		17.2653	6.32374		0.000152149	0.0014519
0.0852	9.261	0.0683	3.408					0.2739	9.189	0.189	5.974					0.165402	6.29173	15.4155	1.97204e-11	0.535405	0.00248077	0.000821968	2.92374e-11		22.7481	6.71673		3.18174e-05	0.00098456
0.0853	8.468	0.0683	3.702					0.2745	8.136	0.189	6.496					0.165502	6.29262	15.4198	1.97196e-11	0.535505	0.00298331	0.00116388	2.92315e-11		20.2872	6.68978		0.000104316	0.00147258
0.0853	9.659	0.0683	6.487					0.2746	9.241	0.1891	0.726					0.165602	6.29342	15.4239	1.97188e-11	0.535605	0.00337126	0.00139661	2.92257e-11		21.4725	7.14833		2.15411e-05	0.000633292
0.0854	8.075	0.0683	7.04					0.2747	9.794	0.1891	3.307					0.165702	6.29507	15.4298	1.9718e-11	0.535705	0.00362209	0.00151692	2.92199e-11		19.675	6.47085		3.97829e-06	0.000137315
0.0854	8.612	0.0684	1.051					0.2752	8.289	0.1891	4.292					0.165802	6.29759	15.4374	1.97172e-11	0.535805	0.00380641	0.00159173	2.9214e-11		19.4363	6.41823		0.000825501	0.00148335
0.0854	8.65	0.0684	3.39					0.2752	8.872	0.1891	5.067					0.165902	6.29864	15.442	1.97164e-11	0.535905	0.00401212	0.00168078	2.92082e-11		17.4153	5.60757		2.59827e-06	5.76849e-05
0.0854	8.731	0.0684	4.57					0.2753	8.328	0.1891	5.607					0.166002	6.29968	15.4466	1.97156e-11	0.536005	0.0041978	0.00175691	2.92024e-11		17.3858	6.563		0.000269611	0.00314361
0.0854	8.751	0.0684	6.016					0.2753	8.874	0.1891	7.246					0.166102	6.30154	15.4529	1.97148e-11	0.536105	0.00433601	0.00180461	2.91965e-11		17.174	6.63347		5.02692e-05	0.000986781
0.0854	8.944	0.0685	0.948					0.2755	8.588	0.1892	2.895					0.166202	6.30196	15.4563	1.9714e-11	0.536205	0.00446696	0.00184843	2.91907e-11		12.4476	4.71706		0.00103531	0.00427796
0.0854	9.092	0.0685	0.993					0.2756	9.236	0.1892	4.047					0.166302	6.30282	15.4606	1.97132e-11	0.536305	0.00456444	0.00187517	2.91849e-11		18.6464	7.00482		1.16713e-05	0.000265055
0.0854	9.799	0.0685	1.136					0.2757	9.297	0.1892	4.944					0.166402	6.30457	15.4666	1.97124e-11	0.536405	0.00463839	0.00189136	2.9179e-11		17.1362	5.87708		3.79662e-05	0.000474081
0.0855	8.743	0.0685	2.478					0.2757	9.312	0.1892	7.556					0.166502	6.30688	15.4739	1.97116e-11	0.536505	0.00466709	0.0018912	2.91732e-11		19.7985	6.37246		4.47779e-05	0.000900486
0.0856	8.189	0.0685	2.627					0.2757	9.907	0.1893	0.991					0.166602	6.30723	15.4771	1.97108e-11	0.536605	0.0046671	0.00188422	2.91674e-11		17.6101	6.12004		7.02112e-05	0.000516441
0.0856	8.426	0.0685	4.655					0.2758	8.364	0.1893	7.633					0.166702	6.30759	15.4803	1.971e-11	0.536705	0.00467844	0.00187959	2.91616e-11		20.9159	6.43588		0.000113821	0.00209006
0.0856	8.969	0.0685	5.521					0.276	9.551	0.1893	7.809					0.166802	6.30666	15.4809	1.97093e-11	0.536805	0.00466477	0.00187075	2.91557e-11		21.678	6.54557		0.000136036	0.000804349
0.0856	9.298	0.0685	7.014					0.2762	8.48	0.1895	0.025					0.166902	6.30516	15.4803	1.97085e-11	0.536905	0.00465018	0.00186186	2.91499e-11		16.7503	6.76112		5.72336e-05	0.00115803
0.0857	9.079	0.0686	0.44					0.2762	8.643	0.1895	1.486					0.167002	6.30312	15.4785	1.97077e-11	0.537005	0.00463194	0.00185273	2.91441e-11		24.8475	6.65474		4.08564e-05	0.000866163
0.0857	9.221	0.0686	3.694					0.2762	9.054	0.1896	2.655					0.167102	6.29959	15.4735	1.97069e-11	0.537105	0.00461654	0.00184384	2.91383e-11		28.3598	7.14146		0.000138692	0.00148962
0.0857	9.323	0.0686	5.515					0.2764	8.083	0.1897	2.478					0.167202	6.29557	15.4675	1.97061e-11	0.537205	0.00460196	0.00183507	2.91325e-11		22.8748	6.48448		1.04414e-05	0.000530289
0.0858	9.139	0.0686	6.154					0.2764	8.728	0.1897	5.999					0.167302	6.29178	15.462	1.97053e-11	0.537305	0.00458609	0.00182622	2.91266e-11		23.8374	6.91215		6.57661e-06	0.000213018
0.0858	9.217	0.0686	6.221					0.2767	8.211	0.1898	0.585					0.167402	6.28856	15.4576	1.97045e-11	0.537405	0.0045887	0.00181996	2.91208e-11		20.7312	6.68248		0.00354026	0.00831409
0.0859	8.242	0.0686	7.624					0.2767	9.461	0.1898	4.203					0.167502	6.28516	15.4528	1.97037e-11	0.537505	0.00459811	0.00181511	2.9115e-11		11.9992	5.08485		1.65174e-05	0.000227524
0.0859	8.32	0.0687	1.018					0.2767	9.542	0.1898	4.751					0.167602	6.28225	15.4491	1.97029e-11	0.537605	0.00459676	0.00180821	2.91092e-11		14.7417	5.69046		4.12852e-05	0.00057446
0.0859	8.853	0.0687	1.204					0.277	8.235	0.1898	5.779					0.167702	6.27852	15.4435	1.97021e-11	0.537705	0.00458278	0.00179965	2.91034e-11		15.7132	6.99611		2.91179e-06	0.000177729
0.086	9.604	0.0687	2.967					0.277	8.473	0.1898	7.49					0.167802	6.27463	15.4377	1.97013e-11	0.537805	0.00456634	0.00179093	2.90976e-11		18.6192	6.25766		0.000587649	0.0051045
0.0861	8.127	0.0687	6.753					0.2771	8.21	0.19	2.505					0.167902	6.27138	15.4331	1.97005e-11	0.537905	0.0045503	0.00178228	2.90918e-11		0	0		0	0
0.0861	8.591	0.0687	7.224					0.2771	9.188	0.1901	1.4					0.168002	6.26778	15.4278	1.96997e-11	0.538005	0.00453236	0.00177353	2.9086e-11		15.833	6.31781		0.000884795	0.00830927
0.0861	9.065	0.0687	7.647					0.2772	8.692	0.1901	2.21					0.168102	6.26331	15.4206	1.96989e-11	0.538105	0.00451341	0.00176477	2.90801e-11		17.5657	6.74993		6.54388e-05	0.00127321
0.0861	9.459	0.0688	0.921					0.2773	9.272	0.1901	6.464					0.168202	6.25952	15.4147	1.96981e-11	0.538205	0.00450247	0.0017567	2.90743e-11		17.6454	6.74656		7.30139e-05	0.00162223
0.0861	9.623	0.0688	1.56					0.2774	9.801	0.1902	1.65					0.168302	6.25647	15.4105	1.96973e-11	0.538305	0.00449164	0.00174868	2.90685e-11		20.2402	7.54564		0.000281341	0.00297819
0.0862	8.054	0.0688	3.256					0.2776	9.086	0.1902	1.914					0.168402	6.25317	15.4057	1.96965e-11	0.538405	0.00448479	0.00174118	2.90627e-11		17.4463	6.63189		6.66392e-06	0.000275847
0.0862	8.896	0.0688	3.98					0.2777	8.628	0.1902	7.001					0.168502	6.24987	15.4008	1.96957e-11	0.538505	0.00448103	0.00173416	2.90569e-11		21.4902	6.89452		0.010983	0.0534588
0.0862	9.07	0.0688	4.763					0.2778	9.675	0.1903	3.827					0.168602	6.24653	15.3959	1.96948e-11	0.538605	0.00447114	0.00172634	2.90511e-11		22.3657	6.58098		10.7825	6.92551
0.0862	9.512	0.0688	5.805					0.2779	9.056	0.1903	7.366					0.168702	6.24264	15.3897	1.9694e-11	0.538705	0.00446334	0.00171882	2.90453e-11		20.2431	6.83194		1.04185	0.758744
0.0863	9.248	0.0688	7.721					0.278	9.698	0.1904	0.553					0.168802	6.23775	15.3815	1.96932e-11	0.538805	0.00444801	0.00171054	2.90395e-11		17.5246	6.60514		0.000944854	0.011408
0.0863	9.793	0.0689	0.625					0.278	9.918	0.1905	3.821					0.168902	6.23168	15.3706	1.96924e-11	0.538905	0.00442825	0.00170204	2.90337e-11		23.4112	6.92385		10.3372	5.2923
0.0864	9.307	0.0689	1.538					0.2781	8.379	0.1905	7.834					0.169002	6.22427	15.3568	1.96916e-11	0.539005	0.00440734	0.00169354	2.90279e-11		22.2983	7.10283		0.00587076	0.0196612
0.0865	8.17	0.0689	1.587					0.2785	8.033	0.1906	1.099					0.169102	6.21698	15.3433	1.96907e-11	0.539105	0.00438616	0.00168508	2.90221e-11		21.8866	6.89815		0.00226261	0.0141262
0.0865	9.353	0.0689	2.066					0.2789	9.559	0.1906	6.242					0.169202	6.21004	15.3304	1.96899e-11	0.539205	0.0043671	0.00167672	2.90163e-11		21.3471	7.08166		3.66546e-05	0.000824754
0.0866	9.155	0.0689	3.973					0.2791	8.343	0.1907	2.496					0.169302	6.20239	15.316	1.96891e-11	0.539305	0.00434633	0.00166835	2.90105e-11		21.4935	7.03658		0.00274219	0.013812
0.0866	9.904	0.0689	7.25					0.2794	9.575	0.1907	2.66					0.169402	6.19485	15.3018	1.96882e-11	0.539405	0.00432591	0.00166002	2.90047e-11		19.4931	6.45691		3.28503e-05	0.000785433
0.0866	9.954	0.069	0.458					0.2795	9.089	0.1908	3.753					0.169502	6.1876	15.2881	1.96874e-11	0.539505	0.00430449	0.00165172	2.8999e-11		19.238	7.2264		0.000212859	0.00159698
0.0867	8.345	0.069	1.013					0.2798	9.435	0.1908	4.803					0.169602	6.17908	15.2717	1.96866e-11	0.539605	0.00428339	0.00164347	2.89932e-11		19.1424	6.80891		4.38166e-05	0.000743522
0.0867	8.825	0.069	2.344					0.2802	8.767	0.1908	7.345					0.169702	6.1703	15.2546	1.96857e-11	0.539705	0.0042623	0.00163525	2.89874e-11		17.2997	6.57599		3.78176e-05	0.000452215
0.0867	9.276	0.069	2.446					0.2807	8.156	0.1909	0.059					0.169802	6.16074	15.2358	1.96849e-11	0.539805	0.0042414	0.00162708	2.89816e-11		18.2939	7.04391		3.65092e-05	0.000338615
0.0867	9.468	0.069	4.015					0.2809	8.065	0.1909	0.564					0.169902	6.15099	15.2165	1.9684e-11	0.539905	0.00422077	0.00161895	2.89758e-11		19.1118	6.71203		0.00483973	0.0202262
0.0868	8.776	0.069	7.35					0.2814	8.901	0.1909	2.774					0.170002	6.14157	15.1978	1.96831e-11	0.540005	0.00420101	0.00161087	2.897e-11		20.202	6.78981		0.00789735	0.0302477
0.0869	8.462	0.0691	0.451					0.2814	9.35	0.191	0.009					0.170102	6.13206	15.1789	1.96823e-11	0.540105	0.004182	0.00160285	2.89642e-11		19.3687	7.17722		0.0198326	0.0403753
0.0869	9.255	0.0691	0.777					0.2815	9.748	0.191	7.118					0.170202	6.1216	15.1579	1.96814e-11	0.540205	0.00416239	0.00159485	2.89584e-11		23.217	7.32345		0.0023157	0.0158839
0.0869	9.534	0.0691	1.708					0.2818	8.195	0.1911	2.114					0.170302	6.11205	15.1388	1.96805e-11	0.540305	0.00414433	0.00158694	2.89527e-11		20.7778	6.24542		7.86991	5.09139
0.0869	9.816	0.0691	3.439					0.2818	8.961	0.1911	5.834					0.170402	6.10245	15.1195	1.96797e-11	0.540405	0.00412421	0.00157901	2.89469e-11		19.2341	7.22833		2.32831e-05	0.000559595
0.087	9.424	0.0691	3.637					0.282	8.037	0.1912	2.936					0.170502	6.09367	15.102	1.96788e-11	0.540505	0.004104	0.00157111	2.89411e-11		25.1683	6.83407		4.7284e-06	0.000128237
0.087	9.696	0.0691	4.607					0.2822	9.653	0.1913	0.59					0.170602	6.08396	15.0824	1.96779e-11	0.540605	0.00408515	0.00156328	2.89353e-11		26.9605	6.8602		3.00647e-05	0.000987975
0.087	9.984	0.0691	4.744					0.2823	8.015	0.1913	0.777					0.170702	6.07241	15.0587	1.9677e-11	0.540705	0.00406515	0.00155547	2.89295e-11		25.9535	7.00512		12.7411	5.26055
0.087	9.997	0.0692	0.669					0.2823	8.341	0.1913	1.047					0.170802	6.06132	15.0359	1.96761e-11	0.540805	0.0040452	0.00154769	2.89238e-11		24.451	7.19595		9.07687	4.66915
0.0871	9.325	0.0692	1.023					0.2824	8.948	0.1914	0.775					0.170902	6.05178	15.0165	1.96752e-11	0.540905	0.00402523	0.00153995	2.8918e-11		18.2345	6.12071		13.3916	6.25551
0.0872	8.763	0.0692	3.813					0.2827	8.128	0.1914	1.5					0.171002	6.04184	14.9961	1.96743e-11	0.541005	0.00400527	0.00153226	2.89122e-11		18.5934	8.31326		7.82828e-05	0.000882679
0.0872	9.964	0.0692	5.744					0.2827	8.527	0.1914	2.713					0.171102	6.03209	14.9761	1.96734e-11	0.541105	0.00398608	0.0015246	2.89064e-11		17.0825	6.68508		4.2032e-05	0.000846023
0.0873	8.726	0.0692	6.824					0.2827	9.502	0.1914	5.521					0.171202	6.02324	14.958	1.96724e-11	0.541205	0.00396653	0.00151698	2.89007e-11		16.4009	6.78339		5.50922	2.65145
0.0873	9.478	0.0692	7.737					0.2828	9.644	0.1914	7.344					0.171302	6.01448	14.9401	1.96715e-11	0.541305	0.003947	0.0015094	2.88949e-11		20.6584	6.84887		0.00230648	0.0125156
0.0873	9.48	0.0693	2.679					0.2828	9.926	0.1914	7.962					0.171402	6.00573	14.9221	1.96706e-11	0.541405	0.00392763	0.00150185	2.88891e-11		15.1429	5.83657		2.48302e-05	0.000314665
0.0873	9.791	0.0693	6.332					0.2829	9.777	0.1915	1.551					0.171502	5.99542	14.9007	1.96697e-11	0.541505	0.0039088	0.00149435	2.88833e-11		14.4283	5.61601		0.000281302	0.00386454
0.0873	9.824	0.0693	6.697					0.283	9.278	0.1915	4.618					0.171602	5.98428	14.8774	1.96687e-11	0.541605	0.00388927	0.00148688	2.88776e-11		16.5526	5.92156		1.86215e-05	0.000486097
0.0874	9.018	0.0694	4.163					0.2831	9.148	0.1915	6.548					0.171702	5.97323	14.8542	1.96678e-11	0.541705	0.00386985	0.00147944	2.88718e-11		16.7039	6.31867		0.00117731	0.0061888
0.0875	8.495	0.0694	7.101					0.2832	9.012	0.1916	6.766					0.171802	5.96283	14.8325	1.96668e-11	0.541805	0.00385051	0.00147204	2.8866e-11		14.3203	5.84129		3.21817e-05	0.00058213
0.0875	9.294	0.0694	7.757					0.2833	8.903	0.1917	0.536					0.171902	5.95263	14.811	1.96659e-11	0.541905	0.00383129	0.00146468	2.88603e-11		20.0897	6.05554		0.00199945	0.012401
0.0875	9.637	0.0695	0.358					0.2833	9.648	0.1917	3.167					0.172002	5.94219	14.7891	1.96649e-11	0.542005	0.00381218	0.00145736	2.88545e-11		24.11	6.92776		1.20518e-05	0.000386749
0.0876	8.89	0.0695	0.388					0.2835	9.729	0.1917	5.93					0.172102	5.93073	14.7648	1.9664e-11	0.542105	0.00379313	0.00145007	2.88487e-11		19.0249	6.47906		0.000217684	0.00398297
0.0876	8.928	0.0695	2.965					0.2836	8.134	0.1918	1.714					0.172202	5.91927	14.7404	1.9663e-11	0.542205	0.00377423	0.00144282	2.8843e-11		16.1753	5.89487		0.000118495	0.0011316
0.0877	8.153	0.0695	4.833					0.2837	8.721	0.1919	5.788					0.172302	5.90719	14.7147	1.9662e-11	0.542305	0.00375539	0.00143561	2.88372e-11		22.1108	6.50856		3.16602e-05	0.000902078
0.0877	8.749	0.0695	6.969					0.2838	9.286	0.1922	5.44					0.172402	5.89457	14.6877	1.9661e-11	0.542405	0.00373669	0.00142843	2.88315e-11		20.7481	6.85804		8.12419e-05	0.0011471
0.0877	8.924	0.0695	7.445					0.2838	9.324	0.1923	0.696					0.172502	5.88169	14.66	1.96601e-11	0.542505	0.00371807	0.00142129	2.88257e-11		21.6584	7.11401		1.67762e-05	0.000493226
0.0877	9.326	0.0695	7.907					0.2839	9.351	0.1923	4.398					0.172602	5.86911	14.633	1.96591e-11	0.542605	0.00369958	0.00141418	2.88199e-11		19.6533	6.50664		3.09863e-06	0.000108028
0.0877	9.956	0.0696	0.043					0.2841	8.397	0.1923	7.281					0.172702	5.85669	14.6062	1.96581e-11	0.542705	0.00368143	0.00140711	2.88142e-11		19.4376	6.46889		0.000654588	0.00150137
0.0878	8.25	0.0696	0.477					0.2842	9.861	0.1924	2.822					0.172802	5.84374	14.5782	1.96571e-11	0.542805	0.00366326	0.00140008	2.88084e-11		16.6199	5.46087		2.02354e-06	4.49251e-05
0.0878	8.692	0.0696	3.914					0.2844	9.42	0.1924	7.324					0.172902	5.83124	14.5511	1.96561e-11	0.542905	0.00364518	0.00139308	2.88027e-11		17.8887	6.74709		0.000612592	0.0073977
0.0878	9.641	0.0696	4.394					0.2845	9.732	0.1925	1.02					0.173002	5.81866	14.5239	1.9655e-11	0.543005	0.00362743	0.00138612	2.87969e-11		16.9703	6.49764		3.91498e-05	0.000768508
0.0878	9.736	0.0696	4.775					0.2847	8.591	0.1925	1.585					0.173102	5.80556	14.4953	1.9654e-11	0.543105	0.00360963	0.00137919	2.87912e-11		12.9093	5.13579		0.000806422	0.00335374
0.0879	8.375	0.0697	1.913					0.2847	8.649	0.1925	2.021					0.173202	5.79292	14.4678	1.9653e-11	0.543205	0.00359263	0.0013723	2.87854e-11		17.2115	6.34381		9.09156e-06	0.000207062
0.0879	8.411	0.0697	2.083					0.2848	9.607	0.1925	2.644					0.173302	5.77896	14.4373	1.9652e-11	0.543305	0.00357546	0.00136545	2.87797e-11		16.955	5.94138		2.95681e-05	0.000369216
0.0879	8.622	0.0697	3.053					0.2848	9.847	0.1926	2.567					0.173402	5.76478	14.4062	1.96509e-11	0.543405	0.00355866	0.00135863	2.87739e-11		20.8755	6.84537		5.12548e-05	0.00110246
0.0879	8.832	0.0697	3.957					0.2851	9.709	0.1926	3.181					0.173502	5.75034	14.3744	1.96499e-11	0.543505	0.00354113	0.00135184	2.87682e-11		17.2241	6.03761		5.46806e-05	0.000402205
0.0879	8.991	0.0697	4.898					0.2851	9.957	0.1926	4.343					0.173602	5.73595	14.3427	1.96488e-11	0.543605	0.00352436	0.00134509	2.87624e-11		21.4856	6.70294		0.000371911	0.00483383
0.0879	9.425	0.0697	6.297					0.2852	9.379	0.1926	4.637					0.173702	5.72119	14.3101	1.96478e-11	0.543705	0.00350734	0.00133837	2.87567e-11		21.2893	6.44991		0.000114147	0.000942029
0.0879	9.727	0.0697	6.38					0.2854	8.572	0.1927	4.584					0.173802	5.70699	14.2787	1.96467e-11	0.543805	0.0034919	0.00133171	2.87509e-11		17.2062	6.86833		4.53947e-05	0.00103796
0.0879	9.951	0.0697	6.688					0.2854	9.229	0.1927	4.888					0.173902	5.69303	14.2478	1.96456e-11	0.543905	0.00347569	0.00132507	2.87452e-11		24.3861	6.53234		3.1819e-05	0.000674629
0.088	8.031	0.0697	6.774					0.2857	8.907	0.1927	5.833					0.174002	5.67956	14.2179	1.96445e-11	0.544005	0.00345942	0.00131845	2.87395e-11		28.9908	7.206		0.000108014	0.00116019
0.088	8.087	0.0697	6.935					0.2859	8.389	0.1928	2.651					0.174102	5.66609	14.188	1.96434e-11	0.544105	0.00344247	0.00131186	2.87337e-11		23.1107	6.63251		1.65346e-05	0.000812369
0.088	9.231	0.0697	7.329					0.2859	8.45	0.1928	4.908					0.174202	5.65316	14.1592	1.96423e-11	0.544205	0.00342547	0.0013053	2.8728e-11		23.2133	6.67748		5.29308e-06	0.000186829
0.0881	8.085	0.0698	3.739					0.2859	9.062	0.1929	2.337					0.174302	5.64068	14.1314	1.96412e-11	0.544305	0.00340846	0.00129878	2.87222e-11		21.4962	6.97381		0.00281247	0.00744248
0.0881	8.471	0.0698	4.891					0.2861	8.001	0.1929	2.554					0.174402	5.62792	14.1028	1.96401e-11	0.544405	0.00339173	0.00129229	2.87165e-11		12.7772	5.57097		1.28638e-05	0.0001772
0.0881	9.107	0.0698	5.844					0.2864	8.491	0.193	1.563					0.174502	5.61491	14.0737	1.9639e-11	0.544505	0.00337493	0.00128582	2.87108e-11		13.681	5.28924		3.22469e-05	0.000462223
0.0881	9.35	0.0699	2.538					0.2867	8.131	0.193	3.259					0.174602	5.60096	14.0424	1.96379e-11	0.544605	0.00335811	0.0012794	2.8705e-11		17.5428	7.65018		3.27567e-06	0.000236996
0.0882	8.663	0.0699	3.312					0.2868	8.535	0.193	4.435					0.174702	5.58803	14.0134	1.96368e-11	0.544705	0.00334133	0.001273	2.86993e-11		18.6484	6.33672		0.000457947	0.0039916
0.0882	8.788	0.0699	5.867					0.2869	9.202	0.1931	1.822					0.174802	5.57419	13.9823	1.96356e-11	0.544805	0.00332464	0.00126663	2.86936e-11		0	0		0	0
0.0882	8.871	0.0699	7.896					0.287	9.704	0.1931	5.032					0.174902	5.5612	13.953	1.96345e-11	0.544905	0.00330806	0.0012603	2.86878e-11		16.4902	6.60516		0.00115526	0.0112919
0.0883	8.384	0.0699	7.927					0.2871	9.442	0.1931	5.906					0.175002	5.54893	13.9252	1.96333e-11	0.545005	0.0032916	0.001254	2.86821e-11		16.7091	6.34468		5.10198e-05	0.00100214
0.0883	8.469	0.07	1.703					0.2871	9.444	0.1931	6.129					0.175102	5.53715	13.8985	1.96322e-11	0.545105	0.00327522	0.00124773	2.86764e-11		18.7052	7.12477		5.68634e-05	0.0012634
0.0883	9.189	0.07	2.051					0.2885	8.06	0.1933	0.697					0.175202	5.5255	13.8719	1.9631e-11	0.545205	0.00325901	0.00124149	2.86706e-11		20.0592	7.28217		0.00241942	0.0105667
0.0883	9.373	0.07	2.211					0.2885	9.339	0.1933	0.973					0.175302	5.51432	13.8464	1.96299e-11	0.545305	0.00324272	0.00123528	2.86649e-11		16.7382	6.30267		5.18991e-06	0.000215143
0.0883	9.56	0.07	3.209					0.2886	8.841	0.1933	1.327					0.175402	5.50294	13.8204	1.96287e-11	0.545405	0.00322664	0.00122911	2.86592e-11		20.5378	6.52339		0.00928224	0.0468881
0.0883	9.977	0.07	4.539					0.2888	8.814	0.1933	2.226					0.175502	5.49145	13.7941	1.96275e-11	0.545505	0.00321054	0.00122296	2.86535e-11		21.022	6.16533		15.8968	9.09865
0.0884	8.097	0.07	5.222					0.289	9.246	0.1933	7.898					0.175602	5.48096	13.77	1.96264e-11	0.545605	0.00319459	0.00121685	2.86477e-11		19.7262	6.60389		2.79591	1.88492
0.0884	8.157	0.07	6.259					0.289	9.383	0.1934	6.439					0.175702	5.47056	13.746	1.96252e-11	0.545705	0.00317919	0.00121077	2.8642e-11		17.2116	6.44163		0.000881789	0.0102133
0.0884	8.44	0.0701	4.887					0.289	9.756	0.1935	1.538					0.175802	5.46018	13.7219	1.9624e-11	0.545805	0.00316338	0.00120471	2.86363e-11		23.5717	6.93802		9.99613	5.00837
0.0884	8.661	0.0701	7.355					0.2893	9.928	0.1935	5.403					0.175902	5.44953	13.6973	1.96228e-11	0.545905	0.00314757	0.00119869	2.86306e-11		22.862	7.22572		0.00457222	0.015332
0.0884	8.785	0.0702	0.945					0.2895	9.499	0.1936	0.286					0.176002	5.43872	13.6723	1.96216e-11	0.546005	0.00313184	0.0011927	2.86248e-11		22.4169	7.04565		0.00178211	0.0113849
0.0884	9.048	0.0702	2.471					0.2899	8.451	0.1936	0.308					0.176102	5.42833	13.6481	1.96204e-11	0.546105	0.00311618	0.00118673	2.86191e-11		21.8342	7.17523		2.86356e-05	0.000666747
0.0884	9.483	0.0702	3.077					0.2899	8.561	0.1936	2.96					0.176202	5.41743	13.6229	1.96192e-11	0.546205	0.00310062	0.0011808	2.86134e-11		19.7651	6.35805		0.00252934	0.0150824
0.0885	8.683	0.0702	3.839					0.2905	8.751	0.1936	4.227					0.176302	5.40661	13.5977	1.9618e-11	0.546305	0.00308513	0.00117489	2.86077e-11		19.9959	6.68437		2.57115e-05	0.000642836
0.0885	8.856	0.0702	6.377					0.2906	8.216	0.1936	5.938					0.176402	5.39582	13.5726	1.96167e-11	0.546405	0.00306979	0.00116902	2.8602e-11		19.0199	7.00619		0.000165783	0.00125067
0.0885	9.858	0.0702	6.884					0.2907	8.27	0.1936	7.951					0.176502	5.38564	13.5487	1.96155e-11	0.546505	0.00305455	0.00116318	2.85963e-11		17.4654	6.11747		3.51151e-05	0.000645175
0.0886	8.427	0.0702	7.94					0.2907	8.635	0.1937	4.545					0.176602	5.37604	13.5261	1.96143e-11	0.546605	0.0030394	0.00115736	2.85905e-11		17.3935	6.58498		2.94525e-05	0.000352391
0.0886	9.035	0.0703	1.843					0.2907	8.802	0.1938	1.316					0.176702	5.36656	13.5036	1.9613e-11	0.546705	0.0030243	0.00115157	2.85848e-11		17.7003	6.69689		3.26177e-05	0.000471738
0.0886	9.215	0.0703	3.223					0.2909	9.909	0.1938	2.763					0.176802	5.35759	13.4822	1.96118e-11	0.546805	0.00300929	0.00114582	2.85791e-11		18.6925	6.53296		0.00396714	0.0167275
0.0887	8.563	0.0703	4.184					0.291	8.283	0.194	3.996					0.176902	5.34871	13.461	1.96106e-11	0.546905	0.00299453	0.00114009	2.85734e-11		19.6885	6.57215		0.00790768	0.0322392
0.0887	8.862	0.0703	5.33					0.2911	8.009	0.194	4.019					0.177002	5.34037	13.4409	1.96093e-11	0.547005	0.00297959	0.00113439	2.85677e-11		19.6585	7.16582		0.0154457	0.0314569
0.0887	9.753	0.0703	5.749					0.2913	9.028	0.1941	5.48					0.177102	5.33286	13.4225	1.96081e-11	0.547105	0.00296477	0.00112871	2.8562e-11		23.3991	7.25581		0.00588774	0.0311023
0.0887	9.941	0.0704	0.991					0.2914	9.546	0.1941	6.696					0.177202	5.32533	13.404	1.96068e-11	0.547205	0.00294998	0.00112307	2.85563e-11		20.6688	6.31584		12.0482	7.27607
0.0888	8.073	0.0704	2.395					0.2915	9.189	0.1942	4.559					0.177302	5.31709	13.384	1.96055e-11	0.547305	0.00293533	0.00111746	2.85506e-11		18.9981	6.99892		1.82744e-05	0.000461922
0.0888	8.577	0.0704	5.842					0.2918	8.351	0.1942	5.233					0.177402	5.30884	13.3639	1.96043e-11	0.547405	0.00292086	0.00111187	2.85449e-11		26.3209	7.18525		3.6825e-06	9.99795e-05
0.0888	9.157	0.0705	0.239					0.2919	8.021	0.1942	5.661					0.177502	5.30117	13.3451	1.9603e-11	0.547505	0.00290633	0.00110631	2.85392e-11		27.6645	7.03462		4.86393e-05	0.0015574
0.0888	9.976	0.0705	0.999					0.2921	8.578	0.1942	6.971					0.177602	5.29369	13.3266	1.96017e-11	0.547605	0.00289181	0.00110078	2.85335e-11		26.8005	7.20144		12.1228	4.94591
0.0889	8.511	0.0705	2.053					0.2921	9.349	0.1943	1.128					0.177702	5.28684	13.3094	1.96005e-11	0.547705	0.00287736	0.00109527	2.85278e-11		23.3617	6.75223		9.82357	4.95271
0.0889	9.201	0.0705	2.49					0.2922	8.486	0.1943	2.58					0.177802	5.27995	13.292	1.95992e-11	0.547805	0.00286297	0.0010898	2.85221e-11		18.7279	6.41327		12.0498	5.4582
0.0889	9.398	0.0705	3.289					0.2925	9.195	0.1943	4.958					0.177902	5.27319	13.275	1.95979e-11	0.547905	0.00284866	0.00108435	2.85164e-11		19.3733	8.24744		6.31943e-05	0.000823164
0.0889	9.722	0.0705	7.064					0.2925	9.917	0.1944	3.83					0.178002	5.26657	13.2582	1.95966e-11	0.548005	0.00283441	0.00107893	2.85107e-11		16.9371	6.56728		3.27439e-05	0.000664875
0.089	8.082	0.0705	7.613					0.2926	9.634	0.1944	5.553					0.178102	5.2604	13.2423	1.95953e-11	0.548105	0.00282024	0.00107353	2.8505e-11		16.3108	6.64955		4.54828	2.19691
0.089	8.863	0.0706	0.671					0.2926	9.735	0.1944	7.36					0.178202	5.25392	13.2257	1.95941e-11	0.548205	0.00280614	0.00106817	2.84993e-11		20.3479	6.7094		0.00182889	0.0107204
0.089	8.956	0.0706	1.277					0.2928	8.356	0.1944	7.503					0.178302	5.24796	13.2102	1.95928e-11	0.548305	0.00279211	0.00106282	2.84936e-11		13.9161	5.35532		0.000140939	0.00178107
0.089	9.161	0.0706	5.777					0.2928	8.563	0.1945	1.049					0.178402	5.24219	13.1951	1.95915e-11	0.548405	0.00277815	0.00105751	2.84879e-11		15.4681	6.19477		0.000219328	0.00306108
0.089	9.222	0.0706	7.525					0.2929	8.336	0.1945	2.027					0.178502	5.23589	13.1789	1.95902e-11	0.548505	0.00276426	0.00105222	2.84822e-11		16.7363	6.09789		1.45026e-05	0.000379384
0.089	9.558	0.0707	0.386					0.293	8.13	0.1946	1.859					0.178602	5.22961	13.1627	1.95889e-11	0.548605	0.00275044	0.00104696	2.84765e-11		17.9109	6.84558		0.000996017	0.00619824
0.089	9.711	0.0707	0.399					0.293	9.819	0.1946	2.749					0.178702	5.22279	13.1453	1.95876e-11	0.548705	0.00273668	0.00104173	2.84708e-11		15.9341	6.63438		2.50644e-05	0.000455354
0.089	9.831	0.0707	0.449					0.2931	9.538	0.1947	1.077					0.178802	5.21721	13.1305	1.95863e-11	0.548805	0.002723	0.00103652	2.84651e-11		19.0435	5.80285		0.00155718	0.00965897
0.0891	8.135	0.0707	3.823					0.2931	9.566	0.1947	2.683					0.178902	5.21257	13.1176	1.9585e-11	0.548905	0.00270939	0.00103134	2.84595e-11		23.2944	6.63187		9.38594e-06	0.000301201
0.0891	8.992	0.0707	4.93					0.2932	8.842	0.1947	7.077					0.179002	5.20818	13.1052	1.95836e-11	0.549005	0.00269584	0.00102618	2.84538e-11		17.7053	5.99239		0.00016962	0.00312155
0.0891	9.198	0.0707	5.895					0.2934	8.072	0.1948	0.837					0.179102	5.20408	13.0933	1.95823e-11	0.549105	0.00268236	0.00102105	2.84481e-11		15.6807	5.77549		9.23204e-05	0.000899352
0.0892	8.412	0.0707	7.28					0.2935	8.487	0.1948	5.03					0.179202	5.19862	13.0787	1.9581e-11	0.549205	0.00266895	0.00101594	2.84424e-11		22.0392	6.54181		7.1967e-05	0.00178315
0.0892	8.532	0.0707	7.342					0.2936	8.666	0.1949	0.378					0.179302	5.19312	13.064	1.95797e-11	0.549305	0.0026556	0.00101086	2.84367e-11		21.5457	7.11706		6.32838e-05	0.000904266
0.0892	9.016	0.0708	0.187					0.2937	8.067	0.1949	1.726					0.179402	5.18858	13.0512	1.95784e-11	0.549405	0.00264232	0.00100581	2.8431e-11		20.2379	6.52773		1.30653e-05	0.000384128
0.0892	9.034	0.0708	0.583					0.2937	9.636	0.195	0.03					0.179502	5.18489	13.0401	1.95771e-11	0.549505	0.00262911	0.00100078	2.84254e-11		20.1306	6.7199		2.68689e-06	0.000127644
0.0892	9.372	0.0708	1.685					0.2939	8.797	0.195	3.835					0.179602	5.18191	13.0304	1.95757e-11	0.549605	0.00261597	0.000995776	2.84197e-11		20.2068	6.80106		0.000509831	0.00117807
0.0893	8.836	0.0708	2.119					0.2947	8.23	0.1951	1.171					0.179702	5.17867	13.0202	1.95744e-11	0.549705	0.00260289	0.000990797	2.8414e-11		16.1777	5.476		1.57594e-06	3.49878e-05
0.0893	8.86	0.0708	2.21					0.2949	8.867	0.1951	1.829					0.179802	5.17584	13.0109	1.95731e-11	0.549805	0.00258987	0.000985843	2.84083e-11		17.8597	6.67953		0.000620878	0.00786712
0.0893	9.179	0.0708	2.404					0.2949	9.719	0.1952	3.037					0.179902	5.17322	13.0019	1.95718e-11	0.549905	0.00257692	0.000980914	2.84026e-11		16.3262	6.208		3.04899e-05	0.000598515
0.0893	9.3	0.0708	4.236					0.295	9.627	0.1952	7.251					0.180002	5.16987	12.9915	1.95704e-11	0.550006	0.00256404	0.000976009	2.8397e-11		13.7949	5.69784		0.000628077	0.00261711
0.0893	9.392	0.0708	5.025					0.2951	9.569	0.1952	7.906					0.180102	5.16677	12.9816	1.95691e-11	0.550106	0.00255122	0.000971129	2.83913e-11		16.2484	5.96656		7.08052e-06	0.00016126
0.0893	9.809	0.0708	5.03					0.2955	8.268	0.1954	0.491					0.180202	5.16467	12.9736	1.95678e-11	0.550206	0.00253846	0.000966273	2.83856e-11		18.4035	6.65861		2.30292e-05	0.000288084
0.0894	8.571	0.0708	7.151					0.2955	8.547	0.1954	4.354					0.180302	5.1636	12.9677	1.95664e-11	0.550306	0.00252577	0.000961442	2.83799e-11		21.0809	6.88088		9.17348e-05	0.00202296
0.0895	8.68	0.0708	7.411					0.2956	9.118	0.1954	7.773					0.180402	5.16077	12.9583	1.95651e-11	0.550406	0.00251314	0.000956635	2.83743e-11		17.2801	6.15101		4.25854e-05	0.000313238
0.0895	8.838	0.0709	1.834					0.2961	8.023	0.1954	7.821					0.180502	5.15765	12.9483	1.95638e-11	0.550506	0.00250058	0.000951852	2.83686e-11		21.9086	6.85502		0.000577243	0.00682278
0.0895	9.05	0.0709	2.438					0.2961	8.099	0.1956	3.144					0.180602	5.15527	12.9398	1.95624e-11	0.550606	0.00248807	0.000947092	2.83629e-11		20.8036	6.33426		0.000147887	0.00190592
0.0896	8.455	0.0709	4.657					0.2962	9.037	0.1956	5.838					0.180702	5.15248	12.9305	1.95611e-11	0.550706	0.00247563	0.000942357	2.83573e-11		16.3862	6.42519		3.57878e-05	0.000884171
0.0896	9.005	0.071	1.071					0.2963	8.209	0.1956	6.043					0.180802	5.15041	12.9226	1.95598e-11	0.550806	0.00246325	0.000937645	2.83516e-11		24.8818	6.75631		2.47807e-05	0.000525768
0.0896	9.125	0.071	3.639					0.2964	9.029	0.1956	6.763					0.180902	5.15027	12.9185	1.95584e-11	0.550906	0.00245094	0.000932957	2.83459e-11		28.5976	6.98059		9.72286e-05	0.00135375
0.0896	9.773	0.071	6.483					0.2964	9.441	0.1957	0.198					0.181002	5.14998	12.9142	1.95571e-11	0.551006	0.00243868	0.000928292	2.83403e-11		24.0857	6.9923		7.81725e-05	0.00114638
0.0897	8.363	0.071	7.546					0.2965	9.462	0.1957	0.724					0.181102	5.1499	12.9102	1.95558e-11	0.551106	0.00242649	0.000923651	2.83346e-11		22.7418	6.54062		4.12313e-06	0.000147125
0.0897	9.616	0.0711	1.449					0.2969	8.824	0.1957	1.837					0.181202	5.14741	12.9015	1.95544e-11	0.551206	0.00241436	0.000919032	2.83289e-11		21.8305	7.03331		0.00219702	0.00612022
0.0898	8.148	0.0711	5.763					0.2969	9.772	0.196	0.603					0.181302	5.14383	12.8906	1.95531e-11	0.551306	0.00240229	0.000914437	2.83233e-11		13.8203	6.11278		1.00183e-05	0.000138221
0.0898	8.718	0.0712	0.835					0.2975	8.064	0.196	6.644					0.181402	5.1381	12.8755	1.95518e-11	0.551406	0.00239027	0.000909865	2.83176e-11		13.1982	5.19978		2.5114e-05	0.00035998
0.0898	9.494	0.0712	1.993					0.2975	8.908	0.196	7.406					0.181502	5.13291	12.8613	1.95504e-11	0.551506	0.00237832	0.000905316	2.8312e-11		18.2747	7.69789		1.07071e-05	0.000566508
0.0898	9.873	0.0712	2.47					0.2976	8.445	0.1961	0.778					0.181602	5.12826	12.8483	1.95491e-11	0.551606	0.00236643	0.000900789	2.83063e-11		18.992	6.52467		0.000367087	0.00348001
0.0899	8.068	0.0712	3.226					0.2976	9.409	0.1961	1.118					0.181702	5.12452	12.8371	1.95477e-11	0.551706	0.0023546	0.000896285	2.83007e-11		0	0		0	0
0.0899	8.28	0.0712	5.118					0.2977	9.598	0.1962	3.318					0.181802	5.1203	12.8249	1.95464e-11	0.551806	0.00234283	0.000891804	2.8295e-11		17.6008	7.03008		0.00194172	0.0134899
0.0899	8.619	0.0712	5.49					0.2977	9.624	0.1962	5.477					0.181902	5.11629	12.8131	1.9545e-11	0.551906	0.00233111	0.000887345	2.82893e-11		16.467	6.24839		0.000545504	0.00460724
0.0899	9.606	0.0712	6.174					0.2978	9.504	0.1963	2.762					0.182002	5.11227	12.8013	1.95437e-11	0.552006	0.00231946	0.000882908	2.82837e-11		19.0604	7.14336		4.42853e-05	0.000983939
0.09	9.114	0.0713	1.144					0.2979	8.984	0.1963	4.006					0.182102	5.10924	12.7915	1.95423e-11	0.552106	0.00230786	0.000878494	2.8278e-11		19.1888	6.82341		0.490537	0.36972
0.09	9.297	0.0713	2.693					0.298	9.459	0.1964	3.581					0.182202	5.10852	12.7861	1.9541e-11	0.552206	0.00229632	0.000874101	2.82724e-11		16.7022	6.30874		4.04192e-06	0.000167678
0.09	9.726	0.0713	4.957					0.2981	9.44	0.1964	3.943					0.182302	5.10775	12.7808	1.95396e-11	0.552306	0.00228484	0.000869731	2.82667e-11		20.2799	6.46887		0.375105	0.32451
0.09	9.948	0.0713	5.999					0.2981	9.562	0.1965	0.145					0.182402	5.10684	12.7751	1.95383e-11	0.552406	0.00227342	0.000865382	2.82611e-11		20.3256	6.03885		16.6297	8.64854
0.0901	8.48	0.0713	6.595					0.2981	9.672	0.1965	6.927					0.182502	5.10598	12.7696	1.95369e-11	0.552506	0.00226205	0.000861055	2.82554e-11		19.0661	6.3627		5.31693	3.52865
0.0901	8.798	0.0713	7.041					0.2982	8.165	0.1966	0.662					0.182602	5.10409	12.762	1.95356e-11	0.552606	0.00225074	0.00085675	2.82498e-11		16.9339	6.33096		0.00164445	0.0131553
0.0901	9.67	0.0714	0.414					0.2982	8.662	0.1966	2.224					0.182702	5.10223	12.7545	1.95342e-11	0.552706	0.00223948	0.000852466	2.82441e-11		23.3708	6.82924		9.82949	4.84554
0.0901	9.859	0.0714	1.159					0.2982	9.728	0.1968	3.707					0.182802	5.10033	12.7469	1.95328e-11	0.552806	0.00222829	0.000848204	2.82385e-11		23.228	7.24019		0.00377883	0.0140624
0.0902	8.378	0.0714	2.264					0.2983	9.891	0.1968	5.238					0.182902	5.0989	12.7402	1.95315e-11	0.552906	0.00221715	0.000843963	2.82329e-11		22.1738	6.89729		0.00192439	0.0135635
0.0902	8.914	0.0714	2.605					0.2984	8.47	0.1969	3.116					0.183002	5.09688	12.7324	1.95301e-11	0.553006	0.00220606	0.000839743	2.82272e-11		21.496	6.96326		2.23401e-05	0.000530048
0.0902	9.458	0.0714	3.622					0.2984	9.918	0.1969	7.535					0.183102	5.09448	12.7238	1.95288e-11	0.553106	0.00219503	0.000835544	2.82216e-11		18.474	5.94751		0.00784185	0.029368
0.0902	9.563	0.0715	0.095					0.2985	8.236	0.1971	6.577					0.183202	5.09156	12.7142	1.95274e-11	0.553206	0.00218406	0.000831366	2.82159e-11		20.0912	6.71546		2.00242e-05	0.000500642
0.0902	9.589	0.0715	0.124					0.2985	9.841	0.1972	2.057					0.183302	5.08875	12.7049	1.95261e-11	0.553306	0.00217314	0.00082721	2.82103e-11		18.0693	6.54584		0.000129122	0.000981715
0.0902	9.932	0.0715	5.074					0.2988	8.372	0.1972	7.752					0.183402	5.08506	12.6938	1.95247e-11	0.553406	0.00216227	0.000823073	2.82047e-11		15.8589	5.53927		2.86919e-05	0.000600655
0.0903	8.312	0.0715	6.161					0.2988	9.959	0.1973	0.677					0.183502	5.0826	12.6851	1.95233e-11	0.553506	0.00215146	0.000818958	2.8199e-11		17.2739	6.50959		2.29377e-05	0.000274479
0.0903	8.655	0.0715	7.872					0.2989	8.976	0.1974	5.235					0.183602	5.07965	12.6754	1.9522e-11	0.553606	0.00214071	0.000814863	2.81934e-11		17.1558	6.42987		4.06722e-05	0.000970714
0.0903	9.757	0.0716	3.334					0.2989	9.106	0.1975	2.718					0.183702	5.07683	12.666	1.95206e-11	0.553706	0.00213001	0.000810789	2.81878e-11		18.2262	6.3522		0.0923079	0.131073
0.0904	9.123	0.0716	7.401					0.299	8.211	0.1975	4.927					0.183802	5.07366	12.6559	1.95192e-11	0.553806	0.00211936	0.000806735	2.81821e-11		19.182	6.39555		0.0172225	0.064038
0.0904	9.303	0.0717	1.714					0.2991	8.127	0.1976	4.145					0.183902	5.06852	12.6419	1.95179e-11	0.553906	0.00210877	0.000802701	2.81765e-11		19.4987	6.9868		0.0120296	0.0245343
0.0904	9.649	0.0717	3.286					0.2991	8.893	0.1976	6.668					0.184002	5.06295	12.627	1.95165e-11	0.554006	0.00209823	0.000798688	2.81709e-11		22.398	6.81225		0.00734733	0.0405683
0.0905	8.022	0.0717	4.138					0.2995	8.995	0.1977	2.3					0.184102	5.05872	12.6147	1.95151e-11	0.554106	0.00208775	0.000794694	2.81652e-11		21.6245	6.75237		13.8529	7.70695
0.0905	9.333	0.0717	4.373					0.2996	8.518	0.1977	5.175					0.184202	5.05473	12.603	1.95138e-11	0.554206	0.00207735	0.000790721	2.81596e-11		18.3072	6.6416		1.48389e-05	0.000409174
0.0905	9.828	0.0717	5.932					0.2996	9.984	0.1978	0.242					0.184302	5.05145	12.5926	1.95124e-11	0.554306	0.00206706	0.000786768	2.8154e-11		27.2491	7.35703		2.86801e-06	7.8361e-05
0.0905	9.875	0.0718	1.518					0.2997	9.613	0.1978	3.179					0.184402	5.04735	12.5806	1.9511e-11	0.554406	0.00205743	0.000782839	2.81483e-11		28.7551	7.27598		0.000246777	0.00404489
0.0906	9.21	0.0718	2.169					0.2999	8.128	0.1979	5.15					0.184502	5.04199	12.5661	1.95096e-11	0.554506	0.00204782	0.000778929	2.81427e-11		27.0647	7.16857		11.8978	4.85287
0.0906	9.74	0.0718	4.834					0.2999	8.354	0.1979	6.929					0.184602	5.03659	12.5515	1.95082e-11	0.554606	0.00203801	0.000775036	2.81371e-11		22.2475	6.39196		10.5253	5.17784
0.0906	9.969	0.0718	4.977					0.3	8.479	0.198	0.811					0.184702	5.03215	12.5388	1.95069e-11	0.554706	0.00202862	0.000771167	2.81315e-11		20.0291	6.96711		10.464	4.64944
0.0907	8.025	0.0719	0.406					0.3	9.419	0.198	3.694					0.184802	5.02677	12.5242	1.95055e-11	0.554806	0.00201915	0.000767316	2.81258e-11		19.3002	7.86875		4.94786e-05	0.000681566
0.0907	8.143	0.0719	0.758					0.3002	8.238	0.198	3.918					0.184902	5.02152	12.5099	1.95041e-11	0.554906	0.00200942	0.000763481	2.81202e-11		15.9567	6.11576		2.58704e-05	0.000569086
0.0907	8.815	0.0719	2.382					0.3002	9.144	0.1981	3.106					0.185002	5.01608	12.4952	1.95027e-11	0.555006	0.00199938	0.000759664	2.81146e-11		15.7127	6.32469		3.91132	1.91719
0.0907	9.228	0.0719	3.048					0.3002	9.644	0.1982	0.16					0.185102	5.00987	12.4789	1.95013e-11	0.555106	0.0019894	0.000755865	2.8109e-11		20.3121	6.68886		0.00156503	0.0106488
0.0907	9.765	0.0719	6.596					0.3003	8.092	0.1984	7.68					0.185202	5.00452	12.4643	1.94999e-11	0.555206	0.00197947	0.000752086	2.81034e-11		13.8908	5.47556		0.000140395	0.00185136
0.0908	8.387	0.072	4.427					0.3003	8.968	0.1985	0.339					0.185302	4.99871	12.4488	1.94985e-11	0.555306	0.00196962	0.000748326	2.80978e-11		16.9856	6.87977		0.000170845	0.00239058
0.0908	9.172	0.072	5.707					0.3003	9.503	0.1985	1.175					0.185402	4.9922	12.4319	1.94971e-11	0.555406	0.00195984	0.000744584	2.80921e-11		16.8611	6.21282		1.12946e-05	0.000295524
0.0909	8.245	0.072	6.68					0.3004	9.467	0.1985	2.578					0.185502	4.98754	12.4187	1.94957e-11	0.555506	0.00195013	0.000740861	2.80865e-11		18.5879	7.04588		0.000918049	0.00705789
0.0909	9.176	0.072	7.782					0.3005	8.161	0.1985	3.652					0.185602	4.98238	12.4045	1.94943e-11	0.555606	0.00194044	0.000737157	2.80809e-11		17.6564	7.31486		1.95593e-05	0.000373374
0.091	8.925	0.0721	1.841					0.3005	8.457	0.1985	6.206					0.185702	4.97733	12.3905	1.94929e-11	0.555706	0.00193113	0.000733473	2.80753e-11		19.3824	6.12381		0.00121273	0.00752242
0.091	9.473	0.0721	1.901					0.3006	8.214	0.1986	0.272					0.185802	4.97298	12.3778	1.94915e-11	0.555806	0.00192217	0.00072981	2.80697e-11		22.488	6.39739		7.30979e-06	0.000234577
0.0911	8.039	0.0721	3.323					0.3007	8.534	0.1986	4.736					0.185902	4.96951	12.3669	1.94901e-11	0.555906	0.00191312	0.000726164	2.80641e-11		17.2263	5.91551		0.000132213	0.00245679
0.0911	8.744	0.0721	3.508					0.3011	8.184	0.1986	6.234					0.186002	4.96688	12.3577	1.94887e-11	0.556006	0.00190377	0.000722534	2.80585e-11		15.7763	5.91988		7.19073e-05	0.000704515
0.0911	8.765	0.0721	5.221					0.3011	9.153	0.1986	7.689					0.186102	4.96398	12.3479	1.94872e-11	0.556106	0.00189494	0.000718926	2.80529e-11		22.3077	6.67613		5.85228e-05	0.00152589
0.0911	9.014	0.0721	6.96					0.3012	8.434	0.1987	1.938					0.186202	4.96043	12.3368	1.94858e-11	0.556206	0.00188655	0.000715342	2.80473e-11		21.9085	7.15993		4.92868e-05	0.000705475
0.0912	8.327	0.0721	7.156					0.3012	8.667	0.1987	5.023					0.186302	4.95675	12.3255	1.94844e-11	0.556306	0.00187743	0.000711767	2.80416e-11		19.2442	6.19932		1.01756e-05	0.000299411
0.0912	8.769	0.0722	0.087					0.3013	8.297	0.1987	5.469					0.186402	4.95399	12.316	1.9483e-11	0.556406	0.00186821	0.000708208	2.8036e-11		19.9805	6.6485		2.19375e-06	0.000117346
0.0912	9.164	0.0722	2.316					0.3013	8.707	0.1988	6.288					0.186502	4.95093	12.3059	1.94816e-11	0.556506	0.00185894	0.000704667	2.80304e-11		20.4187	6.84711		0.000397307	0.000964905
0.0913	8.037	0.0722	2.597					0.3013	9.708	0.1989	2.103					0.186602	4.94776	12.2956	1.94802e-11	0.556606	0.0018497	0.000701144	2.80248e-11		16.7465	5.91004		1.23065e-06	2.79664e-05
0.0913	9.099	0.0722	6.281					0.3013	9.98	0.1989	4.532					0.186702	4.94372	12.2835	1.94787e-11	0.556706	0.00184067	0.000697639	2.80192e-11		17.4381	6.46529		0.00150842	0.0139784
0.0913	9.404	0.0722	6.361					0.3014	8.256	0.199	5.217					0.186802	4.93893	12.27	1.94773e-11	0.556806	0.00183182	0.000694152	2.80136e-11		16.48	6.30933		2.37456e-05	0.000466226
0.0913	9.636	0.0723	1.866					0.3015	8.098	0.1992	1.012					0.186902	4.93327	12.2548	1.94759e-11	0.556906	0.00182292	0.000690682	2.8008e-11		15.2461	6.43303		0.000489851	0.00213622
0.0914	8.602	0.0723	1.954					0.3015	8.926	0.1992	2.648					0.187002	4.9284	12.2411	1.94745e-11	0.557006	0.00181398	0.000687229	2.80024e-11		15.9644	5.92385		5.51432e-06	0.00012559
0.0914	8.762	0.0723	2.219					0.3016	8.999	0.1992	2.909					0.187102	4.92343	12.2272	1.9473e-11	0.557106	0.00180513	0.000683793	2.79968e-11		19.7005	7.15308		1.7991e-05	0.000242961
0.0914	9.293	0.0723	3.636					0.3016	9.093	0.1992	4.144					0.187202	4.91782	12.212	1.94716e-11	0.557206	0.00179633	0.000680375	2.79912e-11		19.7163	6.35503		7.19365e-05	0.00159844
0.0914	9.699	0.0723	4.201					0.3017	9.97	0.1993	1.824					0.187302	4.91212	12.1966	1.94702e-11	0.557306	0.00178762	0.000676974	2.79857e-11		17.6654	6.37521		3.31655e-05	0.000243953
0.0914	9.814	0.0723	7.341					0.3018	8.292	0.1993	3.027					0.187402	4.90668	12.1818	1.94687e-11	0.557406	0.00177884	0.000673589	2.79801e-11		22.1541	6.91737		0.00046285	0.00583116
0.0914	9.861	0.0724	0.557					0.3018	9.147	0.1993	7.396					0.187502	4.90229	12.169	1.94673e-11	0.557506	0.00176998	0.000670221	2.79745e-11		20.7951	6.41521		0.000158997	0.00218072
0.0915	8.841	0.0724	0.942					0.3018	9.626	0.1996	2.045					0.187602	4.89816	12.1567	1.94658e-11	0.557606	0.00176121	0.00066687	2.79689e-11		15.4985	6.02426		2.86235e-05	0.0007396
0.0915	8.958	0.0724	1.127					0.3019	9.999	0.1996	5.611					0.187702	4.89464	12.1456	1.94644e-11	0.557706	0.00175252	0.000663536	2.79633e-11		26.0846	7.13753		1.92993e-05	0.000409527
0.0915	9.166	0.0724	2.508					0.302	9.638	0.1997	3.849					0.187802	4.89053	12.1333	1.94629e-11	0.557806	0.00174446	0.000660223	2.79577e-11		28.7219	6.94541		7.82897e-05	0.00117472
0.0916	8.106	0.0724	3.327					0.3021	8.743	0.1997	7.312					0.187902	4.88706	12.1224	1.94615e-11	0.557906	0.00173602	0.000656923	2.79521e-11		24.4729	7.06441		0.00686397	0.0273071
0.0916	8.163	0.0724	3.679					0.3021	9.148	0.1998	7.206					0.188002	4.88456	12.1133	1.946e-11	0.558006	0.00172752	0.000653639	2.79465e-11		22.9668	6.67259		4.40783e-06	0.000185567
0.0916	8.884	0.0724	6.045					0.3022	9.666	0.2	5.27					0.188102	4.88231	12.1046	1.94586e-11	0.558106	0.00171907	0.000650371	2.79409e-11		21.7593	6.9462		0.00171119	0.00480011
0.0916	9.605	0.0724	6.84					0.3023	9.437	0.2001	3.508					0.188202	4.88198	12.0998	1.94571e-11	0.558206	0.00171079	0.00064712	2.79353e-11		14.7591	6.5218		7.80355e-06	0.000109988
0.0916	9.627	0.0725	0.298					0.3024	8.847	0.2001	4.692					0.188302	4.88053	12.0927	1.94557e-11	0.558306	0.00170261	0.000643886	2.79298e-11		13.8512	5.64555		1.95588e-05	0.000280391
0.0917	8.138	0.0725	2.878					0.3024	9.168	0.2001	6.785					0.188402	4.88045	12.0883	1.94542e-11	0.558406	0.00169451	0.000640669	2.79242e-11		18.0522	7.35533		1.36777e-05	0.000645846
0.0917	8.223	0.0725	6.722					0.3024	9.421	0.2002	4.109					0.188502	4.87964	12.0825	1.94528e-11	0.558506	0.00168615	0.000637466	2.79186e-11		19.1735	6.61343		0.000313378	0.00353724
0.0917	9.124	0.0725	6.76					0.3024	9.454	0.2002	5.914					0.188602	4.87983	12.0786	1.94513e-11	0.558606	0.00167781	0.000634278	2.7913e-11		0	0		0	0
0.0918	9.416	0.0725	7.198					0.3025	8.65	0.2002	6.153					0.188702	4.88076	12.0762	1.94499e-11	0.558706	0.00166956	0.000631107	2.79074e-11		17.1958	6.73813		0.00350367	0.0190306
0.0918	9.706	0.0726	0.66					0.3026	8.328	0.2003	6					0.188802	4.88104	12.0725	1.94484e-11	0.558806	0.00166166	0.000627954	2.79019e-11		15.4319	5.82546		0.00068354	0.00651803
0.0918	9.71	0.0726	0.721					0.3029	8.571	0.2003	6.692					0.188902	4.88201	12.0702	1.9447e-11	0.558906	0.00165352	0.000624814	2.78963e-11		18.5986	6.8428		3.44894e-05	0.000766293
0.0919	8.506	0.0727	2.812					0.3029	8.63	0.2003	6.865					0.189002	4.88194	12.0659	1.94455e-11	0.559006	0.00164569	0.000621692	2.78907e-11		18.9455	6.6902		5.066	3.32925
0.0919	8.679	0.0727	5.964					0.3029	9.04	0.2006	5.748					0.189102	4.88194	12.0617	1.94441e-11	0.559106	0.00163912	0.000618607	2.78851e-11		16.6916	6.31815		1.22766e-05	0.000362006
0.0921	8.186	0.0728	2.437					0.3031	9.802	0.2007	5.571					0.189202	4.88297	12.0595	1.94427e-11	0.559206	0.00163356	0.000615566	2.78796e-11		20.4591	6.58017		2.71034	1.83309
0.0921	9.209	0.0728	2.895					0.3032	9.161	0.2008	1.622					0.189302	4.88581	12.0608	1.94412e-11	0.559306	0.00163108	0.00061269	2.7874e-11		20.6593	6.31036		15.5503	7.57443
0.0921	9.285	0.0728	3.774					0.3032	9.244	0.2008	4.877					0.189402	4.88939	12.0635	1.94398e-11	0.559406	0.00162844	0.000609817	2.78684e-11		18.8902	6.3532		10.3058	6.52202
0.0921	9.364	0.0728	4.682					0.3032	9.693	0.2008	6.051					0.189502	4.89374	12.0676	1.94383e-11	0.559506	0.00162672	0.000607017	2.78628e-11		17.1836	6.45289		0.00634513	0.0303563
0.0921	9.694	0.0728	7.412					0.3033	8.676	0.2009	1.553					0.189602	4.89931	12.074	1.94369e-11	0.559606	0.0016322	0.000604892	2.78573e-11		22.8438	6.64829		9.84068	4.80058
0.0923	8.071	0.0728	7.426					0.3036	8.416	0.2009	6.327					0.189702	4.90368	12.0783	1.94354e-11	0.559706	0.00163255	0.000602273	2.78517e-11		22.0363	6.73552		0.00386661	0.0181969
0.0923	8.353	0.0728	7.55					0.3036	8.765	0.2011	0.678					0.189802	4.90844	12.0833	1.9434e-11	0.559806	0.00163224	0.000599614	2.78461e-11		22.0244	6.81049		0.0119849	0.0443786
0.0923	8.916	0.0729	0.024					0.3036	9.011	0.2012	0.594					0.189902	4.91343	12.0888	1.94326e-11	0.559906	0.00162662	0.000596665	2.78406e-11		21.5243	6.92144		1.73985e-05	0.000412873
0.0924	9.322	0.0729	0.233					0.3037	8.42	0.2012	3.145					0.190002	4.91989	12.097	1.94311e-11	0.560006	0.00162052	0.000593714	2.7835e-11		18.4432	6.07253		1.43235	0.997988
0.0924	9.844	0.0729	5.11					0.3038	8.712	0.2012	6.226					0.190102	4.92542	12.1036	1.94297e-11	0.560106	0.00161337	0.000590754	2.78294e-11		19.9219	6.63705		1.55974e-05	0.00039109
0.0925	8.399	0.0729	7.56					0.3039	8.736	0.2013	4.19					0.190202	4.92994	12.1082	1.94283e-11	0.560206	0.00160631	0.00058781	2.78239e-11		17.8135	6.44899		0.000100561	0.000765503
0.0925	8.545	0.073	6.647					0.3041	9.12	0.2013	4.739					0.190302	4.93441	12.1129	1.94269e-11	0.560306	0.00160022	0.000584901	2.78183e-11		15.548	5.5698		2.32593e-05	0.000517646
0.0925	8.548	0.073	6.934					0.3042	8.89	0.2013	5.812					0.190402	4.93974	12.1191	1.94254e-11	0.560406	0.00159404	0.000582003	2.78128e-11		16.7776	6.28788		1.79389e-05	0.000224489
0.0925	8.551	0.0731	2.201					0.3042	9.397	0.2014	3.787					0.190502	4.9442	12.1238	1.9424e-11	0.560506	0.00158829	0.000579131	2.78072e-11		16.9803	6.35605		3.18006e-05	0.000768262
0.0925	9.023	0.0731	3.391					0.3044	8.363	0.2016	7.644					0.190602	4.94969	12.1305	1.94226e-11	0.560606	0.0015833	0.000576299	2.78016e-11		17.4645	6.09148		0.224092	0.296007
0.0925	9.554	0.0731	4.785					0.3045	8.31	0.2019	7.662					0.190702	4.95443	12.1357	1.94212e-11	0.560706	0.00158549	0.000573961	2.77961e-11		18.9063	6.33657		0.801461	0.618922
0.0925	9.803	0.0731	6.225					0.3046	8.042	0.2019	7.829					0.190802	4.96033	12.1432	1.94198e-11	0.560806	0.00160032	0.000573259	2.77905e-11		18.6296	6.57459		0.00960979	0.0214884
0.0925	9.87	0.0731	6.899					0.3046	8.185	0.202	2.141					0.190902	4.96956	12.1568	1.94184e-11	0.560906	0.00163398	0.000576344	2.7785e-11		21.301	6.42971		0.00679209	0.0376857
0.0927	8.08	0.0731	6.995					0.3046	9.649	0.2021	4.27					0.191002	4.97723	12.1677	1.9417e-11	0.561006	0.0016436	0.000574892	2.77794e-11		22.003	6.88466		14.1351	7.33972
0.0927	8.405	0.0731	7.142					0.3047	8.166	0.2022	4.541					0.191102	4.98551	12.1797	1.94156e-11	0.561106	0.00166079	0.000574623	2.77739e-11		17.3514	6.23613		1.47835e-05	0.000444807
0.0927	8.887	0.0731	7.157					0.3048	8.459	0.2023	0.401					0.191202	4.99335	12.1909	1.94142e-11	0.561206	0.0016929	0.000577404	2.77683e-11		26.6517	7.04044		2.23362e-06	6.10817e-05
0.0927	9.555	0.0731	7.37					0.3049	9.967	0.2023	1.97					0.191302	5.00158	12.2029	1.94128e-11	0.561306	0.00172243	0.000579621	2.77628e-11		29.0959	7.2258		0.00032766	0.00492664
0.0927	9.677	0.0731	7.553					0.305	8.309	0.2023	2.29					0.191402	5.00972	12.2148	1.94114e-11	0.561406	0.0018026	0.000597234	2.77572e-11		26.3504	6.85937		11.9811	4.90089
0.0928	8.835	0.0732	2.797					0.305	8.521	0.2024	2.229					0.191502	5.0165	12.2242	1.94101e-11	0.561506	0.0019196	0.000630277	2.77517e-11		22.2276	6.47898		10.9127	5.22387
0.0928	8.955	0.0732	3.78					0.3051	9.062	0.2024	3.705					0.191602	5.02256	12.2323	1.94087e-11	0.561606	0.00201766	0.000655111	2.77461e-11		20.3754	7.02333		9.09803	4.00571
0.0929	8.11	0.0732	3.811					0.3051	9.512	0.2025	1.04					0.191702	5.02809	12.2395	1.94073e-11	0.561706	0.00211979	0.000681745	2.77406e-11		18.4439	7.26881		3.85462e-05	0.00053289
0.0929	8.202	0.0732	4.422					0.3052	8.974	0.2025	6.679					0.191802	5.03348	12.2464	1.9406e-11	0.561806	0.00216461	0.000687844	2.7735e-11		14.6708	5.5911		2.03247e-05	0.000461519
0.0929	8.567	0.0732	6.126					0.3055	8.918	0.2026	3.887					0.191902	5.03814	12.252	1.94046e-11	0.561906	0.00221882	0.000696763	2.77295e-11		15.7635	6.33452		3.6705	1.84974
0.0929	9.115	0.0732	7.075					0.3055	9.056	0.2026	7.142					0.192002	5.04376	12.2595	1.94032e-11	0.562006	0.00226787	0.000704148	2.7724e-11		19.9479	6.54922		0.0447907	0.0867605
0.0929	9.587	0.0732	7.221					0.3055	9.097	0.2028	0.457					0.192102	5.04932	12.2668	1.94019e-11	0.562106	0.00231984	0.000712446	2.77184e-11		14.4099	5.82225		0.00010934	0.00144185
0.0929	9.643	0.0732	7.472					0.3056	8.169	0.203	0.801					0.192202	5.05552	12.2754	1.94005e-11	0.562206	0.00235297	0.000715557	2.77129e-11		17.6163	7.0407		0.000133054	0.00186201
0.093	8.124	0.0733	3.803					0.3056	8.409	0.203	0.964					0.192302	5.06033	12.2814	1.93992e-11	0.562306	0.00242493	0.000730599	2.77073e-11		16.4739	6.08216		8.79629e-06	0.00023019
0.093	8.224	0.0734	0.366					0.3056	8.872	0.203	1.262					0.192402	5.06361	12.2846	1.93978e-11	0.562406	0.00249757	0.000745939	2.77018e-11		18.755	7.00621		0.000796749	0.00707017
0.093	8.308	0.0734	6.961					0.3057	9.979	0.203	5.917					0.192502	5.06634	12.2868	1.93965e-11	0.562506	0.00259459	0.000770915	2.76963e-11		18.202	7.3567		1.52488e-05	0.000299261
0.093	8.608	0.0735	3.183					0.3059	8.535	0.2031	1.498					0.192602	5.06813	12.2871	1.93951e-11	0.562606	0.00266406	0.000785208	2.76907e-11		19.8307	6.40157		0.000944478	0.00585847
0.093	8.668	0.0735	4.108					0.3059	8.939	0.2031	6.928					0.192702	5.07138	12.2903	1.93938e-11	0.562706	0.00284481	0.000852622	2.76852e-11		22.4359	6.46273		5.69287e-06	0.000182689
0.093	8.723	0.0735	5.364					0.3059	9.138	0.2031	6.963					0.192802	5.07367	12.2917	1.93924e-11	0.562806	0.00305764	0.000939655	2.76797e-11		18.4067	6.5351		0.000102977	0.00191876
0.093	8.736	0.0735	6.964					0.306	8.661	0.2032	4.038					0.192902	5.07556	12.2923	1.93911e-11	0.562906	0.00326434	0.00102309	2.76741e-11		15.7673	5.98535		5.60208e-05	0.000553827
0.093	8.811	0.0735	7.363					0.306	8.94	0.2032	5.089					0.193002	5.07901	12.296	1.93898e-11	0.563006	0.00351591	0.00113621	2.76686e-11		22.2095	6.65841		4.57235e-05	0.00120627
0.093	9.029	0.0735	7.66					0.306	9.808	0.2032	7.181					0.193102	5.08398	12.3024	1.93884e-11	0.563106	0.00369257	0.00120201	2.76631e-11		21.6451	6.96915		3.83847e-05	0.000549535
0.093	9.119	0.0736	1.359					0.3061	8.821	0.2034	3.92					0.193202	5.09082	12.3124	1.93871e-11	0.563206	0.00381903	0.00124095	2.76576e-11		18.4147	5.96789		7.93315e-06	0.000239339
0.093	9.445	0.0736	1.64					0.3062	8.828	0.2036	0.472					0.193302	5.09862	12.3243	1.93857e-11	0.563306	0.0039432	0.00127888	2.7652e-11		19.8441	6.60089		1.71894e-06	0.000101011
0.093	9.918	0.0736	6.36					0.3063	8.282	0.2036	2.49					0.193402	5.10588	12.3351	1.93844e-11	0.563406	0.004024	0.0012975	2.76465e-11		20.1048	6.69288		0.000309605	0.000793435
0.0931	8.613	0.0736	6.453					0.3063	9.32	0.2037	4.168					0.193502	5.11405	12.3477	1.93831e-11	0.563506	0.00408873	0.00131004	2.7641e-11		18.8529	6.92042		4.31114e-05	0.000738915
0.0931	9.336	0.0736	6.916					0.3063	9.725	0.2038	1.096					0.193602	5.12362	12.363	1.93818e-11	0.563606	0.00416635	0.00132752	2.76355e-11		16.7374	6.17139		0.00144727	0.012866
0.0931	9.721	0.0736	7.959					0.3064	8.177	0.2038	6.267					0.193702	5.13431	12.3803	1.93805e-11	0.563706	0.0042138	0.00133424	2.76299e-11		17.2443	6.6478		1.84931e-05	0.000363129
0.0932	8.493	0.0737	2.62					0.3065	8.29	0.2038	6.367					0.193802	5.14436	12.3966	1.93792e-11	0.563806	0.00423824	0.00133443	2.76244e-11		17.0022	7.17527		0.000381903	0.00170098
0.0932	8.876	0.0737	2.907					0.3066	8.843	0.2039	2.71					0.193902	5.15581	12.4154	1.93778e-11	0.563906	0.00425123	0.00133202	2.76189e-11		16.3378	6.1662		2.1687e-05	0.000383203
0.0932	9.266	0.0737	5.619					0.3067	8.362	0.2039	4.239					0.194002	5.16928	12.438	1.93766e-11	0.564006	0.00425882	0.00132857	2.76134e-11		19.3739	6.91201		1.48595e-05	0.000258825
0.0933	8.027	0.0737	7.503					0.3067	9.008	0.2039	5.991					0.194102	5.18155	12.4585	1.93753e-11	0.564106	0.00424604	0.00132233	2.76079e-11		19.7654	6.45618		5.61965e-05	0.00125621
0.0933	9.015	0.0738	2.09					0.3067	9.276	0.2043	0.868					0.194202	5.19466	12.4806	1.9374e-11	0.564206	0.00423385	0.00131617	2.76024e-11		18.5193	6.75492		2.58294e-05	0.000190166
0.0933	9.72	0.0738	4.421					0.3068	9.729	0.2044	1.201					0.194302	5.20977	12.5064	1.93727e-11	0.564306	0.00423456	0.0013116	2.75969e-11		22.1388	6.86979		0.000364033	0.00478854
0.0933	9.862	0.0738	6.923					0.3069	8.088	0.2044	1.998					0.194402	5.22312	12.5291	1.93714e-11	0.564406	0.00424936	0.00130968	2.75913e-11		20.7469	6.45605		0.000124836	0.00172742
0.0934	8.507	0.0739	2.357					0.307	8.754	0.2044	2.241					0.194502	5.23746	12.5537	1.93702e-11	0.564506	0.00427361	0.00130998	2.75858e-11		15.5039	6.08116		2.97112e-05	0.000954437
0.0934	9.088	0.0739	4.523					0.307	9.43	0.2045	1.511					0.194602	5.25177	12.5784	1.93689e-11	0.564606	0.00427055	0.00130492	2.75803e-11		26.9579	7.3103		1.5101e-05	0.000337108
0.0934	9.912	0.0739	6.508					0.307	9.696	0.2045	4.556					0.194702	5.26628	12.6034	1.93677e-11	0.564706	0.00426861	0.00130004	2.75748e-11		28.3097	6.76855		6.78707e-05	0.00119195
0.0935	8.98	0.0739	6.986					0.3073	8.804	0.2045	4.836					0.194802	5.27958	12.6264	1.93664e-11	0.564806	0.00428111	0.00129772	2.75693e-11		24.916	7.1395		0.00792936	0.0321898
0.0936	8.481	0.074	0.371					0.3073	9.275	0.2045	6.909					0.194902	5.29211	12.648	1.93652e-11	0.564906	0.0042835	0.00129355	2.75638e-11		23.4915	6.86503		5.79285e-06	0.000317837
0.0936	8.742	0.074	1.074					0.3075	8.424	0.2046	4.47					0.195002	5.30492	12.6702	1.9364e-11	0.565006	0.00428537	0.00128931	2.75583e-11		21.6829	6.86797		0.00133273	0.00375502
0.0936	9.934	0.074	4.312					0.3076	8.623	0.2047	6.403					0.195102	5.31644	12.6902	1.93627e-11	0.565106	0.00426955	0.00128306	2.75528e-11		15.6923	6.86111		6.07942e-06	8.92155e-05
0.0937	9.354	0.074	6.071					0.3076	9.28	0.2047	6.786					0.195202	5.32894	12.7119	1.93615e-11	0.565206	0.00425135	0.00127672	2.75473e-11		14.9901	6.24785		1.52325e-05	0.000218893
0.0937	9.471	0.074	6.327					0.3077	9.916	0.2047	7.058					0.195302	5.33934	12.7299	1.93603e-11	0.565306	0.00423122	0.00127034	2.75418e-11		16.9033	6.70796		1.06522e-05	0.000503051
0.0938	8.356	0.074	6.506					0.3078	8.07	0.2047	7.671					0.195402	5.35019	12.7488	1.93591e-11	0.565406	0.00421163	0.00126401	2.75363e-11		19.8458	6.87327		0.000251158	0.00295464
0.0938	9.257	0.074	7.498					0.3078	8.264	0.2048	0.891					0.195502	5.36317	12.7717	1.93579e-11	0.565506	0.00419304	0.00125774	2.75308e-11		0	0		0	0
0.0938	9.805	0.0741	0.612					0.3078	8.858	0.2048	2.043					0.195602	5.37482	12.7922	1.93567e-11	0.565606	0.00417516	0.00125152	2.75253e-11		16.6434	6.45051		0.00329638	0.0193509
0.0938	9.811	0.0741	0.774					0.308	8.253	0.2049	4.932					0.195702	5.38527	12.8106	1.93555e-11	0.565706	0.00415593	0.00124528	2.75198e-11		15.5966	6.00351		0.00197525	0.0135914
0.0938	9.961	0.0741	2.295					0.308	8.902	0.205	1.347					0.195802	5.39675	12.8309	1.93544e-11	0.565806	0.00413669	0.00123907	2.75143e-11		18.1426	6.60387		2.68604e-05	0.00059679
0.0939	8.062	0.0741	2.974					0.308	9.203	0.205	7.699					0.195902	5.40927	12.8532	1.93532e-11	0.565906	0.00411696	0.00123289	2.75088e-11		18.37	6.43855		11.1809	7.01424
0.094	9.096	0.0741	3.449					0.3081	9.596	0.2051	6.125					0.196002	5.42109	12.8743	1.9352e-11	0.566006	0.00409744	0.00122673	2.75033e-11		16.6173	6.29644		2.04931e-05	0.000571648
0.094	9.457	0.0741	3.864					0.3083	8.468	0.2052	3.177					0.196102	5.43242	12.8946	1.93509e-11	0.566106	0.00407818	0.00122061	2.74978e-11		20.7106	6.69843		8.15334	5.32952
0.0941	8.404	0.0741	5.325					0.3087	8.196	0.2052	4.659					0.196202	5.44353	12.9145	1.93497e-11	0.566206	0.00405965	0.00121454	2.74923e-11		21.0727	6.5433		13.9252	6.48792
0.0941	8.69	0.0741	6.832					0.3087	8.376	0.2052	4.707					0.196302	5.45298	12.9314	1.93486e-11	0.566306	0.0040412	0.00120849	2.74868e-11		19.1599	6.51045		13.4165	7.79128
0.0941	8.821	0.0742	1.556					0.3087	9.604	0.2054	1.706					0.196402	5.46232	12.9482	1.93474e-11	0.566406	0.00402674	0.00120265	2.74814e-11		17.9413	6.77321		0.00557483	0.0280608
0.0941	9.596	0.0742	3.909					0.3087	9.874	0.2054	5.007					0.196502	5.47147	12.9647	1.93463e-11	0.566506	0.00401439	0.00119698	2.74759e-11		23.4377	6.87629		10.0414	4.85286
0.0942	8.366	0.0742	4.699					0.3088	9.195	0.2056	2.059					0.196602	5.4806	12.9812	1.93452e-11	0.566606	0.00400423	0.00119151	2.74704e-11		21.2558	6.47765		0.00303805	0.0144629
0.0942	8.5	0.0742	4.856					0.3088	9.227	0.2056	4.684					0.196702	5.4883	12.995	1.9344e-11	0.566706	0.00399841	0.00118651	2.74649e-11		21.4458	6.59248		0.0126707	0.0448034
0.0942	8.508	0.0742	5.109					0.3089	8.737	0.2056	5.376					0.196802	5.49583	13.0086	1.93429e-11	0.566806	0.00399392	0.00118169	2.74594e-11		21.1647	6.74927		1.355e-05	0.000321562
0.0942	9.363	0.0742	5.705					0.3089	8.963	0.2057	7.73					0.196902	5.50351	13.0225	1.93418e-11	0.566906	0.00399894	0.00117828	2.74539e-11		18.9273	6.37453		7.36415	4.83204
0.0942	9.526	0.0742	7.489					0.3089	9.92	0.2058	3.557					0.197002	5.5081	13.0306	1.93407e-11	0.567006	0.00399546	0.00117363	2.74484e-11		19.8717	6.6304		1.21661e-05	0.000313643
0.0942	9.544	0.0742	7.508					0.309	8.399	0.2058	6.709					0.197102	5.51248	13.0384	1.93395e-11	0.567106	0.00398904	0.00116865	2.7443e-11		17.6548	6.39181		7.83169e-05	0.000596261
0.0942	9.928	0.0743	0.631					0.309	8.901	0.2059	3.957					0.197202	5.51662	13.0457	1.93384e-11	0.567206	0.00400371	0.00116711	2.74375e-11		15.7877	5.8151		2.0807e-05	0.000543636
0.0943	8.282	0.0743	0.639					0.309	9.351	0.2059	4.242					0.197302	5.52116	13.0538	1.93373e-11	0.567306	0.00403072	0.00116844	2.7432e-11		16.6321	6.25235		0.000198703	0.00182559
0.0943	8.903	0.0743	2.432					0.309	9.433	0.2059	5.533					0.197402	5.52504	13.0606	1.93362e-11	0.567406	0.00407937	0.00117596	2.74265e-11		17.4549	6.57795		2.47664e-05	0.000598324
0.0944	8.02	0.0743	5.783					0.3092	8.295	0.2059	6.494					0.197502	5.52913	13.0679	1.93351e-11	0.567506	0.00410718	0.00117753	2.74211e-11		17.9406	6.37993		0.207081	0.288506
0.0944	8.659	0.0743	6.322					0.3092	8.862	0.2063	4.699					0.197602	5.5317	13.0723	1.9334e-11	0.567606	0.00416764	0.00118906	2.74156e-11		18.8626	6.37606		3.80545	2.53311
0.0944	8.818	0.0743	7.169					0.3092	9.226	0.2063	7.587					0.197702	5.53468	13.0775	1.93329e-11	0.567706	0.00421007	0.00119476	2.74101e-11		17.7769	6.2384		0.00752416	0.0173737
0.0944	9.475	0.0743	7.194					0.3092	9.377	0.2064	0.015					0.197802	5.53776	13.0829	1.93318e-11	0.567806	0.00423669	0.00119609	2.74046e-11		20.9954	6.39196		0.00528982	0.0293761
0.0944	9.582	0.0744	3.415					0.3092	9.797	0.2064	0.693					0.197902	5.54051	13.0877	1.93307e-11	0.567906	0.00426026	0.0011967	2.73992e-11		22.7281	7.10409		13.408	6.61189
0.0945	8.029	0.0744	7.878					0.3092	9.812	0.2064	3.755					0.198002	5.54204	13.0902	1.93296e-11	0.568006	0.00428125	0.00119671	2.73937e-11		16.2269	5.81701		1.15308e-05	0.000355816
0.0945	8.067	0.0745	1.588					0.3093	8.771	0.2064	5.272					0.198102	5.54409	13.0936	1.93285e-11	0.568106	0.00428294	0.00119291	2.73882e-11		25.7685	6.7125		1.73955e-06	4.75832e-05
0.0945	9.207	0.0746	0.296					0.3093	8.866	0.2065	5.815					0.198202	5.54682	13.0984	1.93274e-11	0.568206	0.00431702	0.00119632	2.73827e-11		28.3557	6.89543		0.000305212	0.00452419
0.0946	8.294	0.0746	1.031					0.3093	9.438	0.2065	5.916					0.198302	5.55053	13.1051	1.93263e-11	0.568306	0.00437579	0.0012075	2.73773e-11		25.2668	6.51124		11.6599	4.75112
0.0946	8.491	0.0746	1.214					0.3094	8.875	0.2066	1.502					0.198402	5.5529	13.1092	1.93252e-11	0.568406	0.00447321	0.00123393	2.73718e-11		22.7314	6.70764		11.4598	5.34666
0.0946	9.301	0.0746	2.741					0.3094	8.932	0.2067	3.054					0.198502	5.55443	13.1118	1.93242e-11	0.568506	0.00455357	0.00125329	2.73663e-11		19.8557	6.75882		8.28387	3.67114
0.0946	9.536	0.0746	6.891					0.3096	8.086	0.2067	7.753					0.198602	5.55624	13.1148	1.93231e-11	0.568606	0.00474493	0.00132916	2.73609e-11		17.5464	6.76296		3.00205e-05	0.000416832
0.0947	8.212	0.0746	7.353					0.3096	8.488	0.2069	2.702					0.198702	5.5591	13.1199	1.9322e-11	0.568706	0.00500496	0.00145009	2.73554e-11		13.1787	5.01594		4.23783e-05	0.00102767
0.0947	8.446	0.0747	1.298					0.3098	9.246	0.2069	6.08					0.198802	5.55961	13.1205	1.93209e-11	0.568806	0.00519258	0.00152412	2.735e-11		15.5594	6.226		3.34213	1.71802
0.0947	8.626	0.0747	4.889					0.3099	9.162	0.207	6.01					0.198902	5.55937	13.1196	1.93198e-11	0.568906	0.00534585	0.00157859	2.73445e-11		19.9619	6.58452		0.0889978	0.170556
0.0947	8.803	0.0747	5.283					0.3099	9.278	0.2071	2.699					0.199002	5.56037	13.1212	1.93187e-11	0.569006	0.00544662	0.00160682	2.7339e-11		15.5278	6.39103		8.51542e-05	0.00112377
0.0947	9.052	0.0747	7.312					0.3099	9.758	0.2072	1.785					0.199102	5.56142	13.1228	1.93176e-11	0.569106	0.00549945	0.00161585	2.73336e-11		17.4607	6.85223		0.000103638	0.00145423
0.0948	8.786	0.0748	0.718					0.3101	8.927	0.2073	6.389					0.199202	5.56425	13.1279	1.93166e-11	0.569206	0.00554075	0.00162109	2.73281e-11		15.7299	5.82225		6.85057e-06	0.000179295
0.0948	9.557	0.0748	2.507					0.3101	9.143	0.2074	4.913					0.199302	5.56666	13.1322	1.93155e-11	0.569306	0.00556758	0.00162209	2.73227e-11		17.8238	6.54017		0.000644586	0.00593374
0.0948	9.635	0.0748	3.092					0.3102	9.115	0.2075	0.549					0.199402	5.56968	13.1377	1.93144e-11	0.569406	0.00558894	0.00162167	2.73172e-11		17.7887	7.00754		1.23551e-05	0.000279899
0.0949	8.268	0.0748	3.544					0.3102	9.912	0.2075	4.429					0.199502	5.57484	13.1472	1.93133e-11	0.569506	0.00559124	0.00161698	2.73118e-11		20.9288	6.88527		0.000735564	0.00456535
0.0949	8.648	0.0748	3.696					0.3105	8.983	0.2075	5.144					0.199602	5.58123	13.1592	1.93123e-11	0.569606	0.0055814	0.00161034	2.73063e-11		22.6015	6.5834		4.58387e-06	0.000162115
0.0949	8.846	0.0748	3.792					0.3105	9.183	0.2075	5.487					0.199702	5.58908	13.1739	1.93112e-11	0.569706	0.00557172	0.00160375	2.73009e-11		20.2713	7.28609		8.02087e-05	0.00150083
0.0949	9.747	0.0748	4.155					0.3107	8.951	0.2075	6.853					0.199802	5.59602	13.187	1.93101e-11	0.569806	0.00555508	0.00159636	2.72954e-11		16.0869	6.1868		4.51306e-05	0.000526371
0.095	8.593	0.0748	4.313					0.3107	9.776	0.2076	3.65					0.199902	5.60337	13.2008	1.9309e-11	0.569906	0.00554026	0.0015892	2.729e-11		22.4542	6.76185		6.8619e-05	0.00189572
0.095	9.498	0.0748	7.152					0.3107	9.933	0.2076	6.563					0.200002	5.60858	13.2107	1.9308e-11	0.570006	0.00551602	0.00158133	2.72845e-11		21.0238	6.701		2.98941e-05	0.000428162
0.095	9.527	0.0748	7.45					0.3108	9.679	0.2077	1.057					0.200102	5.61477	13.2224	1.93069e-11	0.570106	0.00549107	0.00157347	2.72791e-11		18.199	6.01584		6.19831e-06	0.000196665
0.095	9.856	0.0749	3.266					0.3109	9.654	0.2077	3.784					0.200202	5.62133	13.2349	1.93059e-11	0.570206	0.00546726	0.0015657	2.72736e-11		19.3672	6.43077		1.36163e-06	8.33503e-05
0.095	9.882	0.0749	4.217					0.311	8.654	0.2077	4.322					0.200302	5.62582	13.2435	1.93048e-11	0.570306	0.00544373	0.00155796	2.72682e-11		19.6689	6.52332		0.000241132	0.000620989
0.0951	9.116	0.0749	7.675					0.311	9.928	0.2077	6.163					0.200402	5.63139	13.2542	1.93038e-11	0.570406	0.00541972	0.00155025	2.72627e-11		20.8255	7.62167		5.60666e-05	0.00105982
0.0951	9.213	0.0749	7.753					0.3111	8.097	0.2078	3					0.200502	5.63684	13.2647	1.93027e-11	0.570506	0.00539363	0.0015425	2.72573e-11		16.1154	5.95622		0.00112717	0.0100259
0.0951	9.999	0.0749	7.95					0.3111	9.893	0.2079	7.186					0.200602	5.64248	13.2755	1.93017e-11	0.570606	0.00536704	0.00153479	2.72519e-11		17.542	6.72358		1.44025e-05	0.000282807
0.0953	8.313	0.075	0.536					0.3112	8.191	0.208	4.609					0.200702	5.64744	13.2851	1.93007e-11	0.570706	0.00534036	0.00152712	2.72464e-11		18.8527	7.79236		0.000297427	0.00132472
0.0953	8.576	0.075	1.967					0.3112	9.653	0.208	4.903					0.200802	5.65333	13.2965	1.92996e-11	0.570806	0.00531371	0.00151948	2.7241e-11		16.3672	6.21135		0.000112354	0.00161209
0.0953	8.855	0.075	2.775					0.3113	8.687	0.2081	2.356					0.200902	5.65949	13.3085	1.92986e-11	0.570906	0.00528716	0.00151189	2.72355e-11		18.5627	6.53673		1.62394e-05	0.000572876
0.0954	8.443	0.075	3.065					0.3114	8.195	0.2083	4.807					0.201002	5.66704	13.3231	1.92976e-11	0.571006	0.00526073	0.00150433	2.72301e-11		20.3988	6.73678		5.06533e-05	0.00136148
0.0954	8.454	0.075	3.491					0.3116	8.102	0.2083	4.995					0.201102	5.67422	13.3371	1.92965e-11	0.571106	0.00523443	0.00149681	2.72247e-11		19.3601	7.04481		2.0116e-05	0.000148518
0.0954	9.577	0.075	4.132					0.312	8.159	0.2084	6.634					0.201202	5.6813	13.3509	1.92955e-11	0.571206	0.00520828	0.00148932	2.72192e-11		21.4956	6.61725		0.000284896	0.00381357
0.0954	9.761	0.075	4.694					0.312	8.656	0.2085	2.348					0.201302	5.68808	13.3642	1.92945e-11	0.571306	0.00518235	0.00148187	2.72138e-11		20.5722	6.44959		0.00265484	0.012945
0.0955	8.251	0.0751	0.407					0.3121	9.831	0.2085	2.676					0.201402	5.69524	13.3782	1.92935e-11	0.571406	0.00515671	0.00147447	2.72084e-11		16.7297	6.66042		3.02963e-05	0.00100203
0.0956	8.466	0.0751	4.064					0.3122	8.026	0.2085	3.114					0.201502	5.70089	13.3894	1.92925e-11	0.571506	0.00513112	0.00146709	2.72029e-11		27.3076	7.27944		1.47706e-05	0.000364553
0.0956	9.666	0.0751	7.937					0.3122	9.527	0.2085	4.33					0.201602	5.70636	13.4004	1.92915e-11	0.571606	0.00510554	0.00145976	2.71975e-11		28.1168	6.69673		0.000214439	0.0033839
0.0957	8.086	0.0752	0.513					0.3126	9.352	0.2085	7.672					0.201702	5.71328	13.4141	1.92904e-11	0.571706	0.00508013	0.00145246	2.71921e-11		24.863	7.03399		0.00669233	0.0286321
0.0957	8.332	0.0752	0.859					0.3127	8.832	0.2086	5.427					0.201802	5.72	13.4274	1.92894e-11	0.571806	0.00505494	0.0014452	2.71867e-11		23.4011	6.81399		7.5137e-06	0.000439079
0.0957	9.507	0.0752	4.901					0.3128	9.078	0.2087	1.415					0.201902	5.72875	13.4447	1.92884e-11	0.571906	0.00502974	0.00143797	2.71812e-11		20.8615	6.54945		0.00103793	0.00292482
0.0958	8.081	0.0752	7.703					0.313	9.551	0.2088	4.639					0.202002	5.7389	13.4646	1.92875e-11	0.572006	0.00500469	0.00143078	2.71758e-11		15.9376	6.83647		4.75016e-06	7.61005e-05
0.0958	8.328	0.0753	0.277					0.3131	8.286	0.2089	0.244					0.202102	5.74985	13.4861	1.92865e-11	0.572106	0.00497971	0.00142363	2.71704e-11		15.5002	6.45308		1.18631e-05	0.000170631
0.0959	8.344	0.0753	5.005					0.3131	8.323	0.2089	2.541					0.202202	5.76108	13.5082	1.92855e-11	0.572206	0.00495488	0.00141651	2.71649e-11		15.5734	6.08952		8.29606e-06	0.000391871
0.0959	8.986	0.0753	6.401					0.3132	8.285	0.209	0.249					0.202302	5.77253	13.5307	1.92845e-11	0.572306	0.00493014	0.00140943	2.71595e-11		20.0694	6.90858		0.000198762	0.00252281
0.0959	9.633	0.0754	2.3					0.3133	8.899	0.2091	1.978					0.202402	5.78115	13.548	1.92835e-11	0.572406	0.00490553	0.00140238	2.71541e-11		0	0		0	0
0.0959	9.935	0.0754	6.999					0.3134	8.274	0.2091	5.161					0.202502	5.79014	13.5661	1.92826e-11	0.572506	0.00488103	0.00139537	2.71487e-11		16.6554	6.44103		0.00573412	0.030227
0.096	9.262	0.0754	7.333					0.3134	8.548	0.2092	4.64					0.202602	5.79936	13.5847	1.92816e-11	0.572606	0.00485666	0.00138839	2.71433e-11		16.3994	6.40852		0.00183932	0.0130716
0.096	9.608	0.0754	7.873					0.3135	9.923	0.2093	3.409					0.202702	5.80719	13.6007	1.92807e-11	0.572706	0.00483253	0.00138145	2.71378e-11		17.8672	6.47703		2.09189e-05	0.000464781
0.096	9.825	0.0755	0.703					0.3136	9.012	0.2094	2.395					0.202802	5.81559	13.6178	1.92797e-11	0.572806	0.0048085	0.00137454	2.71324e-11		16.8159	5.84508		14.6561	8.34772
0.0961	8.117	0.0755	2.247					0.3138	8.93	0.2094	5.059					0.202902	5.82393	13.6348	1.92788e-11	0.572906	0.00478464	0.00136767	2.7127e-11		15.3259	5.7589		1.59601e-05	0.000445206
0.0961	8.316	0.0755	6.082					0.314	8.561	0.2094	7.626					0.203002	5.83025	13.6481	1.92778e-11	0.573006	0.00476089	0.00136083	2.71216e-11		21.3966	6.95117		14.8191	8.78979
0.0961	8.534	0.0756	1.919					0.314	9.872	0.2095	0.402					0.203102	5.8353	13.6589	1.92769e-11	0.573106	0.00473766	0.00135403	2.71162e-11		21.1221	6.59657		12.4956	5.63876
0.0961	9.158	0.0756	5.358					0.3141	8.993	0.2095	0.786					0.203202	5.84109	13.6712	1.92759e-11	0.573206	0.00471444	0.00134726	2.71108e-11		19.2432	6.5622		14.917	7.95906
0.0961	9.709	0.0756	6.486					0.3141	9.747	0.2096	3.456					0.203302	5.84744	13.6846	1.9275e-11	0.573306	0.00469297	0.00134056	2.71054e-11		18.8065	7.06609		0.00543248	0.0292997
0.0961	9.851	0.0756	6.765					0.3143	9.523	0.2098	5.818					0.203402	5.8544	13.6992	1.92741e-11	0.573406	0.00466995	0.00133386	2.70999e-11		22.9655	6.68841		10.3422	4.954
0.0962	8.34	0.0757	4.279					0.3144	9.606	0.2099	0.589					0.203502	5.86189	13.7149	1.92731e-11	0.573506	0.00464687	0.00132719	2.70945e-11		20.9741	6.43249		0.0023796	0.0116544
0.0962	9.324	0.0757	4.639					0.3145	8.32	0.21	2.179					0.203602	5.87119	13.734	1.92722e-11	0.573606	0.00462562	0.00132059	2.70891e-11		20.4362	6.2633		0.0371193	0.0677187
0.0963	8.271	0.0757	5.821					0.3145	8.501	0.21	7.807					0.203702	5.88139	13.7549	1.92713e-11	0.573706	0.00460335	0.00131399	2.70837e-11		20.6641	6.56281		1.05527e-05	0.000250436
0.0963	8.541	0.0757	7.596					0.3146	8.387	0.2102	2.246					0.203802	5.89142	13.7756	1.92704e-11	0.573806	0.0045828	0.00130746	2.70783e-11		19.9963	6.8439		13.0945	7.94305
0.0963	8.595	0.0758	0.436					0.3147	9.099	0.2103	1.152					0.203902	5.90063	13.7947	1.92695e-11	0.573906	0.00456229	0.00130097	2.70729e-11		19.926	6.65208		9.47734e-06	0.000246392
0.0963	8.658	0.0758	0.911					0.3147	9.546	0.2103	3.616					0.204002	5.90998	13.8142	1.92686e-11	0.574006	0.00454148	0.00129449	2.70675e-11		17.0088	6.14588		6.3128e-05	0.000574249
0.0963	8.66	0.0758	1.306					0.3148	9.668	0.2103	6.842					0.204102	5.91877	13.8327	1.92677e-11	0.574106	0.00451917	0.00128802	2.70621e-11		16.0207	6.01262		2.31971e-05	0.000692082
0.0963	9.591	0.0758	1.792					0.3149	9.909	0.2104	0.248					0.204202	5.92548	13.8472	1.92668e-11	0.574206	0.00449863	0.00128161	2.70567e-11		16.9282	6.40785		0.0118615	0.0342186
0.0963	9.676	0.0758	2.528					0.3149	9.971	0.2104	5.783					0.204302	5.93147	13.8604	1.92659e-11	0.574306	0.00447849	0.00127525	2.70513e-11		18.006	6.77959		1.92881e-05	0.000465976
0.0964	8.314	0.0758	2.592					0.315	8.392	0.2105	2.694					0.204402	5.93865	13.876	1.9265e-11	0.574406	0.00445668	0.00126887	2.70459e-11		18.4844	6.625		1.82241	1.32777
0.0964	9.146	0.0758	5.469					0.315	9.333	0.2105	4.491					0.204502	5.94591	13.8917	1.92641e-11	0.574506	0.00443463	0.00126253	2.70405e-11		19.2587	6.57861		5.98439	3.92533
0.0964	9.75	0.0759	1.898					0.315	9.887	0.2105	7.709					0.204602	5.95462	13.9102	1.92632e-11	0.574606	0.00441278	0.00125622	2.70351e-11		17.4388	6.15838		0.00585984	0.0135349
0.0965	8.458	0.0759	2.945					0.3151	8.085	0.2106	0.096					0.204702	5.96314	13.9285	1.92624e-11	0.574706	0.00439123	0.00124994	2.70297e-11		21.6965	6.72161		0.00728977	0.0325281
0.0965	8.463	0.0759	3.023					0.3151	8.788	0.2106	0.14					0.204802	5.97239	13.9481	1.92615e-11	0.574806	0.00436948	0.00124369	2.70243e-11		22.358	6.89866		12.269	5.82903
0.0965	9.055	0.0759	3.741					0.3152	8.657	0.2106	7.338					0.204902	5.97909	13.963	1.92606e-11	0.574906	0.00434825	0.00123748	2.70189e-11		15.2755	5.51314		9.03297e-06	0.000296022
0.0965	9.242	0.0759	4.107					0.3152	9.569	0.2106	7.82					0.205002	5.98649	13.9792	1.92598e-11	0.575006	0.00432694	0.00123129	2.70135e-11		24.9723	6.48273		2.8236e-06	7.82073e-05
0.0966	8.089	0.0759	4.302					0.3153	9.015	0.2108	0.874					0.205102	5.99477	13.9972	1.92589e-11	0.575106	0.00430571	0.00122514	2.70081e-11		26.8964	6.44562		0.000244886	0.00368316
0.0966	9.659	0.0759	6.664					0.3153	9.715	0.2108	5.442					0.205202	6.00237	14.0139	1.9258e-11	0.575206	0.00428601	0.00121904	2.70027e-11		24.3708	6.29582		11.4846	4.68196
0.0966	9.741	0.0759	7.513					0.3154	9.107	0.2109	0.177					0.205302	6.01059	14.0319	1.92572e-11	0.575306	0.00426619	0.00121296	2.69973e-11		22.4747	6.63246		12.2476	5.56821
0.0967	8.303	0.076	4.316					0.3154	9.191	0.2111	1.971					0.205402	6.01786	14.0481	1.92563e-11	0.575406	0.00424758	0.00120695	2.69919e-11		19.8676	6.74316		8.0943	3.66739
0.0967	8.447	0.076	5.175					0.3154	9.941	0.2111	2.642					0.205502	6.02649	14.0669	1.92555e-11	0.575506	0.0042281	0.00120094	2.69865e-11		16.286	6.18273		2.338e-05	0.000324734
0.0967	8.584	0.076	6.804					0.3155	9.081	0.2111	5.664					0.205602	6.03671	14.0888	1.92547e-11	0.575606	0.00420847	0.00119495	2.69811e-11		12.7079	4.96063		9.76404e-05	0.00226208
0.0967	9.253	0.076	6.974					0.3155	9.842	0.2112	4.405					0.205702	6.04543	14.1079	1.92538e-11	0.575706	0.00418976	0.00118902	2.69758e-11		15.2464	6.0893		3.22966	1.69917
0.0967	9.441	0.0761	1.971					0.3157	8.397	0.2112	5.065					0.205802	6.05554	14.1298	1.9253e-11	0.575806	0.00417636	0.00118338	2.69704e-11		19.6695	6.48593		0.156508	0.271666
0.0967	9.447	0.0761	2.92					0.3157	8.898	0.2114	2.067					0.205902	6.06472	14.1499	1.92522e-11	0.575906	0.00416889	0.00117831	2.6965e-11		17.0179	7.02188		6.63591e-05	0.000884597
0.0967	9.495	0.0761	4.168					0.3158	8.602	0.2114	2.394					0.206002	6.0746	14.1714	1.92514e-11	0.576006	0.00416095	0.00117321	2.69596e-11		17.0501	6.59899		8.15834e-05	0.00123715
0.0967	9.51	0.0761	5.925					0.3158	8.695	0.2115	0.6					0.206102	6.08548	14.1949	1.92506e-11	0.576106	0.0041508	0.00116791	2.69542e-11		16.3789	6.21581		5.33523e-06	0.000139655
0.0968	8.429	0.0761	7.65					0.3159	9.22	0.2116	2.57					0.206202	6.09551	14.2169	1.92497e-11	0.576206	0.00414349	0.00116292	2.69488e-11		16.3764	5.94309		0.000502025	0.00462802
0.0968	8.669	0.0762	3.743					0.316	8.237	0.2116	3.981					0.206302	6.10511	14.2381	1.92489e-11	0.576306	0.00413094	0.00115746	2.69435e-11		17.0781	6.6053		0.000133962	0.0017777
0.0968	9.78	0.0762	4.218					0.3161	9.475	0.2117	6.412					0.206402	6.11452	14.259	1.92481e-11	0.576406	0.00413016	0.00115332	2.69381e-11		22.3123	7.34715		0.000572859	0.00355747
0.0969	8.315	0.0762	4.896					0.3162	8.581	0.2118	0.348					0.206502	6.12508	14.2821	1.92474e-11	0.576506	0.00413296	0.00114973	2.69327e-11		22.4036	6.54976		3.75614e-06	0.000151937
0.0969	8.413	0.0762	5.824					0.3163	8.438	0.2118	3.001					0.206602	6.13594	14.3059	1.92466e-11	0.576606	0.00412636	0.00114489	2.69273e-11		21.0232	7.42745		6.24712e-05	0.00117191
0.0969	8.756	0.0763	2.472					0.3164	8.62	0.2118	5.896					0.206702	6.14414	14.3247	1.92458e-11	0.576706	0.00411595	0.0011397	2.69219e-11		16.8634	6.55183		4.10888e-05	0.000641174
0.0969	9.994	0.0763	4.569					0.3164	8.943	0.2119	3.312					0.206802	6.1511	14.3411	1.9245e-11	0.576806	0.00410827	0.00113478	2.69166e-11		22.5409	6.78815		8.33585e-05	0.00246032
0.097	8.961	0.0763	6.144					0.3164	9.261	0.2119	6.286					0.206902	6.15733	14.3562	1.92442e-11	0.576906	0.00409768	0.00112961	2.69112e-11		21.1057	6.73599		2.3282e-05	0.000334837
0.097	9.704	0.0763	6.258					0.3165	8.239	0.212	4.158					0.207002	6.16356	14.3712	1.92435e-11	0.577006	0.00408116	0.00112407	2.69058e-11		18.6008	6.29308		4.83069e-06	0.000155177
0.0971	8.924	0.0763	7.913					0.3165	9.18	0.2122	0.925					0.207102	6.16927	14.3854	1.92427e-11	0.577106	0.0040636	0.0011185	2.69004e-11		18.9803	6.3259		1.43123e-06	0.000131393
0.0972	8.181	0.0764	0.17					0.3166	8.999	0.2122	1.17					0.207202	6.17485	14.3992	1.92419e-11	0.577206	0.0040442	0.00111292	2.68951e-11		19.4406	6.4676		0.000187834	0.000489585
0.0972	8.59	0.0764	0.73					0.3166	9.197	0.2122	7.214					0.207302	6.1796	14.4115	1.92412e-11	0.577306	0.00402588	0.00110738	2.68897e-11		21.6198	7.70852		4.94079e-05	0.00112923
0.0972	8.807	0.0764	2.272					0.3168	9.038	0.2123	4.24					0.207402	6.18564	14.4264	1.92404e-11	0.577406	0.00400875	0.0011019	2.68843e-11		16.682	6.2868		0.000877841	0.00780872
0.0972	8.993	0.0764	5.028					0.3168	9.73	0.2123	6.262					0.207502	6.19225	14.4424	1.92397e-11	0.577506	0.00399203	0.00109647	2.6879e-11		17.5285	6.66197		1.12435e-05	0.000223529
0.0973	9.512	0.0765	2.235					0.3169	8.4	0.2123	6.6					0.207602	6.19841	14.4575	1.92389e-11	0.577606	0.00397303	0.00109099	2.68736e-11		19.7436	7.8792		0.000231636	0.00103178
0.0973	9.711	0.0765	2.292					0.3169	9.29	0.2125	4.561					0.207702	6.20395	14.4715	1.92382e-11	0.577706	0.00395411	0.00108555	2.68682e-11		17.0073	6.52361		8.75039e-05	0.00126013
0.0974	8.367	0.0765	3.248					0.3169	9.293	0.2125	6.304					0.207802	6.2088	14.4841	1.92374e-11	0.577806	0.00393487	0.00108012	2.68629e-11		18.2021	6.4012		1.3286e-05	0.000497505
0.0974	8.64	0.0765	4.676					0.317	9.309	0.2125	6.394					0.207902	6.2126	14.4948	1.92367e-11	0.577906	0.00391526	0.00107472	2.68575e-11		20.5107	6.76615		4.49624e-05	0.00132141
0.0974	8.788	0.0765	6.494					0.3171	9.322	0.2126	7.174					0.208002	6.21497	14.5026	1.92359e-11	0.578006	0.00389579	0.00106935	2.68521e-11		19.6005	7.04642		1.57089e-05	0.000123717
0.0974	9.054	0.0766	4.23					0.3171	9.334	0.2126	7.218					0.208102	6.2155	14.5067	1.92352e-11	0.578106	0.0038767	0.001064	2.68468e-11		21.4396	6.63235		0.000221895	0.00297539
0.0975	8.172	0.0766	5.382					0.3172	8.173	0.2126	7.25					0.208202	6.21579	14.5104	1.92345e-11	0.578206	0.00385823	0.00105869	2.68414e-11		20.8234	6.59416		0.009356	0.0389031
0.0975	9.065	0.0766	5.487					0.3172	9.075	0.2128	0.053					0.208302	6.21544	14.5128	1.92337e-11	0.578306	0.00383972	0.0010534	2.6836e-11		17.3861	6.87635		2.37141e-05	0.000803604
0.0975	9.604	0.0766	6.443					0.3173	8.432	0.2129	2.198					0.208402	6.21509	14.5152	1.9233e-11	0.578406	0.00382064	0.00104814	2.68307e-11		27.2024	7.12033		1.67656e-05	0.000510016
0.0975	9.667	0.0766	6.513					0.3173	8.457	0.213	4.466					0.208502	6.21455	14.5171	1.92322e-11	0.578506	0.00380167	0.00104289	2.68253e-11		27.8576	6.62301		0.000252398	0.0039566
0.0975	9.775	0.0766	7.618					0.3173	9.141	0.2135	6.736					0.208602	6.21421	14.5195	1.92315e-11	0.578606	0.00378294	0.00103768	2.682e-11		23.9659	6.69027		0.0101836	0.044017
0.0975	9.986	0.0766	7.883					0.3173	9.607	0.2135	7.526					0.208702	6.21445	14.523	1.92308e-11	0.578706	0.00376459	0.0010325	2.68146e-11		23.5001	6.8342		0.00111789	0.0073526
0.0976	8.364	0.0767	0.166					0.3176	8.389	0.2136	2.611					0.208802	6.21524	14.5277	1.923e-11	0.578806	0.00374645	0.00102734	2.68093e-11		20.4148	6.42479		0.000808351	0.00228054
0.0976	9.81	0.0767	1.078					0.3176	8.677	0.2137	1.304					0.208902	6.21727	14.5348	1.92293e-11	0.578906	0.00372947	0.00102222	2.68039e-11		15.5314	6.53633		3.7032e-06	6.21165e-05
0.0977	8.411	0.0767	4.82					0.3178	9.051	0.2137	3.303					0.209002	6.21911	14.5415	1.92285e-11	0.579006	0.003711	0.00101711	2.67986e-11		15.6478	6.46528		9.23924e-06	0.000133609
0.0977	9.513	0.0767	7.307					0.3178	9.868	0.2137	6.962					0.209102	6.22146	14.5493	1.92278e-11	0.579106	0.00369256	0.00101203	2.67932e-11		14.7614	5.75849		6.66374e-06	0.000352899
0.0977	9.73	0.0767	7.449					0.3179	8.454	0.2137	7.8					0.209202	6.22242	14.5543	1.92271e-11	0.579206	0.0036744	0.00100697	2.67878e-11		20.5749	7.0463		0.000156858	0.00207462
0.0978	9.08	0.0767	7.483					0.3179	8.877	0.2138	1.789					0.209302	6.22175	14.556	1.92263e-11	0.579306	0.0036569	0.00100194	2.67825e-11		0	0		0	0
0.0978	9.11	0.0767	7.573					0.318	8.945	0.2138	3.441					0.209402	6.22112	14.5578	1.92256e-11	0.579406	0.00363958	0.000996939	2.67771e-11		16.4358	6.32978		0.00791809	0.0407104
0.0979	8.161	0.0768	0.483					0.318	9.878	0.2138	3.728					0.209502	6.22141	14.5614	1.92249e-11	0.579506	0.00362261	0.000991966	2.67718e-11		16.1595	6.28981		0.00143246	0.0101812
0.0979	8.167	0.0768	0.597					0.3181	8.271	0.2138	4.953					0.209602	6.2218	14.5652	1.92241e-11	0.579606	0.00360534	0.000987013	2.67665e-11		17.7945	6.45152		1.62964e-05	0.000365451
0.0979	8.735	0.0768	4.14					0.3181	9.579	0.2139	0.413					0.209702	6.22298	14.5706	1.92234e-11	0.579706	0.0035877	0.000982079	2.67611e-11		15.2755	5.31393		15.0197	7.89843
0.0979	8.931	0.0769	0.962					0.3182	8.725	0.2139	1.89					0.209802	6.22354	14.5748	1.92227e-11	0.579806	0.00357004	0.000977169	2.67558e-11		14.5066	5.48931		8.12479e-05	0.000765933
0.0979	8.947	0.0769	2.794					0.3182	8.995	0.2139	5.752					0.209902	6.22338	14.5775	1.92219e-11	0.579906	0.00355315	0.000972291	2.67504e-11		21.4298	6.90595		17.853	9.39687
0.0979	9.342	0.0769	3.361					0.3182	9.723	0.2139	6.429					0.210002	6.22371	14.5812	1.92212e-11	0.580006	0.00353607	0.000967434	2.67451e-11		21.6765	6.82979		12.0681	5.35376
0.0979	9.88	0.0769	5.417					0.3183	8.879	0.214	2.158					0.210102	6.22406	14.5849	1.92205e-11	0.580106	0.00352047	0.000962629	2.67397e-11		19.3437	6.61626		15.5819	7.71603
0.098	8.225	0.0771	2.671					0.3183	9.795	0.214	4.857					0.210202	6.22531	14.5904	1.92197e-11	0.580206	0.00350877	0.000958016	2.67344e-11		18.7565	6.93776		0.0318618	0.0889254
0.098	8.606	0.0771	3.422					0.3185	8.256	0.214	5.745					0.210302	6.22541	14.5937	1.9219e-11	0.580306	0.00349391	0.000953276	2.67291e-11		22.1303	6.43129		12.4592	5.96346
0.098	8.701	0.0771	5.579					0.3185	9.564	0.214	5.768					0.210402	6.22375	14.5934	1.92183e-11	0.580406	0.003478	0.000948528	2.67237e-11		21.8469	6.8223		0.00195504	0.0113286
0.0981	8.014	0.0771	6.139					0.3185	9.862	0.214	6.851					0.210502	6.22303	14.5949	1.92175e-11	0.580506	0.00346228	0.000943807	2.67184e-11		20.1401	6.2573		3.12741	2.07399
0.0981	9.944	0.0771	7.673					0.3187	8.455	0.214	7.523					0.210602	6.22141	14.5946	1.92168e-11	0.580606	0.0034494	0.000939209	2.6713e-11		20.2148	6.42598		8.21849e-06	0.00019504
0.0982	8.337	0.0772	0.762					0.3187	8.938	0.2143	2.776					0.210702	6.22123	14.5972	1.92161e-11	0.580706	0.00343997	0.000934839	2.67077e-11		20.0996	6.83844		16.6578	9.03891
0.0982	8.731	0.0772	1.27					0.3188	8.647	0.2143	4.62					0.210802	6.22061	14.599	1.92153e-11	0.580806	0.00344699	0.000932428	2.67024e-11		18.9029	6.26715		7.38875e-06	0.000197499
0.0982	9.149	0.0772	2.006					0.3188	9.179	0.2143	6.003					0.210902	6.22055	14.6018	1.92146e-11	0.580906	0.00346126	0.000931288	2.6697e-11		16.489	5.98842		5.03376e-05	0.000505942
0.0983	8.33	0.0772	7.119					0.3189	8.092	0.2144	7.14					0.211002	6.22083	14.6053	1.92139e-11	0.581006	0.00348476	0.000932051	2.66917e-11		16.3127	6.20007		0.0010476	0.00674773
0.0983	8.849	0.0773	2.19					0.3189	8.499	0.2146	2.607					0.211102	6.22122	14.609	1.92131e-11	0.581106	0.00352436	0.000936813	2.66864e-11		16.9721	6.42245		0.049494	0.109244
0.0983	8.992	0.0773	3.529					0.3189	8.67	0.2146	2.852					0.211202	6.22192	14.6134	1.92124e-11	0.581206	0.0035383	0.000935659	2.6681e-11		18.1055	6.76576		1.50216e-05	0.000362912
0.0983	9.139	0.0773	4.274					0.3189	9.042	0.2146	3.42					0.211302	6.22276	14.618	1.92117e-11	0.581306	0.00355952	0.000935983	2.66757e-11		18.2948	6.53434		7.80013	5.1685
0.0983	9.9	0.0774	0.781					0.3189	9.096	0.2147	7.358					0.211402	6.22332	14.6221	1.9211e-11	0.581406	0.00355907	0.000932587	2.66704e-11		19.2467	6.58213		8.32262	5.27853
0.0984	9.799	0.0774	0.811					0.319	9.117	0.2149	6.1					0.211502	6.22394	14.6263	1.92102e-11	0.581506	0.00356762	0.000930528	2.66651e-11		17.3808	6.20295		0.00457138	0.0108945
0.0985	9.518	0.0774	1.769					0.3191	8.78	0.2149	7.33					0.211602	6.22496	14.6313	1.92095e-11	0.581606	0.00359769	0.000932932	2.66597e-11		22.2242	6.90614		0.0545224	0.121768
0.0985	9.614	0.0774	1.997					0.3191	9.296	0.215	2.135					0.211702	6.22606	14.6364	1.92088e-11	0.581706	0.00362906	0.000935682	2.66544e-11		21.5772	6.59623		10.9796	5.08685
0.0986	8.166	0.0774	2.398					0.3194	8.093	0.215	5.325					0.211802	6.22809	14.6434	1.9208e-11	0.581806	0.00368749	0.000946244	2.66491e-11		14.56	5.33615		7.85647e-06	0.000308855
0.0986	9.539	0.0774	3.109					0.3194	9.232	0.215	6.358					0.211902	6.22957	14.6494	1.92073e-11	0.581906	0.0037621	0.000962428	2.66438e-11		24.0558	6.2594		3.22066e-05	0.000696713
0.0987	8.796	0.0774	6.751					0.3195	9.778	0.2151	3.767					0.212002	6.23049	14.6542	1.92066e-11	0.582006	0.00378851	0.000964024	2.66384e-11		25.2733	6.04527		0.000276827	0.00438319
0.0987	9.291	0.0774	7.926					0.3196	9.239	0.2153	3.745					0.212102	6.23183	14.6598	1.92059e-11	0.582106	0.0038347	0.000970894	2.66331e-11		23.8992	6.25633		10.8976	4.42418
0.0987	9.304	0.0775	0.913					0.3197	9.846	0.2153	6.171					0.212202	6.2323	14.6637	1.92051e-11	0.582206	0.00385691	0.000971568	2.66278e-11		22.2849	6.59111		12.6747	5.58939
0.0987	9.41	0.0775	3.628					0.3198	8.015	0.2154	2.767					0.212302	6.23329	14.6687	1.92044e-11	0.582306	0.00386205	0.000968996	2.66225e-11		19.8434	6.7132		7.45753	3.40637
0.0987	9.749	0.0775	4.79					0.3198	8.742	0.2154	3.422					0.212402	6.23338	14.6718	1.92037e-11	0.582406	0.00387036	0.000966962	2.66172e-11		14.6638	5.52032		1.82084e-05	0.000252903
0.0987	9.899	0.0775	4.971					0.3199	9.958	0.2156	0.845					0.212502	6.23506	14.6781	1.9203e-11	0.582506	0.00387102	0.000963759	2.66118e-11		13.4689	5.49486		8.0123e-05	0.00197263
0.0988	9.501	0.0776	0.642					0.32	9.677	0.2156	5.656					0.212602	6.23706	14.6851	1.92022e-11	0.582606	0.00387018	0.000960369	2.66065e-11		15.4111	6.18493		3.43039	1.84954
0.0988	9.835	0.0776	2.78					0.3201	8.843	0.2157	0.188					0.212702	6.23822	14.6904	1.92015e-11	0.582706	0.00386079	0.00095606	2.66012e-11		19.0729	6.29619		0.138143	0.242935
0.0989	8.125	0.0776	3.358					0.3201	9.028	0.2157	5.239					0.212802	6.23955	14.696	1.92008e-11	0.582806	0.00385272	0.000951888	2.65959e-11		17.6269	7.14778		5.17615e-05	0.000709073
0.0989	8.532	0.0776	3.649					0.3201	9.457	0.2158	7.925					0.212902	6.2413	14.7025	1.92001e-11	0.582906	0.0038383	0.000947268	2.65906e-11		16.6499	6.39014		6.35972e-05	0.000975154
0.0989	9.477	0.0777	0.446					0.3202	9.297	0.2159	3.651					0.213002	6.24371	14.7103	1.91993e-11	0.583006	0.00382361	0.000942655	2.65853e-11		17.2779	6.62629		1.17509e-05	0.000194753
0.099	8.159	0.0777	0.614					0.3203	8.973	0.216	2.023					0.213102	6.24709	14.7201	1.91986e-11	0.583106	0.00381257	0.000938285	2.658e-11		15.355	5.59181		0.000391011	0.00361453
0.099	8.178	0.0777	4.081					0.3203	9.38	0.216	4.459					0.213202	6.25014	14.7292	1.91979e-11	0.583206	0.00381127	0.000934922	2.65747e-11		16.669	6.39582		0.000289262	0.00428592
0.099	9.047	0.0777	4.084					0.3205	9.576	0.216	5.201					0.213302	6.25292	14.7378	1.91972e-11	0.583306	0.0038104	0.00093163	2.65694e-11		22.6182	7.31393		0.000446144	0.0027709
0.099	9.099	0.0777	5.192					0.3206	8.007	0.2161	6.459					0.213402	6.25697	14.7489	1.91965e-11	0.583406	0.00379537	0.000927073	2.65641e-11		22.3975	6.59504		2.92569e-06	0.000119268
0.099	9.222	0.0778	3.054					0.3206	9.114	0.2162	0.862					0.213502	6.25936	14.7567	1.91958e-11	0.583506	0.00377818	0.000922461	2.65587e-11		19.9329	6.87104		4.86534e-05	0.000913176
0.099	9.52	0.0778	4.483					0.3207	8.313	0.2162	2.828					0.213602	6.262	14.7651	1.91951e-11	0.583606	0.00376205	0.0009179	2.65534e-11		17.6072	6.83413		0.000268398	0.00265928
0.0991	8.17	0.0778	7.107					0.3207	8.38	0.2164	6.76					0.213702	6.264	14.7722	1.91944e-11	0.583706	0.00374524	0.00091334	2.65481e-11		22.7587	6.86121		0.00015914	0.00341767
0.0991	9.132	0.0778	7.344					0.3207	8.523	0.2165	5.848					0.213802	6.26612	14.7795	1.91937e-11	0.583806	0.00373232	0.000908966	2.65428e-11		21.2473	6.7817		1.81795e-05	0.000267612
0.0991	9.217	0.0779	0.739					0.3207	8.711	0.2166	5.631					0.213902	6.26897	14.7883	1.91929e-11	0.583906	0.00371562	0.000904449	2.65375e-11		19.9145	6.88449		3.76215e-06	0.000120864
0.0991	9.519	0.0779	2.796					0.3208	8.37	0.2167	1.268					0.214002	6.2707	14.7949	1.91922e-11	0.584006	0.00369786	0.000899933	2.65322e-11		19.0235	6.40105		1.35726e-06	0.000157273
0.0991	9.553	0.0779	3.785					0.3208	8.666	0.2167	2.036					0.214102	6.27148	14.7996	1.91915e-11	0.584106	0.00367983	0.000895435	2.65269e-11		20.1475	6.78121		0.000147865	0.00054031
0.0992	9.281	0.078	2.327					0.3208	8.889	0.2168	0.103					0.214202	6.27203	14.8038	1.91908e-11	0.584206	0.00366194	0.00089096	2.65216e-11		21.8284	7.5622		3.8487e-05	0.000881472
0.0992	9.325	0.078	6.608					0.3208	9.599	0.2168	1.056					0.214302	6.27229	14.8074	1.91901e-11	0.584306	0.00364412	0.000886508	2.65163e-11		17.9652	6.85737		0.0019303	0.0121384
0.0992	9.982	0.078	7.865					0.3209	8.682	0.2168	1.942					0.214402	6.27262	14.8111	1.91894e-11	0.584406	0.003626	0.000882075	2.6511e-11		16.6671	6.26023		8.99205e-06	0.000206085
0.0993	8.74	0.0781	0.491					0.321	8.09	0.2168	2.881					0.214502	6.27385	14.8167	1.91887e-11	0.584506	0.00360798	0.000877665	2.65058e-11		19.6218	7.56151		0.000180399	0.00080479
0.0994	8.667	0.0781	2.198					0.321	8.642	0.2169	2.308					0.214602	6.27509	14.8223	1.9188e-11	0.584606	0.00359018	0.000873277	2.65005e-11		18.0446	6.94037		6.8149e-05	0.000983125
0.0994	8.703	0.0781	2.463					0.321	8.794	0.2169	2.614					0.214702	6.27439	14.824	1.91873e-11	0.584706	0.00357289	0.000868915	2.64952e-11		17.8916	6.30344		1.03474e-05	0.00038844
0.0994	8.891	0.0781	3.563					0.321	9.57	0.2169	4.566					0.214802	6.27526	14.8288	1.91866e-11	0.584806	0.00355546	0.000864572	2.64899e-11		20.6089	6.78218		0.000116185	0.0023321
0.0994	8.969	0.0781	3.781					0.3211	8.58	0.2169	4.577					0.214902	6.27628	14.834	1.91859e-11	0.584906	0.00353948	0.000860273	2.64846e-11		19.328	6.84863		1.23548e-05	0.000117597
0.0994	9.478	0.0781	4.574					0.3211	9.992	0.2169	4.766					0.215002	6.27642	14.8373	1.91852e-11	0.585006	0.00352192	0.000855972	2.64793e-11		22.3453	6.97667		0.000173027	0.00236275
0.0995	8.585	0.0781	5.095					0.3212	9.068	0.2171	0.787					0.215102	6.2774	14.8424	1.91845e-11	0.585106	0.00350449	0.000851692	2.6474e-11		21.1678	6.74544		0.00774096	0.0329296
[truncated: 377,680+ more rows]
