# Supplementary material for: A computational approach to evaluate how molecular mechanisms impact large-scale brain activity
Source: Nat Comput Sci. 2025 May 28;5(5):405–17. doi: 10.1038/s43588-025-00796-8 (PMC12119344; doi:10.1038/s43588-025-00796-8)
Supplement: Supplementary file 5 — Raster plots: time stamps of spikes for each inhibitory and excitatory neuron, for asynchronous-irregular (AI) and UP and DOWN states (UD) (RasG_inh5_, RasG_exc5_ for AI and RasG_inh, RasG_exc for UD). Mean firing rates of populations of the networks depicted in the raster plots (_popRateG_inh5_, _popRateG_exc5_, etc) and of the adaptation current (_Pu_W). Firing rates as described by the mean field model for the two populations (MF_) and adaptation current (MF_W_) Firing rates for each node of the two populations of the whole-brain model (TVB_). The source data are divided into three files, one corresponding to each panel of the figure (a–c). [file 43588_2025_796_MOESM5_ESM.zip › source_data_Fig_4_tau_i.xlsx]

## Sheet: Description
Raster plots : timestamps of spikes for each inhibitory and excitatory neuron, for asynchronous-irregular (AI) and up-and-down states (UD) (RasG_inh5_, RasG_exc5_ for AI and RasG_inh, RasG_exc for UD).
Mean Firing Rates of populations of the networks depicted in the raster plots (_popRateG_inh5_, _popRateG_exc5_, etc) and of the adaptation current (_Pu_W)
Firing rates as described by the mean field model for the two populations (MF_) and adaptation current (MF_W_)
Firing rates for each node of the two populations of the whole brain model (TVB_).
The source data was divided in three files, one corresponding to each panel of the figure (A,B,C).

## Sheet: Sheet1
SN_RasG_inh5_time	SN_SN_SN_RasG_inh5_FR	SN_SN_SN_RasG_exc5_time	SN_RasG_exc5_FR	SN_popRateG_inh5_time	SN_SN_SN_popRateG_inh5_FR	SN_SN_SN_popRateG_exc5_FR	SN_Pu5_W	SN_RasG_inh_time	SN_SN_SN_RasG_inh_FR	SN_SN_SN_RasG_exc_time	SN_RasG_exc_FR	SN_popRateG_inh_time	SN_SN_SN_popRateG_inh_FR	SN_SN_SN_popRateG_exc_FR	SN_Pu_W	MF_exc5_time	MF_exc5_FR	MF_inh5_FR	MF_W5	MF_exc_time	MF_exc_FR	MF_inh_FR	MF_W	TVB_inh5_time	TVB_inh5_FR	TVB_exc5_FR	TVB_inh_UD_time	TVB_inh_UD_FR	TVB_exc_UD_FR
0.0763	9.418	0.0551	1.129	2.49745	8	3.05	1.10042e-11	0.0519	8.887	0.1013	3.314	2.50245	8.4	3.675	4.31976e-12	0.0300003	8.9658	24.5269	2.12278e-11	0.400004	0.0610717	0.0807996	1.02929e-11	2.00255	15.5722	5.84066	2.00255	6.92654	3.2419
0.0845	8.37	0.0554	5.706	2.50245	6.8	3.775	1.09762e-11	0.1273	9.002	0.1102	5.15	2.50745	9.3	4.425	4.47502e-12	0.0301003	8.92448	24.4268	2.1228e-11	0.400104	0.0607697	0.0803958	1.02908e-11	2.00755	15.7466	6.45186	2.00755	5.50608	2.32053
0.0928	9.252	0.0635	3.172	2.50745	12	4.575	1.09731e-11	0.1317	9.513	0.1127	6.76	2.51245	7.3	3.725	4.64565e-12	0.0302003	8.88325	24.3265	2.12282e-11	0.400204	0.0604678	0.0799939	1.02888e-11	2.01255	17.978	7.03691	2.01255	8.00559	3.52686
0.0973	9.643	0.0639	4.037	2.51245	10.8	4	1.09742e-11	0.1353	8.187	0.1244	6.102	2.51745	6.4	3.3	4.7761e-12	0.0303003	8.84202	24.2256	2.12284e-11	0.400304	0.060171	0.0795943	1.02867e-11	2.01755	15.6278	5.92193	2.01755	8.09027	3.64364
0.1053	9.342	0.0727	3.616	2.51745	8.6	3.55	1.09556e-11	0.162	9.13	0.1254	7.471	2.52245	2.9	1.825	4.85326e-12	0.0304003	8.80099	24.1251	2.12286e-11	0.400404	0.0598719	0.0791964	1.02847e-11	2.02255	15.5353	5.98174	2.02255	5.72689	2.46178
0.1117	8.665	0.074	5.693	2.52245	8.5	3.1	1.09296e-11	0.1693	8.398	0.127	6.046	2.52745	3.4	1.625	4.88966e-12	0.0305003	8.76039	24.026	2.12288e-11	0.400504	0.0595742	0.0788004	1.02826e-11	2.02755	21.9481	7.02254	2.02755	10.8192	4.5848
0.1194	9.074	0.0786	2.456	2.52745	8.7	3.9	1.0906e-11	0.1702	8.979	0.1272	1.473	2.53245	3.2	1.5	4.92347e-12	0.0306003	8.72001	23.9274	2.12289e-11	0.400604	0.0592765	0.0784064	1.02806e-11	2.03255	22.4104	6.94255	2.03255	11.2853	4.69995
0.126	8.437	0.0799	0.735	2.53245	9.7	4.5	1.09008e-11	0.1784	9.911	0.1292	1.941	2.53745	1.7	1.45	4.94457e-12	0.0307003	8.67999	23.8299	2.1229e-11	0.400704	0.0589804	0.0780144	1.02785e-11	2.03755	18.2751	6.54337	2.03755	8.47818	3.68186
0.1366	9.219	0.0836	4.405	2.53745	13.3	5.15	1.09092e-11	0.4359	9.987	0.1294	6.863	2.54245	2.1	1.35	4.96196e-12	0.0308003	8.64032	23.7334	2.12291e-11	0.400804	0.0586856	0.0776243	1.02765e-11	2.04255	18.0994	6.81882	2.04255	7.91249	3.58771
0.142	9.932	0.0839	4.922	2.54245	10.7	4.2	1.09227e-11	0.4485	8.865	0.1301	5.585	2.54745	4.8	2.375	4.99975e-12	0.0309003	8.60088	23.6376	2.12292e-11	0.400904	0.0583926	0.0772362	1.02744e-11	2.04755	22.66	6.75553	2.04755	12.2299	5.03013
0.1422	8.748	0.0841	3.074	2.54745	13.1	5.275	1.09263e-11	0.4817	8.134	0.1309	3.039	2.55245	6.8	3.075	5.08534e-12	0.0310003	8.5617	23.5423	2.12292e-11	0.401004	0.0581007	0.07685	1.02724e-11	2.05255	21.1754	6.65167	2.05255	8.22463	3.38638
0.2202	8.07	0.0852	6.516	2.55245	13.7	6.125	1.09598e-11	0.499	9.472	0.1322	2.381	2.55745	5.7	3.275	5.1906e-12	0.0311003	8.52279	23.4477	2.12293e-11	0.401104	0.0578102	0.0764658	1.02703e-11	2.05755	20.7689	6.36657	2.05755	10.5646	4.47014
0.2932	9.787	0.0882	0.491	2.55745	11.6	4.225	1.09859e-11	0.5187	8.335	0.1336	7.594	2.56245	10.3	5.15	5.34007e-12	0.0312003	8.48403	23.3533	2.12293e-11	0.401204	0.0575211	0.0760835	1.02683e-11	2.06255	20.6376	6.84869	2.06255	7.40873	3.0442
0.4428	8.738	0.0895	5.075	2.56245	9.7	3.65	1.09719e-11	0.6488	8.942	0.1342	2.609	2.56745	10.3	4.85	5.55623e-12	0.0313003	8.44543	23.2591	2.12293e-11	0.401304	0.0572336	0.075703	1.02662e-11	2.06755	19.269	6.61435	2.06755	8.52928	3.66887
0.5041	8.851	0.0908	6.476	2.56745	10	3.9	1.09585e-11	0.73	9.92	0.1349	0.905	2.57245	8	4.325	5.73123e-12	0.0314003	8.40699	23.1652	2.12292e-11	0.401404	0.0569474	0.0753245	1.02642e-11	2.07255	19.2172	6.45849	2.07255	8.77502	3.8692
0.5193	9.753	0.0908	6.724	2.57245	7	3.2	1.09354e-11	0.7578	8.078	0.1396	6.359	2.57745	5.6	2.875	5.84942e-12	0.0315003	8.36865	23.0711	2.12292e-11	0.401504	0.0566629	0.0749479	1.02621e-11	2.07755	16.3901	6.11169	2.07755	7.70434	3.51314
0.5415	8.127	0.0919	2.196	2.57745	12	5.175	1.0925e-11	0.7795	8.286	0.1402	5.816	2.58245	3.3	1.925	5.9171e-12	0.0316003	8.3303	22.9766	2.12291e-11	0.401604	0.0563805	0.0745732	1.02601e-11	2.08255	17.5469	6.31144	2.08255	6.67265	2.82675
0.5456	8.651	0.0923	6.285	2.58245	15	5.425	1.09561e-11	0.7846	9.214	0.1416	6.974	2.58745	2.5	1.5	5.94003e-12	0.0317003	8.29217	22.8826	2.12291e-11	0.401704	0.0560986	0.0742003	1.0258e-11	2.08755	17.997	6.93552	2.08755	5.01688	2.0117
0.5456	9.719	0.0932	2.344	2.58745	10.9	4.275	1.09667e-11	0.8333	9.287	0.1474	1.484	2.59245	2.3	1.1	5.94409e-12	0.0318003	8.25439	22.7897	2.1229e-11	0.401804	0.0558184	0.0738293	1.0256e-11	2.09255	16.9739	6.62777	2.09255	6.10282	2.53923
0.554	9.99	0.0941	0.357	2.59245	8.9	3.15	1.09529e-11	0.8387	9.549	0.1483	3.117	2.59745	1.2	0.675	5.92662e-12	0.0319003	8.21665	22.6964	2.12288e-11	0.401904	0.0555396	0.0734602	1.02539e-11	2.09755	17.4857	6.13809	2.09755	8.94173	4.0129
0.5548	8.344	0.0972	4.248	2.59745	5.8	2.4	1.09113e-11	0.8447	8.725	0.1562	4.592	2.60245	0.3	0.45	5.89654e-12	0.0320003	8.17907	22.6034	2.12287e-11	0.402004	0.0552619	0.0730929	1.02519e-11	2.10255	19.2417	6.35289	2.10255	9.48416	4.10307
0.5645	8.232	0.0982	5.66	2.60245	6.4	2.175	1.08604e-11	0.8458	9.324	0.1579	1.517	2.60745	0.8	0.6	5.86586e-12	0.0321003	8.14174	22.5111	2.12286e-11	0.402104	0.0549856	0.0727274	1.02498e-11	2.10755	18.5352	6.45929	2.10755	6.91234	2.99441
0.5673	9.195	0.0988	6.814	2.60745	5.3	2.425	1.08061e-11	0.8575	9.803	0.1593	2.285	2.61245	0.7	0.8	5.84068e-12	0.0322003	8.10465	22.4193	2.12284e-11	0.402204	0.0547107	0.0723638	1.02478e-11	2.11255	20.7887	6.41658	2.11255	10.3476	4.26263
0.5711	8.949	0.0998	3.48	2.61245	7.2	2.35	1.07599e-11	0.8695	8.204	0.1686	0.898	2.61745	2.4	1.175	5.83127e-12	0.0323003	8.06823	22.3299	2.12282e-11	0.402304	0.0544371	0.0720019	1.02457e-11	2.11755	21.4901	6.53833	2.11755	11.4328	4.88472
0.5734	9.289	0.0999	6.751	2.61745	3.7	1.775	1.07019e-11	1.024	8.264	0.1699	7.308	2.62245	5.9	2.525	5.8578e-12	0.0324003	8.03219	22.2417	2.1228e-11	0.402404	0.054165	0.0716419	1.02437e-11	2.12255	18.8588	7.09648	2.12255	4.5372	1.711
0.5752	8.65	0.1	4.306	2.62245	5.3	2.025	1.06459e-11	1.0661	9.142	0.1709	3.342	2.62745	6.2	2.35	5.93016e-12	0.0325003	7.99655	22.1547	2.12277e-11	0.402504	0.0538941	0.0712837	1.02416e-11	2.12755	24.5825	6.52525	2.12755	10.834	4.31695
0.5771	9.7	0.1015	1.632	2.62745	8.7	4.025	1.06123e-11	1.1192	8.404	0.171	3.389	2.63245	3.2	2.3	5.9822e-12	0.0326003	7.96107	22.068	2.12275e-11	0.402604	0.0536247	0.0709273	1.02396e-11	2.13255	27.1987	6.80254	2.13255	12.5411	4.85076
0.5802	9.473	0.1026	0.886	2.63245	11.4	4.325	1.06123e-11	1.1248	9.096	0.1812	5.675	2.63745	6	3.025	6.05397e-12	0.0327003	7.92623	21.9834	2.12272e-11	0.402704	0.0533565	0.0705727	1.02375e-11	2.13755	25.3416	6.79054	2.13755	12.6369	4.92442
0.5816	8.26	0.1031	3.44	2.63745	11.5	4.5	1.06146e-11	1.1409	9.625	0.1813	4.008	2.64245	8.6	4.25	6.16726e-12	0.0328003	7.89181	21.9001	2.12269e-11	0.402804	0.0530898	0.0702198	1.02355e-11	2.14255	21.4093	6.40308	2.14255	11.4427	4.62441
0.5825	8.903	0.1032	2.312	2.64245	11.9	5.1	1.0628e-11	1.3231	8.547	0.215	3.762	2.64745	10.5	4.825	6.34495e-12	0.0329003	7.8575	21.8169	2.12266e-11	0.402904	0.0528243	0.0698687	1.02335e-11	2.14755	20.2913	6.78958	2.14755	9.68208	4.13425
0.5826	9.616	0.105	2.94	2.64745	11.8	4.45	1.06453e-11	1.3286	9.765	0.2286	1.462	2.65245	8.2	3.9	6.50461e-12	0.0330003	7.82318	21.7332	2.12263e-11	0.403004	0.0525602	0.0695194	1.02314e-11	2.15255	12.2366	5.34542	2.15255	2.74377	1.07735
0.5843	9.585	0.1051	5.321	2.65245	10.2	4.175	1.06433e-11	1.3859	8.676	0.263	0.889	2.65745	3.2	2.35	6.59269e-12	0.0331003	7.78922	21.6506	2.1226e-11	0.403104	0.0522974	0.0691718	1.02294e-11	2.15755	14.5518	5.70855	2.15755	5.63886	2.49221
0.5844	8.738	0.1053	1.649	2.65745	8.5	3.225	1.06294e-11	1.4721	8.029	0.2724	1.017	2.66245	2.7	1.8	6.62678e-12	0.0332003	7.75562	21.5691	2.12256e-11	0.403204	0.0520359	0.0688259	1.02273e-11	2.16255	16.1471	6.30197	2.16255	6.17	2.83495
0.5846	9.922	0.1061	1.738	2.66245	8.5	3.45	1.06099e-11	1.592	8.616	0.2762	7.203	2.66745	4.6	2.45	6.66115e-12	0.0333003	7.72223	21.4879	2.12253e-11	0.403304	0.0517757	0.0684818	1.02253e-11	2.16755	20.4427	7.36488	2.16755	9.43821	4.10954
0.5886	9.729	0.108	2.058	2.66745	9.4	3.825	1.05903e-11	1.5968	8.294	0.2985	7.83	2.67245	6.9	3.225	6.72939e-12	0.0334003	7.68859	21.4055	2.12249e-11	0.403404	0.0515168	0.0681394	1.02232e-11	2.17255	16.3352	6.65124	2.17255	7.79237	3.65313
0.5887	9.072	0.1081	2.503	2.67245	11.6	4.675	1.0594e-11	1.8439	8.384	0.3221	4.305	2.67745	8.9	4.05	6.84785e-12	0.0335003	7.655	21.323	2.12245e-11	0.403504	0.0512593	0.0677987	1.02212e-11	2.17755	14.8817	5.32988	2.17755	5.60439	2.28056
0.5888	9.91	0.1085	5.358	2.67745	13.6	5.3	1.06087e-11	1.9715	8.342	0.3481	6.169	2.68245	7.5	3.475	6.97949e-12	0.0336003	7.62142	21.2402	2.12241e-11	0.403604	0.051003	0.0674597	1.02192e-11	2.18255	17.5375	6.6162	2.18255	6.8962	3.01542
0.5898	8.853	0.1092	5.508	2.68245	10.6	4.25	1.06266e-11	1.9764	8.823	0.3514	7.079	2.68745	2.9	1.825	7.03673e-12	0.0337003	7.58796	21.1575	2.12236e-11	0.403704	0.050748	0.0671224	1.02171e-11	2.18755	19.1649	7.03246	2.18755	7.76488	3.43604
0.5905	9.712	0.1094	3.529	2.68745	7.3	3	1.06113e-11	1.9968	8.999	0.3566	6.988	2.69245	2.6	1.65	7.05223e-12	0.0338003	7.5547	21.0753	2.12232e-11	0.403804	0.0504942	0.0667868	1.02151e-11	2.19255	18.4472	7.00732	2.19255	6.7036	3.11578
0.5918	9.761	0.1099	5.888	2.69245	9.7	4.05	1.05893e-11	1.9978	9.817	0.3659	6.623	2.69745	3.2	1.125	7.05186e-12	0.0339003	7.52179	20.9941	2.12227e-11	0.403904	0.0502417	0.0664528	1.0213e-11	2.19755	22.4904	7.15656	2.19755	10.5232	4.37932
0.5923	9.625	0.1112	2.536	2.69745	9.7	4.025	1.05834e-11	2.0366	9.393	0.3719	5.258	2.70245	1.7	0.95	7.03464e-12	0.0340003	7.48904	20.9131	2.12222e-11	0.404004	0.0499905	0.0661206	1.0211e-11	2.20255	21.8816	6.42782	2.20255	11.2006	4.60713
0.5925	9.341	0.1117	2.079	2.70245	11.3	4.4	1.05871e-11	2.1896	8.143	0.4017	1.018	2.70745	0.9	0.3	6.99606e-12	0.0341003	7.45656	20.8329	2.12217e-11	0.404104	0.0497406	0.06579	1.0209e-11	2.20755	18.797	6.69417	2.20755	9.51305	4.24861
0.5947	9.148	0.112	1.754	2.70745	8.5	3.25	1.05778e-11	2.1911	8.242	0.4171	5.796	2.71245	0.3	0.45	6.94279e-12	0.0342003	7.42435	20.7533	2.12212e-11	0.404204	0.0494919	0.065461	1.02069e-11	2.21255	17.9328	6.89046	2.21255	7.24074	3.23248
0.5949	9.446	0.1164	3.062	2.71245	6.3	2.65	1.0545e-11	2.1928	9.937	0.4229	2.194	2.71745	0.4	0.25	6.89081e-12	0.0343003	7.39223	20.6738	2.12207e-11	0.404304	0.0492444	0.0651337	1.02049e-11	2.21755	22.1168	6.52325	2.21755	11.9375	4.90466
0.5953	9.153	0.1172	6.047	2.71745	9	3.6	1.05137e-11	2.1943	8.047	0.4232	1.902	2.72245	0.2	0.175	6.83574e-12	0.0344003	7.36045	20.5953	2.12201e-11	0.404404	0.0489982	0.064808	1.02028e-11	2.22255	20.8721	6.8324	2.22255	8.77324	3.64842
0.5958	9.896	0.119	3.525	2.72245	8.8	3.675	1.04984e-11	2.1944	8.19	0.4283	3.018	2.72745	0.2	0.35	6.77967e-12	0.0345003	7.32893	20.5174	2.12196e-11	0.404504	0.0487532	0.064484	1.02008e-11	2.22755	20.7275	6.55545	2.22755	9.87342	4.25673
0.5974	9.651	0.1216	7.016	2.72745	11.2	4.35	1.04975e-11	2.2007	9.204	0.4293	1.696	2.73245	0.2	0.225	6.72837e-12	0.0346003	7.29769	20.4402	2.1219e-11	0.404604	0.0485094	0.0641616	1.01988e-11	2.23255	19.7574	6.51557	2.23255	8.1714	3.49828
0.5981	8.932	0.1238	0.267	2.73245	10	3.625	1.04922e-11	2.2135	9.154	0.4297	2.437	2.73745	0.5	0.25	6.67082e-12	0.0347003	7.26671	20.3637	2.12184e-11	0.404704	0.0482669	0.0638408	1.01967e-11	2.23755	18.93	6.62094	2.23755	9.22876	3.95143
0.5981	9.972	0.1269	5.835	2.73745	11.9	4.95	1.04934e-11	2.2204	9.904	0.4337	2.405	2.74245	0.6	0.3	6.61938e-12	0.0348003	7.2356	20.2865	2.12178e-11	0.404804	0.0480256	0.0635216	1.01947e-11	2.24255	23.6247	8.08507	2.24255	9.60977	4.28016
0.5982	9.655	0.1289	5.56	2.74245	12.5	4.975	1.05153e-11	2.2234	8.742	0.4343	3.238	2.74745	0.3	0.325	6.57004e-12	0.0349003	7.20459	20.2093	2.12172e-11	0.404904	0.0477854	0.063204	1.01927e-11	2.24755	17.735	6.64973	2.24755	6.73622	2.93449
0.5983	9.056	0.1296	2.512	2.74745	8.9	4.075	1.0518e-11	2.228	9.925	0.4355	5.389	2.75245	0.6	0.35	6.51784e-12	0.0350004	7.17384	20.1329	2.12165e-11	0.405004	0.0475465	0.0628879	1.01906e-11	2.25255	14.02	5.23915	2.25255	6.92478	3.03347
0.5984	8.079	0.1315	4.668	2.75245	11.4	4.375	1.05217e-11	2.2324	9.883	0.4477	1.82	2.75745	0.6	0.5	6.47648e-12	0.0351004	7.14306	20.056	2.12159e-11	0.405104	0.0473094	0.0625735	1.01886e-11	2.25755	17.2844	6.73023	2.25755	5.08413	2.03481
0.599	9.13	0.1317	3.209	2.75745	10.8	3.825	1.052e-11	2.2409	9.624	0.4573	4.101	2.76245	1.1	0.7	6.43838e-12	0.0352004	7.11199	19.9779	2.12152e-11	0.405204	0.0470734	0.0622607	1.01865e-11	2.26255	17.7164	6.92241	2.26255	6.16859	2.56226
0.5991	8.027	0.133	2.167	2.76245	6.8	2.725	1.0499e-11	2.241	8.596	0.459	3.525	2.76745	1.7	1.075	6.4208e-12	0.0353004	7.08069	19.8987	2.12145e-11	0.405304	0.0468393	0.0619494	1.01845e-11	2.26755	19.5102	6.48538	2.26755	8.56797	3.767
0.5992	8.543	0.1339	6.732	2.76745	7	3.7	1.04704e-11	2.2417	8.567	0.4606	2.622	2.77245	3.5	1.275	6.41386e-12	0.0354004	7.04963	19.8201	2.12138e-11	0.405404	0.0466053	0.0616396	1.01825e-11	2.27255	20.143	6.37499	2.27255	9.74531	4.18989
0.5992	9.768	0.1342	2.817	2.77245	9.9	3.4	1.04571e-11	2.2479	9.514	0.465	4.208	2.77745	4.4	2.15	6.42624e-12	0.0355004	7.019	19.7428	2.12131e-11	0.405504	0.0463723	0.0613314	1.01804e-11	2.27755	17.8166	6.09576	2.27755	8.54391	3.73453
0.5993	8.953	0.1373	4.119	2.77745	8	3.375	1.04329e-11	2.2513	9.685	0.4736	7.902	2.78245	6.9	2.75	6.49328e-12	0.0356004	6.98844	19.6655	2.12124e-11	0.405604	0.0461406	0.0610248	1.01784e-11	2.28255	21.9034	6.80427	2.28255	10.7038	4.45672
0.5993	9.568	0.1381	5.867	2.78245	10.8	4.475	1.04297e-11	2.2536	8.536	0.4744	2.279	2.78745	6.1	3.3	6.57961e-12	0.0357004	6.95789	19.588	2.12116e-11	0.405704	0.0459099	0.0607197	1.01764e-11	2.28755	23.826	7.56423	2.28755	10.8735	4.53906
0.5994	8.246	0.1385	4.569	2.78745	10.3	4.325	1.04376e-11	2.2561	8.04	0.4763	1.052	2.79245	6	3.425	6.68054e-12	0.0358004	6.92744	19.5106	2.12109e-11	0.405804	0.0456804	0.0604161	1.01743e-11	2.29255	15.25	5.64225	2.29255	3.95239	1.41267
0.5996	8.009	0.1404	0.877	2.79245	12.4	5.65	1.0448e-11	2.2606	8.432	0.4793	0.783	2.79745	8.4	3.8	6.79544e-12	0.0359004	6.89667	19.4318	2.12101e-11	0.405904	0.045452	0.060114	1.01723e-11	2.29755	25.8906	6.79752	2.29755	11.4136	4.5656
0.5998	9.964	0.148	1.323	2.79745	16.9	6.225	1.05033e-11	2.2675	9.931	0.4833	2.651	2.80245	6	2.95	6.88794e-12	0.0360004	6.86582	19.3525	2.12093e-11	0.406004	0.0452249	0.0598134	1.01703e-11	2.30255	28.085	6.41242	2.30255	12.6688	4.77305
0.6001	9.222	0.1489	5.994	2.80245	11	3.85	1.05231e-11	2.2685	9.097	0.4836	2.896	2.80745	5.9	3	6.97938e-12	0.0361004	6.83524	19.2739	2.12085e-11	0.406104	0.0449995	0.0595143	1.01682e-11	2.30755	24.2272	6.90324	2.30755	11.7976	4.81306
0.6002	9.742	0.1554	6.502	2.80745	6.6	2.95	1.05016e-11	2.2694	8.975	0.4838	7.238	2.81245	4.9	2.325	7.03745e-12	0.0362004	6.80523	19.1971	2.12076e-11	0.406204	0.0447748	0.0592168	1.01662e-11	2.31255	21.0914	6.34993	2.31255	10.5725	4.39687
0.6004	9.614	0.1562	1.201	2.81245	6.6	2.45	1.04646e-11	2.2696	8.721	0.4847	4.944	2.81745	2.9	1.725	7.06753e-12	0.0363004	6.77555	19.1213	2.12068e-11	0.406304	0.044551	0.0589207	1.01642e-11	2.31755	22.0021	7.30359	2.31755	9.90678	4.15664
0.6009	8.491	0.1567	2.236	2.81745	7.4	3.15	1.04267e-11	2.2702	8.254	0.511	3.953	2.82245	3.3	1.7	7.08469e-12	0.0364004	6.74609	19.0461	2.1206e-11	0.406404	0.0443283	0.0586261	1.01622e-11	2.32255	13.548	5.63342	2.32255	6.60173	3.30221
0.6011	8.809	0.1576	0.175	2.82245	9	3.5	1.04066e-11	2.2761	8.84	0.5117	6.961	2.82745	2.9	1.125	7.08418e-12	0.0365004	6.71697	18.9718	2.12051e-11	0.406504	0.0441067	0.058333	1.01601e-11	2.32755	15.5936	6.31397	2.32755	7.24631	3.4318
0.6016	8.383	0.1608	1.302	2.82745	8.8	3.8	1.03923e-11	2.2818	9.846	0.6459	3.642	2.83245	2	1.1	7.07125e-12	0.0366004	6.68778	18.897	2.12042e-11	0.406604	0.0438861	0.0580413	1.01581e-11	2.33255	13.69	5.73693	2.33255	3.84503	1.46308
0.6017	9.8	0.1628	3.97	2.83245	10.8	4.8	1.03961e-11	2.2901	9.718	0.6507	6.677	2.83745	1.5	1.225	7.05395e-12	0.0367004	6.65892	18.8232	2.12033e-11	0.406704	0.0436667	0.0577511	1.01561e-11	2.33755	19.1882	6.64902	2.33755	7.61651	3.16645
0.6018	8.576	0.1818	3.505	2.83745	12.4	5.275	1.04157e-11	2.2937	8.912	0.6717	6.127	2.84245	3.6	1.5	7.05315e-12	0.0368004	6.62993	18.7487	2.12024e-11	0.406804	0.0434484	0.0574623	1.0154e-11	2.34255	0	0	2.34255	0	0
0.6021	9.963	0.2135	1.494	2.84245	16.2	6.7	1.04648e-11	2.2967	9.964	0.6967	7.45	2.84745	3.8	1.25	7.05109e-12	0.0369004	6.60129	18.6753	2.12015e-11	0.406904	0.0432313	0.057175	1.0152e-11	2.34755	14.5218	5.45667	2.34755	7.25035	3.41486
0.6022	9.203	0.2226	0.092	2.84745	13.6	5.725	1.0512e-11	2.3177	9.267	0.7162	5.9	2.85245	2.6	1.9	7.05614e-12	0.0370004	6.57314	18.6033	2.12005e-11	0.407004	0.0430152	0.0568891	1.015e-11	2.35255	16.5294	6.75332	2.35255	5.20787	2.17253
0.6023	9.116	0.2251	3.849	2.85245	14.1	5.25	1.05473e-11	2.3204	9.27	0.7199	6.807	2.85745	5.1	1.85	7.07744e-12	0.0371004	6.54539	18.5324	2.11996e-11	0.407104	0.0428004	0.0566047	1.0148e-11	2.35755	18.8111	7.25762	2.35755	7.83068	3.43091
0.6024	9.635	0.3185	2.255	2.85745	13.9	5.7	1.0579e-11	2.3205	8.69	0.7211	1.232	2.86245	3	1.8	7.09611e-12	0.0372004	6.51751	18.461	2.11986e-11	0.407204	0.0425867	0.0563217	1.01459e-11	2.36255	16.8361	6.52821	2.36255	7.56374	3.36025
0.6025	9.099	0.3194	2.264	2.86245	12.4	4.6	1.06059e-11	2.3222	8.106	0.7282	4.795	2.86745	7.9	3.5	7.15863e-12	0.0373004	6.48978	18.3898	2.11976e-11	0.407304	0.0423738	0.0560401	1.01439e-11	2.36755	15.3355	5.9437	2.36755	5.92389	2.54517
0.6028	9.948	0.3311	7.438	2.86745	6.6	2.975	1.05916e-11	2.3224	8.293	0.7302	5.533	2.87245	4.9	2.525	7.24175e-12	0.0374004	6.46213	18.3187	2.11966e-11	0.407404	0.042162	0.0557599	1.01419e-11	2.37255	21.7433	6.88633	2.37255	10.3125	4.32813
0.6029	8.708	0.342	4.143	2.87245	8.3	3.4	1.0563e-11	2.3247	9.434	0.7312	1.585	2.87745	5.8	3.2	7.30898e-12	0.0375004	6.43472	18.2483	2.11956e-11	0.407504	0.0419512	0.0554811	1.01398e-11	2.37755	22.1377	6.80054	2.37755	10.8397	4.49006
0.603	8.573	0.3786	1.3	2.87745	10.2	4.1	1.05538e-11	2.3283	9.081	0.7313	2.218	2.88245	6.3	3.15	7.38763e-12	0.0376004	6.40727	18.1775	2.11946e-11	0.407604	0.0417417	0.0552037	1.01378e-11	2.38255	19.0811	6.86184	2.38255	8.5622	3.72415
0.6032	9.811	0.4108	0.611	2.88245	8.7	4.3	1.05494e-11	2.3292	8.46	0.7322	3.694	2.88745	6.3	2.85	7.46956e-12	0.0377004	6.38009	18.1075	2.11936e-11	0.407704	0.041533	0.0549276	1.01358e-11	2.38755	17.7851	6.62242	2.38755	7.61964	3.42435
0.6036	9.773	0.4213	4.937	2.88745	14.4	5.45	1.05685e-11	2.3319	8.005	0.7333	4.926	2.89245	5.8	2.625	7.53859e-12	0.0378004	6.35359	18.0394	2.11925e-11	0.407804	0.0413253	0.054653	1.01338e-11	2.39255	23.5587	7.06407	2.39255	12.12	4.95879
0.6039	8.546	0.4218	4.407	2.89245	11.8	5.525	1.05979e-11	2.3329	8.272	0.7334	4.846	2.89745	3.2	1.4	7.56738e-12	0.0379004	6.32706	17.9712	2.11915e-11	0.407904	0.0411188	0.0543797	1.01317e-11	2.39755	21.0465	6.62329	2.39755	7.85249	3.19959
0.6039	8.547	0.429	6.96	2.89745	14.2	5.875	1.06367e-11	2.3336	9.991	0.7353	2.853	2.90245	1.5	1.35	7.55362e-12	0.0380004	6.30007	17.9013	2.11904e-11	0.408004	0.0409132	0.0541078	1.01297e-11	2.40255	20.2036	6.23347	2.40255	10.7608	4.56419
0.6041	8.11	0.4394	6.168	2.90245	14.7	6	1.06768e-11	2.3338	9.235	0.739	7.017	2.90745	3	1.3	7.54538e-12	0.0381004	6.27341	17.8323	2.11893e-11	0.408104	0.0407088	0.0538373	1.01277e-11	2.40755	20.4384	6.74341	2.40755	7.57479	3.12636
0.6042	8.153	0.4424	3.882	2.90745	12.1	5.15	1.07126e-11	2.336	8.063	0.7439	4.593	2.91245	2.8	1.25	7.53592e-12	0.0382004	6.24717	17.7645	2.11882e-11	0.408204	0.0405053	0.0535681	1.01257e-11	2.41255	20.2777	7.00353	2.41255	8.48169	3.64919
0.6042	9.786	0.4608	0.656	2.91245	13	5.075	1.07305e-11	2.3364	8.991	0.7452	7.499	2.91745	2.6	1	7.51428e-12	0.0383004	6.22118	17.6973	2.11871e-11	0.408304	0.0403029	0.0533003	1.01237e-11	2.41755	19.0423	6.42713	2.41755	8.14133	3.53793
0.6043	8.581	0.4932	0.424	2.91745	11.5	5.1	1.07502e-11	2.3372	8.557	0.746	6.972	2.92245	2.3	1.35	7.49678e-12	0.0384004	6.19522	17.6301	2.1186e-11	0.408404	0.0401037	0.0530338	1.01216e-11	2.42255	16.2734	6.10479	2.42255	7.34604	3.3135
0.6043	9.977	0.5091	6.61	2.92245	12	4.475	1.07642e-11	2.3376	8.742	0.7463	4.63	2.92745	2.3	1.175	7.48141e-12	0.0385004	6.16989	17.5647	2.11848e-11	0.408504	0.0399079	0.0527689	1.01196e-11	2.42755	17.041	6.13488	2.42755	6.81448	2.89814
0.6044	9.623	0.5119	5.974	2.92745	8.8	3.675	1.07569e-11	2.3382	9.575	0.7472	2.672	2.93245	2.8	1.175	7.47108e-12	0.0386004	6.14475	17.4997	2.11837e-11	0.408604	0.0397145	0.0525055	1.01176e-11	2.43255	18.0447	6.86441	2.43255	4.71446	1.85424
0.6045	8.179	0.5187	5.535	2.93245	10.1	3.925	1.07456e-11	2.3383	9.052	0.7496	2.625	2.93745	3.1	1.975	7.47351e-12	0.0387004	6.12008	17.4361	2.11825e-11	0.408704	0.0395206	0.0522432	1.01156e-11	2.43755	17.5766	6.83643	2.43755	6.56104	2.77276
0.6046	8.301	0.5213	1.685	2.93745	8.2	3.6	1.07285e-11	2.3385	9.199	0.7508	7.925	2.94245	4.6	2.2	7.49875e-12	0.0388004	6.09507	17.3713	2.11813e-11	0.408804	0.0393362	0.0519834	1.01136e-11	2.44255	17.955	6.40669	2.44255	8.9248	3.99641
0.6048	8.778	0.5257	1.603	2.94245	8.5	3.25	1.07059e-11	2.3385	9.569	0.7526	2.657	2.94745	6.4	2.35	7.54145e-12	0.0389004	6.07067	17.3082	2.11801e-11	0.408904	0.0391729	0.0517307	1.01115e-11	2.44755	19.34	6.45151	2.44755	9.63933	4.1845
0.6048	9.832	0.5259	2.041	2.94745	9.9	4.425	1.06935e-11	2.3407	8.258	0.7578	0.945	2.95245	4.7	3.4	7.59861e-12	0.0390004	6.04625	17.2449	2.11789e-11	0.409004	0.0390169	0.0514816	1.01095e-11	2.45255	18.561	6.49361	2.45255	6.42163	2.73552
0.6049	8.361	0.5283	2.565	2.95245	14.4	5.275	1.07134e-11	2.3416	9.329	0.7633	1.189	2.95745	10	4.525	7.72142e-12	0.0391004	6.02155	17.1807	2.11777e-11	0.409104	0.038852	0.0512302	1.01075e-11	2.45755	20.8579	6.50467	2.45755	10.1622	4.1905
0.6049	9.928	0.529	1.143	2.95745	9.3	3.675	1.07218e-11	2.3417	8.726	0.7725	0.896	2.96245	8	4.225	7.86631e-12	0.0392004	5.99704	17.1168	2.11765e-11	0.409204	0.0386857	0.0509793	1.01055e-11	2.46255	21.6965	6.65981	2.46255	11.1585	4.73069
0.6051	8.956	0.5294	3.385	2.96245	9	3.75	1.07015e-11	2.3445	9.909	0.774	5.799	2.96745	8.8	4.4	8.01147e-12	0.0393004	5.97265	17.0533	2.11753e-11	0.409304	0.0385054	0.0507258	1.01035e-11	2.46755	17.6961	6.5268	2.46755	4.4506	1.64907
0.6051	9.083	0.53	4.741	2.96745	7.3	2.75	1.06774e-11	2.3449	8.458	0.7752	3.462	2.97245	7.4	3.55	8.12956e-12	0.0394004	5.94866	16.9908	2.1174e-11	0.409404	0.0383246	0.0504734	1.01015e-11	2.47255	23.7831	6.32457	2.47255	10.5743	4.20039
0.6051	9.177	0.5318	3.204	2.97245	7.8	2.6	1.06393e-11	2.3454	9.757	0.7774	5.899	2.97745	5.3	3.05	8.21284e-12	0.0395004	5.92518	16.9297	2.11727e-11	0.409504	0.0381537	0.0502242	1.00994e-11	2.47755	27.5	6.87059	2.47755	12.6268	4.89307
0.6052	9.123	0.5329	6.214	2.97745	5.8	2.775	1.05996e-11	2.3457	9.325	0.7776	1.536	2.98245	3	1.725	8.24672e-12	0.0396004	5.90133	16.8675	2.11715e-11	0.409604	0.0379713	0.0499737	1.00974e-11	2.48255	25.8264	6.93574	2.48255	12.148	4.71783
0.6054	8.936	0.5352	1.342	2.98245	6.8	2.975	1.05629e-11	2.3465	8.717	0.7792	6.62	2.98745	3.1	1.925	8.25504e-12	0.0397004	5.87733	16.8046	2.11702e-11	0.409704	0.0377905	0.0497246	1.00954e-11	2.48755	22.0993	6.71714	2.48755	10.9916	4.42775
0.6054	8.997	0.5383	7.831	2.98745	9.8	3.875	1.05413e-11	2.3473	8.453	0.7801	3.377	2.99245	2.8	1.45	8.25337e-12	0.0398004	5.8534	16.7419	2.11689e-11	0.409804	0.0376034	0.049476	1.00934e-11	2.49255	20.0108	6.6525	2.49255	9.66362	4.12777
0.6055	9.905	0.5385	6.748	2.99245	10.6	3.975	1.054e-11	2.3477	8.686	0.7819	0.422	2.99745	3.1	1.15	8.23865e-12	0.0399004	5.82954	16.6792	2.11676e-11	0.409904	0.0374164	0.0492287	1.00914e-11	2.49755	12.2993	5.42036	2.49755	2.51928	0.975552
0.6055	9.975	0.5391	4.661	2.99745	8.7	3.3	1.05276e-11	2.3478	9.013	0.784	5.265	3.00245	2	1.3	8.22046e-12	0.0400004	5.80563	16.6163	2.11663e-11	0.410004	0.03723	0.0489825	1.00894e-11	2.50255	14.0748	5.56579	2.50255	5.35266	2.34059
0.6057	8.988	0.5423	5.208	3.00245	6.6	2.675	1.0493e-11	2.3481	8.411	0.7853	0.267	3.00745	2.4	1.275	8.20116e-12	0.0401004	5.7818	16.5535	2.11649e-11	0.410104	0.0370439	0.0487376	1.00874e-11	2.50755	14.977	5.79551	2.50755	6.19618	2.84444
0.6058	8.943	0.5424	6.497	3.00745	6.7	3	1.04587e-11	2.3484	9.711	0.7863	0.499	3.01245	3.1	1.375	8.18718e-12	0.0402004	5.7583	16.4916	2.11636e-11	0.410204	0.0368591	0.0484939	1.00853e-11	2.51255	20.6436	7.28345	2.51255	8.79874	3.78266
0.6059	9.027	0.5436	2.506	3.01245	11.6	4.575	1.04463e-11	2.3487	8.515	0.7902	6.1	3.01745	2.7	1.225	8.16636e-12	0.0403004	5.73502	16.4302	2.11622e-11	0.410304	0.0366754	0.0482515	1.00833e-11	2.51755	16.7396	6.75288	2.51755	7.30625	3.38509
0.606	8.078	0.5438	5.823	3.01745	12.1	4.85	1.04559e-11	2.3493	8.302	0.7924	6.199	3.02245	3.9	1.85	8.15657e-12	0.0404004	5.71195	16.3694	2.11609e-11	0.410404	0.0364922	0.0480102	1.00813e-11	2.52255	13.8808	5.04584	2.52255	5.76112	2.35871
0.606	8.167	0.5451	6.857	3.02245	12.6	5.375	1.04838e-11	2.3494	8.574	0.7925	1.452	3.02745	4.7	1.525	8.16871e-12	0.0405004	5.68914	16.3092	2.11595e-11	0.410504	0.0363108	0.0477702	1.00793e-11	2.52755	18.795	7.10833	2.52755	6.57231	2.83685
0.606	9.013	0.5453	2.005	3.02745	12.6	5.025	1.05111e-11	2.3494	9.154	0.7928	5.462	3.03245	2.3	1.425	8.16217e-12	0.0406004	5.66621	16.2486	2.11581e-11	0.410604	0.0361293	0.0475313	1.00773e-11	2.53255	18.3456	6.61973	2.53255	7.47631	3.27923
0.6061	8.037	0.5457	5.884	3.03245	11.2	4.65	1.05215e-11	2.3496	9.365	0.7938	3.757	3.03745	2.1	1.225	8.14441e-12	0.0407004	5.64357	16.1887	2.11567e-11	0.410704	0.0359486	0.0472937	1.00753e-11	2.53755	17.8186	6.65721	2.53755	6.80916	3.15822
0.6061	8.623	0.5477	3.987	3.03745	14.5	6.225	1.05565e-11	2.3499	9.36	0.7949	3.931	3.04245	3.6	1.7	8.13485e-12	0.0408004	5.62127	16.1297	2.11553e-11	0.410804	0.0357689	0.0470572	1.00733e-11	2.54255	21.8161	6.83253	2.54255	10.2116	4.24183
0.6062	8.073	0.5483	2.519	3.04245	11.2	4.15	1.05828e-11	2.3507	8.184	0.8014	3.775	3.04745	3.7	1.95	8.14327e-12	0.0409004	5.5994	16.0719	2.11539e-11	0.410904	0.0355901	0.0468219	1.00713e-11	2.54755	22.6777	6.78494	2.54755	11.6088	4.81185
0.6064	8.752	0.5495	6.148	3.04745	8.6	3.6	1.05714e-11	2.3509	8.394	0.8034	7.859	3.05245	4.6	1.975	8.15774e-12	0.0410004	5.57718	16.013	2.11525e-11	0.411004	0.0354122	0.0465878	1.00693e-11	2.55255	19.9867	7.14791	2.55255	9.25283	4.09989
0.6064	9.466	0.5525	6.94	3.05245	10.7	3.9	1.05593e-11	2.3509	8.461	0.8308	4.655	3.05745	4.9	2.55	8.18777e-12	0.0411004	5.55478	15.9534	2.1151e-11	0.411104	0.0352353	0.0463549	1.00673e-11	2.55755	17.3105	6.5543	2.55755	7.45075	3.33822
0.6065	8.387	0.5532	5.226	3.05745	7	2.725	1.05369e-11	2.3516	8.019	0.8319	0.37	3.06245	5.8	2.5	8.23876e-12	0.0412004	5.53222	15.8934	2.11496e-11	0.411204	0.0350596	0.0461231	1.00653e-11	2.56255	21.9656	6.52651	2.56255	11.885	4.87088
0.6065	8.966	0.5539	5.735	3.06245	7.7	2.875	1.05053e-11	2.352	8.131	0.8375	7.178	3.06745	3.3	1.85	8.26094e-12	0.0413004	5.5097	15.8333	2.11481e-11	0.411304	0.0348853	0.0458925	1.00632e-11	2.56755	20.8661	6.80141	2.56755	8.84908	3.68472
0.6065	9.183	0.5544	7.468	3.06745	7.4	2.85	1.04714e-11	2.352	9.651	0.8394	5.228	3.07245	4	1.8	8.27565e-12	0.0414004	5.48748	15.774	2.11466e-11	0.411404	0.034718	0.0456635	1.00612e-11	2.57255	20.053	6.33722	2.57255	9.96329	4.29297
0.6065	9.512	0.5569	0.101	3.07245	8.4	3.55	1.04439e-11	2.3524	8.664	0.8405	3.304	3.07745	3	1.175	8.26605e-12	0.0415004	5.46544	15.7152	2.11451e-11	0.411504	0.0345474	0.0454353	1.00592e-11	2.57755	20.4773	6.8149	2.57755	8.05873	3.43371
0.6065	9.874	0.5575	6.668	3.07745	7.8	3.2	1.04225e-11	2.3524	9.171	0.8444	7.093	3.08245	1.2	0.7	8.2352e-12	0.0416004	5.44341	15.6563	2.11436e-11	0.411604	0.0343784	0.0452083	1.00572e-11	2.58255	19.0642	6.65837	2.58255	9.01551	3.84889
0.6067	8.527	0.5577	1.89	3.08245	8.1	3.625	1.03998e-11	2.3527	8.833	0.8481	5.676	3.08745	0.5	0.7	8.18422e-12	0.0417004	5.42171	15.5982	2.11421e-11	0.411704	0.0342109	0.0449824	1.00552e-11	2.58755	22.9786	7.577	2.58755	9.49315	4.21561
0.6067	8.649	0.5597	2.782	3.08745	13.9	4.775	1.0411e-11	2.3531	8.509	0.8482	3.189	3.09245	0.9	0.45	8.12824e-12	0.0418004	5.39983	15.5396	2.11406e-11	0.411804	0.0340412	0.0447575	1.00532e-11	2.59255	17.8238	6.65256	2.59255	7.06799	3.10482
0.6067	8.93	0.5604	3.184	3.09245	9.6	4.1	1.04131e-11	2.3531	9.12	0.8491	0.634	3.09745	0.9	0.3	8.06623e-12	0.0419004	5.37816	15.4815	2.11391e-11	0.411904	0.0338791	0.0445343	1.00512e-11	2.59755	14.0516	5.4208	2.59755	6.0997	2.61701
0.6067	9.346	0.561	4.313	3.09745	11.2	4.85	1.04202e-11	2.3532	9.534	0.8496	0.427	3.10245	0.3	0.325	8.0035e-12	0.0420004	5.35657	15.4236	2.11375e-11	0.412004	0.0337245	0.0443134	1.00492e-11	2.60255	17.7797	6.87246	2.60255	5.36302	2.15423
0.6067	9.476	0.5614	4.777	3.10245	11.3	5.1	1.04387e-11	2.3533	9.656	0.8591	5.025	3.10745	0	0.3	7.93876e-12	0.0421004	5.33508	15.3659	2.1136e-11	0.412104	0.0335617	0.0440922	1.00472e-11	2.60755	17.4506	6.7162	2.60755	6.01221	2.46989
0.6067	9.909	0.5637	7.315	3.10745	11.5	4.625	1.04547e-11	2.3537	9.663	0.8687	6.579	3.11245	0.9	0.15	7.87197e-12	0.0422004	5.31367	15.3083	2.11344e-11	0.412204	0.0334022	0.0438723	1.00452e-11	2.61255	19.1516	6.38275	2.61255	8.72006	3.84306
0.6068	8.489	0.5641	6.081	3.11245	13.7	5.625	1.048e-11	2.3541	9.423	0.8729	0.002	3.11745	0.4	0.275	7.80369e-12	0.0423004	5.29238	15.251	2.11329e-11	0.412304	0.0332689	0.0436599	1.00432e-11	2.61755	19.5093	6.20364	2.61755	9.71422	4.17396
0.6068	8.711	0.5655	7.835	3.11745	11.5	4.725	1.05032e-11	2.3543	8.999	0.8739	0.936	3.12245	0.3	0.45	7.74371e-12	0.0424004	5.27131	15.1942	2.11313e-11	0.412404	0.0331649	0.0434608	1.00412e-11	2.62255	17.92	6.22133	2.62255	8.70716	3.81549
0.6068	9.112	0.5667	3.718	3.12245	9.8	3.625	1.05047e-11	2.3547	8.698	0.8769	0.238	3.12745	1.4	0.825	7.69689e-12	0.0425004	5.25043	15.1379	2.11297e-11	0.412504	0.0330286	0.043249	1.00392e-11	2.62755	21.7462	6.72612	2.62755	10.6399	4.42767
0.6068	9.242	0.5669	5.624	3.12745	8.5	3.425	1.0486e-11	2.3548	8.038	0.8815	4.379	3.13245	3.5	0.75	7.66465e-12	0.0426004	5.229	15.08	2.11281e-11	0.412604	0.0329459	0.0430629	1.00372e-11	2.63255	23.2048	7.18028	2.63255	10.9023	4.54738
0.6069	9.164	0.5674	6.906	3.13245	9.5	4.175	1.04778e-11	2.3549	9.502	0.898	7.243	3.13745	1.2	0.475	7.61558e-12	0.0427004	5.20802	15.0233	2.11265e-11	0.412704	0.0328447	0.0428673	1.00352e-11	2.63755	15.7887	6.00432	2.63755	4.01777	1.4269
0.607	8.261	0.5683	7.201	3.13745	13.7	5.3	1.04884e-11	2.3549	9.732	0.94	6.408	3.14245	0.7	0.375	7.56278e-12	0.0428004	5.18701	14.9664	2.11249e-11	0.412804	0.0326983	0.0426553	1.00332e-11	2.64255	26.1731	6.8666	2.64255	11.7209	4.71226
0.607	9.127	0.5689	4.082	3.14245	10.9	4.1	1.05091e-11	2.3549	9.875	0.9611	7.542	3.14745	0.7	0.275	7.50127e-12	0.0429004	5.16636	14.9106	2.11232e-11	0.412904	0.0325476	0.0424433	1.00312e-11	2.64755	27.0418	6.18599	2.64755	13.1029	4.98581
0.607	9.29	0.569	1.535	3.14745	9	3.675	1.0497e-11	2.355	8.37	0.9833	0.018	3.15245	0.3	0.3	7.44288e-12	0.0430004	5.14587	14.855	2.11216e-11	0.413004	0.0323881	0.0422312	1.00292e-11	2.65255	23.5183	6.64362	2.65255	11.9826	4.90399
0.607	9.434	0.572	2.963	3.15245	9.5	3.675	1.04844e-11	2.3551	8.253	1.0093	6.952	3.15745	0.1	0.075	7.37726e-12	0.0431004	5.12559	14.8	2.11199e-11	0.413104	0.032234	0.0420206	1.00272e-11	2.65755	23.0773	7.1571	2.65755	10.5864	4.40452
0.607	9.74	0.572	3.676	3.15745	7.7	3.6	1.04679e-11	2.3551	8.32	1.011	5.442	3.16245	0	0.075	7.30755e-12	0.0432004	5.10547	14.7454	2.11183e-11	0.413204	0.0320911	0.0418129	1.00252e-11	2.66255	22.0134	7.17648	2.66255	9.80495	4.11309
0.6071	9.063	0.5721	0.482	3.16245	11.2	4.025	1.04591e-11	2.3555	8.907	1.013	4.591	3.16745	0	0.025	7.23779e-12	0.0433004	5.08494	14.6896	2.11166e-11	0.413304	0.0319422	0.041605	1.00232e-11	2.66755	13.7487	5.7793	2.66755	6.44957	3.22028
0.6072	9.629	0.5721	6.516	3.16745	12.8	5.425	1.0466e-11	2.3558	8.418	1.0184	2.138	3.17245	0.1	0.125	7.16809e-12	0.0434004	5.06466	14.6344	2.11149e-11	0.413404	0.0317975	0.0413987	1.00212e-11	2.67255	15.2004	6.13299	2.67255	7.53462	3.58507
0.6072	9.783	0.5738	1.334	3.17245	13.3	5.65	1.05027e-11	2.3558	9.934	1.0213	6.801	3.17745	0.1	0.075	7.10265e-12	0.0435004	5.04441	14.5793	2.11132e-11	0.413504	0.0316429	0.0411919	1.00192e-11	2.67755	15.02	6.40647	2.67755	3.76809	1.42043
0.6073	8.071	0.5745	5.047	3.17745	13	5.9	1.05412e-11	2.3561	9.475	1.0263	7.489	3.18245	0.4	0.25	7.03989e-12	0.0436004	5.02407	14.5238	2.11115e-11	0.413604	0.0314906	0.0409862	1.00172e-11	2.68255	20.3115	7.07643	2.68255	7.6823	3.1982
0.6073	8.143	0.5746	6.288	3.18245	14.7	5.45	1.05858e-11	2.3562	9.199	1.0356	4.038	3.18745	0.6	0.175	6.98073e-12	0.0437004	5.004	14.4691	2.11098e-11	0.413704	0.0313932	0.0407991	1.00152e-11	2.68755	0	0	2.68755	0	0
0.6073	8.482	0.5751	3.948	3.18745	10.2	3.9	1.05957e-11	2.3562	9.964	1.0466	6.186	3.19245	0.2	0.275	6.92176e-12	0.0438004	4.98403	14.4146	2.11081e-11	0.413804	0.0314579	0.0407368	1.00132e-11	2.69255	13.5812	5.15245	2.69255	7.31928	3.44428
0.6073	9.012	0.5752	4.072	3.19245	9.9	4.525	1.05899e-11	2.3563	9.166	1.0467	0.023	3.19745	0.3	0.2	6.86485e-12	0.0439004	4.96386	14.3594	2.11064e-11	0.413904	0.0314257	0.0405911	1.00112e-11	2.69755	16.7064	6.73946	2.69755	4.98178	2.05373
0.6073	9.394	0.5752	6.183	3.19745	13.6	4.7	1.06067e-11	2.3567	9.273	1.0468	7.366	3.20245	0	0.25	6.80711e-12	0.0440004	4.94351	14.3037	2.11046e-11	0.414004	0.0313681	0.0404284	1.00092e-11	2.70255	19.3449	7.32027	2.70255	7.51162	3.26162
0.6073	9.424	0.5758	2.319	3.20245	9	3.75	1.06016e-11	2.3569	8.906	1.0503	5.216	3.20745	0.2	0.175	6.75093e-12	0.0441004	4.9231	14.2478	2.11029e-11	0.414104	0.0313578	0.0403006	1.00073e-11	2.70755	17.7656	6.88838	2.70755	7.16019	3.14101
0.6073	9.448	0.5761	2.53	3.20745	12.2	5.075	1.06065e-11	2.357	9.067	1.0534	5.367	3.21245	0.2	0.225	6.69321e-12	0.0442004	4.90307	14.193	2.11011e-11	0.414204	0.0315571	0.0403887	1.00053e-11	2.71255	15.7029	6.16073	2.71255	5.71907	2.42923
0.6074	8.818	0.5769	6.476	3.21245	10.2	3.325	1.06132e-11	2.3573	9.545	1.0597	3.009	3.21745	0.7	0.2	6.63807e-12	0.0443004	4.88364	14.1396	2.10994e-11	0.414304	0.0317462	0.0404656	1.00033e-11	2.71755	21.9844	6.93845	2.71755	9.8437	4.0979
0.6074	9.769	0.5776	6.557	3.21745	5.8	2.225	1.05714e-11	2.3574	8.972	1.0638	4.737	3.22245	0.4	0.275	6.58337e-12	0.0444004	4.86408	14.086	2.10976e-11	0.414404	0.0317592	0.0403585	1.00013e-11	2.72255	21.4849	6.56003	2.72255	10.4795	4.32559
0.6075	8.79	0.5776	7.492	3.22245	5.4	2.325	1.05224e-11	2.3574	9.387	1.1106	2.38	3.22745	0.7	0.25	6.5286e-12	0.0445004	4.84477	14.0329	2.10958e-11	0.414504	0.0319991	0.0404995	9.99928e-12	2.72755	19.6638	7.03629	2.72755	8.44003	3.6595
0.6075	8.904	0.5783	1.243	3.22745	6.8	2.475	1.04734e-11	2.3574	9.626	1.1155	5.147	3.23245	0.5	0.375	6.48038e-12	0.0446004	4.82577	13.9807	2.1094e-11	0.414604	0.0321339	0.0405152	9.99729e-12	2.73255	16.9256	6.2395	2.73255	7.31376	3.25457
0.6075	8.957	0.5787	7.886	3.23245	8	3	1.044e-11	2.3575	8.162	1.1162	0.902	3.23745	0.5	0.425	6.4352e-12	0.0447004	4.80695	13.9288	2.10922e-11	0.414704	0.0324402	0.0407455	9.9953e-12	2.73755	23.6061	7.0058	2.73755	11.6601	4.73027
0.6075	8.964	0.5795	1.379	3.23745	8.5	3.675	1.04177e-11	2.3576	8.858	1.1206	4.211	3.24245	1	0.375	6.39109e-12	0.0448004	4.78855	13.8781	2.10904e-11	0.414804	0.0328064	0.0410608	9.99331e-12	2.74255	21.1062	6.66356	2.74255	7.56781	3.05451
0.6075	9.073	0.5803	6.937	3.24245	10	4.15	1.04108e-11	2.3577	8.716	1.1208	2.318	3.24745	0.4	0.425	6.34894e-12	0.0449004	4.76988	13.8266	2.10886e-11	0.414904	0.0330126	0.0411632	9.99132e-12	2.74755	19.4616	6.05188	2.74755	10.737	4.54274
0.6076	9.263	0.5807	2.516	3.24745	10.7	4.35	1.04138e-11	2.3577	9.23	1.1219	7.917	3.25245	1.2	0.65	6.31042e-12	0.0450005	4.75155	13.7759	2.10867e-11	0.415004	0.0334405	0.0415714	9.98933e-12	2.75255	20.5567	6.77321	2.75255	7.37356	3.02133
0.6076	9.55	0.5813	6.835	3.25245	10.7	5.225	1.04232e-11	2.3579	8.231	1.122	6.943	3.25745	1.1	0.8	6.28216e-12	0.0451005	4.73374	13.7266	2.10849e-11	0.415104	0.0342702	0.0426471	9.98734e-12	2.75755	20.8762	7.15097	2.75755	8.72456	3.77806
0.6076	9.653	0.5816	3.456	3.25745	19.1	7.075	1.04841e-11	2.358	8.659	1.1291	1.748	3.26245	2.1	0.925	6.25895e-12	0.0452005	4.71601	13.6775	2.1083e-11	0.415204	0.0351398	0.0438006	9.98535e-12	2.76255	19.2438	6.54239	2.76255	7.64892	3.28151
0.6076	9.668	0.5816	5.549	3.26245	9.7	4.575	1.05203e-11	2.358	9.023	1.1304	5.538	3.26745	3.9	1.7	6.26203e-12	0.0453005	4.69932	13.631	2.10812e-11	0.415304	0.0355389	0.0441731	9.98336e-12	2.76755	15.728	5.91162	2.76755	7.18077	3.21713
0.6077	8.25	0.5818	1.603	3.26745	10.9	4.5	1.05227e-11	2.3581	8.606	1.1343	4.905	3.27245	6.3	2.525	6.30441e-12	0.0454005	4.68246	13.584	2.10793e-11	0.415404	0.0363262	0.0451869	9.98137e-12	2.77255	16.2806	5.87625	2.77255	6.65904	2.8133
0.6077	9.993	0.5819	2.514	3.27245	12.6	5	1.05385e-11	2.3581	9.001	1.1366	7.422	3.27745	5.3	2.55	6.37953e-12	0.0455005	4.66555	13.5369	2.10774e-11	0.415504	0.0368642	0.0457804	9.97938e-12	2.77755	17.7223	6.65645	2.77755	4.28824	1.64593
0.6078	8.497	0.5828	0.413	3.27745	11.3	4	1.05507e-11	2.3582	9.203	1.1391	4.207	3.28245	3.8	2.3	6.42533e-12	0.0456005	4.64867	13.4898	2.10755e-11	0.415604	0.0370247	0.0458322	9.9774e-12	2.78255	17.9243	6.89587	2.78255	6.52425	2.75615
0.6078	8.747	0.583	3.005	3.28245	7.7	3.4	1.05357e-11	2.3582	9.557	1.1402	1.182	3.28745	5.9	2.875	6.49635e-12	0.0457005	4.63174	13.4426	2.10737e-11	0.415704	0.0371561	0.04585	9.97541e-12	2.78755	19.096	6.90134	2.78755	8.88257	3.96668
0.6078	8.829	0.5831	6.127	3.28745	7	2.7	1.05059e-11	2.3583	9.062	1.2249	3.413	3.29245	5.5	2.925	6.57407e-12	0.0458005	4.61501	13.3958	2.10718e-11	0.415804	0.0372434	0.0458184	9.97342e-12	2.79255	19.8136	6.67281	2.79255	9.35319	4.03502
0.6078	9.35	0.5835	0.891	3.29245	7.1	3.075	1.04716e-11	2.3583	9.864	1.2281	6.652	3.29745	5.1	3.325	6.65306e-12	0.0459005	4.59849	13.3496	2.10699e-11	0.415904	0.037108	0.0456031	9.97143e-12	2.79755	18.1111	6.32814	2.79755	6.28838	2.65242
0.6078	9.88	0.5837	7.663	3.29745	11	4.1	1.04561e-11	2.3584	9.043	1.2673	2.696	3.30245	10.8	4.825	6.79458e-12	0.0460005	4.5812	13.3014	2.10679e-11	0.416004	0.0369671	0.0453862	9.96945e-12	2.80255	21.4025	6.7495	2.80255	10.4571	4.35063
0.6079	8.441	0.5858	3.532	3.30245	9.3	3.75	1.04532e-11	2.3585	9.868	1.2812	0.943	3.30745	9.5	4.975	6.97117e-12	0.0461005	4.56418	13.2538	2.1066e-11	0.416104	0.0367958	0.0451608	9.96746e-12	2.80755	22.4335	6.93523	2.80755	10.5155	4.40887
0.6079	8.53	0.5861	3.147	3.30745	9.3	4.4	1.04464e-11	2.3585	9.871	1.3055	4.608	3.31245	8.2	3.75	7.13662e-12	0.0462005	4.54757	13.2073	2.10641e-11	0.416204	0.0366147	0.0449351	9.96548e-12	2.81255	16.7109	6.11751	2.81255	4.00254	1.44774
0.6079	8.779	0.5868	0.544	3.31245	12.3	4.875	1.04596e-11	2.3586	9.633	1.3098	0.674	3.31745	2.6	1.775	7.19531e-12	0.0463005	4.53153	13.1622	2.10621e-11	0.416304	0.0364378	0.0447108	9.96349e-12	2.81755	23.4234	6.31214	2.81755	10.4656	4.15708
0.6079	8.912	0.5872	7.3	3.31745	11.5	4.4	1.04713e-11	2.3587	9.667	1.3232	3.983	3.32245	1.5	0.95	7.1902e-12	0.0464005	4.51546	13.117	2.10602e-11	0.416404	0.0362743	0.0444897	9.96151e-12	2.82255	27.4149	6.80394	2.82255	12.4312	4.80245
0.6079	9.192	0.5875	7.604	3.32245	11	4.3	1.04771e-11	2.3589	8.577	1.3252	5.595	3.32745	1.2	0.6	7.156e-12	0.0465005	4.49982	13.0728	2.10582e-11	0.416504	0.0361063	0.0442687	9.95952e-12	2.82755	25.796	6.87709	2.82755	12.2604	4.79827
0.6079	9.723	0.5877	3.353	3.32745	7.7	3.7	1.0468e-11	2.3589	9.316	1.3291	2.304	3.33245	1.1	0.65	7.11703e-12	0.0466005	4.48425	13.0288	2.10563e-11	0.416604	0.0359351	0.0440481	9.95754e-12	2.83255	22.1009	6.71617	2.83255	11.1193	4.51628
0.608	8.345	0.5881	5.641	3.33245	9.9	3.975	1.04574e-11	2.3589	9.79	1.3307	1.173	3.33745	1.1	0.7	7.0797e-12	0.0467005	4.46831	12.9838	2.10543e-11	0.416704	0.0357789	0.0438317	9.95555e-12	2.83755	19.6135	6.51275	2.83755	9.43652	4.01424
0.608	9.633	0.5885	6.357	3.33745	15.7	6	1.04804e-11	2.359	9.783	1.3311	1.137	3.34245	1.2	0.6	7.04258e-12	0.0468005	4.45199	12.9379	2.10523e-11	0.416804	0.0356596	0.0436302	9.95357e-12	2.84255	13.1824	5.9038	2.84255	2.83516	1.09542
0.6081	8.812	0.5886	0.965	3.34245	11	4.225	1.05085e-11	2.3591	8.452	1.3324	2.427	3.34745	0.6	0.675	6.99987e-12	0.0469005	4.43551	12.8916	2.10504e-11	0.416904	0.03561	0.0434732	9.95159e-12	2.84755	14.3331	5.77539	2.84755	4.81037	2.06019
0.6081	8.891	0.5888	4.478	3.34745	10.1	4.225	1.05092e-11	2.3591	9.241	1.3337	7.952	3.35245	0.8	0.8	6.96972e-12	0.0470005	4.4192	12.8457	2.10484e-11	0.417004	0.0356156	0.0433625	9.9496e-12	2.85255	13.9479	5.40148	2.85255	6.00883	2.73754
0.6081	9.011	0.5889	3.086	3.35245	9.9	3.8	1.04989e-11	2.3591	9.771	1.3435	6.098	3.35745	3.1	1.125	6.94518e-12	0.0471005	4.4028	12.7995	2.10464e-11	0.417104	0.0355166	0.0431737	9.94762e-12	2.85755	20.9126	7.25823	2.85755	7.99071	3.37891
0.6081	9.999	0.589	2.136	3.35745	8.9	4.125	1.04936e-11	2.3593	9.206	1.3461	1.331	3.36245	3.9	2.025	6.95407e-12	0.0472005	4.38652	12.7536	2.10443e-11	0.417204	0.035509	0.0430522	9.94564e-12	2.86255	16.545	6.58466	2.86255	6.869	3.14044
0.6082	8.843	0.589	7.914	3.36245	13.4	4.85	1.05029e-11	2.3595	8.826	1.3472	3.981	3.36745	6.7	2.725	7.0123e-12	0.0473005	4.37057	12.7086	2.10423e-11	0.417304	0.0356297	0.0430604	9.94366e-12	2.86755	13.85	5.23047	2.86755	5.42666	2.19584
0.6082	9.903	0.5892	5.52	3.36745	8.4	4.125	1.0507e-11	2.3595	9.948	1.351	3.403	3.37245	6.4	3.075	7.08196e-12	0.0474005	4.35477	12.6639	2.10403e-11	0.417404	0.0356903	0.0430045	9.94168e-12	2.87255	19.9294	7.44111	2.87255	6.23059	2.65025
0.6083	8.677	0.5896	3.563	3.37245	14.3	5.425	1.05282e-11	2.3596	8.457	1.3517	4.247	3.37745	6.2	3.575	7.17258e-12	0.0475005	4.33932	12.62	2.10383e-11	0.417504	0.0356587	0.0428645	9.93969e-12	2.87755	17.5011	6.26734	2.87755	7.38637	3.22578
0.6084	8.616	0.59	6.203	3.37745	8.3	3.425	1.05263e-11	2.3597	8.054	1.356	5.315	3.38245	8	3.75	7.27819e-12	0.0476005	4.32332	12.5748	2.10362e-11	0.417604	0.035597	0.0427023	9.93771e-12	2.88255	17.3268	6.42607	2.88255	6.82489	3.15298
0.6084	8.982	0.5904	7.389	3.38245	8.1	3.25	1.05059e-11	2.3597	9.091	1.3565	2.384	3.38745	5.6	3.05	7.37939e-12	0.0477005	4.30763	12.5303	2.10342e-11	0.417704	0.0356242	0.0426149	9.93573e-12	2.88755	21.0187	6.53173	2.88755	10.4105	4.35838
0.6084	9.32	0.5913	7.037	3.38745	8.9	3	1.04843e-11	2.3597	9.577	1.3575	3.358	3.39245	5	2.375	7.44335e-12	0.0478005	4.29186	12.4857	2.10321e-11	0.417804	0.0358869	0.042801	9.93375e-12	2.89255	23.3219	6.99156	2.89255	11.7755	4.88126
0.6084	9.857	0.5916	7.143	3.39245	7.2	2.8	1.04522e-11	2.3599	8.322	1.3577	5.468	3.39745	3	2.025	7.4735e-12	0.0479005	4.27614	12.4411	2.10301e-11	0.417904	0.0360439	0.0428544	9.93177e-12	2.89755	21.073	7.44564	2.89755	9.44429	4.1922
0.6085	8.359	0.5917	3.198	3.39745	6.3	2.5	1.04126e-11	2.3599	8.705	1.3587	1.272	3.40245	5.8	3.05	7.52394e-12	0.0480005	4.25994	12.3953	2.1028e-11	0.418004	0.0362564	0.0429769	9.9298e-12	2.90255	17.7587	6.72775	2.90255	7.7445	3.49091
0.6085	8.422	0.592	0.065	3.40245	7.6	3.1	1.03763e-11	2.36	8.102	1.3616	2.215	3.40745	5.5	2.2	7.58843e-12	0.0481005	4.24379	12.3497	2.10259e-11	0.418104	0.0363516	0.0429611	9.92782e-12	2.90755	22.4101	6.7298	2.90755	11.5847	4.72355
0.6085	8.451	0.5924	0.597	3.40745	8.1	3.3	1.03505e-11	2.36	8.868	1.3746	3.329	3.41245	3.1	2	7.61923e-12	0.0482005	4.22869	12.3066	2.10239e-11	0.418204	0.0363879	0.0428848	9.92584e-12	2.91255	21.3458	6.95754	2.91255	9.05933	3.78967
0.6085	9.126	0.5927	4.728	3.41245	8.8	4.025	1.03381e-11	2.3602	8.002	1.3892	7.225	3.41745	4.2	1.95	7.64034e-12	0.0483005	4.21386	12.2642	2.10218e-11	0.418304	0.0364006	0.0427866	9.92386e-12	2.91755	19.6312	6.25855	2.91755	9.8526	4.22623
0.6085	9.897	0.5927	7.813	3.41745	13.7	5.35	1.03568e-11	2.3602	8.135	1.3896	7.64	3.42245	3.1	1.2	7.64434e-12	0.0484005	4.19874	12.2211	2.10197e-11	0.418404	0.0365546	0.0428394	9.92188e-12	2.92255	20.6122	6.83797	2.92255	7.8655	3.329
0.6085	9.976	0.5931	2.187	3.42245	15.1	6.05	1.03933e-11	2.3603	8.048	1.3911	1.731	3.42745	0.9	0.925	7.61661e-12	0.0485005	4.18336	12.1773	2.10176e-11	0.418504	0.0366443	0.0428197	9.9199e-12	2.92755	18.753	6.52885	2.92755	9.08051	3.88905
0.6086	8.443	0.5931	7.67	3.42745	11.3	4.375	1.04278e-11	2.3603	8.246	1.3923	4.675	3.43245	1.6	0.725	7.58337e-12	0.0486005	4.16762	12.1326	2.10155e-11	0.418604	0.0366266	0.042696	9.91793e-12	2.93255	21.0085	6.73814	2.93255	8.90089	3.90713
0.6086	8.563	0.5932	4.869	3.43245	7.8	2.725	1.04086e-11	2.3603	8.53	1.3934	4.543	3.43745	1.2	0.775	7.54585e-12	0.0487005	4.15222	12.0888	2.10133e-11	0.418704	0.0366008	0.0425659	9.91595e-12	2.93755	18.287	6.80927	2.93755	7.52016	3.34484
0.6087	8.046	0.5933	2.793	3.43745	5.9	2.775	1.03715e-11	2.3603	8.689	1.3976	3.196	3.44245	0.9	0.95	7.51067e-12	0.0488005	4.13722	12.0459	2.10112e-11	0.418804	0.0366135	0.0424701	9.91397e-12	2.94255	15.7329	6.33266	2.94255	5.63489	2.36413
0.6087	8.562	0.5934	5.964	3.44245	7.6	3.6	1.03404e-11	2.3603	8.978	1.4043	3.173	3.44745	2.9	1.4	7.49214e-12	0.0489005	4.1226	12.004	2.10091e-11	0.418904	0.0365492	0.0423112	9.912e-12	2.94755	17.5239	6.68041	2.94755	5.20683	2.06813
0.6087	8.755	0.5934	7.468	3.44745	11.4	4.075	1.03393e-11	2.3603	9.162	1.4074	7.067	3.45245	4.2	1.8	7.49921e-12	0.0490005	4.10853	11.9634	2.10069e-11	0.419004	0.0366125	0.0422659	9.91002e-12	2.95255	17.5519	6.70538	2.95255	5.86681	2.3849
0.6088	8.314	0.5935	1.661	3.45245	8.4	3.625	1.03312e-11	2.3603	9.562	1.414	0.335	3.45745	5.7	2.7	7.53684e-12	0.0491005	4.09508	11.9242	2.10048e-11	0.419104	0.0365956	0.0421452	9.90805e-12	2.95755	18.7516	6.27308	2.95755	9.40276	4.2013
0.6088	9.501	0.5935	5.724	3.45745	11.5	3.925	1.03239e-11	2.3605	9.264	1.4511	4.309	3.46245	6.3	2.875	7.60055e-12	0.0492005	4.08135	11.8844	2.10026e-11	0.419204	0.0366327	0.0420744	9.90607e-12	2.96255	19.3268	6.23117	2.96255	9.91992	4.27775
0.609	8.362	0.5945	6.59	3.46245	9.7	4.35	1.03212e-11	2.3605	9.746	1.4566	5.179	3.46745	5.8	3.35	7.67445e-12	0.0493005	4.06696	11.843	2.10005e-11	0.419304	0.0368446	0.0422025	9.9041e-12	2.96755	17.3039	6.02765	2.96755	8.55399	3.73051
0.609	8.71	0.5951	7.082	3.46745	14	5.45	1.03386e-11	2.3606	8.523	1.4685	7.562	3.47245	9.2	4.175	7.78328e-12	0.0494005	4.05229	11.8009	2.09983e-11	0.419404	0.0368952	0.0421461	9.90212e-12	2.97255	20.8017	6.40242	2.97255	10.6624	4.44295
0.609	9.228	0.5954	2.821	3.47245	11.6	4.725	1.03723e-11	2.3606	8.799	1.4941	3.6	3.47745	5.7	2.4	7.88228e-12	0.0495005	4.03778	11.7592	2.09961e-11	0.419504	0.03687	0.0420201	9.90015e-12	2.97755	22.5343	6.86609	2.97755	10.5911	4.38945
0.6091	8.089	0.5956	5.65	3.47745	10	3.65	1.03659e-11	2.3607	8.143	1.5052	3.178	3.48245	2.4	1.25	7.89421e-12	0.0496005	4.02268	11.7161	2.0994e-11	0.419604	0.0367456	0.0418277	9.89818e-12	2.98255	16.1383	6.2111	2.98255	3.87125	1.35419
0.6091	8.17	0.5958	3.313	3.48245	7.4	3.2	1.03466e-11	2.3607	9.277	1.512	7.411	3.48745	1.9	0.9	7.86853e-12	0.0497005	4.00763	11.6731	2.09918e-11	0.419704	0.0366009	0.0416273	9.8962e-12	2.98755	26.2554	6.86491	2.98755	11.7654	4.72307
0.6091	8.407	0.596	4.988	3.48745	7.9	3.225	1.03231e-11	2.3607	9.677	1.5142	2.554	3.49245	0.8	0.875	7.83431e-12	0.0498005	3.99244	11.6298	2.09896e-11	0.419804	0.036449	0.0414251	9.89423e-12	2.99255	26.1404	6.04895	2.99255	13.2869	5.06395
0.6091	8.845	0.5961	6.009	3.49245	9.6	4.525	1.03161e-11	2.3608	9.839	1.5176	0.059	3.49745	1.6	0.925	7.80282e-12	0.0499005	3.97767	11.5874	2.09874e-11	0.419904	0.0363123	0.0412292	9.89226e-12	2.99755	23.459	6.65828	2.99755	12.0231	4.91576
0.6091	8.971	0.5962	5.246	3.49745	13.7	5.875	1.03451e-11	2.361	8.225	1.5233	4.498	3.50245	2.3	1.525	7.77819e-12	0.0500005	3.96282	11.5449	2.09852e-11	0.420004	0.0361559	0.0410272	9.89029e-12	3.00255	24.8294	7.65557	3.00255	10.1611	4.19525
0.6091	9.881	0.5966	0.552	3.50245	14.1	5.625	1.03871e-11	2.3612	8.168	1.5435	0.69	3.50745	4	2.075	7.78721e-12	0.0501005	3.94762	11.5016	2.09829e-11	0.420104	0.036	0.0408261	9.88832e-12	3.00755	21.6911	6.97134	3.00755	9.86106	4.14871
0.6092	8.392	0.5966	2.448	3.50745	16.3	7.125	1.04424e-11	2.3612	8.531	1.5441	3.105	3.51245	6.9	2.65	7.83078e-12	0.0502005	3.93227	11.4578	2.09807e-11	0.420204	0.0358288	0.0406226	9.88635e-12	3.01255	13.3664	5.61883	3.01255	6.26674	3.11463
0.6093	8.286	0.5969	6.895	3.51245	14.5	6.325	1.05024e-11	2.3613	9.288	1.5495	4.735	3.51745	5.1	2	7.8738e-12	0.0503005	3.91677	11.4137	2.09785e-11	0.420304	0.035661	0.0404205	9.88437e-12	3.01755	16.2607	6.63016	3.01755	7.26253	3.42491
0.6093	8.736	0.597	0.642	3.51745	13.5	4.8	1.05442e-11	2.3613	9.38	1.5714	6.666	3.52245	3.3	1.875	7.88849e-12	0.0504005	3.90134	11.3698	2.09763e-11	0.420404	0.0354987	0.0402203	9.8824e-12	3.02255	16.4963	7.02874	3.02255	3.67365	1.37222
0.6093	8.741	0.5972	1.654	3.52245	11.5	4.8	1.05517e-11	2.3614	9.598	1.5773	5.609	3.52745	4.3	1.725	7.8986e-12	0.0505005	3.88644	11.3271	2.0974e-11	0.420504	0.0353277	0.0400196	9.88043e-12	3.02755	20.5507	7.07069	3.02755	7.76992	3.24159
0.6093	9.018	0.5974	4.318	3.52745	8.4	4.225	1.05561e-11	2.3614	9.632	1.5815	3.736	3.53245	2.3	1.525	7.90027e-12	0.0506005	3.87121	11.2837	2.09718e-11	0.420604	0.0351535	0.0398196	9.87846e-12	3.03255	0	0	3.03255	0	0
0.6093	9.145	0.5974	5.093	3.53245	15.5	5.95	1.05763e-11	2.3614	9.918	1.5913	2.336	3.53745	4.7	2.25	7.91104e-12	0.0507005	3.85546	11.2389	2.09695e-11	0.420704	0.0349785	0.0396205	9.8765e-12	3.03755	13.4022	5.21975	3.03755	7.22962	3.38617
0.6093	9.988	0.5975	1.091	3.53745	15	6.275	1.06242e-11	2.3615	8.678	1.5925	7.239	3.54245	5	2.7	7.95922e-12	0.0508005	3.84008	11.1951	2.09672e-11	0.420804	0.0348037	0.0394224	9.87453e-12	3.04255	16.7136	6.66255	3.04255	5.30409	2.21126
0.6094	8.595	0.5976	1.111	3.54245	11.9	4.575	1.06609e-11	2.3615	8.851	1.5935	7.616	3.54745	7	3.875	8.02935e-12	0.0509005	3.82503	11.1521	2.0965e-11	0.420904	0.0346301	0.0392253	9.87256e-12	3.04755	19.3528	7.16531	3.04755	6.90598	2.94735
0.6094	8.692	0.5976	1.815	3.54745	11.1	4.75	1.06651e-11	2.3615	8.871	1.5959	5.698	3.55245	10	3.95	8.16212e-12	0.0510005	3.81024	11.1097	2.09627e-11	0.421004	0.0344574	0.0390292	9.87059e-12	3.05255	18.0308	6.90883	3.05255	6.99619	3.04577
0.6094	9.392	0.5977	1.952	3.55245	9.6	3.575	1.06666e-11	2.3616	8.459	1.5987	0.842	3.55745	5.2	3.05	8.25652e-12	0.0511005	3.79565	11.0679	2.09604e-11	0.421104	0.034286	0.038834	9.86862e-12	3.05755	16.1325	6.36965	3.05755	5.32443	2.21945
0.6095	8.935	0.5978	5.185	3.55745	9.1	4.375	1.06539e-11	2.3616	9.434	1.5989	0.553	3.56245	3.9	2.225	8.30646e-12	0.0512005	3.78095	11.0258	2.09581e-11	0.421204	0.0341147	0.0386398	9.86666e-12	3.06255	21.74	6.80499	3.06255	9.35715	3.8636
0.6095	9.125	0.5979	7.27	3.56245	14.4	5.525	1.06801e-11	2.3617	8.226	1.5998	3.086	3.56745	5.2	2.525	8.34202e-12	0.0513005	3.76633	10.9838	2.09558e-11	0.421304	0.0339441	0.0384466	9.86469e-12	3.06755	21.6197	6.65867	3.06755	9.86353	4.03983
0.6095	9.583	0.5982	6.413	3.56745	11.6	4.4	1.06976e-11	2.3617	8.442	1.6027	1.241	3.57245	3.8	2.025	8.36917e-12	0.0514005	3.75151	10.9414	2.09535e-11	0.421404	0.0337746	0.0382544	9.86272e-12	3.07255	19.9529	7.05784	3.07255	7.74331	3.3058
0.6095	9.677	0.5983	4.021	3.57245	7.8	3.8	1.06848e-11	2.3618	8.81	1.6032	0.073	3.57745	2.7	1.65	8.37712e-12	0.0515005	3.73716	10.9001	2.09512e-11	0.421504	0.0336059	0.0380631	9.86076e-12	3.07755	16.3715	6.04631	3.07755	7.30357	3.24041
0.6096	8.574	0.5985	0.147	3.57745	12.4	5.075	1.06854e-11	2.3618	8.916	1.6034	2.508	3.58245	3.3	1.575	8.37299e-12	0.0516005	3.7228	10.8589	2.09489e-11	0.421604	0.0334379	0.0378728	9.85879e-12	3.08255	23.5189	6.93319	3.08255	10.9766	4.41033
0.6096	9.889	0.5985	0.779	3.58245	12	4.475	1.07047e-11	2.3618	8.937	1.6052	5.954	3.58745	3.1	1.3	8.36438e-12	0.0517005	3.70824	10.8171	2.09465e-11	0.421704	0.0332707	0.0376835	9.85683e-12	3.08755	21.4859	6.81067	3.08755	7.27059	2.90248
0.6096	9.918	0.5987	0.859	3.58745	8.1	3.975	1.07006e-11	2.3618	9.945	1.6092	0.278	3.59245	2.7	1.5	8.34819e-12	0.0518005	3.69388	10.7758	2.09442e-11	0.421804	0.0331044	0.037495	9.85486e-12	3.09255	19.267	6.10987	3.09255	10.2287	4.28557
0.6097	8.122	0.5987	3.218	3.59245	13	5.875	1.07117e-11	2.362	8.239	1.6156	4.209	3.59745	4.3	1.975	8.35144e-12	0.0519005	3.67917	10.7337	2.09418e-11	0.421904	0.0329389	0.0373076	9.8529e-12	3.09755	20.292	6.65555	3.09755	7.06619	2.86485
0.6097	8.214	0.5988	4.241	3.59745	16.4	5.975	1.07652e-11	2.362	9.106	1.6158	6.621	3.60245	5.3	2.375	8.37666e-12	0.0520005	3.66461	10.6919	2.09395e-11	0.422004	0.0327742	0.037121	9.85094e-12	3.10255	20.6716	6.97193	3.10255	8.41722	3.6184
0.6097	8.336	0.5989	0.781	3.60245	7.8	3.95	1.07728e-11	2.362	9.156	1.6236	2.716	3.60745	5.6	3.525	8.42916e-12	0.0521005	3.65009	10.6503	2.09371e-11	0.422104	0.0326103	0.0369354	9.84898e-12	3.10755	19.4069	6.61986	3.10755	7.66351	3.28252
0.6097	8.767	0.5989	1.044	3.60745	11.1	4.1	1.07705e-11	2.362	9.327	1.6248	1.02	3.61245	8.5	3.3	8.52753e-12	0.0522005	3.63547	10.6084	2.09348e-11	0.422204	0.0324473	0.0367508	9.84702e-12	3.11255	15.3495	5.82004	3.11255	7.14532	3.18901
0.6097	8.858	0.5989	7.717	3.61245	10.9	4.8	1.07695e-11	2.362	9.727	1.6274	2	3.61745	3.7	1.475	8.56741e-12	0.0523005	3.62127	10.5675	2.09324e-11	0.422304	0.032285	0.036567	9.84506e-12	3.11755	15.9235	5.81895	3.11755	6.28926	2.62281
0.6097	9.122	0.599	1.854	3.61745	12	5.575	1.07886e-11	2.362	9.902	1.6331	5.646	3.62245	1.4	0.95	8.53875e-12	0.0524005	3.60707	10.5267	2.093e-11	0.422404	0.0321236	0.0363842	9.84309e-12	3.12255	17.2823	6.44021	3.12255	4.07176	1.5215
0.6097	9.759	0.599	5.61	3.62245	14.4	5.225	1.08211e-11	2.3621	8.152	1.6339	2.466	3.62745	0.5	0.3	8.48542e-12	0.0525005	3.59336	10.487	2.09277e-11	0.422504	0.031963	0.0362022	9.84114e-12	3.12755	17.3545	6.58137	3.12755	6.06633	2.52167
0.6097	9.882	0.5995	0.422	3.62745	12.2	5	1.08424e-11	2.3621	8.671	1.6348	6.169	3.63245	0.1	0.1	8.40919e-12	0.0526005	3.58009	10.4484	2.09253e-11	0.422604	0.0318032	0.0360212	9.83918e-12	3.13255	20.4458	7.36149	3.13255	8.90112	3.96948
0.6097	9.945	0.5996	0.506	3.63245	12.9	5.075	1.08583e-11	2.3621	9.914	1.6357	3.965	3.63745	0	0.05	8.33033e-12	0.0527005	3.56666	10.4095	2.09229e-11	0.422704	0.0316442	0.0358411	9.83722e-12	3.13755	20.4102	6.89048	3.13755	8.90017	3.80421
0.6097	9.978	0.5997	3.095	3.63745	10	4.575	1.08667e-11	2.3622	9.194	1.6389	4.681	3.64245	0	0.05	8.24912e-12	0.0528005	3.55347	10.3711	2.09205e-11	0.422804	0.0314859	0.0356619	9.83526e-12	3.14255	17.5377	6.13849	3.14255	6.81011	2.91717
0.6098	8.092	0.5998	3.539	3.64245	12.5	5.35	1.0882e-11	2.3622	9.254	1.6439	7.203	3.64745	0	0	8.16855e-12	0.0529005	3.54026	10.3327	2.09181e-11	0.422904	0.0313285	0.0354836	9.8333e-12	3.14755	22.0627	6.97535	3.14755	10.4945	4.3714
0.6098	9.198	0.6	1.314	3.64745	13.2	4.5	1.09041e-11	2.3623	9.151	1.6448	4.432	3.65245	0	0	8.08729e-12	0.0530005	3.52658	10.2931	2.09156e-11	0.423004	0.0311719	0.0353062	9.83134e-12	3.15255	22.65	6.96584	3.15255	9.91317	4.1174
0.6098	9.302	0.6	1.573	3.65245	7.2	3.175	1.08901e-11	2.3624	8.033	1.6476	4.878	3.65745	0	0	8.00681e-12	0.0531005	3.51311	10.2541	2.09132e-11	0.423104	0.031016	0.0351297	9.82939e-12	3.15755	15.994	5.86828	3.15755	3.48592	1.22528
0.6099	8.2	0.6	7.226	3.65745	9.8	3.975	1.08651e-11	2.3624	8.884	1.6479	2.803	3.66245	0	0	7.92714e-12	0.0532005	3.49971	10.2153	2.09108e-11	0.423204	0.0308609	0.034954	9.82743e-12	3.16255	24.7163	6.85959	3.16255	10.539	4.20202
0.6099	8.271	0.6002	0.917	3.66245	11.4	5.025	1.08684e-11	2.3624	9.725	1.663	7.103	3.66745	0.1	0	7.84825e-12	0.0533005	3.48619	10.1762	2.09084e-11	0.423304	0.0307066	0.0347792	9.82547e-12	3.16755	26.9651	6.65563	3.16755	12.0424	4.62908
0.6099	8.66	0.6003	2.577	3.66745	13	4.65	1.08895e-11	2.3625	8.321	1.6658	7.572	3.67245	0	0	7.77015e-12	0.0534005	3.47323	10.1384	2.09059e-11	0.423404	0.0305531	0.0346053	9.82352e-12	3.17255	25.2785	6.69875	3.17255	12.1759	4.77287
0.6099	8.819	0.6003	4.609	3.67245	6.9	2.95	1.08683e-11	2.3625	8.518	1.6725	0.431	3.67745	0	0.025	7.69301e-12	0.0535005	3.4604	10.101	2.09035e-11	0.423504	0.0304003	0.0344323	9.82156e-12	3.17755	21.3635	6.46385	3.17755	11.3501	4.6408
0.6099	9.029	0.6004	5.352	3.67745	8.7	3.275	1.08384e-11	2.3625	8.526	1.6781	5.107	3.68245	0	0	7.61752e-12	0.0536005	3.44756	10.0635	2.0901e-11	0.423604	0.0302483	0.0342602	9.81961e-12	3.18255	19.4284	6.46458	3.18255	9.04843	3.82092
0.6099	9.062	0.6007	0.332	3.68245	8.9	4.3	1.08186e-11	2.3625	8.666	1.6839	4.075	3.68745	0	0	7.54172e-12	0.0537005	3.43458	10.0257	2.08986e-11	0.423704	0.0300971	0.0340889	9.81765e-12	3.18755	15.2518	6.89637	3.18755	2.95179	1.14014
0.6099	9.139	0.6007	6.893	3.68745	11.8	4.625	1.08244e-11	2.3625	9.054	1.7046	1.64	3.69245	0	0	7.46667e-12	0.0538005	3.42211	9.98917	2.08961e-11	0.423804	0.0299466	0.0339184	9.8157e-12	3.19255	15.4096	6.33587	3.19255	4.68496	1.97476
0.6099	9.351	0.6011	3.49	3.69245	18	7.55	1.08658e-11	2.3626	8.029	1.7069	4.262	3.69745	0	0	7.39237e-12	0.0539005	3.4103	9.95414	2.08936e-11	0.423904	0.0297969	0.0337488	9.81375e-12	3.19755	13.2139	5.16974	3.19755	5.50935	2.46865
0.6099	9.554	0.6012	2.777	3.69745	18.1	7.575	1.09544e-11	2.3626	8.939	1.7094	2.183	3.70245	0	0	7.3188e-12	0.0540005	3.3979	9.91776	2.08912e-11	0.424004	0.0296479	0.0335801	9.81179e-12	3.20255	20.8898	7.12115	3.20255	7.63	3.19316
0.6099	9.646	0.6014	3.341	3.70245	13.2	5.4	1.10086e-11	2.3626	9.61	1.7301	4.006	3.70745	0	0	7.24597e-12	0.0541005	3.38586	9.88226	2.08887e-11	0.424104	0.0294997	0.0334122	9.80984e-12	3.20755	15.823	6.2225	3.20755	6.71666	3.04718
0.6099	9.691	0.6015	5.196	3.70745	9.8	3.775	1.10098e-11	2.3627	8.216	1.7415	4.123	3.71245	0	0	7.17387e-12	0.0542005	3.37415	9.84751	2.08862e-11	0.424204	0.0293525	0.0332451	9.80789e-12	3.21255	14.8899	5.87241	3.21255	5.07633	2.01937
0.6099	9.994	0.6015	5.272	3.71245	9.2	3.55	1.09928e-11	2.3627	8.469	1.8577	6.615	3.71745	0	0	7.10248e-12	0.0543005	3.36204	9.81185	2.08837e-11	0.424304	0.0292111	0.0330792	9.80594e-12	3.21755	20.0608	7.31333	3.21755	5.64337	2.34915
0.61	8.686	0.6016	0.558	3.71745	9.8	3.775	1.09733e-11	2.3628	8.396	1.8598	4.854	3.72245	0	0	7.0318e-12	0.0544005	3.34993	9.77621	2.08812e-11	0.424404	0.0290708	0.0329141	9.80399e-12	3.22255	16.9093	6.06261	3.22255	7.20505	3.12809
0.61	8.751	0.6016	4.243	3.72245	7.9	3.525	1.09527e-11	2.3628	8.613	1.8599	1.759	3.72745	0	0	6.96183e-12	0.0545005	3.33854	9.74224	2.08787e-11	0.424504	0.0289257	0.0327495	9.80204e-12	3.22755	16.7493	6.1859	3.22755	6.75504	3.10364
0.61	8.866	0.6019	3.122	3.72745	10	3.525	1.09361e-11	2.3628	8.905	1.9228	7.152	3.73245	0	0	6.89255e-12	0.0546005	3.32683	9.70756	2.08762e-11	0.424604	0.0287811	0.0325857	9.80009e-12	3.23255	20.5375	6.39842	3.23255	10.5767	4.44853
0.61	9.021	0.602	1.142	3.73245	7.6	3.225	1.09077e-11	2.3628	9.524	1.9265	3.62	3.73745	0.2	0	6.82396e-12	0.0547005	3.31468	9.67189	2.08737e-11	0.424704	0.0286373	0.0324228	9.79814e-12	3.23755	23.4658	6.98653	3.23755	11.5322	4.75187
0.61	9.077	0.602	3.606	3.73745	7.1	3.075	1.08764e-11	2.3628	9.664	1.9441	0.587	3.74245	0	0	6.75605e-12	0.0548005	3.30243	9.636	2.08712e-11	0.424804	0.0284948	0.0322607	9.79619e-12	3.24255	20.9937	7.25207	3.24255	9.23511	4.07263
0.61	9.611	0.602	4.954	3.74245	9.7	4.15	1.08512e-11	2.3629	8.098	1.9443	1.595	3.74745	0	0	6.68882e-12	0.0549005	3.29002	9.59975	2.08687e-11	0.424904	0.0283526	0.0320994	9.79424e-12	3.24755	17.8894	6.72497	3.24755	7.59934	3.40844
0.61	9.662	0.602	5.991	3.74745	15	5.8	1.08709e-11	2.3629	8.559	1.9473	7.399	3.75245	0	0	6.62226e-12	0.0550006	3.27773	9.5638	2.08661e-11	0.425004	0.0282166	0.0319392	9.79229e-12	3.25255	22.9085	6.9041	3.25255	11.5037	4.68675
0.6101	8.004	0.6021	5.573	3.75245	13.5	5.525	1.09084e-11	2.3629	9.095	1.9745	5.042	3.75745	0.1	0	6.55636e-12	0.0551006	3.26521	9.52732	2.08636e-11	0.425104	0.0280823	0.0317799	9.79034e-12	3.25755	21.5714	6.9807	3.25755	9.13686	3.82419
0.6101	9.057	0.6022	2.078	3.75745	11	4.65	1.09241e-11	2.3629	9.25	1.9781	0.012	3.76245	0	0.025	6.49159e-12	0.0552006	3.25287	9.49127	2.08611e-11	0.425204	0.027961	0.0316234	9.78839e-12	3.26255	19.5003	6.28874	3.26255	9.58866	4.08615
0.6101	9.657	0.6022	3.966	3.76245	10.4	3.825	1.09214e-11	2.3629	9.636	1.9828	2.791	3.76745	0	0.05	6.42786e-12	0.0553006	3.24095	9.45625	2.08585e-11	0.425304	0.0278359	0.0314669	9.78644e-12	3.26755	21.2908	7.05562	3.26755	7.54399	3.16033
0.6101	9.891	0.6022	4.412	3.76745	10.3	3.975	1.09111e-11	2.363	8.361	1.9896	3.175	3.77245	0	0	6.36629e-12	0.0554006	3.22918	9.42156	2.0856e-11	0.425404	0.0276996	0.0313096	9.78449e-12	3.27255	19.7749	6.95234	3.27255	8.91465	3.80667
0.6102	8.38	0.6024	2.408	3.77245	8.7	3.325	1.08931e-11	2.363	8.627	1.9938	4.129	3.77745	0	0.025	6.30348e-12	0.0555006	3.21703	9.38602	2.08534e-11	0.425504	0.0275623	0.0311531	9.78255e-12	3.27755	18.859	5.97106	3.27755	8.67615	3.79205
0.6102	8.924	0.6024	6.443	3.77745	6.9	3.8	1.08663e-11	2.363	8.793	2.0026	5.05	3.78245	0	0	6.24145e-12	0.0556006	3.20514	9.3511	2.08508e-11	0.425604	0.0274319	0.0309978	9.7806e-12	3.28255	18.7926	6.95631	3.28255	8.05778	3.63428
0.6102	8.991	0.6024	7.155	3.78245	12.2	4.25	1.08643e-11	2.363	9.564	2.0048	1.542	3.78745	0	0	6.17934e-12	0.0557006	3.1937	9.31724	2.08483e-11	0.425704	0.0273016	0.0308432	9.77865e-12	3.28755	16.8065	6.78346	3.28755	5.49825	2.26791
0.6102	9.543	0.6026	7.72	3.78745	12.2	5.075	1.08716e-11	2.363	9.728	2.0049	5.293	3.79245	0	0.025	6.11892e-12	0.0558006	3.18265	9.28429	2.08457e-11	0.425804	0.0271654	0.030689	9.77671e-12	3.29255	16.5097	6.21325	3.29255	4.80759	1.87293
0.6102	9.797	0.6027	6.097	3.79245	13.6	4.925	1.08921e-11	2.3631	8.103	2.008	7.002	3.79745	0.1	0	6.0582e-12	0.0559006	3.17214	9.25256	2.08431e-11	0.425904	0.0270296	0.0305355	9.77476e-12	3.29755	18.5799	7.08919	3.29755	5.7412	2.3109
0.6102	9.846	0.6028	5.435	3.79745	9.1	3.6	1.08892e-11	2.3632	9.163	2.009	5.23	3.80245	0	0	5.99792e-12	0.0560006	3.16161	9.22081	2.08405e-11	0.426004	0.0268945	0.0303829	9.77282e-12	3.30255	18.4086	6.20535	3.30255	9.29138	4.12624
0.6103	8.542	0.6028	6.251	3.80245	8.2	3.925	1.08682e-11	2.3632	9.319	2.0113	0.612	3.80745	0	0	5.93823e-12	0.0561006	3.15073	9.18828	2.0838e-11	0.426104	0.0267602	0.0302309	9.77087e-12	3.30755	20.2102	6.66701	3.30755	9.7919	4.20624
0.6103	8.718	0.6028	6.711	3.80745	13.4	5.65	1.08799e-11	2.3632	9.443	2.0151	4.314	3.81245	0.1	0	5.87914e-12	0.0562006	3.13968	9.15542	2.08354e-11	0.426204	0.0266264	0.0300798	9.76893e-12	3.31255	16.7329	5.88381	3.31255	8.13862	3.51174
0.6103	9.419	0.6028	7.508	3.81245	13.8	5.35	1.09156e-11	2.3632	9.943	2.0861	0.732	3.81745	0	0	5.82063e-12	0.0563006	3.12902	9.12345	2.08328e-11	0.426304	0.0264933	0.0299294	9.76698e-12	3.31755	21.0817	6.57554	3.31755	10.9262	4.57298
0.6103	9.48	0.6029	4.341	3.81745	10.5	4.3	1.09256e-11	2.3633	8.072	2.1347	2.498	3.82245	0	0.025	5.76371e-12	0.0564006	3.11814	9.091	2.08302e-11	0.426404	0.0263608	0.0297797	9.76504e-12	3.32255	21.9254	6.63405	3.32255	10.277	4.23545
0.6103	9.591	0.6032	6.52	3.82245	7.8	2.775	1.09049e-11	2.3633	9.614	2.1431	3.523	3.82745	0	0	5.7066e-12	0.0565006	3.10747	9.05904	2.08276e-11	0.426504	0.026229	0.0296308	9.76309e-12	3.32755	16.8135	6.52991	3.32755	4.01732	1.40418
0.6103	9.911	0.6033	5.696	3.82745	6.9	2.65	1.08621e-11	2.3634	9.939	2.1641	7.938	3.83245	0	0	5.64981e-12	0.0566006	3.09755	9.02877	2.08249e-11	0.426604	0.0260979	0.0294827	9.76115e-12	3.33255	25.5486	6.62028	3.33255	11.8752	4.76369
0.6104	8.135	0.6033	6.046	3.83245	7.4	3.225	1.08251e-11	2.3635	8.342	2.1677	1.253	3.83745	0	0	5.59359e-12	0.0567006	3.08694	8.99699	2.08223e-11	0.426704	0.0259674	0.0293353	9.75921e-12	3.33755	26.4503	6.30525	3.33755	13.0796	4.96222
0.6104	8.622	0.6034	4.623	3.83745	10.5	4.3	1.08054e-11	2.3635	9.951	2.1688	1.309	3.84245	0	0.025	5.53808e-12	0.0568006	3.07683	8.96635	2.08197e-11	0.426804	0.0258376	0.0291886	9.75726e-12	3.34255	23.6162	6.72903	3.34255	11.824	4.81323
0.6104	8.923	0.6036	1.892	3.84245	14.2	5.75	1.08296e-11	2.3636	9.079	2.1719	6.468	3.84745	0	0	5.48406e-12	0.0569006	3.06694	8.93623	2.08171e-11	0.426904	0.0257084	0.0290427	9.75532e-12	3.34755	25.2976	7.59809	3.34755	9.88398	4.06383
0.6104	8.931	0.6036	7.05	3.84745	11.8	5	1.08537e-11	2.3636	9.778	2.1721	4.589	3.85245	0	0	5.42949e-12	0.0570006	3.05749	8.90708	2.08145e-11	0.427004	0.0255798	0.0288974	9.75338e-12	3.35255	21.8033	6.95965	3.35255	10.1456	4.29678
0.6104	8.985	0.6037	3.437	3.85245	14.3	5.4	1.08778e-11	2.3637	8.154	2.1845	4.858	3.85745	0.1	0	5.37546e-12	0.0571006	3.04808	8.87803	2.08118e-11	0.427104	0.0254519	0.028753	9.75144e-12	3.35755	12.758	5.36732	3.35755	6.20044	3.07367
0.6104	9.641	0.6037	5.162	3.85745	9.9	4.05	1.0889e-11	2.3637	8.761	2.1857	7.618	3.86245	0	0	5.32197e-12	0.0572006	3.03943	8.85064	2.08092e-11	0.427204	0.0253247	0.0286092	9.7495e-12	3.36255	17.11	6.92992	3.36255	6.82872	3.17983
0.6105	8.611	0.6038	6.188	3.86245	10.2	4.25	1.08762e-11	2.3637	8.922	2.1895	2.335	3.86745	0	0.125	5.27167e-12	0.0573006	3.03146	8.82474	2.08065e-11	0.427304	0.025198	0.0284661	9.74755e-12	3.36755	17.2766	7.21744	3.36755	3.67197	1.36484
0.6105	8.698	0.6038	6.293	3.86745	10	3.675	1.08725e-11	2.3637	9.347	2.1931	7.817	3.87245	0	0.025	5.22367e-12	0.0574006	3.02354	8.79896	2.08039e-11	0.427404	0.0250721	0.0283238	9.74561e-12	3.37255	20.4023	6.9338	3.37255	8.33394	3.53803
0.6105	8.806	0.6038	6.496	3.87245	10.6	4.8	1.08666e-11	2.3637	9.706	2.1943	5.688	3.87745	0	0.025	5.17303e-12	0.0575006	3.01522	8.77235	2.08012e-11	0.427504	0.0249467	0.0281822	9.74367e-12	3.37755	0	0	3.37755	0	0
0.6105	9.101	0.6039	1.216	3.87745	13.4	4.8	1.08814e-11	2.3638	8.346	2.1954	6.459	3.88245	0	0	5.1218e-12	0.0576006	3.00617	8.74423	2.07986e-11	0.427604	0.024822	0.0280413	9.74173e-12	3.38255	13.1127	5.20384	3.38255	7.39667	3.47134
0.6105	9.471	0.6039	2.706	3.88245	10.8	4.5	1.0886e-11	2.3638	8.522	2.1969	6.284	3.88745	0	0	5.07083e-12	0.0577006	2.99769	8.71733	2.07959e-11	0.427704	0.0246979	0.0279011	9.73979e-12	3.38755	16.6278	6.56424	3.38755	5.34479	2.23804
0.6105	9.567	0.6039	3.782	3.88745	12.5	4.625	1.08964e-11	2.3638	8.749	2.1983	3.505	3.89245	0	0.025	5.02146e-12	0.0578006	2.989	8.69003	2.07933e-11	0.427804	0.0245744	0.0277616	9.73785e-12	3.39255	18.7256	6.80456	3.39255	6.67619	2.81878
0.6105	9.87	0.6039	6.146	3.89245	7.6	2.775	1.08774e-11	2.3638	8.924	2.2013	5.454	3.89745	0.1	0	4.97164e-12	0.0579006	2.98152	8.6653	2.07906e-11	0.427904	0.0244515	0.0276228	9.73591e-12	3.39755	18.3139	6.93541	3.39755	6.47519	2.77341
0.6106	8.045	0.6041	3.883	3.89745	6.7	2.725	1.08353e-11	2.3638	8.945	2.2048	7.612	3.90245	0	0	4.92217e-12	0.0580006	2.97464	8.64182	2.07879e-11	0.428004	0.0243292	0.0274846	9.73398e-12	3.40255	17.1493	6.80265	3.40255	5.08005	2.07979
0.6106	8.319	0.6042	0.224	3.90245	8.2	3.675	1.08077e-11	2.3638	9.979	2.2053	0.265	3.90745	0	0	4.87319e-12	0.0581006	2.96827	8.61944	2.07853e-11	0.428104	0.0242076	0.0273472	9.73204e-12	3.40755	20.8207	6.46012	3.40755	9.03638	3.71539
0.6106	8.474	0.6042	0.381	3.90745	11.8	5.25	1.08075e-11	2.3639	8.074	2.2055	7.95	3.91245	0	0	4.82469e-12	0.0582006	2.96296	8.5992	2.07826e-11	0.428204	0.0240866	0.0272105	9.7301e-12	3.41255	22.015	6.80792	3.41255	9.64442	3.95402
0.6106	8.73	0.6042	5.559	3.91245	12.4	4.975	1.08291e-11	2.3639	9.62	2.2095	3.584	3.91745	0	0	4.77668e-12	0.0583006	2.95795	8.5796	2.07799e-11	0.428304	0.0239661	0.0270744	9.72816e-12	3.41755	20.6508	7.23667	3.41755	7.78199	3.32281
0.6106	9.24	0.6042	7.148	3.91745	14.4	6.4	1.08607e-11	2.364	8.169	2.215	0.997	3.92245	0	0	4.72915e-12	0.0584006	2.9514	8.55695	2.07772e-11	0.428404	0.0238463	0.0269391	9.72622e-12	3.42255	17.2009	6.47768	3.42255	7.21075	3.18329
0.6106	9.834	0.6043	1.98	3.92245	16.4	6.15	1.09128e-11	2.364	8.183	2.2178	2.393	3.92745	0	0	4.68209e-12	0.0585006	2.94395	8.53246	2.07746e-11	0.428504	0.0237271	0.0268044	9.72429e-12	3.42755	24.2488	7.13418	3.42755	10.534	4.2141
0.6106	9.901	0.6043	6.729	3.92745	11.4	4.825	1.09383e-11	2.364	9.669	2.2198	4.287	3.93245	0	0	4.6355e-12	0.0586006	2.93563	8.50617	2.07719e-11	0.428604	0.0236084	0.0266703	9.72235e-12	3.43255	21.734	6.87911	3.43255	7.08193	2.8026
0.6107	8.07	0.6046	0.4	3.93245	9.8	3.55	1.09398e-11	2.364	9.87	2.2203	3.145	3.93745	0	0	4.58937e-12	0.0587006	2.92712	8.47953	2.07692e-11	0.428704	0.0234904	0.026537	9.72041e-12	3.43755	20.4597	6.69397	3.43755	9.96146	4.15353
0.6107	8.322	0.6046	0.543	3.93745	9.3	3.2	1.09161e-11	2.3641	8.316	2.2206	5.643	3.94245	0	0	4.5437e-12	0.0588006	2.91807	8.45174	2.07665e-11	0.428804	0.0233729	0.0264043	9.71848e-12	3.44255	20.6603	6.80188	3.44255	6.45718	2.56613
0.6107	8.511	0.6046	3.662	3.94245	5.7	2.55	1.08731e-11	2.3641	8.536	2.2259	6.791	3.94745	0	0	4.49848e-12	0.0589006	2.90857	8.42298	2.07638e-11	0.428904	0.0232561	0.0262723	9.71654e-12	3.44755	20.0624	6.6902	3.44755	8.21957	3.51554
0.6107	8.902	0.6046	6.573	3.94745	7	3.4	1.08377e-11	2.3641	8.637	2.2323	4.607	3.95245	0	0	4.45372e-12	0.0590006	2.89943	8.39505	2.07611e-11	0.429004	0.0231399	0.0261409	9.71461e-12	3.45255	19.0931	6.4943	3.45255	7.45135	3.16786
0.6107	9.023	0.6046	7.719	3.95245	12.5	5.175	1.08351e-11	2.3641	9.893	2.2325	0.784	3.95745	0	0.025	4.4101e-12	0.0591006	2.88952	8.36547	2.07584e-11	0.429104	0.0230242	0.0260102	9.71267e-12	3.45755	16.2142	6.2975	3.45755	7.31137	3.27079
0.6107	9.573	0.6047	3.128	3.95745	13.5	5.65	1.08617e-11	2.3642	8.549	2.2332	1.064	3.96245	0	0	4.36676e-12	0.0592006	2.87922	8.335	2.07557e-11	0.429204	0.0229093	0.0258802	9.71074e-12	3.46255	16.2107	6.04483	3.46255	6.05065	2.49251
0.6107	9.695	0.6048	0.836	3.96245	14.8	5.575	1.08997e-11	2.3642	9.937	2.2344	2.343	3.96745	0	0	4.3233e-12	0.0593006	2.86871	8.30409	2.0753e-11	0.429304	0.0227948	0.0257508	9.7088e-12	3.46755	16.8922	6.28201	3.46755	3.87844	1.41154
0.6107	9.707	0.6048	1.735	3.96745	12	4.75	1.09208e-11	2.3643	9.224	2.2349	2.276	3.97245	0	0.025	4.28115e-12	0.0594006	2.85777	8.27222	2.07503e-11	0.429404	0.0226808	0.025622	9.70687e-12	3.47255	17.7339	6.7184	3.47255	5.70982	2.33256
0.6107	9.721	0.6048	4.032	3.97245	7.1	3.05	1.09071e-11	2.3644	8.126	2.2361	3.293	3.97745	0	0	4.23892e-12	0.0595006	2.84724	8.24131	2.07476e-11	0.429504	0.0225674	0.0254939	9.70494e-12	3.47755	20.5698	7.25157	3.47755	8.85361	3.93737
0.6107	9.947	0.6048	5.925	3.97745	10.1	4.275	1.08861e-11	2.3644	9.263	2.2381	4.385	3.98245	0.1	0	4.19674e-12	0.0596006	2.83663	8.21024	2.07448e-11	0.429604	0.0224546	0.0253664	9.703e-12	3.48255	19.7774	6.60417	3.48255	8.48778	3.597
0.6108	8.391	0.6049	3.766	3.98245	11.9	4.8	1.0891e-11	2.3644	9.69	2.2395	5.715	3.98745	0	0	4.15498e-12	0.0597006	2.82614	8.17945	2.07421e-11	0.429704	0.0223423	0.0252396	9.70107e-12	3.48755	16.5969	5.81689	3.48755	7.41685	3.23887
0.6108	8.75	0.6049	6.726	3.98745	12.3	4.925	1.09025e-11	2.3644	9.764	2.2403	7.998	3.99245	0	0	4.11363e-12	0.0598006	2.81594	8.14936	2.07394e-11	0.429804	0.0222306	0.0251134	9.69914e-12	3.49255	21.9213	6.87098	3.49255	10.0365	4.14689
0.6108	8.822	0.605	0.254	3.99245	12.1	5.5	1.09219e-11	2.3645	9.366	2.2412	5.938	3.99745	0	0.025	4.07362e-12	0.0599006	2.80553	8.1188	2.07366e-11	0.429904	0.0221195	0.0249878	9.69721e-12	3.49755	22.3152	6.80086	3.49755	9.48301	3.91519
0.6108	9.431	0.605	0.327	3.99745	12.5	5.125	1.09497e-11	2.3646	8.053	2.2416	4.531	4.00245	0	0	4.0334e-12	0.0600006	2.79495	8.08787	2.07339e-11	0.430004	0.0220089	0.0248629	9.69527e-12	3.50255	16.0963	6.00926	3.50255	2.88629	0.9913
0.6108	9.886	0.605	2.627	4.00245	11.9	4.55	1.09639e-11	2.3646	8.44	2.2418	5.149	4.00745	0	0	3.99327e-12	0.0601006	2.78487	8.05811	2.07311e-11	0.430104	0.0218988	0.0247386	9.69334e-12	3.50755	26.6852	7.46004	3.50755	10.6984	4.28374
0.6109	8.016	0.605	4.361	4.00745	13.8	4.975	1.09719e-11	2.3646	9.028	2.2446	1.819	4.01245	0	0	3.95353e-12	0.0602006	2.77453	8.02777	2.07284e-11	0.430204	0.0217893	0.0246149	9.69141e-12	3.51255	26.7405	6.60509	3.51255	11.7368	4.50728
0.6109	8.031	0.605	7.852	4.01245	9.8	4.225	1.09802e-11	2.3647	8.129	2.2446	4.24	4.01745	0	0	3.91419e-12	0.0603006	2.76441	7.99795	2.07256e-11	0.430304	0.0216804	0.0244918	9.68948e-12	3.51755	25.7035	6.84576	3.51755	12.0792	4.74429
0.6109	8.263	0.6051	2.21	4.01745	7.7	3.725	1.09648e-11	2.3647	8.942	2.2449	6.203	4.02245	0	0	3.87524e-12	0.0604006	2.75458	7.96883	2.07229e-11	0.430404	0.021572	0.0243694	9.68755e-12	3.52255	20.759	6.3057	3.52255	11.0324	4.4905
0.6109	8.753	0.6051	4.488	4.02245	13.9	5.3	1.09638e-11	2.3648	8.019	2.2451	6.058	4.02745	0	0	3.83667e-12	0.0605006	2.74439	7.93891	2.07201e-11	0.430504	0.0214641	0.0242475	9.68562e-12	3.52755	19.0062	6.33718	3.52755	8.45655	3.53004
0.6109	9.475	0.6051	4.553	4.02745	13	5.85	1.09934e-11	2.3649	8.243	2.246	2.219	4.03245	0	0	3.79849e-12	0.0606006	2.73485	7.91047	2.07173e-11	0.430604	0.0213568	0.0241263	9.68369e-12	3.53255	16.7983	7.44216	3.53255	2.79086	1.06921
0.6109	9.478	0.6051	5.644	4.03245	14.3	5.375	1.10309e-11	2.3649	9.185	2.2462	2.566	4.03745	0	0	3.76069e-12	0.0607006	2.72504	7.88145	2.07145e-11	0.430704	0.02125	0.0240056	9.68176e-12	3.53755	16.925	6.98987	3.53755	4.43593	1.83407
0.6109	9.506	0.6051	5.993	4.03745	11.8	5.125	1.10449e-11	2.3649	9.508	2.2464	1.567	4.04245	0.1	0	3.72327e-12	0.0608006	2.71516	7.85227	2.07118e-11	0.430804	0.0211438	0.0238856	9.67983e-12	3.54255	12.6351	5.02259	3.54255	5.2513	2.31758
0.6109	9.536	0.6051	6.604	4.04245	10.5	4.125	1.10544e-11	2.365	8.593	2.2472	7.12	4.04745	0	0	3.68622e-12	0.0609006	2.70572	7.82412	2.0709e-11	0.430904	0.0210384	0.0237662	9.6779e-12	3.54755	19.7825	6.62383	3.54755	7.8727	3.31673
0.611	8.738	0.6052	2.195	4.04745	9.2	4.075	1.10469e-11	2.365	9.069	2.2474	0.49	4.05245	0	0	3.64954e-12	0.0610006	2.69588	7.7951	2.07062e-11	0.431004	0.0209333	0.0236474	9.67598e-12	3.55255	15.4763	6.08207	3.55255	7.1355	3.27041
0.611	9.333	0.6052	3.316	4.05245	11.7	3.875	1.10392e-11	2.365	9.717	2.2481	5.332	4.05745	0	0	3.61322e-12	0.0611006	2.68698	7.7682	2.07034e-11	0.431104	0.0208287	0.0235291	9.67405e-12	3.55755	15.5819	6.23918	3.55755	5.2419	2.0865
0.611	9.529	0.6052	5	4.05745	8.6	3.5	1.10197e-11	2.365	9.729	2.2482	6.926	4.06245	0	0	3.57726e-12	0.0612006	2.67847	7.74216	2.07006e-11	0.431204	0.0207246	0.0234115	9.67212e-12	3.56255	19.0187	6.77905	3.56255	5.23156	2.12623
0.611	9.818	0.6052	6.229	4.06245	5.6	2.625	1.09856e-11	2.3651	8.864	2.2487	7.497	4.06745	0	0	3.54167e-12	0.0613006	2.66926	7.71463	2.06978e-11	0.431304	0.0206211	0.0232944	9.67019e-12	3.56755	16.2277	5.84439	3.56755	7.24407	3.14305
0.6111	8.712	0.6052	7.953	4.06745	7.6	3.5	1.09467e-11	2.3651	9.391	2.2493	2.868	4.07245	0	0	3.50642e-12	0.0614006	2.66018	7.68739	2.0695e-11	0.431404	0.020518	0.0231779	9.66827e-12	3.57255	15.9107	5.87675	3.57255	6.2423	2.82245
0.6111	9.26	0.6053	1.13	4.07245	9.7	3.85	1.09321e-11	2.3652	8.284	2.2497	5.676	4.07745	0	0	3.47153e-12	0.0615006	2.65102	7.66	2.06922e-11	0.431504	0.0204154	0.0230621	9.66634e-12	3.57755	20.7764	6.55547	3.57755	10.5298	4.42597
0.6111	9.732	0.6054	0.089	4.07745	10.9	4.375	1.09267e-11	2.3652	8.298	2.2502	3.765	4.08245	0	0	3.43698e-12	0.0616006	2.64239	7.63381	2.06894e-11	0.431604	0.0203133	0.0229467	9.66441e-12	3.58255	23.1211	6.81853	3.58255	11.548	4.75459
0.6111	9.756	0.6054	1.106	4.08245	11.8	5.4	1.09353e-11	2.3652	8.662	2.2502	6.46	4.08745	0	0	3.40278e-12	0.0617006	2.63373	7.60758	2.06866e-11	0.431704	0.0202118	0.022832	9.66249e-12	3.58755	20.5937	6.98749	3.58755	8.98322	3.93521
0.6111	9.796	0.6054	1.376	4.08745	17	6.6	1.0983e-11	2.3652	9.488	2.2506	4.093	4.09245	0	0	3.36892e-12	0.0618006	2.62521	7.58169	2.06837e-11	0.431804	0.0201107	0.0227179	9.66056e-12	3.59255	17.472	6.50835	3.59255	7.16485	3.17192
0.6111	9.892	0.6054	2.003	4.09245	16.2	6.3	1.10311e-11	2.3652	9.5	2.2512	4.149	4.09745	0	0	3.3354e-12	0.0619006	2.61637	7.55511	2.06809e-11	0.431904	0.0200102	0.0226043	9.65864e-12	3.59755	22.7021	6.79564	3.59755	11.366	4.62313
0.6112	8.04	0.6054	6.16	4.09745	10	4.425	1.10584e-11	2.3652	9.58	2.2521	2.937	4.10245	0	0	3.3022e-12	0.0620006	2.60773	7.529	2.06781e-11	0.432004	0.0199101	0.0224912	9.65671e-12	3.60255	21.1247	6.76252	3.60255	9.38828	3.94731
0.6112	9.379	0.6054	7.567	4.10245	8.2	3.6	1.10437e-11	2.3653	8.699	2.2527	5.703	4.10745	0	0.025	3.26952e-12	0.0621006	2.59936	7.5035	2.06752e-11	0.432104	0.0198106	0.0223788	9.65479e-12	3.60755	19.4572	6.34576	3.60755	9.27934	3.92619
0.6112	9.569	0.6055	1.075	4.10745	11.9	4.15	1.10346e-11	2.3653	9.357	2.2553	3.247	4.11245	0	0	3.23805e-12	0.0622006	2.59102	7.47808	2.06724e-11	0.432204	0.0197115	0.0222669	9.65286e-12	3.61255	21.2368	6.95619	3.61255	7.19819	2.98155
0.6113	9.44	0.6055	7.429	4.11245	9.3	3.875	1.10206e-11	2.3653	9.398	2.2557	4.76	4.11745	0	0	3.20583e-12	0.0623006	2.58254	7.45239	2.06696e-11	0.432304	0.0196129	0.0221556	9.65094e-12	3.61755	21.0154	7.35723	3.61755	8.71904	3.70925
0.6114	8.556	0.6056	4.829	4.11745	9.9	3.825	1.10076e-11	2.3654	8.219	2.2568	6.176	4.12245	0	0	3.17393e-12	0.0624006	2.57382	7.42621	2.06667e-11	0.432404	0.0195149	0.0220448	9.64902e-12	3.62255	17.5446	5.59718	3.62255	8.51685	3.71086
0.6114	8.993	0.6056	5.325	4.12245	9.3	4.525	1.09979e-11	2.3654	9.219	2.257	3.442	4.12745	0	0.05	3.14307e-12	0.0625006	2.5654	7.40068	2.06639e-11	0.432504	0.0194173	0.0219346	9.64709e-12	3.62755	18.8818	6.9048	3.62755	8.06393	3.63054
0.6114	9.249	0.6056	5.432	4.12745	13.2	4.6	1.10057e-11	2.3654	9.933	2.2574	5.733	4.13245	0	0	3.11355e-12	0.0626006	2.55715	7.37557	2.0661e-11	0.432604	0.0193202	0.0218249	9.64517e-12	3.63255	17.0778	6.8127	3.63255	5.55777	2.27236
0.6114	9.37	0.6057	3.068	4.13245	11.4	5.125	1.10124e-11	2.3655	9.78	2.2583	7.62	4.13745	0	0	3.08257e-12	0.0627006	2.54904	7.35079	2.06582e-11	0.432704	0.0192236	0.0217158	9.64325e-12	3.63755	15.6786	5.88755	3.63755	4.71063	1.80906
0.6114	9.599	0.6057	7.754	4.13745	11.5	4.3	1.10272e-11	2.3655	9.957	2.2588	2.319	4.14245	0	0	3.0519e-12	0.0628006	2.54186	7.32802	2.06553e-11	0.432804	0.0191275	0.0216072	9.64133e-12	3.64255	19.4476	7.31529	3.64255	5.29783	2.09174
0.6115	8.803	0.6057	7.902	4.14245	10.2	5.1	1.1025e-11	2.3656	8.182	2.2594	4.178	4.14745	0.1	0	3.02153e-12	0.0629006	2.53589	7.3078	2.06525e-11	0.432904	0.0190319	0.0214991	9.6394e-12	3.64755	18.5403	6.33786	3.64755	8.7685	3.84464
0.6115	8.856	0.6058	1.138	4.14745	15.7	6.1	1.10636e-11	2.3656	9.04	2.26	6.059	4.15245	0.1	0	2.99146e-12	0.0630006	2.53068	7.28913	2.06496e-11	0.433004	0.0189367	0.0213916	9.63748e-12	3.65255	21.9553	7.32231	3.65255	9.35436	3.98202
0.6116	8.067	0.6058	4.537	4.15245	13.2	5.6	1.10965e-11	2.3657	8.032	2.2605	1.807	4.15745	0	0.025	2.96286e-12	0.0631006	2.52622	7.27202	2.06467e-11	0.433104	0.018842	0.0212847	9.63556e-12	3.65755	17.1172	6.15946	3.65755	7.59432	3.2306
0.6116	8.385	0.6058	6.582	4.15745	12.3	4.975	1.11182e-11	2.3657	8.18	2.2611	7.605	4.16245	0	0	2.93345e-12	0.0632006	2.52183	7.25506	2.06439e-11	0.433204	0.0187478	0.0211783	9.63364e-12	3.66255	21.6244	6.80168	3.66255	10.8717	4.53699
0.6116	8.389	0.6058	6.936	4.16245	10.4	4.675	1.11269e-11	2.3657	9.541	2.2614	4.938	4.16745	0	0	2.90426e-12	0.0633006	2.51722	7.23771	2.0641e-11	0.433304	0.0186541	0.0210724	9.63172e-12	3.66755	21.4987	6.50471	3.66755	10.0755	4.14062
0.6116	8.679	0.6059	0.176	4.16745	13.5	4.65	1.11316e-11	2.3658	8.144	2.262	4.948	4.17245	0	0	2.87536e-12	0.0634006	2.51306	7.2213	2.06381e-11	0.433404	0.0185608	0.020967	9.6298e-12	3.67255	17.6811	6.86632	3.67255	3.77631	1.30787
0.6116	8.875	0.6059	1.349	4.17245	9.1	4.325	1.1132e-11	2.3658	9.351	2.2621	3.225	4.17745	0	0	2.84674e-12	0.0635006	2.5081	7.2033	2.06353e-11	0.433504	0.018468	0.0208622	9.62788e-12	3.67755	24.5247	6.34171	3.67755	11.4748	4.56535
0.6116	9.163	0.6059	3.472	4.17745	11.7	4.075	1.11317e-11	2.3658	9.527	2.2629	7.222	4.18245	0	0	2.81842e-12	0.0636006	2.5023	7.18363	2.06324e-11	0.433604	0.0183757	0.0207579	9.62596e-12	3.68255	27.6072	6.7478	3.68255	12.7242	4.80302
0.6116	9.542	0.6059	5.744	4.18245	9.7	3.725	1.11161e-11	2.3659	8.357	2.2634	4.926	4.18745	0	0	2.79037e-12	0.0637006	2.49625	7.16348	2.06295e-11	0.433704	0.0182838	0.0206541	9.62404e-12	3.68755	23.5087	6.70191	3.68755	11.585	4.69836
0.6117	8.16	0.6059	6.176	4.18745	9.6	3.175	1.10933e-11	2.3659	8.674	2.2648	5.763	4.19245	0	0	2.7626e-12	0.0638006	2.49014	7.14325	2.06266e-11	0.433804	0.0181924	0.0205508	9.62213e-12	3.69255	25.1235	7.35626	3.69255	9.64503	3.95361
0.6117	9.538	0.6059	6.981	4.19245	6.1	3.2	1.10567e-11	2.3659	9.147	2.2649	7.802	4.19745	0	0	2.73511e-12	0.0639006	2.48375	7.12246	2.06238e-11	0.433904	0.0181014	0.0204481	9.62021e-12	3.69755	22.0452	6.99198	3.69755	10.1128	4.27675
0.6118	8.372	0.606	0.522	4.19745	11.9	5.025	1.10456e-11	2.3659	9.402	2.2656	5.274	4.20245	0	0	2.70789e-12	0.0640006	2.47719	7.10133	2.06209e-11	0.434004	0.0180109	0.0203458	9.61829e-12	3.70255	12.1381	5.12419	3.70255	5.91728	2.90996
0.6118	8.685	0.606	2.713	4.20245	12.7	4.8	1.10638e-11	2.3659	9.969	2.2663	6.264	4.20745	0	0	2.68095e-12	0.0641006	2.4705	7.07998	2.0618e-11	0.434104	0.0179208	0.0202441	9.61637e-12	3.70755	16.9007	6.73292	3.70755	6.20676	2.83899
0.6118	9.07	0.606	3.164	4.20745	10.5	4.425	1.10646e-11	2.366	8.292	2.268	4.875	4.21245	0	0	2.65427e-12	0.0642006	2.46425	7.05956	2.06151e-11	0.434204	0.0178312	0.0201429	9.61445e-12	3.71255	16.9247	6.89899	3.71255	3.63552	1.33991
0.6118	9.743	0.606	3.686	4.21245	14	6.025	1.10839e-11	2.366	8.691	2.2684	7.747	4.21745	0	0	2.62786e-12	0.0643006	2.45829	7.03976	2.06122e-11	0.434304	0.0177421	0.0200422	9.61254e-12	3.71755	20.5243	6.92225	3.71755	9.2425	4.01751
0.6118	9.942	0.606	4.279	4.21745	13.2	4.625	1.11182e-11	2.366	8.94	2.269	1.214	4.22245	0	0	2.60171e-12	0.0644006	2.45223	7.0198	2.06093e-11	0.434404	0.0176534	0.0199419	9.61062e-12	3.72255	0	0	3.72255	0	0
0.6119	8.439	0.606	5.07	4.22245	8.5	3.6	1.11021e-11	2.366	9.273	2.2696	1.362	4.22745	0	0	2.57582e-12	0.0645006	2.44591	6.99933	2.06064e-11	0.434504	0.0175651	0.0198422	9.60871e-12	3.72755	12.2353	4.89424	3.72755	7.12474	3.31716
0.6119	9.137	0.606	5.703	4.22745	7.8	3.95	1.1078e-11	2.366	9.81	2.2699	2.403	4.23245	0	0.025	2.55018e-12	0.0646006	2.4387	6.97699	2.06035e-11	0.434604	0.0174773	0.019743	9.60679e-12	3.73255	16.5747	6.49647	3.73255	4.71099	1.93392
0.6119	9.313	0.606	6.884	4.23245	12.4	4.4	1.10775e-11	2.3661	8.463	2.2709	3.706	4.23745	0	0.1	2.52907e-12	0.0647006	2.43129	6.95428	2.06006e-11	0.434704	0.0173899	0.0196443	9.60487e-12	3.73755	17.7041	6.34955	3.73755	6.22066	2.58347
0.612	8.15	0.6061	0.461	4.23745	11.3	4.9	1.10799e-11	2.3661	8.781	2.2726	2.889	4.24245	0	0	2.50586e-12	0.0648006	2.42449	6.93287	2.05977e-11	0.434804	0.0173029	0.0195461	9.60296e-12	3.74255	18.1861	6.7994	3.74255	6.2778	2.65622
0.612	8.58	0.6061	3.228	4.24245	12.8	4.375	1.10909e-11	2.3661	8.802	2.2729	4.463	4.24745	0.1	0.025	2.48097e-12	0.0649006	2.41722	6.91051	2.05948e-11	0.434904	0.0172164	0.0194484	9.60105e-12	3.74755	17.5973	6.90394	3.74755	4.83657	1.9431
0.612	9	0.6061	7.445	4.24745	7.3	3.95	1.10817e-11	2.3661	9.552	2.2738	4.221	4.25245	0	0.025	2.4578e-12	0.0650007	2.40946	6.88711	2.05919e-11	0.435004	0.0171303	0.0193511	9.59913e-12	3.75255	19.6712	6.10044	3.75255	9.08762	3.7503
0.612	9.551	0.6061	7.66	4.25245	15.8	6.15	1.10964e-11	2.3661	9.559	2.274	4.81	4.25745	0.2	0.05	2.43549e-12	0.0651007	2.40162	6.86354	2.0589e-11	0.435104	0.0170447	0.0192544	9.59722e-12	3.75755	21.6592	6.66969	3.75755	9.8121	4.05645
0.612	9.682	0.6061	7.862	4.25745	14.7	6.325	1.11438e-11	2.3662	8.904	2.2757	6.584	4.26245	0	0.025	2.41329e-12	0.0652007	2.39407	6.84065	2.05861e-11	0.435204	0.0169595	0.0191581	9.5953e-12	3.76255	20.5389	7.06978	3.76255	8.278	3.5812
0.6121	8.98	0.6062	1.182	4.26245	14.8	5.25	1.11781e-11	2.3662	9.752	2.2759	4.749	4.26745	0	0	2.38974e-12	0.0653007	2.38693	6.81865	2.05831e-11	0.435304	0.0168747	0.0190623	9.59339e-12	3.76755	18.3291	6.93916	3.76755	6.90231	3.01409
0.6121	9.441	0.6062	4.019	4.26745	8.6	3.675	1.11784e-11	2.3662	9.953	2.2773	3.24	4.27245	0	0	2.36596e-12	0.0654007	2.37989	6.79689	2.05802e-11	0.435404	0.0167903	0.018967	9.59148e-12	3.77255	24.4634	7.12188	3.77255	10.1832	4.06356
0.6121	9.649	0.6062	6.523	4.27245	7.6	3.1	1.11498e-11	2.3663	8.064	2.2781	5.082	4.27745	0	0	2.34242e-12	0.0655007	2.37322	6.77596	2.05773e-11	0.435504	0.0167063	0.0188721	9.58956e-12	3.77755	22.0054	6.94144	3.77755	7.06017	2.78513
0.6121	9.731	0.6062	6.728	4.27745	9.8	4.175	1.11236e-11	2.3663	8.991	2.2781	7.031	4.28245	0	0	2.31911e-12	0.0656007	2.36619	6.75427	2.05744e-11	0.435604	0.0166228	0.0187778	9.58765e-12	3.78255	22.0086	7.26435	3.78255	9.70751	4.031
0.6121	9.736	0.6062	6.867	4.28245	13.1	5.1	1.11311e-11	2.3663	9.03	2.2783	4.493	4.28745	0	0	2.29603e-12	0.0657007	2.35934	6.733	2.05714e-11	0.435704	0.0165397	0.0186839	9.58574e-12	3.78755	20.2303	6.61397	3.78755	6.35862	2.50516
0.6122	8.427	0.6063	0.687	4.28745	14	6.125	1.11577e-11	2.3663	9.407	2.2787	2.433	4.29245	0	0	2.27318e-12	0.0658007	2.35145	6.7095	2.05685e-11	0.435804	0.016457	0.0185905	9.58383e-12	3.79255	19.5337	6.48829	3.79255	8.53951	3.68343
0.6122	8.731	0.6063	2.862	4.29245	10.6	4.35	1.11769e-11	2.3663	9.89	2.2789	6.245	4.29745	0	0	2.25056e-12	0.0659007	2.34304	6.68487	2.05656e-11	0.435904	0.0163747	0.0184975	9.58192e-12	3.79755	19.0601	6.51413	3.79755	7.19585	3.03137
0.6122	9.009	0.6064	0.379	4.29745	12.5	4.65	1.11821e-11	2.3664	8.05	2.2789	7.465	4.30245	0	0	2.22817e-12	0.0660007	2.33511	6.66134	2.05626e-11	0.436004	0.0162928	0.018405	9.58001e-12	3.80255	17.3843	6.80669	3.80255	7.11581	3.16168
0.6122	9.189	0.6064	2.56	4.30245	8.5	3.975	1.11737e-11	2.3664	8.122	2.2796	1.982	4.30745	0	0	2.20599e-12	0.0661007	2.32775	6.63906	2.05597e-11	0.436104	0.0162114	0.018313	9.5781e-12	3.80755	16.6664	6.30125	3.80755	5.73596	2.33105
0.6122	9.66	0.6064	5.294	4.30745	10.8	4.25	1.11686e-11	2.3664	8.166	2.2796	3.369	4.31245	0	0	2.18404e-12	0.0662007	2.3201	6.61618	2.05567e-11	0.436204	0.0161303	0.0182214	9.57619e-12	3.81255	16.1276	5.98268	3.81255	3.93115	1.40593
0.6123	9.354	0.6064	6.09	4.31245	9.7	4.2	1.11588e-11	2.3665	8.489	2.2806	0.919	4.31745	0.2	0	2.16231e-12	0.0663007	2.31269	6.59385	2.05538e-11	0.436304	0.0160497	0.0181303	9.57428e-12	3.81755	17.9883	6.76833	3.81755	5.37585	2.15443
0.6124	8.148	0.6064	6.305	4.31745	14	4.7	1.11624e-11	2.3665	9.111	2.2813	3.959	4.32245	0.1	0	2.14079e-12	0.0664007	2.30465	6.57015	2.05508e-11	0.436404	0.0159694	0.0180397	9.57237e-12	3.82255	19.7154	6.8162	3.82255	8.41955	3.70588
0.6124	8.181	0.6064	6.75	4.32245	8	3.625	1.1155e-11	2.3665	9.154	2.2817	4.604	4.32745	0	0	2.11949e-12	0.0665007	2.29642	6.54604	2.05479e-11	0.436504	0.0158896	0.0179495	9.57046e-12	3.82755	19.3085	6.44746	3.82755	8.42734	3.56807
0.6124	8.283	0.6064	7.097	4.32745	7.5	3.25	1.11267e-11	2.3665	9.573	2.2818	5.917	4.33245	0	0.025	2.09912e-12	0.0666007	2.28776	6.521	2.05449e-11	0.436604	0.0158101	0.0178597	9.56855e-12	3.83255	15.5752	5.50756	3.83255	7.62809	3.34943
0.6124	8.351	0.6065	2.076	4.33245	11.2	4.175	1.11106e-11	2.3665	9.623	2.2819	1.222	4.33745	0	0	2.07875e-12	0.0667007	2.27908	6.49591	2.05419e-11	0.436704	0.0157311	0.0177704	9.56664e-12	3.83755	21.5765	6.71972	3.83755	9.56517	3.92144
0.6124	9.335	0.6065	7.127	4.33745	9.2	3.55	1.11001e-11	2.3665	9.767	2.2825	3.604	4.34245	0	0	2.05807e-12	0.0668007	2.27025	6.47047	2.0539e-11	0.436804	0.0156524	0.0176816	9.56473e-12	3.84255	21.6938	6.57664	3.84255	9.03625	3.70579
0.6124	9.369	0.6066	0.432	4.34245	9.2	4.1	1.10795e-11	2.3666	8.703	2.2831	4.514	4.34745	0	0	2.03759e-12	0.0669007	2.26138	6.44499	2.0536e-11	0.436904	0.0155742	0.0175932	9.56283e-12	3.84755	16.7747	6.37104	3.84755	2.71333	0.882634
0.6124	9.474	0.6066	1.12	4.34745	9.1	3.625	1.10664e-11	2.3666	9.844	2.2833	0.964	4.35245	0	0	2.01731e-12	0.0670007	2.25251	6.4195	2.0533e-11	0.437004	0.0154963	0.0175052	9.56092e-12	3.85255	26.9866	7.37941	3.85255	10.6392	4.25514
0.6125	8.242	0.6066	4.136	4.35245	8.6	4.175	1.10462e-11	2.3666	9.928	2.2837	1.911	4.35745	0	0.05	1.99833e-12	0.0671007	2.24338	6.39341	2.053e-11	0.437104	0.0154188	0.0174177	9.55901e-12	3.85755	26.8618	6.67201	3.85755	12.2418	4.75906
0.6125	8.248	0.6066	4.194	4.35745	14.1	4.575	1.10532e-11	2.3667	8.973	2.2844	3.03	4.36245	0	0	1.97984e-12	0.0672007	2.23411	6.367	2.05271e-11	0.437204	0.0153417	0.0173306	9.55711e-12	3.86255	25.8472	6.86326	3.86255	12.3767	4.89354
0.6125	8.523	0.6067	1.3	4.36245	7.5	3.2	1.10395e-11	2.3667	9.237	2.2846	2.097	4.36745	0	0	1.96013e-12	0.0673007	2.22425	6.33914	2.05241e-11	0.437304	0.015265	0.0172439	9.5552e-12	3.86755	20.6526	6.35816	3.86755	10.5893	4.28879
0.6126	8.008	0.6067	2.406	4.36745	10.8	4.95	1.10264e-11	2.3667	9.412	2.2852	2.261	4.37245	0	0.025	1.9412e-12	0.0674007	2.21469	6.31205	2.05211e-11	0.437404	0.0151887	0.0171577	9.55329e-12	3.87255	18.7743	6.30175	3.87255	8.15503	3.38293
0.6126	8.425	0.6067	3.248	4.37245	13.8	5.45	1.10513e-11	2.3668	8.584	2.2856	5.918	4.37745	0	0	1.92256e-12	0.0675007	2.20492	6.28442	2.05181e-11	0.437504	0.0151127	0.0170719	9.55139e-12	3.87755	17.4068	7.47845	3.87755	2.66347	1.00904
0.6126	9.05	0.6067	6.788	4.37745	10.5	4.3	1.10607e-11	2.3668	9.284	2.2861	5.195	4.38245	0	0.025	1.90357e-12	0.0676007	2.1954	6.25743	2.05151e-11	0.437604	0.0150372	0.0169866	9.54948e-12	3.88255	17.7384	7.20804	3.88255	4.00904	1.61906
0.6126	9.052	0.6067	6.894	4.38245	10.5	4.325	1.10527e-11	2.3668	9.378	2.2864	7.978	4.38745	0	0	1.88573e-12	0.0677007	2.18559	6.2297	2.05121e-11	0.437704	0.014962	0.0169016	9.54758e-12	3.88755	12.6984	5.189	3.88755	5.30196	2.32496
0.6126	9.285	0.6067	7.345	4.38745	10.7	3.825	1.1055e-11	2.3669	8.347	2.288	4.919	4.39245	0	0	1.86696e-12	0.0678007	2.17576	6.20194	2.05091e-11	0.437804	0.0148872	0.0168171	9.54568e-12	3.89255	18.6288	6.20048	3.89255	8.03543	3.39767
0.6126	9.461	0.6068	2.832	4.39245	10.2	4.825	1.10403e-11	2.3669	8.448	2.2889	0.932	4.39745	0	0	1.84838e-12	0.0679007	2.1661	6.17462	2.0506e-11	0.437904	0.0148127	0.0167331	9.54377e-12	3.89755	15.6169	6.17042	3.89755	6.9784	3.17684
0.6126	9.636	0.6068	3.361	4.39745	13.6	4.775	1.1058e-11	2.3669	8.45	2.2893	2.606	4.40245	0	0.025	1.83046e-12	0.0680007	2.15664	6.14783	2.0503e-11	0.438004	0.0147387	0.0166494	9.54187e-12	3.90255	16.4416	6.62143	3.90255	5.379	2.15002
0.6127	9.57	0.6068	3.568	4.40245	9.9	4.625	1.10593e-11	2.3669	8.778	2.2895	1.286	4.40745	0.1	0	1.81302e-12	0.0681007	2.14756	6.122	2.05e-11	0.438104	0.014665	0.0165661	9.53996e-12	3.90755	17.8202	6.27483	3.90755	5.16015	2.06174
0.6127	9.746	0.6069	6.079	4.40745	11.5	4.1	1.10638e-11	2.3669	8.813	2.2903	4.895	4.41245	0.1	0	1.79498e-12	0.0682007	2.13821	6.0955	2.0497e-11	0.438204	0.0145917	0.0164833	9.53806e-12	3.91255	15.5484	5.6533	3.91255	7.38693	3.21322
0.6128	8.72	0.607	3.764	4.41245	8.8	3.875	1.10507e-11	2.3669	9.653	2.2916	6.772	4.41745	0	0	1.77711e-12	0.0683007	2.12896	6.06926	2.0494e-11	0.438304	0.0145187	0.0164009	9.53616e-12	3.91755	15.4892	5.77573	3.91755	5.95686	2.65492
0.6128	9.652	0.607	4.544	4.41745	11.4	4.975	1.10491e-11	2.367	8.106	2.2925	1.713	4.42245	0	0	1.75943e-12	0.0684007	2.12016	6.04415	2.04909e-11	0.438404	0.0144461	0.0163189	9.53426e-12	3.92255	21.3158	6.78001	3.92255	10.8064	4.56385
0.6129	8.307	0.607	7.692	4.42245	13.2	5.1	1.10643e-11	2.367	8.379	2.2928	1.158	4.42745	0.1	0.1	1.74394e-12	0.0685007	2.11101	6.0182	2.04879e-11	0.438504	0.0143739	0.0162373	9.53236e-12	3.92755	22.7449	6.6865	3.92755	11.3931	4.67344
0.6129	8.675	0.6071	0.338	4.42745	13	5.15	1.10824e-11	2.3671	9.985	2.2932	6.805	4.43245	0	0.025	1.73007e-12	0.0686007	2.10184	5.9922	2.04848e-11	0.438604	0.014302	0.0161561	9.53045e-12	3.93255	20.1193	6.7481	3.93255	8.83399	3.85308
0.6129	8.74	0.6071	1.262	4.43245	11.6	4.925	1.10977e-11	2.3672	8.155	2.2942	0.929	4.43745	0.1	0.05	1.71459e-12	0.0687007	2.09255	5.96588	2.04818e-11	0.438704	0.0142305	0.0160753	9.52855e-12	3.93755	17.6981	6.59785	3.93755	6.91184	3.02978
0.6129	9.308	0.6071	2.87	4.43745	11.6	4.05	1.11071e-11	2.3672	8.836	2.2944	3.309	4.44245	0	0.025	1.70007e-12	0.0688007	2.0834	5.93995	2.04787e-11	0.438804	0.0141593	0.015995	9.52665e-12	3.94255	22.2265	6.62483	3.94255	11.1229	4.50941
0.613	8.055	0.6071	4.951	4.44245	5.1	2.65	1.10726e-11	2.3672	8.958	2.2954	7.583	4.44745	0	0	1.68332e-12	0.0689007	2.07419	5.91386	2.04757e-11	0.438904	0.0140885	0.015915	9.52475e-12	3.94755	20.4253	6.50194	3.94755	9.20406	3.84739
0.613	8.118	0.6071	5.825	4.44745	9.3	3.275	1.10382e-11	2.3672	9.025	2.2958	4.448	4.45245	0	0	1.66657e-12	0.0690007	2.0655	5.8891	2.04726e-11	0.439004	0.0140181	0.0158354	9.52285e-12	3.95255	18.8766	6.18134	3.95255	8.98526	3.77656
0.613	8.944	0.6071	6.599	4.45245	8	3.075	1.10097e-11	2.3672	9.418	2.3005	6.503	4.45745	0	0	1.64999e-12	0.0691007	2.05692	5.8646	2.04696e-11	0.439104	0.013948	0.0157562	9.52095e-12	3.95755	20.7324	6.72419	3.95755	7.09206	2.92065
0.613	9.266	0.6072	2.328	4.45745	8	3.3	1.09794e-11	2.3673	8.348	2.301	4.11	4.46245	0	0	1.63357e-12	0.0692007	2.04808	5.8395	2.04665e-11	0.439204	0.0138783	0.0156774	9.51905e-12	3.96255	21.5761	7.41215	3.96255	8.6636	3.68269
0.613	9.586	0.6072	2.708	4.46245	8.8	3.9	1.09538e-11	2.3673	8.663	2.3026	0.57	4.46745	0	0	1.61731e-12	0.0693007	2.03964	5.81538	2.04634e-11	0.439304	0.0138089	0.0155991	9.51715e-12	3.96755	16.5509	5.37547	3.96755	8.61511	3.76418
0.613	9.907	0.6072	3.982	4.46745	13.7	5.25	1.09596e-11	2.3673	8.797	2.3027	2.334	4.47245	0	0	1.60122e-12	0.0694007	2.03139	5.79173	2.04604e-11	0.439404	0.0137398	0.0155211	9.51525e-12	3.97255	17.998	6.48504	3.97255	8.27238	3.73677
0.6131	8.257	0.6072	4.421	4.47245	8.3	3.825	1.09654e-11	2.3673	9.583	2.3041	0.418	4.47745	0	0	1.58528e-12	0.0695007	2.02291	5.76754	2.04573e-11	0.439504	0.0136711	0.0154435	9.51336e-12	3.97755	17.9221	7.08615	3.97755	5.56014	2.25497
0.6131	9.754	0.6072	5.805	4.47745	12.6	4.55	1.09601e-11	2.3674	8.453	2.3051	1.705	4.48245	0	0	1.56951e-12	0.0696007	2.01431	5.74307	2.04542e-11	0.439604	0.0136028	0.0153662	9.51146e-12	3.98255	14.9452	5.63791	3.98255	4.53153	1.71835
0.6132	8.805	0.6072	5.849	4.48245	9.1	4.4	1.09625e-11	2.3674	9.309	2.3086	2.353	4.48745	0	0	1.55389e-12	0.0697007	2.0055	5.71808	2.04511e-11	0.439704	0.0135348	0.0152894	9.50956e-12	3.98755	18.801	6.9132	3.98755	4.8246	1.85755
0.6132	9.318	0.6073	0.188	4.48745	14.7	6.45	1.09811e-11	2.3675	9.387	2.3101	0.787	4.49245	0	0	1.53843e-12	0.0698007	1.99646	5.69248	2.0448e-11	0.439804	0.0134671	0.015213	9.50766e-12	3.99255	19.0188	6.57269	3.99255	8.48669	3.69128
0.6133	8.005	0.6073	0.533	4.49245	15.2	6.9	1.10404e-11	2.3675	9.447	2.3108	6.746	4.49745	0	0	1.52312e-12	0.0699007	1.98748	5.66707	2.04449e-11	0.439904	0.0133998	0.0151369	9.50577e-12	3.99755	22.3227	7.315	3.99755	9.21925	3.91443
0.6133	8.762	0.6073	2.008	4.49745	16.8	7	1.11046e-11	2.3676	9.792	2.3114	7.964	4.50245	0	0	1.50796e-12	0.0700007	1.97858	5.64186	2.04418e-11	0.440004	0.0133328	0.0150612	9.50387e-12	4.00255	17.9221	6.55279	4.00255	7.31696	3.08315
0.6133	9.033	0.6073	7.045	4.50245	15	6.4	1.11596e-11	2.3676	9.801	2.3129	6.25	4.50745	0	0	1.49295e-12	0.0701007	1.9696	5.61644	2.04387e-11	0.440104	0.0132661	0.0149859	9.50197e-12	4.00755	21.7577	6.82714	4.00755	10.3725	4.28765
0.6133	9.859	0.6073	7.591	4.50745	14.3	6.325	1.12097e-11	2.3677	8.188	2.3132	1.927	4.51245	0	0	1.4781e-12	0.0702007	1.96093	5.59184	2.04356e-11	0.440204	0.0131998	0.014911	9.50008e-12	4.01255	20.8268	6.31326	4.01255	10.1389	4.17982
0.6133	9.973	0.6074	1.617	4.51245	13.3	5.175	1.1245e-11	2.3677	8.504	2.3132	3.755	4.51745	0	0	1.46339e-12	0.0703007	1.95222	5.56713	2.04325e-11	0.440304	0.0131338	0.0148364	9.49818e-12	4.01755	17.5116	6.7086	4.01755	3.24061	1.09736
0.6134	8.218	0.6074	2.434	4.51745	10.9	4.875	1.12542e-11	2.3677	9.582	2.3172	0.913	4.52245	0	0	1.44883e-12	0.0704007	1.94382	5.54325	2.04294e-11	0.440404	0.0130681	0.0147622	9.49629e-12	4.02255	24.0368	6.29006	4.02255	11.4492	4.55531
0.6134	9.294	0.6074	2.84	4.52245	13.5	5.45	1.12689e-11	2.3678	8.692	2.3192	5.528	4.52745	0	0	1.43441e-12	0.0705007	1.93527	5.51896	2.04263e-11	0.440504	0.0130028	0.0146884	9.49439e-12	4.02755	28.4426	6.97116	4.02755	12.3891	4.66247
0.6134	9.404	0.6074	6.574	4.52745	14.3	6.15	1.12993e-11	2.3679	8.255	2.3194	7.667	4.53245	0	0.025	1.42036e-12	0.0706007	1.92681	5.49495	2.04232e-11	0.440604	0.0129377	0.014615	9.4925e-12	4.03255	23.7766	6.80479	4.03255	11.3237	4.57689
0.6135	8.581	0.6075	0.596	4.53245	13.9	6.475	1.13407e-11	2.3679	8.724	2.3198	0.315	4.53745	0	0	1.40724e-12	0.0707007	1.9183	5.47078	2.04201e-11	0.440704	0.0128731	0.0145419	9.4906e-12	4.03755	24.693	7.09014	4.03755	10.1226	4.20461
0.6135	8.814	0.6075	1.055	4.53745	13.1	4.7	1.13785e-11	2.3679	9	2.3201	7.516	4.54245	0.2	0.025	1.39332e-12	0.0708007	1.90972	5.44648	2.04169e-11	0.440804	0.0128087	0.0144692	9.48871e-12	4.04255	21.3381	6.68823	4.04255	9.65194	4.04426
0.6135	8.976	0.6075	3.826	4.54245	9.5	3.375	1.13648e-11	2.368	8.147	2.3224	6.34	4.54745	0	0.125	1.38336e-12	0.0709007	1.90116	5.42221	2.04138e-11	0.440904	0.0127446	0.0143969	9.48682e-12	4.04755	11.8278	5.05451	4.04755	5.38325	2.60776
0.6135	9.162	0.6075	4.908	4.54745	7.3	3.225	1.13323e-11	2.368	9.105	2.3227	3.296	4.55245	0.1	0.025	1.3731e-12	0.0710007	1.89248	5.3976	2.04107e-11	0.441004	0.0126809	0.0143249	9.48493e-12	4.05255	16.0632	6.30199	4.05255	5.63267	2.52428
0.6135	9.406	0.6075	7.691	4.55245	11.7	5.275	1.13178e-11	2.368	9.864	2.3231	5.017	4.55745	0	0.125	1.36314e-12	0.0711007	1.88375	5.3729	2.04076e-11	0.441104	0.0126175	0.0142532	9.48303e-12	4.05755	16.4056	6.57759	4.05755	3.54229	1.29345
0.6135	9.877	0.6076	1.616	4.55745	15.1	6.15	1.13506e-11	2.3681	8.022	2.3238	1.115	4.56245	0	0.125	1.35575e-12	0.0712007	1.87511	5.34842	2.04044e-11	0.441204	0.0125544	0.014182	9.48114e-12	4.06255	20.6263	6.90574	4.06255	9.64522	4.21287
0.6136	8.106	0.6076	1.909	4.56245	11	4.8	1.1377e-11	2.3681	8.842	2.3253	1.328	4.56745	0.1	0	1.34604e-12	0.0713007	1.8665	5.32404	2.04013e-11	0.441304	0.0124917	0.0141111	9.47925e-12	4.06755	0	0	4.06755	0	0
0.6136	8.784	0.6076	2.159	4.56745	15.3	5.775	1.13979e-11	2.3681	9.782	2.3257	6.989	4.57245	0	0.05	1.33466e-12	0.0714007	1.85819	5.30044	2.03981e-11	0.441404	0.0124292	0.0140405	9.47736e-12	4.07255	12.1095	4.97342	4.07255	6.45736	2.95408
0.6136	9.485	0.6076	2.876	4.57245	9.6	3.45	1.14e-11	2.3682	8.303	2.3263	0.595	4.57745	0	0.05	1.32342e-12	0.0715007	1.8505	5.27843	2.0395e-11	0.441504	0.0123671	0.0139703	9.47547e-12	4.07755	16.3818	6.38407	4.07755	4.45141	1.79136
0.6136	9.602	0.6076	3.113	4.57745	7.9	3.375	1.13668e-11	2.3682	8.328	2.3266	0.016	4.58245	0	0	1.31117e-12	0.0716007	1.84268	5.25612	2.03918e-11	0.441604	0.0123052	0.0139005	9.47358e-12	4.08255	17.1323	6.15144	4.08255	5.86095	2.38896
0.6137	8.539	0.6076	3.25	4.58245	7.6	3.05	1.13375e-11	2.3683	9.358	2.3271	4.722	4.58745	0	0.025	1.29921e-12	0.0717007	1.835	5.23416	2.03887e-11	0.441704	0.0122437	0.013831	9.47169e-12	4.08755	18.0835	6.69569	4.08755	6.067	2.53506
0.6137	8.602	0.6076	4.583	4.58745	7.4	3.675	1.13034e-11	2.3683	9.968	2.3277	3.97	4.59245	0	0	1.28643e-12	0.0718007	1.82752	5.21271	2.03855e-11	0.441804	0.0121825	0.0137618	9.4698e-12	4.09255	17.3995	6.73013	4.09255	4.18145	1.64433
0.6137	8.697	0.6076	5.074	4.59245	14.8	5.975	1.13095e-11	2.3684	8.454	2.329	6.414	4.59745	0	0.025	1.27433e-12	0.0719007	1.82033	5.19195	2.03823e-11	0.441904	0.0121216	0.013693	9.46791e-12	4.09755	19.4542	6.14007	4.09755	9.17458	3.80051
0.6137	8.728	0.6076	7.048	4.59745	15.3	7.225	1.13569e-11	2.3684	9.122	2.3293	4.147	4.60245	0.2	0.05	1.26322e-12	0.0720007	1.81356	5.17223	2.03792e-11	0.442004	0.012061	0.0136245	9.46602e-12	4.10255	22.2475	6.89764	4.10255	10.0476	4.18874
0.6137	8.894	0.6077	1.709	4.60245	16.5	5.475	1.14155e-11	2.3685	8.394	2.3295	3.112	4.60745	0	0	1.25211e-12	0.0721007	1.80643	5.15166	2.0376e-11	0.442104	0.0120006	0.0135564	9.46413e-12	4.10755	19.6	6.64064	4.10755	8.68181	3.78821
0.6137	9.849	0.6077	2.735	4.60745	7.1	3.8	1.14117e-11	2.3685	9.066	2.3297	4.643	4.61245	0	0.025	1.24033e-12	0.0722007	1.79975	5.13218	2.03728e-11	0.442204	0.0119407	0.0134886	9.46224e-12	4.11255	18.3226	6.84582	4.11255	6.68534	2.89236
0.6138	8.701	0.6077	4.439	4.61245	9.9	3.5	1.13872e-11	2.3687	8.115	2.3298	6.663	4.61745	0	0.05	1.22985e-12	0.0723007	1.79234	5.11096	2.03697e-11	0.442304	0.011881	0.0134212	9.46035e-12	4.11755	24.8838	7.17556	4.11755	10.1156	4.05241
0.6138	9.349	0.6077	6.182	4.61745	10	3.375	1.1365e-11	2.3687	8.527	2.33	4.308	4.62245	0	0.025	1.219e-12	0.0724007	1.7851	5.09015	2.03665e-11	0.442404	0.0118217	0.0133541	9.45846e-12	4.12255	21.9165	6.86249	4.12255	7.02667	2.76345
0.614	8.376	0.6077	6.359	4.62245	7.6	4.1	1.13358e-11	2.3688	8.708	2.3303	6.214	4.62745	0	0	1.20792e-12	0.0725007	1.77808	5.06992	2.03633e-11	0.442504	0.0117636	0.0132873	9.45658e-12	4.12755	22.3977	7.27752	4.12755	9.19165	3.78127
0.614	8.531	0.6077	7.444	4.62745	15	5.225	1.1341e-11	2.3689	8.642	2.3304	6.167	4.63245	0	0.025	1.19704e-12	0.0726007	1.77173	5.05126	2.03601e-11	0.442604	0.0117074	0.0132209	9.45469e-12	4.13255	20.1598	6.61357	4.13255	6.51256	2.56807
0.6141	8.175	0.6078	0.371	4.63245	9	4.05	1.13482e-11	2.369	9.02	2.3306	0.402	4.63745	0	0	1.18523e-12	0.0727007	1.76602	5.0341	2.03569e-11	0.442704	0.011653	0.013155	9.4528e-12	4.13755	19.5708	6.53436	4.13755	8.68751	3.75682
0.6141	8.367	0.6078	0.988	4.63745	8.3	2.8	1.13226e-11	2.369	9.096	2.3312	3.265	4.64245	0	0	1.17343e-12	0.0728007	1.75973	5.01561	2.03537e-11	0.442804	0.0115955	0.0130892	9.45092e-12	4.14255	18.8436	6.44245	4.14255	7.3461	3.10265
0.6141	8.405	0.6078	2.268	4.64245	5.2	2.275	1.12699e-11	2.3691	8.751	2.3316	1.319	4.64745	0	0	1.16176e-12	0.0729007	1.75346	4.9972	2.03505e-11	0.442904	0.0115376	0.0130238	9.44903e-12	4.14755	17.8188	6.91235	4.14755	7.04674	3.12264
0.6141	9.264	0.6078	5.354	4.64745	7.3	2.325	1.12189e-11	2.3691	9.997	2.3319	5.589	4.65245	0	0.025	1.15122e-12	0.0730007	1.74727	4.97897	2.03474e-11	0.443004	0.0114799	0.0129586	9.44714e-12	4.15255	17.49	6.67724	4.15255	5.32784	2.12413
0.6141	9.867	0.6078	6.033	4.65245	4.6	2.3	1.11592e-11	2.3692	8.893	2.332	6.72	4.65745	0	0	1.13998e-12	0.0731007	1.74113	4.96091	2.03442e-11	0.443104	0.0114228	0.0128938	9.44526e-12	4.15755	16.1027	6.04938	4.15755	4.30909	1.55762
0.6141	9.904	0.6079	1.864	4.65745	10.3	4.225	1.11281e-11	2.3692	9.091	2.3321	2.791	4.66245	0	0	1.12864e-12	0.0732007	1.73498	4.94281	2.0341e-11	0.443204	0.0113658	0.0128294	9.44337e-12	4.16255	17.8092	6.64591	4.16255	5.1834	2.04094
0.6142	8.794	0.6079	1.865	4.66245	13.1	4.875	1.11344e-11	2.3694	8.354	2.333	3.94	4.66745	0	0	1.11741e-12	0.0733007	1.72886	4.92481	2.03378e-11	0.443304	0.0113098	0.0127652	9.44149e-12	4.16755	18.9453	6.48614	4.16755	7.76742	3.36726
0.6142	9.124	0.6079	2.982	4.66745	9.1	4.05	1.11301e-11	2.3695	8.305	2.3332	0.401	4.67245	0	0.025	1.10694e-12	0.0734007	1.72308	4.90761	2.03346e-11	0.443404	0.0112534	0.0127014	9.43961e-12	4.17255	19.8856	6.70952	4.17255	8.42891	3.56994
0.6142	9.937	0.6079	4.353	4.67245	10.5	4.225	1.11281e-11	2.3695	8.437	2.3349	3.208	4.67745	0	0.05	1.09737e-12	0.0735007	1.71699	4.88973	2.03313e-11	0.443504	0.0111972	0.0126379	9.43772e-12	4.17755	15.8105	5.77164	4.17755	7.15491	3.10058
0.6143	8.244	0.6079	5.153	4.67745	11.4	4.9	1.11284e-11	2.3695	8.709	2.3353	5.252	4.68245	0	0.025	1.08851e-12	0.0736007	1.71095	4.87195	2.03281e-11	0.443604	0.0111412	0.0125747	9.43584e-12	4.18255	21.7204	6.77804	4.18255	9.26815	3.78523
0.6143	9.271	0.6079	6.771	4.68245	12	4.25	1.11365e-11	2.3695	9.098	2.3357	1.514	4.68745	0	0	1.0785e-12	0.0737007	1.70525	4.85501	2.03249e-11	0.443704	0.0110867	0.0125119	9.43396e-12	4.18755	21.5815	6.5716	4.18755	9.21927	3.81562
0.6143	9.86	0.6079	6.781	4.68745	7.8	3.75	1.11195e-11	2.3696	8.862	2.3357	1.709	4.69245	0.1	0.025	1.06806e-12	0.0738007	1.69916	4.83714	2.03217e-11	0.443804	0.0110331	0.0124493	9.43207e-12	4.19255	18.4226	7.08427	4.19255	2.60606	0.803675
0.6144	8.125	0.608	2.556	4.69245	10.4	4.325	1.11093e-11	2.3697	8.306	2.3358	1.446	4.69745	0	0	1.05838e-12	0.0739007	1.69338	4.82004	2.03185e-11	0.443904	0.0109821	0.0123872	9.43019e-12	4.19755	26.4141	7.06688	4.19755	10.1221	4.00972
0.6144	8.191	0.608	3.775	4.69745	11.7	4.825	1.11094e-11	2.3697	8.456	2.3358	5.49	4.70245	0	0.025	1.04862e-12	0.0740007	1.68806	4.80398	2.03153e-11	0.444004	0.0109338	0.0123256	9.42831e-12	4.20255	27.1603	6.772	4.20255	12.1763	4.72483
0.6144	8.232	0.608	4.737	4.70245	14	5.575	1.11366e-11	2.3697	9.343	2.3361	3.884	4.70745	0.1	0.025	1.03936e-12	0.0741007	1.68208	4.78645	2.03121e-11	0.444104	0.0108992	0.0122663	9.42643e-12	4.20755	25.2994	6.66829	4.20755	12.3143	4.86384
0.6144	8.948	0.608	7.499	4.70745	9.8	4.325	1.11429e-11	2.3698	8.903	2.3372	6.752	4.71245	0	0.025	1.03018e-12	0.0742007	1.67611	4.76894	2.03088e-11	0.444204	0.0108693	0.0122083	9.42454e-12	4.21255	20.9061	6.52579	4.21255	10.7269	4.37079
0.6144	9.261	0.6081	1.116	4.71245	12.1	4.975	1.11479e-11	2.37	9.097	2.3373	4.684	4.71745	0	0.075	1.02257e-12	0.0743007	1.66976	4.75056	2.03056e-11	0.444304	0.0108214	0.0121475	9.42266e-12	4.21755	19.0955	6.49532	4.21755	8.0173	3.31781
0.6145	8.023	0.6081	1.218	4.71745	13.5	4.95	1.11628e-11	2.3703	9.471	2.3375	5.408	4.72245	0	0.075	1.0154e-12	0.0744007	1.66355	4.73252	2.03024e-11	0.444404	0.0107736	0.0120871	9.42078e-12	4.22255	17.8003	7.42356	4.22255	2.52154	0.943183
0.6146	8.768	0.6081	1.868	4.72245	8.7	3.7	1.11594e-11	2.3704	8.535	2.3377	7.931	4.72745	0	0	1.00773e-12	0.0745007	1.6571	4.7139	2.02992e-11	0.444504	0.0107224	0.0120267	9.4189e-12	4.22755	18.0808	7.19122	4.22755	3.60464	1.4154
0.6147	8.382	0.6081	3.185	4.72745	9.1	4.05	1.11383e-11	2.3704	8.659	2.3385	7.072	4.73245	0	0	9.97706e-13	0.0746007	1.65093	4.69601	2.02959e-11	0.444604	0.0106803	0.0119675	9.41702e-12	4.23255	13.417	5.64969	4.23255	5.59512	2.46893
0.6147	9.534	0.6081	4.359	4.73245	9.8	3.55	1.11289e-11	2.3704	8.803	2.3386	3.863	4.73745	0	0.025	9.88823e-13	0.0747007	1.64431	4.67701	2.02927e-11	0.444704	0.0106537	0.0119114	9.41514e-12	4.23755	18.6418	6.29164	4.23755	8.04538	3.39915
0.6148	8.035	0.6081	5.472	4.73745	9.4	4.125	1.1109e-11	2.3705	9.243	2.3389	3.977	4.74245	0	0.025	9.79805e-13	0.0748007	1.63753	4.65764	2.02895e-11	0.444804	0.0106073	0.0118522	9.41326e-12	4.24255	15.9394	6.33336	4.24255	6.81668	3.08075
0.6148	9.003	0.6081	7.088	4.74245	13.2	4.525	1.11136e-11	2.3705	9.652	2.3392	1.04	4.74745	0	0	9.70675e-13	0.0749007	1.63114	4.63922	2.02862e-11	0.444904	0.0105608	0.0117933	9.41138e-12	4.24755	17.7286	7.11911	4.24755	5.17323	2.04652
0.6148	9.943	0.6082	0.175	4.74745	6.9	3.55	1.10969e-11	2.3705	9.856	2.3393	2.557	4.75245	0	0	9.61016e-13	0.0750008	1.62454	4.6203	2.0283e-11	0.445004	0.0105162	0.0117348	9.40951e-12	4.25255	16.791	5.90394	4.25255	5.3526	2.13407
0.6149	9.934	0.6082	1.183	4.75245	9.9	3.95	1.10849e-11	2.3706	8.898	2.3401	2.728	4.75745	0	0.025	9.51627e-13	0.0751008	1.61795	4.60145	2.02797e-11	0.445104	0.0104854	0.0116788	9.40763e-12	4.25755	16.1893	6.07065	4.25755	7.38741	3.21231
0.615	8.085	0.6082	3.924	4.75745	9	3.6	1.10657e-11	2.3707	8.075	2.3402	7.759	4.76245	0	0	9.43227e-13	0.0752008	1.61147	4.58284	2.02765e-11	0.445204	0.0104378	0.0116206	9.40575e-12	4.26255	14.9759	5.63793	4.26255	5.95158	2.63421
0.615	8.552	0.6082	4.017	4.76245	8.8	3	1.10398e-11	2.3707	8.218	2.3403	7.558	4.76745	0	0.025	9.34936e-13	0.0753008	1.6049	4.56404	2.02732e-11	0.445304	0.0103897	0.0115626	9.40387e-12	4.26755	21.0877	6.68168	4.26755	10.515	4.41206
0.615	9.12	0.6082	5.305	4.76745	6.2	2.95	1.10018e-11	2.3707	8.317	2.341	6.005	4.77245	0	0.05	9.27549e-13	0.0754008	1.5984	4.54544	2.027e-11	0.445404	0.0103392	0.0115048	9.402e-12	4.27255	23.1291	6.83082	4.27255	11.5076	4.72594
0.6151	8.036	0.6082	5.842	4.77245	8.5	3.45	1.09715e-11	2.3707	8.498	2.3411	5.726	4.77745	0	0.025	9.19637e-13	0.0755008	1.59215	4.52744	2.02667e-11	0.445504	0.0102958	0.0114478	9.40012e-12	4.27755	19.6959	6.57085	4.27755	8.89562	3.87997
0.6151	9.111	0.6083	0.99	4.77745	12.1	5.425	1.09667e-11	2.3708	8.096	2.3412	2.463	4.78245	0	0	9.11131e-13	0.0756008	1.58627	4.51034	2.02635e-11	0.445604	0.0102634	0.0113926	9.39824e-12	4.28255	17.7935	6.60813	4.28255	6.33634	2.72815
0.6151	9.172	0.6083	1.812	4.78245	16.7	7.375	1.10104e-11	2.3708	8.921	2.3416	3.145	4.78745	0	0	9.02064e-13	0.0757008	1.58069	4.49399	2.02602e-11	0.445704	0.0102365	0.0113389	9.39637e-12	4.28755	22.36	6.70672	4.28755	10.7297	4.32907
0.6151	9.603	0.6083	2.82	4.78745	19	7.175	1.11045e-11	2.3709	9.465	2.3416	6.801	4.79245	0	0.05	8.94483e-13	0.0758008	1.57516	4.47777	2.0257e-11	0.445804	0.0101902	0.0112824	9.39449e-12	4.29255	20.438	6.55051	4.29255	9.05701	3.76909
0.6152	8.357	0.6083	3.014	4.79245	10.8	5.35	1.11372e-11	2.371	8.576	2.3423	0.612	4.79745	0	0.025	8.87397e-13	0.0759008	1.56968	4.46165	2.02537e-11	0.445904	0.0101405	0.011226	9.39262e-12	4.29755	18.8812	6.27904	4.29755	8.59574	3.58151
0.6152	9.298	0.6083	7.727	4.79745	15.6	5.225	1.1166e-11	2.371	9.169	2.343	1.003	4.80245	0	0.025	8.80282e-13	0.0760008	1.5643	4.44582	2.02504e-11	0.446004	0.0100901	0.0111699	9.39074e-12	4.30255	20.1486	6.50232	4.30255	7.34317	3.04327
0.6153	8.375	0.6084	0.575	4.80245	9.7	4.6	1.11643e-11	2.3711	8.715	2.343	5.391	4.80745	0.1	0	8.71571e-13	0.0761008	1.55966	4.43169	2.02472e-11	0.446104	0.0100398	0.011114	9.38887e-12	4.30755	21.6204	7.27714	4.30755	8.84456	3.77886
0.6153	8.446	0.6084	0.588	4.80745	13.9	5.85	1.11886e-11	2.3711	9.076	2.3431	4.575	4.81245	0	0	8.62898e-13	0.0762008	1.55473	4.41692	2.02439e-11	0.446204	0.00998971	0.0110585	9.38699e-12	4.31255	15.7285	5.23484	4.31255	8.69484	3.8056
0.6153	8.778	0.6084	2.069	4.81245	13.1	5.65	1.12207e-11	2.3711	9.791	2.3439	0.923	4.81745	0	0	8.54311e-13	0.0763008	1.55025	4.40321	2.02406e-11	0.446304	0.00993983	0.0110032	9.38512e-12	4.31755	16.9179	6.05702	4.31755	8.11241	3.64372
0.6153	9.312	0.6084	2.13	4.81745	14.4	5.775	1.12534e-11	2.3712	8.09	2.3441	1.802	4.82245	0	0.025	8.46682e-13	0.0764008	1.54578	4.38952	2.02373e-11	0.446404	0.00989021	0.0109482	9.38324e-12	4.32255	18.8645	7.34412	4.32255	5.43592	2.18283
0.6154	9.344	0.6084	2.534	4.82245	13.5	5.475	1.12825e-11	2.3712	8.772	2.3441	6.656	4.82745	0	0	8.38628e-13	0.0765008	1.54066	4.37435	2.02341e-11	0.446504	0.00984191	0.0108934	9.38137e-12	4.32755	14.9331	5.73982	4.32755	4.04589	1.49275
0.6154	9.458	0.6084	3.165	4.82745	11.7	4.8	1.1299e-11	2.3713	8.242	2.3443	2.964	4.83245	0	0.025	8.31056e-13	0.0766008	1.53615	4.36061	2.02308e-11	0.446604	0.00979299	0.010839	9.3795e-12	4.33255	18.3747	6.67771	4.33255	4.61254	1.73489
0.6155	9.852	0.6084	6.283	4.83245	11.1	4.4	1.12966e-11	2.3713	8.309	2.3443	6.519	4.83745	0.1	0.05	8.2418e-13	0.0767008	1.53102	4.34547	2.02275e-11	0.446704	0.00974556	0.0107848	9.37763e-12	4.33755	17.8805	6.13207	4.33755	7.78479	3.33253
0.6156	8.206	0.6085	0.093	4.83745	11.4	4.75	1.13016e-11	2.3713	9.018	2.3444	7.074	4.84245	0.2	0.075	8.1844e-13	0.0768008	1.52663	4.33202	2.02242e-11	0.446804	0.00969687	0.0107309	9.37575e-12	4.34255	21.7841	7.00119	4.34255	9.21879	3.91447
0.6156	9.119	0.6085	0.464	4.84245	12.1	5.05	1.13104e-11	2.3714	8.792	2.3446	1.476	4.84745	0	0.075	8.15322e-13	0.0769008	1.52222	4.31858	2.0221e-11	0.446904	0.0096486	0.0106772	9.37388e-12	4.34755	18.1931	6.64869	4.34755	6.95413	2.89704
0.6156	9.345	0.6085	1.718	4.84745	13.7	5.7	1.13256e-11	2.3714	9.597	2.3448	3.542	4.85245	0	0.05	8.10319e-13	0.0770008	1.517	4.30325	2.02177e-11	0.447004	0.00960037	0.0106238	9.37201e-12	4.35255	22.2143	6.9769	4.35255	9.89751	4.05911
0.6157	8.393	0.6085	1.921	4.85245	11.8	4.625	1.13489e-11	2.3715	8.003	2.345	0.255	4.85745	0	0	8.03173e-13	0.0771008	1.51128	4.28673	2.02144e-11	0.447104	0.00955254	0.0105707	9.37014e-12	4.35755	20.4493	6.27063	4.35755	10.754	4.49159
0.6157	8.87	0.6085	3.528	4.85745	8.4	4.1	1.13367e-11	2.3715	9.346	2.345	5.694	4.86245	0	0.025	7.9533e-13	0.0772008	1.50561	4.27037	2.02111e-11	0.447204	0.00950643	0.0105179	9.36827e-12	4.36255	16.6753	6.30754	4.36255	3.04519	0.998363
0.6157	9.307	0.6085	3.607	4.86245	12.9	4.225	1.1334e-11	2.3716	8.135	2.345	6.791	4.86745	0	0.025	7.89605e-13	0.0773008	1.49988	4.25387	2.02078e-11	0.447304	0.00945952	0.0104653	9.3664e-12	4.36755	24.743	6.62794	4.36755	11.71	4.67648
0.6159	8.588	0.6085	3.719	4.86745	7.5	4.1	1.13183e-11	2.3716	8.367	2.3452	1.045	4.87245	0	0.05	7.82221e-13	0.0774008	1.49419	4.23745	2.02045e-11	0.447404	0.00941235	0.010413	9.36453e-12	4.37255	28.2474	6.84498	4.37255	12.1374	4.56575
0.6159	9.477	0.6085	4.357	4.87245	14.2	4.5	1.132e-11	2.3716	8.436	2.3452	6.08	4.87745	0	0.05	7.78343e-13	0.0775008	1.48856	4.22121	2.02012e-11	0.447504	0.00936542	0.0103609	9.36266e-12	4.37755	23.8251	6.80651	4.37755	11.2306	4.54338
0.6159	9.666	0.6085	4.394	4.87745	8.3	3.5	1.13084e-11	2.3716	8.946	2.3454	0.981	4.88245	0	0.05	7.72787e-13	0.0776008	1.48364	4.20668	2.01979e-11	0.447604	0.00931864	0.0103091	9.36079e-12	4.38255	23.9617	6.78129	4.38255	10.0881	4.18759
0.6159	9.936	0.6085	7.294	4.88245	5.8	2.575	1.12685e-11	2.3716	9.556	2.3458	3.223	4.88745	0	0	7.6614e-13	0.0777008	1.47866	4.19202	2.01946e-11	0.447704	0.00927322	0.0102576	9.35892e-12	4.38755	21.0495	6.59709	4.38755	9.58512	4.01726
0.616	8.059	0.6085	7.665	4.88745	7.1	3.325	1.1225e-11	2.3717	8.534	2.346	4.518	4.89245	0.1	0	7.58516e-13	0.0778008	1.47371	4.17746	2.01913e-11	0.447804	0.00923568	0.0102068	9.35705e-12	4.39255	11.8724	5.15927	4.39255	5.02845	2.40018
0.616	8.289	0.6086	0.282	4.89245	9.6	3.5	1.11967e-11	2.3717	9.313	2.3463	6.885	4.89745	0	0.025	7.51243e-13	0.0779008	1.46868	4.1627	2.0188e-11	0.447904	0.00920693	0.0101576	9.35518e-12	4.39755	14.7099	5.71061	4.39755	5.46299	2.41004
0.616	8.411	0.6086	0.61	4.89745	10.1	3.6	1.11837e-11	2.3717	9.942	2.3468	2.686	4.90245	0	0.025	7.44761e-13	0.0780008	1.46378	4.14828	2.01847e-11	0.448004	0.00918563	0.0101101	9.35332e-12	4.40255	15.85	6.28519	4.40255	3.30785	1.18851
0.616	8.412	0.6086	2.396	4.90245	6.5	2.75	1.11472e-11	2.3718	8.312	2.3468	5.51	4.90745	0	0.025	7.3959e-13	0.0781008	1.45932	4.1349	2.01814e-11	0.448104	0.00916949	0.010064	9.35145e-12	4.40755	20.4115	6.77862	4.40755	9.5383	4.14006
0.616	9.174	0.6086	6.172	4.90745	7	2.85	1.11026e-11	2.3718	9.092	2.3472	2.461	4.91245	0	0	7.32453e-13	0.0782008	1.45489	4.12159	2.01781e-11	0.448204	0.00922176	0.010047	9.34958e-12	4.41255	0	0	4.41255	0	0
0.616	9.694	0.6086	6.174	4.91245	11.9	4.2	1.10824e-11	2.3718	9.182	2.3474	2.32	4.91745	0	0	7.25164e-13	0.0783008	1.44961	4.10629	2.01748e-11	0.448304	0.00921571	0.0100042	9.34772e-12	4.41755	12.5839	5.32756	4.41755	6.0595	2.72837
0.6162	8.305	0.6087	3.032	4.91745	7.2	2.975	1.10656e-11	2.3718	9.736	2.3476	6.254	4.92245	0.1	0	7.17948e-13	0.0784008	1.44548	4.09372	2.01715e-11	0.448404	0.00920479	0.0099602	9.34585e-12	4.42255	15.4465	5.96758	4.42255	4.30711	1.70096
0.6162	9.299	0.6087	3.589	4.92245	6.5	2.975	1.10241e-11	2.3719	9.948	2.3479	4.289	4.92745	0	0.025	7.11203e-13	0.0785008	1.44081	4.07992	2.01682e-11	0.448504	0.00918688	0.00991448	9.34398e-12	4.42755	17.2939	6.2859	4.42755	5.71348	2.29546
0.6163	8.294	0.6087	5.624	4.92745	8.9	3.675	1.09962e-11	2.372	8.011	2.348	1.012	4.93245	0	0.025	7.05469e-13	0.0786008	1.4356	4.06481	2.01649e-11	0.448604	0.00933977	0.00996782	9.34212e-12	4.43255	17.8	6.54312	4.43255	6.01955	2.49662
0.6163	8.329	0.6087	7.077	4.93245	10.8	3.65	1.09827e-11	2.372	8.569	2.348	2.073	4.93745	0	0.025	7.00339e-13	0.0787008	1.42997	4.04871	2.01616e-11	0.448704	0.00961222	0.0101324	9.34025e-12	4.43755	17.543	6.73142	4.43755	3.65441	1.39651
0.6163	8.573	0.6087	7.878	4.93745	9.7	4.425	1.09695e-11	2.372	9.688	2.348	3.53	4.94245	0	0	6.93468e-13	0.0788008	1.4249	4.03398	2.01582e-11	0.448804	0.00994621	0.0103637	9.33839e-12	4.44255	19.4524	6.24843	4.44255	8.88161	3.6579
0.6163	8.91	0.6088	0.373	4.94245	10.2	4.125	1.09654e-11	2.372	9.875	2.3482	1.908	4.94745	0	0	6.86568e-13	0.0789008	1.41975	4.01907	2.01549e-11	0.448904	0.0103556	0.010684	9.33652e-12	4.44755	22.2806	6.87495	4.44755	10.842	4.59493
0.6163	9.353	0.6088	0.794	4.94745	10.8	4.825	1.09651e-11	2.3721	8.716	2.3487	5.142	4.95245	0.1	0.025	6.79836e-13	0.0790008	1.4152	4.00559	2.01516e-11	0.449004	0.0107744	0.011017	9.33466e-12	4.45255	18.7684	6.32223	4.45255	8.63381	3.75457
0.6164	8.421	0.6088	2.838	4.95245	14.2	5.4	1.09898e-11	2.3721	9.644	2.3487	5.239	4.95745	0	0.075	6.74339e-13	0.0791008	1.41077	3.99242	2.01483e-11	0.449104	0.011165	0.0113171	9.33279e-12	4.45755	17.8797	6.60208	4.45755	6.1543	2.61536
0.6164	9.757	0.6088	4.074	4.95745	9.8	5.05	1.10071e-11	2.3721	9.797	2.349	2.63	4.96245	0.3	0.15	6.75496e-13	0.0792008	1.40647	3.97957	2.0145e-11	0.449204	0.0115524	0.0116145	9.33093e-12	4.46255	24.1114	6.84165	4.46255	10.5269	4.27335
0.6165	8.836	0.6088	4.127	4.96245	14.6	5.175	1.10265e-11	2.3722	8.912	2.349	6.1	4.96745	0	0.075	6.7325e-13	0.0793008	1.40214	3.96669	2.01416e-11	0.449304	0.0118425	0.0118023	9.32907e-12	4.46755	21.5036	6.68796	4.46755	7.13643	2.81418
0.6166	8.202	0.6088	5.133	4.96745	12.6	5.4	1.10448e-11	2.3722	9.781	2.349	6.846	4.97245	0.1	0.225	6.73546e-13	0.0794008	1.39809	3.95445	2.01383e-11	0.449404	0.0120402	0.0118978	9.32721e-12	4.47255	21.9362	7.00527	4.47255	8.90763	3.64904
0.6166	8.48	0.6088	6.851	4.97245	14.4	6.15	1.10803e-11	2.3723	8.532	2.3491	7.924	4.97745	0.4	0.375	6.8377e-13	0.0795008	1.39498	3.94437	2.0135e-11	0.449504	0.0121791	0.0119422	9.32534e-12	4.47755	20.8696	6.89149	4.47755	6.3772	2.49393
0.6166	8.696	0.6088	7.225	4.97745	10.5	3.75	1.10969e-11	2.3723	8.906	2.3492	2.06	4.98245	0.7	0.35	6.92237e-13	0.0796008	1.39146	3.9334	2.01316e-11	0.449604	0.0122125	0.0119138	9.32348e-12	4.48255	19.3956	6.48626	4.48255	8.73167	3.77388
0.6166	8.855	0.6088	7.507	4.98245	6.9	3.85	1.10763e-11	2.3724	8.078	2.3492	2.425	4.98745	0.7	0.5	7.08069e-13	0.0797008	1.38849	3.92367	2.01283e-11	0.449704	0.0124236	0.0120233	9.32162e-12	4.48755	18.4726	6.32737	4.48755	7.17917	3.01105
0.6166	9.459	0.6089	0.662	4.98745	12.5	5.05	1.10773e-11	2.3724	8.112	2.3494	0.12	4.99245	1.2	0.8	7.30185e-13	0.0798008	1.3842	3.91094	2.0125e-11	0.449804	0.0125067	0.0120262	9.31976e-12	4.49255	18.4339	7.07254	4.49255	7.60569	3.42398
0.6166	9.561	0.6089	0.877	4.99245	13.6	5.525	1.10959e-11	2.3724	8.214	2.3496	0.775	4.99745	2.5	1.275	7.72823e-13	0.0799008	1.37973	3.89777	2.01216e-11	0.449904	0.0125005	0.0119794	9.3179e-12	4.49755	18.4608	7.03027	4.49755	4.94936	1.92812
0.6166	9.706	0.6089	1.424	4.99745	13.1	5.25	1.11266e-11	2.3724	9.659	2.3496	5.406	5.00245	4	1.675	8.38761e-13	0.0800008	1.37581	3.88593	2.01183e-11	0.450005	0.0124623	0.0119227	9.31604e-12	4.50255	16.2506	6.16969	4.50255	4.35847	1.5789
0.6167	8.071	0.6089	4.033	5.00245	11.7	5.025	1.11408e-11	2.3726	8.34	2.3496	6.973	5.00745	6.7	3.375	9.46771e-13	0.0801008	1.37187	3.87406	2.0115e-11	0.450105	0.012408	0.0118636	9.31418e-12	4.50755	18.2998	6.8146	4.50755	4.9869	1.93258
0.6167	8.36	0.6089	4.09	5.00745	11.7	4.475	1.11478e-11	2.3726	8.761	2.3497	1.151	5.01245	10.6	5.125	1.15311e-12	0.0802008	1.36764	3.8615	2.01116e-11	0.450205	0.0123521	0.0118046	9.31232e-12	4.51255	18.2491	6.23537	4.51255	7.45623	3.20066
0.6167	8.363	0.6089	4.096	5.01245	10.3	4.2	1.1145e-11	2.3726	8.823	2.3497	2.729	5.01745	9.5	4.175	1.38686e-12	0.0803008	1.36345	3.84907	2.01083e-11	0.450305	0.0123024	0.0117465	9.31046e-12	4.51755	20.1765	6.80354	4.51755	8.28713	3.49738
0.6167	8.419	0.6089	5.114	5.01745	10.7	3.7	1.11361e-11	2.3727	8.396	2.3502	0.184	5.02245	6.2	3.7	1.55434e-12	0.0804008	1.35987	3.83806	2.0105e-11	0.450405	0.0122489	0.0116882	9.3086e-12	4.52255	16.7694	6.30074	4.52255	6.74916	2.88342
0.6167	8.952	0.6089	5.335	5.02245	5.3	2.525	1.11025e-11	2.3727	9.906	2.3503	0.094	5.02745	6.7	2.875	1.71693e-12	0.0805008	1.35615	3.82674	2.01016e-11	0.450505	0.012189	0.0116298	9.30674e-12	4.52755	22.2027	6.9377	4.52755	9.43117	3.87716
0.6167	9.056	0.6089	6.071	5.02745	7.3	2.75	1.10533e-11	2.3729	8.035	2.3504	3.704	5.03245	3.3	2.3	1.82254e-12	0.0806008	1.35165	3.81361	2.00983e-11	0.450605	0.0121283	0.0115716	9.30488e-12	4.53255	21.5304	6.58845	4.53255	9.27525	3.85286
0.6167	9.096	0.6089	6.441	5.03245	8.6	3.525	1.1023e-11	2.3729	8.319	2.3504	5.642	5.03745	4.5	2.825	1.92565e-12	0.0807008	1.34685	3.79974	2.00949e-11	0.450705	0.0120678	0.0115138	9.30302e-12	4.53755	19.2453	7.29299	4.53755	2.35292	0.698114
0.6167	9.248	0.609	0.182	5.03745	7.2	2.75	1.09885e-11	2.373	8.028	2.3509	3.838	5.04245	6.4	2.8	2.04827e-12	0.0808008	1.34249	3.78696	2.00916e-11	0.450805	0.0120075	0.0114562	9.30116e-12	4.54255	25.8716	6.83573	4.54255	9.76371	3.84574
0.6167	9.364	0.609	0.197	5.04245	9.4	3.65	1.09589e-11	2.3732	8.459	2.3509	6.192	5.04745	4.9	2.65	2.17295e-12	0.0809008	1.33817	3.77429	2.00882e-11	0.450905	0.0119475	0.0113989	9.29931e-12	4.54755	27.1872	6.7667	4.54755	11.7838	4.54712
0.6167	9.78	0.609	3.751	5.04745	8.7	3.525	1.09411e-11	2.3732	8.81	2.3513	0.629	5.05245	5.1	3	2.2819e-12	0.0810008	1.33473	3.76371	2.00849e-11	0.451005	0.0118877	0.0113419	9.29745e-12	4.55255	24.8645	6.56016	4.55255	12.6206	5.00441
0.6168	8.401	0.609	6.184	5.05245	7	2.9	1.09114e-11	2.3732	9.812	2.3514	1.578	5.05745	8.9	3.825	2.43762e-12	0.0811008	1.33063	3.75159	2.00815e-11	0.451105	0.0118283	0.0112852	9.29559e-12	4.55755	21.4516	6.76168	4.55755	10.6971	4.36201
0.6168	8.684	0.6091	3.861	5.05745	10.5	4.05	1.08923e-11	2.3732	9.877	2.3516	2.602	5.06245	5.8	3.775	2.59679e-12	0.0812008	1.32628	3.73888	2.00782e-11	0.451205	0.0117692	0.0112288	9.29374e-12	4.56255	19.5505	6.6962	4.56255	8.30811	3.46947
0.6168	9.341	0.6091	4.23	5.06245	10	4.025	1.08781e-11	2.3733	8.173	2.3516	4.117	5.06745	8.3	4.425	2.76537e-12	0.0813008	1.32203	3.7264	2.00748e-11	0.451305	0.0117104	0.0111726	9.29188e-12	4.56755	17.13	6.94827	4.56755	2.23255	0.822967
0.6168	9.928	0.6091	5.442	5.06745	10.2	4.175	1.08757e-11	2.3733	8.698	2.3516	7.677	5.07245	11.4	5.6	2.99426e-12	0.0814008	1.31763	3.71359	2.00715e-11	0.451405	0.0116518	0.0111168	9.29002e-12	4.57255	17.3556	6.74767	4.57255	3.89721	1.51234
0.6169	8.065	0.6091	5.587	5.07245	9.8	4.575	1.08728e-11	2.3733	9.662	2.3519	3.648	5.07745	9.4	4.725	3.22541e-12	0.0815008	1.313	3.70023	2.00681e-11	0.451505	0.0115936	0.0110612	9.28817e-12	4.57755	14.137	6.03335	4.57755	6.40227	2.91705
0.6169	8.568	0.6091	6.26	5.07745	13.6	4.875	1.08913e-11	2.3734	8.2	2.3519	4.265	5.08245	5.3	3.25	3.39102e-12	0.0816008	1.30843	3.68703	2.00648e-11	0.451605	0.0115357	0.0110059	9.28631e-12	4.58255	18.8281	6.4255	4.58255	7.78306	3.26123
0.6169	9.378	0.6091	6.272	5.08245	7.5	4	1.08833e-11	2.3735	8.321	2.352	7.236	5.08745	6.2	2.675	3.51056e-12	0.0817008	1.30346	3.67284	2.00614e-11	0.451705	0.0114783	0.0109509	9.28446e-12	4.58755	17.0068	6.79133	4.58755	6.55231	2.92978
0.6169	9.582	0.6091	7.132	5.08745	15.7	5.5	1.08987e-11	2.3736	8.528	2.3521	0.54	5.09245	6.1	3.6	3.62266e-12	0.0818008	1.29831	3.65821	2.00581e-11	0.451805	0.011421	0.0108961	9.28261e-12	4.59255	18.4499	7.27631	4.59255	5.04415	1.97481
0.6169	9.747	0.6091	7.979	5.09245	11.1	4.9	1.0922e-11	2.3736	8.555	2.3524	2.484	5.09745	6.1	3.35	3.76305e-12	0.0819008	1.29322	3.64375	2.00547e-11	0.451905	0.0113639	0.0108416	9.28075e-12	4.59755	16.0934	5.71701	4.59755	5.29717	2.09523
0.6169	9.977	0.6092	3.273	5.09745	10.5	4.125	1.09206e-11	2.3736	9.191	2.3524	4.966	5.10245	7.6	4.05	3.90696e-12	0.0820008	1.28862	3.6305	2.00513e-11	0.452005	0.0113071	0.0107874	9.2789e-12	4.60255	17.5029	6.69417	4.60255	6.80396	2.90988
0.617	8.996	0.6092	3.619	5.10245	10.1	3.625	1.09105e-11	2.3736	9.55	2.3528	1.586	5.10745	7	3.575	4.06028e-12	0.0821008	1.28509	3.61985	2.0048e-11	0.452105	0.0112507	0.0107335	9.27704e-12	4.60755	14.27	5.42109	4.60755	6.37758	2.8522
0.617	9.102	0.6092	4.616	5.10745	3.8	1.85	1.08696e-11	2.3737	8.42	2.353	3.177	5.11245	5.5	2.875	4.17783e-12	0.0822008	1.28154	3.60918	2.00446e-11	0.452205	0.0111947	0.0106798	9.27519e-12	4.61255	21.0821	6.68612	4.61255	10.2376	4.27379
0.617	9.686	0.6092	4.929	5.11245	7.4	3.35	1.08236e-11	2.3737	9.269	2.3532	6.244	5.11745	4.5	1.65	4.25428e-12	0.0823008	1.27771	3.59785	2.00412e-11	0.452305	0.0111391	0.0106264	9.27334e-12	4.61755	22.549	6.61687	4.61755	11.1639	4.55479
0.617	9.798	0.6092	5.119	5.11745	12	4.375	1.08149e-11	2.3738	8.257	2.3533	0.829	5.12245	1.1	1.525	4.2896e-12	0.0824008	1.27376	3.58623	2.00379e-11	0.452405	0.0110835	0.0105733	9.27149e-12	4.62255	18.7977	6.24196	4.62255	8.61819	3.73155
0.617	9.984	0.6092	6.947	5.12245	10.9	4.65	1.08205e-11	2.3738	8.693	2.3534	6.402	5.12745	3.1	1.975	4.32943e-12	0.0825008	1.26961	3.57415	2.00345e-11	0.452505	0.0110281	0.0105204	9.26964e-12	4.62755	17.1378	6.31265	4.62755	5.91212	2.49926
0.6171	8.049	0.6092	7.574	5.12745	11.9	5.25	1.08287e-11	2.3738	9.315	2.3535	1.383	5.13245	6.1	2.75	4.40261e-12	0.0826008	1.26561	3.56245	2.00311e-11	0.452605	0.010973	0.0104678	9.26778e-12	4.63255	22.5767	6.78351	4.63255	10.7028	4.32907
0.6171	8.111	0.6092	7.871	5.13245	12.2	4.825	1.08518e-11	2.3738	9.495	2.3535	2.489	5.13745	7.8	3.8	4.52209e-12	0.0827008	1.26138	3.55018	2.00277e-11	0.452705	0.0109181	0.0104155	9.26593e-12	4.63755	20.9098	6.75861	4.63755	8.64251	3.56069
0.6171	8.69	0.6093	0.303	5.13745	12.6	4.875	1.08674e-11	2.3738	9.524	2.3535	3.62	5.14245	6.9	3.375	4.66077e-12	0.0828008	1.25745	3.53866	2.00244e-11	0.452805	0.0108635	0.0103634	9.26408e-12	4.64255	19.5799	6.61883	4.64255	8.41684	3.49223
0.6171	9.028	0.6093	1.796	5.14245	11.5	4.175	1.08754e-11	2.3738	9.858	2.3535	6.394	5.14745	6.9	3.9	4.79237e-12	0.0829008	1.25368	3.52754	2.0021e-11	0.452905	0.0108092	0.0103116	9.26223e-12	4.64755	19.4243	6.26706	4.64755	7.36582	3.05101
0.6171	9.187	0.6093	3.025	5.14745	8	3.375	1.08551e-11	2.3739	9.254	2.3535	7.411	5.15245	6.8	3.1	4.92232e-12	0.0830008	1.24946	3.51532	2.00176e-11	0.453005	0.0107552	0.01026	9.26038e-12	4.65255	21.0688	6.95637	4.65255	9.16157	3.94296
0.6171	9.468	0.6093	3.057	5.15245	8.1	3.5	1.08312e-11	2.374	8.186	2.3536	4.623	5.15745	5.6	3.1	5.03189e-12	0.0831008	1.24594	3.50484	2.00142e-11	0.453105	0.0107014	0.0102087	9.25853e-12	4.65755	15.8726	5.5303	4.65755	8.40628	3.65226
0.6171	9.744	0.6093	3.414	5.15745	9.7	3.95	1.08195e-11	2.374	9.362	2.3538	4.597	5.16245	6	2.65	5.12775e-12	0.0832008	1.24231	3.49409	2.00109e-11	0.453205	0.0106479	0.0101577	9.25668e-12	4.66255	16.5852	5.99851	4.66255	7.38515	3.26369
0.6172	8.246	0.6093	4.045	5.16245	8.6	3.35	1.07998e-11	2.3741	9.119	2.3539	1.031	5.16745	3.7	1.55	5.17651e-12	0.0833008	1.23871	3.48341	2.00075e-11	0.453305	0.0105947	0.0101069	9.25483e-12	4.66755	18.942	7.20398	4.66755	4.90777	1.92901
0.6172	8.265	0.6093	4.147	5.16745	10.1	4.175	1.07874e-11	2.3741	9.879	2.354	1.324	5.17245	1.8	1.05	5.19041e-12	0.0834008	1.23517	3.4729	2.00041e-11	0.453405	0.0105418	0.0100564	9.25299e-12	4.67255	15.3023	5.98927	4.67255	4.04467	1.46196
0.6172	8.399	0.6093	4.157	5.17245	11.5	4.05	1.07843e-11	2.3743	9.115	2.3541	1.326	5.17745	1.3	0.825	5.18485e-12	0.0835008	1.23188	3.46301	2.00007e-11	0.453505	0.0104896	0.0100061	9.25114e-12	4.67755	17.6467	6.36282	4.67755	4.64605	1.72376
0.6172	8.566	0.6093	4.326	5.17745	8.3	3.775	1.07696e-11	2.3743	9.508	2.3542	6.647	5.18245	1.1	0.675	5.16706e-12	0.0836008	1.22787	3.45135	1.99973e-11	0.453605	0.0104377	0.00995604	9.24929e-12	4.68255	17.1837	5.93885	4.68255	7.20705	3.03645
0.6172	9.316	0.6093	4.429	5.18245	11.9	4.625	1.07722e-11	2.3743	9.538	2.3543	0.145	5.18745	1.1	0.725	5.14947e-12	0.0837008	1.22393	3.4399	1.99939e-11	0.453705	0.0103855	0.00990626	9.24744e-12	4.68755	20.5352	6.50329	4.68755	9.38082	3.9976
0.6173	8.506	0.6093	6.297	5.18745	11.6	4.675	1.07752e-11	2.3743	9.548	2.3543	2.644	5.19245	1.6	0.825	5.1371e-12	0.0838008	1.21959	3.42748	1.99906e-11	0.453805	0.0103342	0.00985674	9.2456e-12	4.69255	18.2158	6.63016	4.69255	6.46245	2.6432
0.6173	8.896	0.6093	6.547	5.19245	12.6	5.3	1.07908e-11	2.3744	8.093	2.3544	0.979	5.19745	2.9	1.225	5.13797e-12	0.0839008	1.21571	3.41618	1.99872e-11	0.453905	0.0102831	0.00980746	9.24375e-12	4.69755	22.4306	6.99573	4.69755	9.55377	3.89817
0.6173	9.492	0.6093	7.026	5.19745	11.4	5.375	1.08159e-11	2.3745	8.164	2.3544	3.933	5.20245	4.2	2.325	5.17154e-12	0.0840008	1.21166	3.4045	1.99838e-11	0.454005	0.0102319	0.00975842	9.2419e-12	4.70255	21.1899	6.63876	4.70255	10.5241	4.36669
0.6173	9.944	0.6093	7.712	5.20245	13.3	5.325	1.08494e-11	2.3745	9.485	2.3545	6.469	5.20745	7.3	2.7	5.24717e-12	0.0841008	1.20751	3.39255	1.99804e-11	0.454105	0.0101843	0.00970973	9.24006e-12	4.70755	16.1515	6.10504	4.70755	3.05395	0.973198
0.6174	8.298	0.6094	1.112	5.20745	14.5	6.2	1.08751e-11	2.3746	8.882	2.3546	0.753	5.21245	3.4	2.15	5.31733e-12	0.0842008	1.20338	3.38067	1.9977e-11	0.454205	0.0101346	0.00966119	9.23821e-12	4.71255	25.4377	6.87752	4.71255	11.6131	4.62119
0.6174	9.105	0.6094	1.738	5.21245	15.8	6.15	1.09264e-11	2.3746	9.441	2.3546	5.775	5.21745	4	2.225	5.37159e-12	0.0843008	1.19966	3.36983	1.99736e-11	0.454305	0.0100883	0.00961303	9.23637e-12	4.71755	27.8429	6.69922	4.71755	12.1863	4.60688
0.6175	9.553	0.6094	2.099	5.21745	12.9	5.5	1.09636e-11	2.3746	9.504	2.3546	6.569	5.22245	7.9	3.625	5.46221e-12	0.0844008	1.19597	3.35905	1.99702e-11	0.454405	0.0100385	0.00956497	9.23452e-12	4.72255	23.4335	6.66777	4.72255	11.5083	4.68389
0.6175	9.899	0.6094	2.845	5.22245	10.5	3.875	1.0975e-11	2.3747	8.966	2.3546	7.183	5.22745	5.8	3.3	5.58011e-12	0.0845008	1.19211	3.34788	1.99668e-11	0.454505	0.00999446	0.00951742	9.23268e-12	4.72755	22.6467	6.36129	4.72755	9.43576	3.86813
0.6176	8.127	0.6094	3.01	5.22745	9	4.2	1.09573e-11	2.3747	9.194	2.3546	7.725	5.23245	7.5	3.35	5.69295e-12	0.0846008	1.18895	3.3384	1.99634e-11	0.454605	0.00994515	0.00946984	9.23083e-12	4.73255	20.6569	6.47454	4.73255	10.4712	4.47522
0.6176	8.93	0.6095	0.807	5.23245	12.1	4.425	1.09631e-11	2.3747	9.811	2.3547	2.042	5.23745	5.2	2.8	5.78076e-12	0.0847008	1.18648	3.33058	1.996e-11	0.454705	0.00989561	0.00942249	9.22899e-12	4.73755	12.9239	5.76485	4.73755	4.41507	2.0668
0.6176	9.025	0.6095	1.34	5.23745	8.9	4.1	1.09546e-11	2.3747	9.902	2.3549	6.006	5.24245	6	3	5.87622e-12	0.0848008	1.18524	3.32564	1.99566e-11	0.454805	0.00984613	0.00937538	9.22714e-12	4.74255	13.4989	5.23976	4.74255	5.37978	2.34268
0.6176	9.43	0.6095	1.406	5.24245	12.9	4.9	1.09565e-11	2.3748	8.081	2.355	2.804	5.24745	5.1	2.3	5.95278e-12	0.0849008	1.18466	3.32219	1.99532e-11	0.454905	0.0097969	0.0093285	9.2253e-12	4.74755	15.0334	5.92061	4.74755	3.33723	1.1917
0.6176	9.74	0.6095	2.704	5.24745	13.1	5.55	1.09783e-11	2.3748	8.445	2.3551	5.348	5.25245	3.1	1.55	5.98377e-12	0.0850009	1.18444	3.31959	1.99498e-11	0.455005	0.00974791	0.00928186	9.22346e-12	4.75255	20.4721	6.78194	4.75255	9.28362	3.99701
0.6176	9.84	0.6095	3.116	5.25245	14.8	6.6	1.10168e-11	2.3748	9.143	2.3554	1.781	5.25745	2	1.1	5.9951e-12	0.0851009	1.18339	3.31509	1.99464e-11	0.455105	0.00969918	0.00923545	9.22162e-12	4.75755	0	0	4.75755	0	0
0.6177	8.112	0.6095	4.184	5.25745	17.6	7.425	1.10856e-11	2.3748	9.616	2.3554	4.241	5.26245	2.4	1.375	5.99302e-12	0.0852009	1.18214	3.31017	1.9943e-11	0.455205	0.00965068	0.00918927	9.21977e-12	4.76255	14.4212	6.31561	4.76255	5.90307	2.62619
0.6177	9.654	0.6095	4.271	5.26245	15	6.675	1.11528e-11	2.3749	9.227	2.3554	6.625	5.26745	3.1	1.85	6.0115e-12	0.0853009	1.18021	3.30369	1.99396e-11	0.455305	0.00960243	0.00914333	9.21793e-12	4.76755	14.744	5.70524	4.76755	4.15484	1.60981
0.6177	9.874	0.6095	5.677	5.26745	12.9	4.225	1.11831e-11	2.375	8.082	2.3555	0.475	5.27245	5.1	2.625	6.06118e-12	0.0854009	1.17877	3.29834	1.99362e-11	0.455405	0.00955441	0.00909761	9.21609e-12	4.77255	18.019	6.62307	4.77255	5.5408	2.19327
0.6178	8.577	0.6095	5.755	5.27245	6.9	3	1.11561e-11	2.375	8.845	2.3555	6.578	5.27745	7.1	3.3	6.15037e-12	0.0855009	1.17877	3.29628	1.99328e-11	0.455505	0.00950664	0.00905212	9.21425e-12	4.77755	18.0041	6.62047	4.77755	6.11135	2.5331
0.6178	8.621	0.6095	7.349	5.27745	7.8	2.975	1.11191e-11	2.375	9.203	2.3556	1.991	5.28245	7.2	2.925	6.24987e-12	0.0856009	1.17981	3.29653	1.99294e-11	0.455605	0.00945911	0.00900686	9.21241e-12	4.78255	16.8858	6.40037	4.78255	3.38165	1.24334
0.6178	8.68	0.6095	7.514	5.28245	10.4	4.275	1.10977e-11	2.375	9.677	2.3557	0.746	5.28745	3.6	2.4	6.31335e-12	0.0857009	1.18055	3.2961	1.9926e-11	0.455705	0.00941181	0.00896183	9.21057e-12	4.78755	19.7887	6.45767	4.78755	8.3235	3.38552
0.6178	9.047	0.6096	1.646	5.28745	12	4.4	1.10952e-11	2.3751	8.522	2.3557	3.774	5.29245	4.6	2.3	6.36672e-12	0.0858009	1.18116	3.29542	1.99226e-11	0.455805	0.00936475	0.00891702	9.20873e-12	4.79255	22.2088	6.81756	4.79255	10.5886	4.45362
0.6178	9.615	0.6096	7.343	5.29245	7.9	4.275	1.10876e-11	2.3751	9.219	2.3558	7.956	5.29745	4.4	2.35	6.42534e-12	0.0859009	1.18086	3.29272	1.99192e-11	0.455905	0.00931793	0.00887243	9.20689e-12	4.79755	17.8503	6.01519	4.79755	8.06144	3.45702
0.6179	9.156	0.6096	7.807	5.29745	13.8	5.625	1.10997e-11	2.3751	9.249	2.3559	3.274	5.30245	4.6	2.375	6.47364e-12	0.0860009	1.1812	3.29147	1.99159e-11	0.456005	0.00927134	0.00882807	9.20505e-12	4.80255	18.121	6.6877	4.80255	6.20573	2.62663
0.6179	9.272	0.6097	0.656	5.30245	16.1	6.25	1.11389e-11	2.3752	9.973	2.3559	4.422	5.30745	4.7	2.3	6.52632e-12	0.0861009	1.18063	3.28817	1.99125e-11	0.456105	0.00922498	0.00878393	9.20321e-12	4.80755	22.9499	6.45068	4.80755	11.1573	4.58748
0.618	8.464	0.6097	1.485	5.30745	11.2	4.8	1.11714e-11	2.3753	9.069	2.356	0.327	5.31245	2.9	2.025	6.57055e-12	0.0862009	1.17942	3.28345	1.99091e-11	0.456205	0.00917886	0.00874001	9.20137e-12	4.81255	20.9547	6.50041	4.81255	6.83852	2.66723
0.618	8.585	0.6097	2.81	5.31245	14.7	6.65	1.11933e-11	2.3753	9.228	2.3561	3.107	5.31745	7	2.5	6.62238e-12	0.0863009	1.17892	3.28035	1.99057e-11	0.456305	0.00913296	0.00869631	9.19954e-12	4.81755	21.9265	6.94197	4.81755	9.0336	3.71999
0.618	9.014	0.6097	3.258	5.31745	16.5	6.625	1.12567e-11	2.3753	9.793	2.3562	4.932	5.32245	3.6	1.9	6.66344e-12	0.0864009	1.17968	3.28007	1.99023e-11	0.456405	0.0090873	0.00865283	9.1977e-12	4.82255	20.6634	6.76909	4.82255	6.43323	2.51446
0.618	9.103	0.6097	4.236	5.32245	14.8	6.25	1.13031e-11	2.3754	9.776	2.3562	6.978	5.32745	3.5	1.95	6.68935e-12	0.0865009	1.18111	3.28125	1.98989e-11	0.456505	0.00904186	0.00860956	9.19586e-12	4.82755	18.7938	6.2862	4.82755	8.59544	3.69719
0.6181	8.212	0.6097	4.381	5.32745	13.1	5.525	1.1336e-11	2.3755	8.053	2.3563	2.278	5.33245	4.2	2.75	6.7339e-12	0.0866009	1.18052	3.27798	1.98955e-11	0.456605	0.00899666	0.00856652	9.19402e-12	4.83255	18.0061	6.19172	4.83255	7.25197	3.04219
0.6181	8.986	0.6097	5.349	5.33245	14.3	5.55	1.1359e-11	2.3756	9.993	2.3563	4.011	5.33745	8.5	4.125	6.83693e-12	0.0867009	1.17975	3.2743	1.98921e-11	0.456705	0.00895168	0.00852368	9.19219e-12	4.83755	18.6065	7.02509	4.83755	7.7613	3.50062
0.6181	8.992	0.6097	5.669	5.33745	10.5	4.7	1.13769e-11	2.3757	8.038	2.3563	5.758	5.34245	10.5	3.95	6.98721e-12	0.0868009	1.17898	3.27063	1.98887e-11	0.456805	0.00890693	0.00848107	9.19035e-12	4.84255	18.3251	6.86799	4.84255	4.88156	1.86862
0.6181	9.084	0.6097	5.792	5.34245	13.4	5.675	1.13909e-11	2.3757	8.054	2.3564	6.981	5.34745	3.8	2.225	7.06452e-12	0.0869009	1.17683	3.26381	1.98853e-11	0.456905	0.00886239	0.00843866	9.18851e-12	4.84755	16.9851	6.5246	4.84755	4.60523	1.69272
0.6182	8.037	0.6097	6.105	5.34745	13	5.5	1.14179e-11	2.3757	8.073	2.3565	0.316	5.35245	1.4	1.475	7.08617e-12	0.0870009	1.17494	3.25759	1.98819e-11	0.457005	0.00881808	0.00839647	9.18668e-12	4.85255	18.3754	6.79203	4.85255	4.50548	1.70075
0.6182	8.204	0.6097	6.951	5.35245	10.3	4.55	1.14254e-11	2.3757	8.678	2.3566	5.162	5.35745	2.3	1.5	7.08742e-12	0.0871009	1.17259	3.25032	1.98786e-11	0.457105	0.00877401	0.00835449	9.18484e-12	4.85755	17.6554	6.06978	4.85755	7.13125	3.02733
0.6183	8.366	0.6097	7.338	5.35745	13.6	5.05	1.14374e-11	2.3758	8.048	2.3566	5.852	5.36245	2.7	1.225	7.08888e-12	0.0872009	1.17086	3.2445	1.98752e-11	0.457205	0.00873147	0.00831273	9.18301e-12	4.86255	20.3468	6.83848	4.86255	8.41661	3.56517
0.6183	9.917	0.6098	0.262	5.36245	10.2	4.1	1.14354e-11	2.3758	8.981	2.3567	6.345	5.36745	2.4	1.175	7.07914e-12	0.0873009	1.16904	3.23848	1.98718e-11	0.457305	0.0086926	0.00827134	9.18117e-12	4.86755	18.0017	6.84331	4.86755	6.73193	2.86309
0.6184	8.109	0.6098	1.851	5.36745	10.7	3.75	1.1426e-11	2.376	8.864	2.3567	6.868	5.37245	1.6	0.925	7.05826e-12	0.0874009	1.1679	3.23405	1.98684e-11	0.457405	0.00865396	0.00823016	9.17934e-12	4.87255	22.7841	7.09702	4.87255	10.1643	4.25858
0.6184	8.124	0.6098	3.968	5.37245	6.3	2.825	1.13868e-11	2.3761	8.404	2.3568	4.14	5.37745	1.4	1.175	7.03732e-12	0.0875009	1.16635	3.22868	1.9865e-11	0.457505	0.0086125	0.00818903	9.17751e-12	4.87755	21.6407	6.66037	4.87755	8.76499	3.60352
0.6184	8.963	0.6099	0.66	5.37745	7.1	2.675	1.13419e-11	2.3761	9.222	2.3569	1.499	5.38245	3.3	1.225	7.02645e-12	0.0876009	1.16457	3.22279	1.98616e-11	0.457605	0.00856991	0.00814809	9.17567e-12	4.88255	18.7112	6.93569	4.88255	2.19742	0.619962
0.6184	9.155	0.6099	1.841	5.38245	7.9	3.3	1.13011e-11	2.3762	9.594	2.3569	5.665	5.38745	4	1.9	7.03816e-12	0.0877009	1.16212	3.21532	1.98582e-11	0.457705	0.0085272	0.00810735	9.17384e-12	4.88755	25.6769	6.75471	4.88755	9.64147	3.79729
0.6184	9.283	0.6099	2.205	5.38745	10.2	4.1	1.12815e-11	2.3765	8.183	2.357	0.178	5.39245	3.7	2.05	7.06497e-12	0.0878009	1.15912	3.20655	1.98548e-11	0.457805	0.00848465	0.00806681	9.17201e-12	4.89255	27.2592	6.77323	4.89255	11.6377	4.48668
0.6185	8.631	0.6099	2.222	5.39245	9.9	4.1	1.12714e-11	2.3765	9.899	2.357	6.486	5.39745	6.5	3.2	7.11383e-12	0.0879009	1.15614	3.19785	1.98514e-11	0.457905	0.00844239	0.00802648	9.17017e-12	4.89755	24.8379	6.59476	4.89755	12.5683	4.96652
0.6185	9.537	0.6099	3.503	5.39745	11.7	4.325	1.1264e-11	2.3766	8.327	2.3571	5.067	5.40245	7.9	3.65	7.21595e-12	0.0880009	1.15284	3.18837	1.9848e-11	0.458005	0.00840026	0.00798635	9.16834e-12	4.90255	21.6724	6.82823	4.90255	10.4725	4.25703
0.6185	9.562	0.6099	3.914	5.40245	9.1	4.05	1.12532e-11	2.3767	8.824	2.3572	0.555	5.40745	4.5	2.3	7.30432e-12	0.0881009	1.14931	3.17832	1.98447e-11	0.458105	0.00835828	0.00794642	9.16651e-12	4.90755	19.9327	6.82491	4.90755	8.66412	3.65395
0.6186	8.968	0.6099	4.872	5.40745	9.2	3.225	1.12379e-11	2.3767	8.884	2.3572	0.715	5.41245	4	2.225	7.33898e-12	0.0882009	1.14543	3.16742	1.98413e-11	0.458205	0.00831649	0.00790668	9.16468e-12	4.91255	16.1143	6.41096	4.91255	1.99208	0.722539
0.6186	9.138	0.6099	7.758	5.41245	7.8	3.475	1.12077e-11	2.3767	8.977	2.3573	5.343	5.41745	3.9	1.55	7.36411e-12	0.0883009	1.1414	3.15615	1.98379e-11	0.458305	0.0082749	0.00786715	9.16285e-12	4.91755	16.0276	6.1367	4.91755	4.35177	1.70916
0.6187	9.356	0.61	0.995	5.41745	11.9	4.225	1.11922e-11	2.3768	9.729	2.3574	0.21	5.42245	2.9	1.9	7.37406e-12	0.0884009	1.13693	3.14372	1.98345e-11	0.458405	0.00823353	0.00782781	9.16102e-12	4.92255	13.9207	5.91865	4.92255	7.05208	3.28653
0.6187	9.401	0.61	3.48	5.42245	9.5	4.75	1.11851e-11	2.3769	8.265	2.3574	4	5.42745	4.2	1.95	7.39116e-12	0.0885009	1.13279	3.13219	1.98311e-11	0.458505	0.00819236	0.00778868	9.15919e-12	4.92755	19.0103	6.52772	4.92755	7.79087	3.26106
0.6188	8.078	0.61	3.72	5.42745	15.8	5.35	1.12108e-11	2.3769	8.448	2.3574	7.705	5.43245	3.6	1.675	7.41112e-12	0.0886009	1.12977	3.12345	1.98277e-11	0.458605	0.0081514	0.00774973	9.15736e-12	4.93255	17.2005	6.79547	4.93255	6.15818	2.71436
0.6188	9.563	0.61	4.376	5.43245	8.7	4.375	1.12148e-11	2.377	9.256	2.3575	7.791	5.43745	4.1	2.15	7.43152e-12	0.0887009	1.12633	3.11366	1.98243e-11	0.458705	0.00811065	0.00771098	9.15553e-12	4.93755	18.2551	7.03591	4.93755	4.92501	1.90808
0.6189	8.847	0.61	4.658	5.43745	11.1	3.775	1.12083e-11	2.3771	8.169	2.3576	0.64	5.44245	4.9	2.35	7.46816e-12	0.0888009	1.12281	3.10372	1.98209e-11	0.458805	0.0080701	0.00767243	9.1537e-12	4.94255	15.44	5.55607	4.94255	5.36418	2.1149
0.6189	8.966	0.61	5.779	5.44245	8	3.325	1.11817e-11	2.3773	8.226	2.3576	4.762	5.44745	4.2	2.125	7.51049e-12	0.0889009	1.11953	3.09435	1.98175e-11	0.458905	0.00802974	0.00763407	9.15187e-12	4.94755	18.1182	6.8926	4.94755	6.2242	2.60895
0.6189	9.146	0.6101	0.389	5.44745	10.8	4.475	1.11678e-11	2.3773	8.23	2.3576	5.314	5.45245	6.2	3.325	7.55783e-12	0.0890009	1.1159	3.08411	1.98141e-11	0.459005	0.0079896	0.0075959	9.15004e-12	4.95255	13.8641	5.35364	4.95255	6.41689	2.86615
0.619	8.429	0.6101	3.079	5.45245	9.7	4.275	1.11652e-11	2.3773	9.557	2.3577	1.252	5.45745	7.8	2.725	7.65471e-12	0.0891009	1.11166	3.07235	1.98107e-11	0.459105	0.00794965	0.00755792	9.14821e-12	4.95755	20.5145	6.47982	4.95755	9.83868	4.08001
0.619	8.765	0.6101	3.62	5.45745	12.3	4.875	1.11704e-11	2.3773	9.573	2.3577	2.608	5.46245	3	1.85	7.68053e-12	0.0892009	1.10767	3.06122	1.98072e-11	0.459205	0.0079099	0.00752013	9.14638e-12	4.96255	22.535	6.65194	4.96255	10.7811	4.37273
0.6193	8.586	0.6101	3.972	5.46245	11.9	5.425	1.11842e-11	2.3774	8.015	2.3577	5.536	5.46745	2.9	1.925	7.69621e-12	0.0893009	1.10403	3.05099	1.98038e-11	0.459305	0.00787036	0.00748253	9.14456e-12	4.96755	17.8666	5.95792	4.96755	8.17621	3.50141
0.6195	8.971	0.6101	4.761	5.46745	13.5	5.25	1.12084e-11	2.3775	8.692	2.3579	3.85	5.47245	5.3	2.325	7.72785e-12	0.0894009	1.10133	3.04308	1.98004e-11	0.459405	0.00783101	0.00744511	9.14273e-12	4.97255	16.0208	5.86689	4.97255	5.97164	2.50948
0.6196	8.593	0.6101	5.061	5.47245	11.5	4.5	1.12151e-11	2.3775	8.95	2.3579	7.83	5.47745	3.8	2.2	7.76003e-12	0.0895009	1.09748	3.03232	1.9797e-11	0.459505	0.00779185	0.00740789	9.1409e-12	4.97755	22.0173	6.5836	4.97755	10.4763	4.22851
0.6197	8.878	0.6101	5.565	5.47745	8	3.725	1.12102e-11	2.3775	9.937	2.358	5.185	5.48245	4.9	1.875	7.79369e-12	0.0896009	1.09341	3.02102	1.97936e-11	0.459605	0.00775289	0.00737085	9.13908e-12	4.98255	21.4981	6.96086	4.98255	8.15531	3.32058
0.6197	9.065	0.6101	6.386	5.48245	13.1	5.575	1.12088e-11	2.3777	9.147	2.358	7.813	5.48745	2.7	1.8	7.8028e-12	0.0897009	1.08928	3.00955	1.97902e-11	0.459705	0.00771413	0.00733399	9.13725e-12	4.98755	19.9674	6.77196	4.98755	8.573	3.57417
0.6197	9.451	0.6101	6.672	5.48745	12.5	4.45	1.12285e-11	2.378	9.046	2.3581	0.456	5.49245	4.4	2.025	7.81539e-12	0.0898009	1.0852	2.99821	1.97868e-11	0.459805	0.00767556	0.00729732	9.13542e-12	4.99255	18.6022	6.0291	4.99255	7.12241	2.92444
0.6198	8.845	0.6101	6.736	5.49245	9.1	4.025	1.12179e-11	2.3782	8.778	2.3581	0.524	5.49745	4.2	1.75	7.83538e-12	0.0899009	1.08142	2.98766	1.97834e-11	0.459905	0.00763718	0.00726084	9.1336e-12	4.99755	20.2159	6.59744	4.99755	8.86454	3.78751
0.6199	9.824	0.6101	7.85	5.49745	13	5.05	1.12202e-11	2.3784	9.098	2.3581	1.907	5.50245	2	1.275	7.83413e-12	0.0900009	1.07785	2.97763	1.978e-11	0.460005	0.00759899	0.00722453	9.13177e-12	5.00255	17.7525	6.52335	5.00255	8.19886	3.54242
0.62	8.095	0.6102	1.866	5.50245	7.8	3.65	1.1214e-11	2.3784	9.943	2.3581	6.542	5.50745	2.2	1.225	7.81987e-12	0.0901009	1.074	2.96691	1.97765e-11	0.460105	0.007561	0.00718841	9.12995e-12	5.00755	16.7421	6.14342	5.00755	6.62996	2.87112
0.62	8.744	0.6102	2.962	5.50745	12.1	4.725	1.12083e-11	2.3786	8.973	2.3582	6.769	5.51245	1.4	0.85	7.79241e-12	0.0902009	1.07007	2.95599	1.97731e-11	0.460205	0.00752319	0.00715247	9.12813e-12	5.01255	18.2063	6.78293	5.01255	4.53438	1.7407
0.6201	8.729	0.6102	5.6	5.51245	12.6	4.725	1.12201e-11	2.3787	8.065	2.3582	7.3	5.51745	2.6	1.425	7.76894e-12	0.0903009	1.06629	2.94544	1.97697e-11	0.460305	0.00748558	0.00711671	9.1263e-12	5.01755	15.8734	6.29051	5.01755	4.03926	1.44036
0.6202	9.041	0.6102	6.765	5.51745	9.3	4.275	1.1214e-11	2.379	8.637	2.3583	0.449	5.52245	3.7	1.625	7.77016e-12	0.0904009	1.0624	2.93463	1.97663e-11	0.460405	0.00744815	0.00708112	9.12448e-12	5.02255	17.5818	6.36354	5.02255	4.50806	1.64279
0.6203	8.135	0.6102	7.259	5.52245	11.5	4.4	1.12135e-11	2.379	9.224	2.3583	1.407	5.52745	2.7	1.725	7.77424e-12	0.0905009	1.05906	2.92522	1.97629e-11	0.460505	0.00741091	0.00704572	9.12266e-12	5.02755	17.9723	6.38328	5.02755	7.16077	3.00283
0.6203	9.072	0.6103	0.76	5.52745	10.8	4.825	1.12126e-11	2.3791	9.58	2.3584	0.597	5.53245	5.3	2.35	7.79388e-12	0.0906009	1.05498	2.91391	1.97594e-11	0.460605	0.00737385	0.00701049	9.12083e-12	5.03255	19.6557	6.22635	5.03255	9.82907	4.22547
0.6203	9.217	0.6103	1.061	5.53245	12.4	4.975	1.12239e-11	2.3791	9.664	2.3584	1.675	5.53745	6.6	3.2	7.85866e-12	0.0907009	1.05119	2.90337	1.9756e-11	0.460705	0.00733699	0.00697544	9.11901e-12	5.03755	17.7832	6.4299	5.03755	6.40059	2.59567
0.6206	8.316	0.6103	2.828	5.53745	12.4	5.4	1.1241e-11	2.3792	8.708	2.3584	1.963	5.54245	8.3	3.475	7.94201e-12	0.0908009	1.04714	2.89213	1.97526e-11	0.460805	0.0073003	0.00694056	9.11719e-12	5.04255	22.4978	6.96884	5.04255	9.7597	4.01296
0.6207	8.353	0.6103	3.534	5.54245	14.2	5.975	1.12697e-11	2.3795	9.23	2.3584	5.372	5.54745	5.2	2.75	8.02594e-12	0.0909009	1.04348	2.88193	1.97492e-11	0.460905	0.0072638	0.00690586	9.11537e-12	5.04755	22.0569	6.96519	5.04755	10.0024	4.1082
0.6208	8.184	0.6103	4.843	5.54745	13.6	5.9	1.13031e-11	2.3796	9.89	2.3584	6.072	5.55245	5.6	2.725	8.08253e-12	0.0910009	1.04043	2.87329	1.97457e-11	0.461005	0.00722748	0.00687133	9.11354e-12	5.05255	16.4958	6.29804	5.05255	3.09276	0.970494
0.6208	9.532	0.6103	5.611	5.55245	19.4	8.225	1.13682e-11	2.3797	9.334	2.3585	4.729	5.55745	3.9	2.5	8.13633e-12	0.0911009	1.03752	2.86503	1.97423e-11	0.461105	0.00719135	0.00683697	9.11172e-12	5.05755	26.2886	7.10969	5.05755	11.0079	4.33569
0.6209	8.569	0.6103	7.387	5.55745	12	4.85	1.14241e-11	2.3798	8.561	2.3585	6.939	5.56245	5.2	2.175	8.16939e-12	0.0912009	1.03458	2.85667	1.97389e-11	0.461205	0.00715539	0.00680279	9.1099e-12	5.06255	27.5352	6.61038	5.06255	12.4361	4.73307
0.6209	8.769	0.6103	7.863	5.56245	12.4	4.425	1.14223e-11	2.3799	8.536	2.3585	7.591	5.56745	3.3	2.2	8.19266e-12	0.0913009	1.03228	2.84995	1.97354e-11	0.461305	0.00711965	0.00676877	9.10808e-12	5.06755	22.984	6.54036	5.06755	11.583	4.71561
0.6209	8.924	0.6104	0.819	5.56745	9.7	4.3	1.14178e-11	2.3799	9.258	2.3586	0.484	5.57245	6	2.525	8.23146e-12	0.0914009	1.02898	2.84069	1.9732e-11	0.461405	0.00708406	0.00673493	9.10626e-12	5.07255	22.4377	6.38263	5.07255	9.52726	3.91832
0.6209	9.27	0.6104	1.775	5.57245	12	4.6	1.14138e-11	2.38	9.853	2.3587	6.146	5.57745	3.6	2.275	8.25852e-12	0.0915009	1.0253	2.83046	1.97286e-11	0.461505	0.00704864	0.00670125	9.10444e-12	5.07755	20.1392	6.33922	5.07755	11.0545	4.74888
0.6209	9.598	0.6104	2.739	5.57745	8.2	3.925	1.14011e-11	2.3803	8.236	2.3588	3.479	5.58245	5.9	2.475	8.30158e-12	0.0916009	1.02165	2.82031	1.97251e-11	0.461605	0.00701339	0.00666775	9.10262e-12	5.08255	14.051	6.3191	5.08255	4.01029	1.83566
0.6212	9.005	0.6104	3.083	5.58245	12.3	4.9	1.14026e-11	2.3803	8.707	2.3588	4.805	5.58745	4.7	2	8.33429e-12	0.0917009	1.01804	2.81026	1.97217e-11	0.461705	0.00697833	0.00663441	9.1008e-12	5.08755	13.1284	5.19634	5.08755	5.24813	2.25539
0.6213	8.901	0.6104	4.131	5.58745	10.6	3.925	1.14043e-11	2.3806	8.328	2.3588	6.9	5.59245	3.1	1.85	8.34334e-12	0.0918009	1.01463	2.80075	1.97183e-11	0.461805	0.00694343	0.00660124	9.09899e-12	5.09255	14.6031	5.78089	5.09255	2.8939	1.01507
0.6214	8.164	0.6104	5.68	5.59245	8	3.45	1.13754e-11	2.3807	8.934	2.3588	7.686	5.59745	3.1	1.425	8.34167e-12	0.0919009	1.012	2.79323	1.97148e-11	0.461905	0.00690872	0.00656823	9.09717e-12	5.09755	20.1131	6.62123	5.09755	9.25895	3.97553
0.6215	8.723	0.6104	6.563	5.59745	8.3	2.775	1.13445e-11	2.3809	8.209	2.3589	1.537	5.60245	2.8	1.25	8.33111e-12	0.0920009	1.00927	2.78549	1.97114e-11	0.462005	0.00687418	0.00653539	9.09535e-12	5.10255	0	0	5.10255	0	0
0.6215	9.707	0.6105	0.913	5.60245	5.7	2.675	1.1294e-11	2.3809	9.282	2.3589	2.078	5.60745	2.4	0.95	8.29672e-12	0.0921009	1.00735	2.77975	1.9708e-11	0.462105	0.00684011	0.00650271	9.09353e-12	5.10755	16.4866	7.21679	5.10755	5.79134	2.55059
0.6216	8.618	0.6105	1.047	5.60745	8.4	3.425	1.1257e-11	2.3809	9.347	2.3589	3.028	5.61245	1.4	0.625	8.25666e-12	0.0922009	1.00549	2.77416	1.97045e-11	0.462205	0.00680591	0.0064702	9.09172e-12	5.11255	14.5927	5.72295	5.11255	3.87994	1.46944
0.6216	9.073	0.6105	2.137	5.61245	9.7	5.125	1.12423e-11	2.3809	9.975	2.3589	7.377	5.61745	1.3	0.875	8.20914e-12	0.0923009	1.0033	2.76778	1.97011e-11	0.462305	0.00677194	0.00643785	9.0899e-12	5.11755	18.5681	6.8227	5.11755	5.1981	2.01575
0.6216	9.616	0.6105	2.817	5.61745	19.6	7.425	1.12941e-11	2.381	9.008	2.359	7.309	5.62245	0.9	0.725	8.16419e-12	0.0924009	1.00069	2.76035	1.96977e-11	0.462405	0.00673858	0.00640566	9.08808e-12	5.12255	18.2704	6.70554	5.12255	6.29969	2.62191
0.6217	8.224	0.6105	3.309	5.62245	14.2	5.85	1.13494e-11	2.3811	8.122	2.3591	0.387	5.62745	1.6	0.925	8.12293e-12	0.0925009	0.997639	2.75178	1.96942e-11	0.462505	0.00670496	0.00637363	9.08627e-12	5.12755	16.3818	6.18972	5.12755	2.96151	1.05107
0.6217	8.892	0.6105	3.358	5.62745	11.3	5.025	1.13722e-11	2.3811	8.332	2.3591	1.052	5.63245	3.4	1.3	8.10076e-12	0.0926009	0.994174	2.74215	1.96908e-11	0.462605	0.00667162	0.00634177	9.08445e-12	5.13255	20.4312	6.75806	5.13255	7.85091	3.15508
0.6219	9.621	0.6105	3.485	5.63245	13.8	5.9	1.13904e-11	2.3812	9.384	2.3591	2.426	5.63745	3.6	1.8	8.10075e-12	0.0927009	0.990862	2.73292	1.96873e-11	0.462705	0.00663831	0.00631006	9.08264e-12	5.13755	21.8787	6.68817	5.13755	10.1468	4.22848
0.622	8.075	0.6105	3.643	5.63745	15.8	5.425	1.14281e-11	2.3813	9.028	2.3591	6.247	5.64245	4	1.9	8.10868e-12	0.0928009	0.987135	2.72261	1.96839e-11	0.462805	0.00660512	0.00627851	9.08082e-12	5.14255	17.3464	5.92008	5.14255	7.5433	3.18755
0.622	8.285	0.6105	4.814	5.64245	8.9	4.8	1.14286e-11	2.3814	8.527	2.3591	7.114	5.64745	3.7	1.5	8.11554e-12	0.0929009	0.983002	2.71121	1.96804e-11	0.462905	0.00657209	0.00624711	9.07901e-12	5.14755	18.4112	6.76522	5.14755	6.37311	2.70108
0.6221	8.344	0.6105	5.639	5.64745	16.9	6.025	1.14534e-11	2.3814	8.633	2.3591	7.707	5.65245	3.1	1.65	8.11593e-12	0.0930009	0.979015	2.7002	1.9677e-11	0.463005	0.00653923	0.00621588	9.07719e-12	5.15255	22.1122	6.24152	5.15255	11.3593	4.67264
0.6221	8.487	0.6105	6.133	5.65245	8.8	3.75	1.14665e-11	2.3815	8.083	2.3592	2.404	5.65745	3.9	1.6	8.11423e-12	0.0931009	0.975324	2.68999	1.96736e-11	0.463105	0.00650654	0.0061848	9.07538e-12	5.15755	20.517	6.38984	5.15755	6.26007	2.39109
0.6221	8.619	0.6105	7.081	5.65745	8.9	3.75	1.14423e-11	2.3815	8.601	2.3592	3.004	5.66245	2.6	1.525	8.10241e-12	0.0932009	0.971815	2.68026	1.96701e-11	0.463205	0.006474	0.00615387	9.07356e-12	5.16255	21.1149	6.60858	5.16255	9.16499	3.79117
0.6221	8.67	0.6105	7.701	5.66245	9	3.475	1.14206e-11	2.3815	8.68	2.3592	3.068	5.66745	3.2	1.775	8.10838e-12	0.0933009	0.967859	2.66934	1.96667e-11	0.463305	0.00644163	0.00612311	9.07175e-12	5.16755	20.4978	6.69937	5.16755	5.8838	2.25707
0.6221	8.858	0.6106	1.723	5.66745	8.7	3.85	1.1397e-11	2.3815	9.934	2.3592	4.12	5.67245	4.7	2.075	8.12376e-12	0.0934009	0.963611	2.65762	1.96632e-11	0.463405	0.00640943	0.00609249	9.06994e-12	5.17255	18.632	6.28672	5.17255	8.33234	3.55768
0.6221	8.938	0.6106	2.38	5.67245	12.4	4.625	1.13891e-11	2.3817	9.232	2.3592	4.662	5.67745	5.3	2.125	8.15375e-12	0.0935009	0.960038	2.64773	1.96598e-11	0.463505	0.00637738	0.00606203	9.06813e-12	5.17755	18.4418	6.44988	5.17755	7.05856	2.94189
0.6221	9.285	0.6106	2.63	5.67745	7.2	3.5	1.1375e-11	2.3817	9.896	2.3592	4.704	5.68245	2.6	2.025	8.16221e-12	0.0936009	0.956767	2.63865	1.96563e-11	0.463605	0.00634549	0.00603172	9.06631e-12	5.18255	18.001	6.68022	5.18255	7.456	3.33143
0.6221	9.715	0.6106	3.178	5.68245	10.8	4.25	1.13587e-11	2.3818	8.909	2.3592	5.433	5.68745	4.9	1.65	8.17952e-12	0.0937009	0.953377	2.62925	1.96529e-11	0.463705	0.00631377	0.00600156	9.0645e-12	5.18755	18.0122	6.67392	5.18755	4.73243	1.77573
0.6222	8.321	0.6106	3.452	5.68745	9	3.775	1.13475e-11	2.3818	9.135	2.3593	1.223	5.69245	2.2	1.425	8.17222e-12	0.0938009	0.950086	2.62012	1.96494e-11	0.463805	0.0062822	0.00597155	9.06269e-12	5.19255	17.1052	6.54594	5.19255	4.59624	1.69368
0.6222	8.719	0.6106	3.567	5.69245	11	4.125	1.13314e-11	2.3818	9.358	2.3593	2.219	5.69745	3	1.6	8.16556e-12	0.0939009	0.946959	2.61142	1.96459e-11	0.463905	0.00625079	0.00594169	9.06088e-12	5.19755	18.582	6.81853	5.19755	3.9104	1.43457
0.6222	8.914	0.6106	5.267	5.69745	8.7	3.6	1.13151e-11	2.3819	8.887	2.3593	3.636	5.70245	3.5	1.375	8.16356e-12	0.0940009	0.944336	2.60405	1.96425e-11	0.464005	0.00621953	0.00591198	9.05907e-12	5.20255	17.4929	6.08934	5.20255	6.78377	2.84373
0.6222	9.846	0.6106	7.503	5.70245	10.6	4.5	1.13049e-11	2.3819	9.849	2.3593	4.323	5.70745	2.8	1.55	8.14942e-12	0.0941009	0.941458	2.59601	1.9639e-11	0.464105	0.00618843	0.00588242	9.05726e-12	5.20755	20.3917	6.81532	5.20755	8.48009	3.59668
0.6223	9.376	0.6107	7.773	5.70745	11.5	4.575	1.13105e-11	2.3821	9.322	2.3593	6.976	5.71245	3.9	1.7	8.14968e-12	0.0942009	0.938554	2.58791	1.96356e-11	0.464205	0.00615749	0.00585301	9.05545e-12	5.21255	18.0257	6.77314	5.21255	6.9058	2.94518
0.6223	9.503	0.6108	0.737	5.71245	11.3	5.85	1.1315e-11	2.3824	9.723	2.3594	1.256	5.71745	4.6	2.05	8.166e-12	0.0943009	0.935649	2.57981	1.96321e-11	0.464305	0.0061267	0.00582375	9.05364e-12	5.21755	23.5517	7.28257	5.21755	10.5051	4.41858
0.6223	9.591	0.6108	2.054	5.71745	18.2	7.325	1.13747e-11	2.3825	9.333	2.3594	3.211	5.72245	5.4	2.6	8.20642e-12	0.0944009	0.933295	2.57315	1.96287e-11	0.464405	0.00609607	0.00579463	9.05183e-12	5.22255	22.4261	6.95667	5.22255	8.74009	3.59602
0.6223	9.677	0.6108	2.503	5.72245	15.7	6.75	1.14383e-11	2.3825	9.584	2.3594	5.771	5.72745	4.8	2.55	8.24632e-12	0.0945009	0.930668	2.56578	1.96252e-11	0.464505	0.00606559	0.00576566	9.05002e-12	5.22755	18.1297	6.62891	5.22755	2.21245	0.59419
0.6224	8.39	0.6108	2.775	5.72745	14.1	5.9	1.14871e-11	2.3826	8.033	2.3594	5.782	5.73245	5.4	2.65	8.2916e-12	0.0946009	0.927332	2.55655	1.96217e-11	0.464605	0.00603526	0.00573683	9.04821e-12	5.23255	25.4646	6.6944	5.23255	9.31425	3.6508
0.6224	9.98	0.6108	5.077	5.73245	10.8	4.15	1.14925e-11	2.3826	9.644	2.3594	5.922	5.73745	6.6	3.15	8.35371e-12	0.0947009	0.924251	2.548	1.96183e-11	0.464705	0.00600509	0.00570814	9.0464e-12	5.23755	26.6235	6.57569	5.23755	11.1898	4.28948
0.6225	8.882	0.6108	5.293	5.73745	6.4	2.25	1.14565e-11	2.3827	9.28	2.3595	0.628	5.74245	6.6	3.775	8.43737e-12	0.0948009	0.920907	2.53875	1.96148e-11	0.464805	0.00597506	0.0056796	9.0446e-12	5.24255	24.739	6.59959	5.24255	12.2631	4.81809
0.6225	9.079	0.6108	5.4	5.74245	6.9	3.25	1.14049e-11	2.3828	8.821	2.3595	1.103	5.74745	8.8	3.95	8.55054e-12	0.0949009	0.917171	2.52844	1.96114e-11	0.464905	0.00594519	0.0056512	9.04279e-12	5.24755	21.733	6.8285	5.24755	10.1433	4.10386
0.6226	9.881	0.6108	5.79	5.74745	8.6	3.475	1.13742e-11	2.3828	9.45	2.3595	1.244	5.75245	4.8	3	8.63964e-12	0.095001	0.913815	2.51916	1.96079e-11	0.465005	0.00591546	0.00562295	9.04098e-12	5.25255	19.9011	6.77503	5.25255	8.97989	3.81509
0.6227	8.043	0.6108	6.163	5.75245	12.9	5.325	1.13769e-11	2.3829	8.002	2.3595	2.366	5.75745	6.8	3.275	8.71401e-12	0.095101	0.910323	2.50952	1.96044e-11	0.465105	0.00588588	0.00559483	9.03917e-12	5.25755	14.557	5.72019	5.25755	1.88972	0.670607
0.6227	8.333	0.6108	7.018	5.75745	10.7	4.1	1.13828e-11	2.3829	8.599	2.3595	2.836	5.76245	4.9	2.5	8.77209e-12	0.095201	0.906702	2.49952	1.9601e-11	0.465205	0.00585645	0.00556686	9.03737e-12	5.26255	15.1754	5.8009	5.26255	4.37791	1.71706
0.6227	9.448	0.6108	7.592	5.76245	11.5	4.625	1.13717e-11	2.3829	9.93	2.3595	4.027	5.76745	4.3	2.75	8.80874e-12	0.095301	0.902848	2.48889	1.95975e-11	0.465305	0.00582717	0.00553903	9.03556e-12	5.26755	14.6774	6.28927	5.26755	7.41158	3.49085
0.6228	8.024	0.6108	7.796	5.76745	9.8	4.525	1.13724e-11	2.383	8.685	2.3595	7.648	5.77245	4.3	2.175	8.84078e-12	0.095401	0.898974	2.4782	1.9594e-11	0.465405	0.00579803	0.00551133	9.03376e-12	5.27255	18.5612	6.36511	5.27255	7.60895	3.16442
0.6228	9.062	0.6109	0.233	5.77245	13	5.025	1.13829e-11	2.3831	8.232	2.3597	7.419	5.77745	4.4	1.975	8.8573e-12	0.095501	0.895107	2.46753	1.95906e-11	0.465505	0.00576904	0.00548377	9.03195e-12	5.27755	17.7484	6.94586	5.27755	5.45945	2.35603
0.6228	9.294	0.6109	2.769	5.77745	12.1	4.9	1.13869e-11	2.3831	9.736	2.3597	7.484	5.78245	3.9	2.075	8.87159e-12	0.095601	0.891147	2.4566	1.95871e-11	0.465605	0.0057402	0.00545635	9.03014e-12	5.28255	17.1818	6.50438	5.28255	4.56496	1.73722
0.6228	9.295	0.6109	5.082	5.78245	12.5	4.65	1.13979e-11	2.3834	8.811	2.3598	0.917	5.78745	4.8	2.15	8.8886e-12	0.095701	0.887388	2.44623	1.95836e-11	0.465705	0.0057115	0.00542907	9.02834e-12	5.28755	14.9118	5.45719	5.28755	5.33149	2.09191
0.6228	9.645	0.6109	5.202	5.78745	8.7	3.4	1.13859e-11	2.3834	9.702	2.3598	2.144	5.79245	4.9	2.95	8.9222e-12	0.095801	0.883518	2.43555	1.95801e-11	0.465805	0.00568294	0.00540193	9.02654e-12	5.29255	17.8524	6.71136	5.29255	5.97886	2.46728
0.6229	8.345	0.6109	6.732	5.79245	8.3	3.45	1.13578e-11	2.3835	8.541	2.36	2.572	5.79745	7.7	3.325	8.99648e-12	0.095901	0.880346	2.42678	1.95767e-11	0.465905	0.00565453	0.00537492	9.02473e-12	5.29755	13.6346	5.36903	5.29755	6.19442	2.74093
0.623	8.229	0.6109	7.318	5.79745	10.4	4.55	1.13421e-11	2.3835	9.697	2.36	5.33	5.80245	5.8	3.15	9.06394e-12	0.096001	0.877091	2.41779	1.95732e-11	0.466005	0.00562625	0.00534804	9.02293e-12	5.30255	19.6342	6.20557	5.30255	9.74924	4.04321
0.623	9.291	0.6109	7.764	5.80245	10.9	4.2	1.13348e-11	2.3836	8.39	2.3601	1.956	5.80745	5.5	3.025	9.12964e-12	0.096101	0.873574	2.40809	1.95697e-11	0.466105	0.00559812	0.0053213	9.02112e-12	5.30755	23.0281	6.84053	5.30755	10.5099	4.25076
0.623	9.976	0.611	0.599	5.80745	9.7	3.95	1.13265e-11	2.3836	9.598	2.3601	5.951	5.81245	6.2	3.375	9.19911e-12	0.096201	0.870041	2.39834	1.95662e-11	0.466205	0.00557013	0.0052947	9.01932e-12	5.31255	17.9583	6.11641	5.31255	7.56794	3.192
0.6231	8.118	0.611	0.786	5.81245	11	3.55	1.13072e-11	2.3837	9.414	2.3602	1.94	5.81745	8.8	4.725	9.30021e-12	0.096301	0.866508	2.38859	1.95628e-11	0.466305	0.00554228	0.00526822	9.01752e-12	5.31755	15.5933	5.78353	5.31755	6.21099	2.61839
0.6232	8.74	0.611	1.006	5.81745	7.8	3.375	1.12813e-11	2.3837	9.856	2.3602	2.921	5.82245	9.4	4.625	9.45228e-12	0.096401	0.862949	2.37876	1.95593e-11	0.466405	0.00551457	0.00524188	9.01572e-12	5.32255	21.9208	6.58781	5.32255	10.1477	4.07977
0.6232	9.87	0.611	1.337	5.82245	11.3	4.325	1.12644e-11	2.3838	8.056	2.3602	6.071	5.82745	6.4	3.3	9.56045e-12	0.096501	0.85939	2.36894	1.95558e-11	0.466505	0.005487	0.00521567	9.01392e-12	5.32755	21.5158	6.91034	5.32755	7.50363	3.00212
0.6233	8.326	0.611	2.652	5.82745	8.2	3.35	1.1249e-11	2.3841	8.315	2.3602	7.283	5.83245	4.9	1.85	9.58969e-12	0.096601	0.855913	2.35935	1.95523e-11	0.466605	0.00545956	0.00518959	9.01211e-12	5.33255	20.5783	6.97307	5.33255	8.6409	3.60909
0.6233	9.262	0.611	4.78	5.83245	9.5	4.25	1.12292e-11	2.3842	9.561	2.3602	7.864	5.83745	1.4	0.75	9.5589e-12	0.096701	0.852739	2.35059	1.95488e-11	0.466705	0.00543226	0.00516365	9.01031e-12	5.33755	18.2956	6.03318	5.33755	6.64037	2.68153
0.6234	8.003	0.611	5.547	5.83745	12.2	3.775	1.12221e-11	2.3843	8.255	2.3603	1.772	5.84245	0.3	0.175	9.48729e-12	0.096801	0.849872	2.34266	1.95454e-11	0.466805	0.0054051	0.00513783	9.00851e-12	5.34255	19.3406	6.28661	5.34255	8.1909	3.44729
0.6234	8.704	0.611	6.154	5.84245	5.7	3.15	1.11928e-11	2.3845	9.96	2.3603	2.963	5.84745	0	0.15	9.40021e-12	0.096901	0.847752	2.33673	1.95419e-11	0.466905	0.00537808	0.00511214	9.00671e-12	5.34755	20.0945	7.47923	5.34755	8.01827	3.4458
0.6234	8.935	0.6111	0.643	5.84745	8.9	3.6	1.11593e-11	2.3845	9.983	2.3603	3.134	5.85245	0	0.025	9.31055e-12	0.097001	0.845438	2.3303	1.95384e-11	0.467005	0.00535119	0.00508658	9.00491e-12	5.35255	16.8349	6.23047	5.35255	6.11111	2.59464
0.6234	9.641	0.6111	0.808	5.85245	10.5	4.05	1.11469e-11	2.3846	9.852	2.3603	4.208	5.85745	0	0.075	9.22106e-12	0.097101	0.843335	2.32442	1.95349e-11	0.467105	0.00532443	0.00506115	9.00311e-12	5.35755	17.5498	6.46349	5.35755	4.65506	1.76409
0.6235	8.144	0.6111	1.422	5.85745	10.5	4.725	1.11412e-11	2.3849	8.793	2.3603	7.397	5.86245	0	0.025	9.13121e-12	0.097201	0.841855	2.32019	1.95314e-11	0.467205	0.00529781	0.00503584	9.00131e-12	5.36255	17.001	6.78235	5.36255	3.95231	1.38424
0.6235	8.829	0.6111	2.754	5.86245	13	4.8	1.11595e-11	2.385	8.603	2.3604	1.814	5.86745	0	0	9.04112e-12	0.097301	0.840302	2.31576	1.95279e-11	0.467305	0.00527132	0.00501066	8.99951e-12	5.36755	17.2983	6.26731	5.36755	4.17725	1.48358
0.6236	8.249	0.6111	4.231	5.86745	9	4.225	1.11531e-11	2.385	9.231	2.3604	5.428	5.87245	0	0.025	8.95167e-12	0.097401	0.838187	2.30986	1.95244e-11	0.467405	0.00524496	0.00498561	8.99771e-12	5.37255	19.0575	6.853	5.37255	6.92042	2.8711
0.6236	8.674	0.6111	4.597	5.87245	12.3	4.225	1.1153e-11	2.3852	8.21	2.3604	7.075	5.87745	0	0	8.86331e-12	0.097501	0.836184	2.30426	1.9521e-11	0.467505	0.00521874	0.00496068	8.99592e-12	5.37755	19.6077	6.30693	5.37755	10.1365	4.3706
0.6236	9.175	0.6111	6.318	5.87745	9	3.775	1.11392e-11	2.3856	9.105	2.3604	7.197	5.88245	0	0	8.77511e-12	0.097601	0.834156	2.2986	1.95175e-11	0.467605	0.00519264	0.00493588	8.99412e-12	5.38255	17.3679	6.27607	5.38255	6.41412	2.59275
0.6237	8.082	0.6111	6.623	5.88245	9.1	4.7	1.1126e-11	2.3856	9.918	2.3605	4.501	5.88745	0	0	8.68779e-12	0.097701	0.831013	2.28993	1.9514e-11	0.467705	0.00516668	0.0049112	8.99232e-12	5.38755	22.6743	6.97709	5.38755	9.83563	4.0544
0.6237	8.895	0.6111	7.569	5.88745	18.1	6.875	1.1169e-11	2.386	9.355	2.3605	7.982	5.89245	0	0	8.60133e-12	0.097801	0.827868	2.28125	1.95105e-11	0.467805	0.00514085	0.00488664	8.99052e-12	5.39255	22.0736	6.91496	5.39255	9.61043	3.91778
0.6237	8.9	0.6112	3.206	5.89245	12.9	5.775	1.12081e-11	2.3861	9.092	2.3606	0.985	5.89745	0	0	8.51574e-12	0.097901	0.824383	2.27163	1.9507e-11	0.467905	0.00511514	0.00486221	8.98873e-12	5.39755	16.4236	6.27878	5.39755	2.96572	0.909847
0.6237	9.078	0.6112	3.635	5.89745	14.1	5.75	1.1244e-11	2.3863	9.451	2.3606	3.378	5.90245	0	0	8.431e-12	0.098001	0.82106	2.26246	1.95035e-11	0.468005	0.00508957	0.0048379	8.98693e-12	5.40255	26.4906	7.08585	5.40255	10.5307	4.11883
0.6237	9.33	0.6112	3.874	5.90245	13.9	5.7	1.12725e-11	2.3864	8.914	2.3606	6.178	5.90745	0	0	8.3471e-12	0.098101	0.817943	2.25387	1.95e-11	0.468105	0.00506412	0.00481371	8.98513e-12	5.40755	27.3906	6.59252	5.40755	12.3451	4.69277
0.6237	9.361	0.6112	4.684	5.90745	11.1	4.575	1.12944e-11	2.3865	8.257	2.3606	6.487	5.91245	0	0	8.26404e-12	0.098201	0.815004	2.24576	1.94965e-11	0.468205	0.0050388	0.00478964	8.98334e-12	5.41255	22.7343	6.50593	5.41255	11.4485	4.64525
0.6237	9.909	0.6112	4.8	5.91245	8.9	3.65	1.12797e-11	2.3865	9.076	2.3606	6.606	5.91745	0	0	8.1818e-12	0.098301	0.812048	2.2376	1.9493e-11	0.468305	0.00501361	0.00476569	8.98154e-12	5.41755	22.484	6.47857	5.41755	9.5461	3.9297
0.6238	8.679	0.6112	7.142	5.91745	14	5.35	1.12751e-11	2.3865	9.612	2.3607	3.847	5.92245	0	0	8.10038e-12	0.098401	0.808993	2.22918	1.94896e-11	0.468405	0.00498854	0.00474186	8.97975e-12	5.42255	20.0442	6.37766	5.42255	10.7266	4.55817
0.6238	8.754	0.6112	7.545	5.92245	11.6	4.35	1.12905e-11	2.3868	9.628	2.3608	0.011	5.92745	0	0	8.01977e-12	0.098501	0.80574	2.2202	1.94861e-11	0.468505	0.00496359	0.00471815	8.97795e-12	5.42755	16.9604	7.63148	5.42755	3.98133	1.79215
0.6238	8.783	0.6113	0.273	5.92745	8.9	3.45	1.12782e-11	2.3868	9.65	2.3608	1.048	5.93245	0	0	7.93997e-12	0.098601	0.802446	2.21111	1.94826e-11	0.468605	0.00493878	0.00469456	8.97616e-12	5.43255	14.1673	5.8335	5.43255	4.9888	2.10838
0.6238	9.673	0.6113	0.406	5.93245	8.5	2.6	1.12394e-11	2.3869	8.899	2.3608	1.823	5.93745	0	0	7.86096e-12	0.098701	0.799399	2.2027	1.94791e-11	0.468705	0.00491408	0.00467109	8.97436e-12	5.43755	14.4875	5.78725	5.43755	2.46564	0.845949
0.6239	8.045	0.6113	0.872	5.93745	3.8	1.7	1.11776e-11	2.387	8.096	2.3608	3.963	5.94245	0	0	7.78273e-12	0.098801	0.796751	2.1954	1.94756e-11	0.468805	0.00488951	0.00464773	8.97257e-12	5.44255	19.0203	6.21953	5.44255	8.84763	3.75941
0.6239	8.25	0.6113	1.543	5.94245	4	1.65	1.11103e-11	2.387	8.352	2.3609	1.735	5.94745	0	0	7.70528e-12	0.098901	0.79366	2.18687	1.94721e-11	0.468905	0.00486506	0.00462449	8.97078e-12	5.44755	0	0	5.44755	0	0
0.6239	8.477	0.6113	2.198	5.94745	3.8	1.65	1.10415e-11	2.3873	9.545	2.3609	1.864	5.95245	0	0	7.62861e-12	0.099001	0.790444	2.17799	1.94686e-11	0.469005	0.00484074	0.00460137	8.96898e-12	5.45255	18.1165	7.73367	5.45255	6.14524	2.728
0.6239	8.961	0.6113	3.489	5.95245	6.5	3.175	1.0986e-11	2.3875	9.905	2.3609	2.563	5.95745	0	0	7.55269e-12	0.099101	0.787416	2.16964	1.94651e-11	0.469105	0.00481654	0.00457837	8.96719e-12	5.45755	14.6681	5.82863	5.45755	3.71169	1.37281
0.6239	8.967	0.6113	4.088	5.95745	12.1	5.25	1.09789e-11	2.3876	9.08	2.3609	5.99	5.96245	0	0	7.47754e-12	0.099201	0.784988	2.16294	1.94616e-11	0.469205	0.00479245	0.00455547	8.9654e-12	5.46255	18.9291	6.91224	5.46255	5.03466	1.91655
0.6239	9.287	0.6113	5.449	5.96245	19.7	7.45	1.10341e-11	2.3879	8.852	2.3609	7.128	5.96745	0	0	7.40313e-12	0.099301	0.782701	2.15663	1.94581e-11	0.469305	0.00476849	0.0045327	8.96361e-12	5.46755	18.4319	6.73208	5.46755	6.16357	2.5471
0.624	8.734	0.6114	0.723	5.96745	12.9	5.975	1.10907e-11	2.3883	8.532	2.361	5.231	5.97245	0	0	7.32946e-12	0.099401	0.780116	2.14951	1.94546e-11	0.469405	0.00474465	0.00451003	8.96182e-12	5.47255	16.1682	6.12823	5.47255	2.73848	0.928625
0.624	9.233	0.6114	2.507	5.97245	12.1	4.85	1.11172e-11	2.3887	8.119	2.361	5.381	5.97745	0	0.025	7.25739e-12	0.099501	0.777737	2.14295	1.94511e-11	0.469505	0.00472092	0.00448748	8.96002e-12	5.47755	21.9775	7.31399	5.47755	7.64605	3.05332
0.624	9.298	0.6114	4.99	5.97745	8.4	3.025	1.11047e-11	2.3889	9.228	2.361	5.721	5.98245	0	0	7.18554e-12	0.099601	0.775017	2.13545	1.94476e-11	0.469605	0.00469732	0.00446504	8.95823e-12	5.48255	21.2997	6.49228	5.48255	10.0522	4.18059
0.6241	8.908	0.6114	5.383	5.98245	7.5	3.025	1.10642e-11	2.3892	9.806	2.361	6.344	5.98745	0	0	7.11404e-12	0.099701	0.77279	2.12931	1.94441e-11	0.469705	0.00467383	0.00444272	8.95644e-12	5.48755	17.3399	6.0324	5.48755	7.20898	3.00927
0.6241	9.538	0.6114	5.988	5.98745	6.4	2.225	1.10241e-11	2.3892	9.957	2.3611	2.986	5.99245	0	0	7.04325e-12	0.099801	0.770851	2.12396	1.94406e-11	0.469805	0.00465046	0.00442051	8.95465e-12	5.49255	17.7364	6.44496	5.49255	6.34588	2.67951
0.6242	8.763	0.6114	6.258	5.99245	6.5	2.55	1.09751e-11	2.3896	8.402	2.3611	3.164	5.99745	0	0	6.97316e-12	0.099901	0.768018	2.11614	1.94371e-11	0.469905	0.00462721	0.0043984	8.95286e-12	5.49755	21.4598	6.12468	5.49755	11.4479	4.69812
0.6242	9.781	0.6114	7.353	5.99745	6.2	2.85	1.0932e-11	2.3898	8.924	2.3611	5.335	6.00245	0	0	6.90377e-12	0.100001	0.765097	2.10809	1.94336e-11	0.470005	0.00460408	0.00437641	8.95107e-12	5.50255	20.6795	6.51595	5.50255	5.92515	2.22201
0.6243	8.727	0.6115	3.808	6.00245	7.7	2.95	1.08959e-11	2.3901	9.574	2.3611	5.662	6.00745	0	0	6.83507e-12	0.100101	0.76207	2.09973	1.94301e-11	0.470105	0.00458106	0.00435453	8.94928e-12	5.50755	20.3626	6.36872	5.50755	9.023	3.72161
0.6244	8.002	0.6115	3.907	6.00745	7.9	3.475	1.08625e-11	2.3902	8.753	2.3611	5.928	6.01245	0	0	6.76705e-12	0.100201	0.758769	2.09061	1.94266e-11	0.470205	0.00455815	0.00433276	8.94749e-12	5.51255	20.5692	6.71888	5.51255	5.76962	2.19088
0.6244	8.292	0.6115	6.525	6.01245	11.2	4.175	1.08536e-11	2.3902	9.22	2.3611	7.418	6.01745	0	0	6.69971e-12	0.100301	0.75522	2.08079	1.94231e-11	0.470305	0.00453536	0.00431109	8.94571e-12	5.51755	18.589	6.33023	5.51755	8.18895	3.48022
0.6244	8.718	0.6115	7.626	6.01745	10.7	4.475	1.08503e-11	2.3902	9.248	2.3612	0.577	6.02245	0	0.025	6.63386e-12	0.100401	0.751816	2.07137	1.94196e-11	0.470405	0.00451268	0.00428954	8.94392e-12	5.52255	19.2666	6.79646	5.52255	6.5893	2.70289
0.6244	9.999	0.6116	0.554	6.02245	10.8	4.65	1.08553e-11	2.3902	9.275	2.3612	0.588	6.02745	0	0	6.56827e-12	0.100501	0.74842	2.06197	1.9416e-11	0.470505	0.00449012	0.00426809	8.94213e-12	5.52755	16.6798	6.10983	5.52755	6.8884	3.02907
0.6245	8.031	0.6116	0.594	6.02745	11.4	4.6	1.0867e-11	2.3903	8.355	2.3612	2.466	6.03245	0	0	6.50291e-12	0.100601	0.744944	2.05235	1.94125e-11	0.470605	0.00446767	0.00424675	8.94034e-12	5.53255	17.9989	6.63267	5.53255	4.76808	1.76964
0.6245	8.22	0.6116	1.959	6.03245	9.2	3.9	1.08603e-11	2.3906	9.674	2.3612	5.007	6.03745	0	0	6.4382e-12	0.100701	0.741715	2.04343	1.9409e-11	0.470705	0.00444533	0.00422552	8.93856e-12	5.53755	16.5875	6.30016	5.53755	4.18561	1.51947
0.6245	8.402	0.6116	2.1	6.03745	11.7	4.55	1.08592e-11	2.3907	9.024	2.3612	5.807	6.04245	0	0	6.37413e-12	0.100801	0.738351	2.03412	1.94055e-11	0.470805	0.0044231	0.00420439	8.93677e-12	5.54255	18.1211	6.57886	5.54255	3.53875	1.25054
0.6245	8.891	0.6116	2.922	6.04245	11	4.525	1.08633e-11	2.3909	8.636	2.3613	0.683	6.04745	0	0	6.3107e-12	0.100901	0.734925	2.02464	1.9402e-11	0.470905	0.00440099	0.00418337	8.93498e-12	5.54755	17.0658	5.9921	5.54755	6.28311	2.58658
0.6245	8.909	0.6116	3.45	6.04745	13.4	5.325	1.08754e-11	2.3909	9.222	2.3613	2.623	6.05245	0	0	6.2479e-12	0.101001	0.731412	2.01491	1.93985e-11	0.471005	0.00437898	0.00416245	8.9332e-12	5.55255	19.7642	6.55638	5.55255	8.14982	3.42677
0.6245	9.196	0.6116	5.471	6.05245	12.1	4.925	1.09031e-11	2.3909	9.97	2.3613	3.161	6.05745	0	0	6.18573e-12	0.101101	0.727946	2.00532	1.9395e-11	0.471105	0.00435709	0.00414164	8.93141e-12	5.55755	17.2451	6.40011	5.55755	6.94719	2.96046
0.6245	9.389	0.6116	7.783	6.05745	12.1	5.75	1.09143e-11	2.3912	9.687	2.3613	3.491	6.06245	0	0	6.12417e-12	0.101201	0.724592	1.99603	1.93915e-11	0.471205	0.0043353	0.00412093	8.92963e-12	5.56255	23.14	7.02741	5.56255	10.5401	4.42
0.6245	9.478	0.6117	0.618	6.06245	14.2	4.7	1.09501e-11	2.3913	8.215	2.3613	7.381	6.06745	0	0	6.06323e-12	0.101301	0.721357	1.98708	1.93879e-11	0.471305	0.00431363	0.00410032	8.92784e-12	5.56755	22.8322	7.04658	5.56755	8.99715	3.732
0.6246	8.069	0.6117	2.073	6.06745	8	3.725	1.09382e-11	2.3913	8.751	2.3614	2.055	6.07245	0	0	6.00289e-12	0.101401	0.717987	1.97775	1.93844e-11	0.471405	0.00429206	0.00407982	8.92606e-12	5.57255	17.4893	6.34549	5.57255	2.94315	0.821326
0.6246	8.545	0.6117	2.896	6.07245	8.6	3.65	1.09222e-11	2.3913	9.046	2.3614	2.868	6.07745	0	0	5.94316e-12	0.101501	0.714838	1.96904	1.93809e-11	0.471505	0.0042706	0.00405942	8.92427e-12	5.57755	25.5132	6.7194	5.57755	8.71449	3.3737
0.6246	8.751	0.6117	4.171	6.07745	12.2	4.375	1.09113e-11	2.3914	8.054	2.3614	5.349	6.08245	0	0	5.88402e-12	0.101601	0.711552	1.95994	1.93774e-11	0.471605	0.00424925	0.00403913	8.92249e-12	5.58255	26.5994	6.61284	5.58255	10.608	4.03942
0.6246	8.946	0.6117	6.82	6.08245	7.1	2.95	1.08947e-11	2.3914	9.623	2.3614	7.147	6.08745	0	0.025	5.82579e-12	0.101701	0.708175	1.95059	1.93739e-11	0.471705	0.004228	0.00401893	8.92071e-12	5.58755	24.515	6.56929	5.58755	12.1718	4.77802
0.6246	9.296	0.6117	7.449	6.08745	9.1	2.575	1.08587e-11	2.3918	8.206	2.3614	7.534	6.09245	0	0	5.76873e-12	0.101801	0.704842	1.94136	1.93703e-11	0.471805	0.00420686	0.00399884	8.91892e-12	5.59255	22.3249	7.02316	5.59255	9.70061	3.8985
0.6247	8.201	0.6117	7.683	6.09245	3.9	1.375	1.07987e-11	2.3918	9.471	2.3615	2.538	6.09745	0	0	5.71133e-12	0.101901	0.701515	1.93215	1.93668e-11	0.471905	0.00418582	0.00397884	8.91714e-12	5.59755	20.4609	6.96548	5.59755	9.42299	4.03868
0.6247	8.405	0.6118	0.615	6.09745	2.1	0.875	1.07199e-11	2.3922	8.977	2.3615	3.59	6.10245	0	0	5.65449e-12	0.102001	0.698323	1.92331	1.93633e-11	0.472005	0.0041649	0.00395895	8.91536e-12	5.60255	14.1236	5.60267	5.60255	2.43471	0.868973
0.6247	9.493	0.6118	2.437	6.10245	2.9	1.05	1.06375e-11	2.3928	9.269	2.3616	0.973	6.10745	0	0	5.59822e-12	0.102101	0.695038	1.91421	1.93598e-11	0.472105	0.00414407	0.00393915	8.91357e-12	5.60755	14.584	5.61019	5.60755	4.22026	1.63709
0.6248	8.244	0.6118	3.082	6.10745	2.6	1.125	1.05572e-11	2.393	8.844	2.3616	3.207	6.11245	0	0	5.54252e-12	0.102201	0.691756	1.90512	1.93563e-11	0.472205	0.00412335	0.00391946	8.91179e-12	5.61255	15.4049	6.58031	5.61255	7.51416	3.54615
0.6248	8.455	0.6118	4.56	6.11245	4.1	1.85	1.04888e-11	2.3947	8.331	2.3616	5.181	6.11745	0	0.025	5.48826e-12	0.102301	0.688517	1.89615	1.93527e-11	0.472305	0.00410273	0.00389986	8.91001e-12	5.61755	18.0994	6.22717	5.61755	7.44809	3.07807
0.6248	8.677	0.6118	6.011	6.11745	7	2.55	1.04389e-11	2.3953	8.525	2.3616	6.639	6.12245	0	0	5.43399e-12	0.102401	0.685235	1.88706	1.93492e-11	0.472405	0.00408222	0.00388036	8.90823e-12	5.62255	17.6342	6.80182	5.62255	4.83471	2.03275
0.6248	9.506	0.6118	6.839	6.12245	9.2	4.05	1.04134e-11	2.396	8.471	2.3616	7.076	6.12745	0	0	5.37992e-12	0.102501	0.681989	1.87807	1.93457e-11	0.472505	0.00406181	0.00386096	8.90645e-12	5.62755	17.5878	6.67184	5.62755	4.36291	1.62759
0.6248	9.614	0.6119	0.499	6.12745	12.2	5.625	1.04249e-11	2.3961	8.561	2.3617	0.299	6.13245	0	0	5.32638e-12	0.102601	0.678675	1.8689	1.93421e-11	0.472605	0.0040415	0.00384165	8.90467e-12	5.63255	15.5385	5.89939	5.63255	5.42528	2.13312
0.6249	8.498	0.6119	3.449	6.13245	16.1	6.425	1.04784e-11	2.3963	8.791	2.3617	3.842	6.13745	0	0	5.27338e-12	0.102701	0.67538	1.85978	1.93386e-11	0.472705	0.00402129	0.00382245	8.90289e-12	5.63755	18.5166	6.93866	5.63755	5.98152	2.45064
0.6249	8.514	0.6119	6.338	6.13745	13.8	5.075	1.05238e-11	2.3966	8.039	2.3617	5.005	6.14245	0	0.05	5.22207e-12	0.102801	0.672111	1.85073	1.93351e-11	0.472805	0.00400119	0.00380333	8.90111e-12	5.64255	15.0748	6.18222	5.64255	5.79702	2.52647
0.6249	8.669	0.6119	6.688	6.14245	8.2	3.425	1.05203e-11	2.397	8.498	2.3617	5.043	6.14745	0	0.05	5.17287e-12	0.102901	0.66887	1.84176	1.93316e-11	0.472905	0.00398118	0.00378432	8.89933e-12	5.64755	20.3663	6.59746	5.64755	10.146	4.25044
0.6249	9.132	0.6119	7.91	6.14745	8.4	3.775	1.0504e-11	2.3974	9.864	2.3617	7.09	6.15245	0.1	0.05	5.12408e-12	0.103001	0.665609	1.83274	1.9328e-11	0.473005	0.00396127	0.0037654	8.89755e-12	5.65255	23.0581	6.83586	5.65255	10.6607	4.33613
0.6249	9.136	0.612	0.243	6.15245	12.7	5.35	1.05097e-11	2.3979	9.197	2.3617	7.35	6.15745	0.1	0.075	5.07533e-12	0.103101	0.662328	1.82367	1.93245e-11	0.473105	0.00394147	0.00374657	8.89577e-12	5.65755	18.3868	6.37975	5.65755	7.35296	3.07864
0.6249	9.63	0.612	0.572	6.15745	15.9	6.275	1.05529e-11	2.3982	9.557	2.3617	7.64	6.16245	0	0.075	5.02768e-12	0.103201	0.659043	1.8146	1.9321e-11	0.473205	0.00392176	0.00372784	8.89399e-12	5.66255	15.9445	6.03404	5.66255	6.45146	2.73587
0.6249	9.921	0.612	3.687	6.16245	13.6	5.6	1.05965e-11	2.399	8.312	2.3618	1.834	6.16745	0	0.025	4.98161e-12	0.103301	0.655771	1.80557	1.93174e-11	0.473305	0.00390215	0.0037092	8.89222e-12	5.66755	22.0107	6.65052	5.66755	9.82424	3.9359
0.625	8.214	0.612	4.759	6.16745	15.1	6.1	1.06331e-11	2.3991	9.546	2.3618	3.579	6.17245	0	0	4.93253e-12	0.103401	0.652515	1.79659	1.93139e-11	0.473405	0.00388264	0.00369065	8.89044e-12	5.67255	21.2715	6.78366	5.67255	7.31332	2.90102
0.625	9.325	0.612	6.471	6.17245	12.2	5.125	1.06751e-11	2.3994	9.064	2.3618	5.57	6.17745	0	0.05	4.88479e-12	0.103501	0.649273	1.78764	1.93104e-11	0.473505	0.00386323	0.0036722	8.88866e-12	5.67755	20.2008	6.77072	5.67755	8.26154	3.41709
0.625	9.37	0.6121	2.15	6.17745	12	4.95	1.06898e-11	2.3995	8.069	2.3618	6.147	6.18245	0	0	4.83732e-12	0.103601	0.646036	1.77871	1.93068e-11	0.473605	0.00384391	0.00365384	8.88689e-12	5.68255	18.6058	6.26702	5.68255	6.25862	2.48533
0.6251	8.139	0.6121	2.398	6.18245	9.2	3.725	1.06868e-11	2.3997	9.636	2.3618	7.942	6.18745	0	0	4.78919e-12	0.103701	0.642835	1.76988	1.93033e-11	0.473705	0.00382469	0.00363557	8.88511e-12	5.68755	18.6301	6.08712	5.68755	8.03053	3.36282
0.6251	8.18	0.6121	2.913	6.18745	11.8	4.9	1.06922e-11	2.3997	9.742	2.3619	0.578	6.19245	0	0	4.74153e-12	0.103801	0.639658	1.7611	1.92997e-11	0.473805	0.00380557	0.00361739	8.88333e-12	5.69255	21.6101	7.86678	5.69255	7.96678	3.41634
0.6251	8.376	0.6121	3.899	6.19245	10.3	4.175	1.06996e-11	2.4	9.367	2.3619	2.29	6.19745	0	0	4.69434e-12	0.103901	0.636502	1.75238	1.92962e-11	0.473905	0.00378654	0.0035993	8.88156e-12	5.69755	16.5403	6.14332	5.69755	6.09988	2.56543
0.6251	9.094	0.6121	4.168	6.19745	9.9	4.45	1.06955e-11	2.4006	8.599	2.3619	3.118	6.20245	0	0.025	4.6483e-12	0.104001	0.633368	1.74372	1.92927e-11	0.474005	0.00376761	0.00358131	8.87978e-12	5.70255	16.782	6.15047	5.70255	4.67694	1.75215
0.6251	9.858	0.6121	6.166	6.20245	14.1	4.8	1.07092e-11	2.4008	9.914	2.3619	5.172	6.20745	0	0.025	4.60302e-12	0.104101	0.630253	1.7351	1.92891e-11	0.474105	0.00374877	0.0035634	8.87801e-12	5.70755	17.5384	6.92674	5.70755	3.99005	1.38441
0.6252	8.815	0.6122	0.997	6.20745	8	4.125	1.07111e-11	2.4009	9.435	2.3619	6.473	6.21245	0	0.025	4.55818e-12	0.104201	0.62718	1.7266	1.92856e-11	0.474205	0.00373003	0.00354558	8.87623e-12	5.71255	16.6821	6.04874	5.71255	4.41628	1.56692
0.6253	8.439	0.6122	1.291	6.21245	10.1	3.725	1.07046e-11	2.401	8.632	2.3619	6.684	6.21745	0	0	4.51394e-12	0.104301	0.624125	1.71814	1.9282e-11	0.474305	0.00371138	0.00352785	8.87446e-12	5.71755	19.5024	6.96732	5.71755	6.62702	2.71344
0.6253	8.578	0.6122	1.5	6.21745	7.8	4.075	1.0692e-11	2.4011	9.379	2.362	0.27	6.22245	0	0	4.46902e-12	0.104401	0.621106	1.70978	1.92785e-11	0.474405	0.00369282	0.00351021	8.87268e-12	5.72255	20.0405	6.5419	5.72255	10.2448	4.40944
0.6253	8.788	0.6122	3.141	6.22245	14.8	5.575	1.07052e-11	2.4012	9.984	2.362	0.976	6.22745	0	0	4.42455e-12	0.104501	0.618085	1.70141	1.92749e-11	0.474505	0.00367436	0.00349266	8.87091e-12	5.72755	17.9669	6.57393	5.72755	6.34988	2.55132
0.6253	9.354	0.6122	5.712	6.22745	12.4	5.075	1.07345e-11	2.4013	9.928	2.362	3.703	6.23245	0	0	4.38052e-12	0.104601	0.615063	1.69305	1.92714e-11	0.474605	0.00365598	0.0034752	8.86914e-12	5.73255	22.2763	6.7913	5.73255	9.69	3.9833
0.6253	9.501	0.6122	7.999	6.23245	12.8	5.15	1.0749e-11	2.4015	8.995	2.362	4.634	6.23745	0	0	4.33693e-12	0.104701	0.612115	1.68488	1.92678e-11	0.474705	0.0036377	0.00345782	8.86736e-12	5.73755	21.4274	6.65114	5.73755	9.58225	3.91053
0.6253	9.505	0.6123	0.018	6.23745	11.6	5.125	1.07764e-11	2.4019	9.626	2.362	5.865	6.24245	0	0	4.29377e-12	0.104801	0.609102	1.67655	1.92643e-11	0.474805	0.00361951	0.00344054	8.86559e-12	5.74255	16.0081	6.10676	5.74255	2.62367	0.787799
0.6253	9.849	0.6123	0.769	6.24245	12.2	4.575	1.07865e-11	2.4023	9.689	2.3621	0.453	6.24745	0	0	4.25104e-12	0.104901	0.606095	1.66824	1.92608e-11	0.474905	0.00360142	0.00342333	8.86382e-12	5.74755	26.9356	7.14301	5.74755	10.1926	3.97495
0.6254	8.173	0.6123	2	6.24745	10.4	3.95	1.07867e-11	2.4026	9.723	2.3621	1.127	6.25245	0.1	0	4.20874e-12	0.105001	0.603113	1.65999	1.92572e-11	0.475005	0.00358341	0.00340622	8.86205e-12	5.75255	27.6142	6.68585	5.75255	11.9744	4.5285
0.6254	8.59	0.6123	3.064	6.25245	8.9	3.825	1.07724e-11	2.4027	8.298	2.3621	2.379	6.25745	0	0	4.16686e-12	0.105101	0.60012	1.65173	1.92537e-11	0.475105	0.00356549	0.00338918	8.86028e-12	5.75755	22.4411	6.45872	5.75755	11.2088	4.5296
0.6254	8.993	0.6123	3.536	6.25745	9.6	4	1.07641e-11	2.4029	9.191	2.3621	2.905	6.26245	0	0	4.12539e-12	0.105201	0.597152	1.64354	1.92501e-11	0.475205	0.00354767	0.00337224	8.8585e-12	5.76255	22.3943	6.50499	5.76255	9.17899	3.74761
0.6254	9.454	0.6123	3.577	6.26245	11.1	4.35	1.07653e-11	2.4035	9.198	2.3621	4.053	6.26745	0	0	4.08434e-12	0.105301	0.594221	1.63543	1.92466e-11	0.475305	0.00352993	0.00335538	8.85673e-12	5.76755	20.5533	6.63315	5.76755	10.1857	4.27627
0.6255	8.132	0.6123	3.582	6.26745	8.9	3.4	1.07534e-11	2.4041	8.353	2.3622	0.15	6.27245	0	0	4.0437e-12	0.105401	0.591319	1.62739	1.9243e-11	0.475405	0.00351228	0.0033386	8.85496e-12	5.77255	18.461	8.00523	5.77255	3.53033	1.55263
0.6255	8.156	0.6123	5.759	6.27245	9.5	4.4	1.07358e-11	2.4045	8.708	2.3622	2.395	6.27745	0	0.025	4.00381e-12	0.105501	0.588394	1.61931	1.92394e-11	0.475505	0.00349472	0.00332191	8.85319e-12	5.77755	15.1311	6.31858	5.77755	4.95722	2.07034
0.6255	9.35	0.6124	1.692	6.27745	13.2	5.025	1.07542e-11	2.4047	8.82	2.3622	3.627	6.28245	0	0.025	3.96556e-12	0.105601	0.585541	1.61141	1.92359e-11	0.475605	0.00347724	0.0033053	8.85142e-12	5.78255	14.4285	5.81576	5.78255	2.10638	0.704813
0.6255	9.877	0.6124	3.377	6.28245	13.3	6.05	1.07827e-11	2.4055	9.118	2.3622	5.439	6.28745	0	0.025	3.92732e-12	0.105701	0.582652	1.60343	1.92323e-11	0.475705	0.00345986	0.00328877	8.84965e-12	5.78755	18.0061	5.91434	5.78755	8.5577	3.60929
0.6256	8.094	0.6124	4.036	6.28745	11.1	4.325	1.08047e-11	2.4057	8.971	2.3622	7.602	6.29245	0.1	0.025	3.88895e-12	0.105801	0.579862	1.59569	1.92288e-11	0.475805	0.00344256	0.00327233	8.84788e-12	5.79255	0	0	5.79255	0	0
0.6256	8.288	0.6124	4.442	6.29245	6.8	2.775	1.0786e-11	2.4059	9.098	2.3622	7.609	6.29745	0	0.025	3.85162e-12	0.105901	0.57716	1.58818	1.92252e-11	0.475905	0.00342534	0.00325597	8.84612e-12	5.79755	19.5561	8.0576	5.79755	6.41181	2.86388
0.6256	8.362	0.6124	5.014	6.29745	8.4	3.35	1.0751e-11	2.4061	9.178	2.3623	0.481	6.30245	0	0	3.81426e-12	0.106001	0.574665	1.58125	1.92217e-11	0.476005	0.00340822	0.00323969	8.84435e-12	5.80255	14.7652	5.92478	5.80255	3.50576	1.26448
0.6256	8.643	0.6124	5.429	6.30245	8.5	2.95	1.07255e-11	2.4065	9.485	2.3623	0.676	6.30745	0.1	0	3.77631e-12	0.106101	0.572141	1.57423	1.92181e-11	0.476105	0.00339119	0.00322349	8.84258e-12	5.80755	19.2819	6.97793	5.80755	5.07744	1.91502
0.6256	9.432	0.6124	6.426	6.30745	6.9	3.35	1.06908e-11	2.4068	8.657	2.3623	4.384	6.31245	0	0	3.73873e-12	0.106201	0.569547	1.56702	1.92146e-11	0.476205	0.00337439	0.00320737	8.84081e-12	5.81255	18.2154	6.60252	5.81255	5.95106	2.43518
0.6256	9.799	0.6124	6.43	6.31245	11.4	4.725	1.06849e-11	2.4069	9.423	2.3624	4.89	6.31745	0	0.025	3.70187e-12	0.106301	0.566837	1.5595	1.9211e-11	0.476305	0.00335752	0.00319133	8.83904e-12	5.81755	15.9012	6.04847	5.81755	2.68348	0.867392
0.6257	8.053	0.6124	6.829	6.31745	16.3	6.425	1.07206e-11	2.407	8.806	2.3625	0.288	6.32245	0.1	0	3.66593e-12	0.106401	0.564161	1.55207	1.92074e-11	0.476405	0.00334074	0.00317538	8.83728e-12	5.82255	22.9059	7.50864	5.82255	7.87099	3.16602
0.6257	9.721	0.6124	7.599	6.32245	10.1	4.7	1.07555e-11	2.4072	9.25	2.3625	4.836	6.32745	0	0.05	3.6305e-12	0.106501	0.561487	1.54465	1.92039e-11	0.476505	0.00332422	0.0031595	8.83551e-12	5.82755	20.7175	6.33627	5.82755	9.87558	4.09155
0.6258	8.461	0.6124	7.615	6.32745	13.1	4.6	1.07674e-11	2.4072	9.5	2.3625	5.369	6.33245	0	0	3.59581e-12	0.106601	0.558805	1.5372	1.92003e-11	0.476605	0.00330762	0.0031437	8.83374e-12	5.83255	17.6356	6.24515	5.83255	7.2034	2.99761
0.6258	8.563	0.6124	7.993	6.33245	7.5	3.2	1.07548e-11	2.4072	9.772	2.3625	6.462	6.33745	0	0.025	3.56065e-12	0.106701	0.556146	1.52982	1.91968e-11	0.476705	0.00329109	0.00312798	8.83198e-12	5.83755	16.9315	6.12532	5.83755	5.98199	2.4889
0.6258	8.811	0.6125	0.659	6.33745	8.3	2.825	1.07233e-11	2.4073	8.244	2.3625	6.752	6.34245	0	0.05	3.52746e-12	0.106801	0.553496	1.52247	1.91932e-11	0.476805	0.00327464	0.00311234	8.83021e-12	5.84255	21.3566	6.23174	5.84255	10.6548	4.31049
0.6258	9.194	0.6125	1.302	6.34245	10.8	4.125	1.07005e-11	2.4083	8.553	2.3625	6.963	6.34745	0	0.025	3.49407e-12	0.106901	0.550835	1.51508	1.91896e-11	0.476905	0.00325829	0.00309678	8.82845e-12	5.84755	20.8533	6.61877	5.84755	5.58279	2.04865
0.6258	9.257	0.6125	3.299	6.34745	8.1	3.7	1.0691e-11	2.4086	9.706	2.3625	7.422	6.35245	0	0	3.4597e-12	0.107001	0.54812	1.50758	1.91861e-11	0.477005	0.003242	0.0030813	8.82668e-12	5.85255	20.6743	6.55767	5.85255	8.67334	3.5486
0.6258	9.308	0.6125	5.695	6.35245	9.6	4.15	1.06826e-11	2.4088	9.469	2.3626	2.35	6.35745	0	0.025	3.4253e-12	0.107101	0.545411	1.5001	1.91825e-11	0.477105	0.00322579	0.00306589	8.82492e-12	5.85755	20.0016	6.49876	5.85755	5.59614	2.09518
0.6258	9.611	0.6125	5.932	6.35745	14.7	6.35	1.07029e-11	2.4089	8.016	2.3626	2.902	6.36245	0	0.05	3.39285e-12	0.107201	0.542689	1.4926	1.91789e-11	0.477205	0.00320966	0.00305056	8.82315e-12	5.86255	18.9108	6.51182	5.86255	8.12822	3.44474
0.6258	9.928	0.6125	7.131	6.36245	15.2	5.25	1.07564e-11	2.409	9.297	2.3626	3.192	6.36745	0.1	0.05	3.36263e-12	0.107301	0.539977	1.48514	1.91754e-11	0.477305	0.00319362	0.00303531	8.82139e-12	5.86755	19.054	6.66811	5.86755	6.34268	2.56934
0.6259	8.486	0.6125	7.358	6.36745	6.9	3.175	1.07425e-11	2.4091	9.044	2.3626	3.4	6.37245	0	0.075	3.33249e-12	0.107401	0.537277	1.47771	1.91718e-11	0.477405	0.00317778	0.00302013	8.81963e-12	5.87255	15.2921	5.57533	5.87255	6.46665	2.79885
0.626	8.776	0.6126	2.036	6.37245	8.3	3.9	1.07226e-11	2.4092	9.429	2.3626	5.29	6.37745	0.1	0.05	3.30172e-12	0.107501	0.534591	1.47033	1.91683e-11	0.477505	0.00316281	0.00300504	8.81786e-12	5.87755	17.0834	6.2319	5.87755	4.79871	1.76696
0.6261	8.129	0.6126	3.959	6.37745	14.5	5.35	1.07353e-11	2.4097	9.22	2.3626	5.569	6.38245	0.1	0.05	3.27076e-12	0.107601	0.53192	1.46298	1.91647e-11	0.477605	0.00314761	0.00299002	8.8161e-12	5.88255	16.0209	6.06911	5.88255	3.8727	1.38167
0.6261	8.697	0.6126	4.044	6.38245	13.2	5.675	1.07639e-11	2.4099	8.058	2.3627	2.209	6.38745	0.2	0.05	3.24162e-12	0.107701	0.529261	1.45566	1.91611e-11	0.477705	0.00313222	0.00297507	8.81434e-12	5.88755	17.267	6.21979	5.88755	3.07422	1.0489
0.6263	8.252	0.6126	4.691	6.38745	9.4	3.625	1.0775e-11	2.4101	9.113	2.3627	4.529	6.39245	0.1	0.025	3.21088e-12	0.107801	0.526615	1.44838	1.91575e-11	0.477805	0.00311754	0.0029602	8.81257e-12	5.89255	16.7528	5.95339	5.89255	5.93524	2.40126
0.6263	8.999	0.6126	4.692	6.39245	9.2	3.625	1.07548e-11	2.4103	8.096	2.3627	4.912	6.39745	0	0.1	3.18174e-12	0.107901	0.523984	1.44114	1.9154e-11	0.477905	0.00310453	0.00294545	8.81081e-12	5.89755	19.4049	6.43761	5.89755	7.89571	3.29485
0.6264	8.391	0.6126	4.797	6.39745	9.7	3.575	1.07411e-11	2.4103	9.55	2.3627	4.948	6.40245	0	0.025	3.15376e-12	0.108001	0.521364	1.43394	1.91504e-11	0.478005	0.00309591	0.00293104	8.80905e-12	5.90255	17.546	6.54477	5.90255	6.84808	2.90361
0.6264	9.866	0.6126	4.945	6.40245	7.3	3.85	1.07173e-11	2.4105	8.793	2.3627	5.46	6.40745	0	0.025	3.12406e-12	0.108101	0.518758	1.42677	1.91468e-11	0.478105	0.00309317	0.00291734	8.80729e-12	5.90755	22.175	6.64399	5.90755	10.4739	4.37227
0.6265	8.223	0.6126	5.549	6.40745	11.6	4.55	1.0719e-11	2.4105	9.58	2.3627	6.055	6.41245	0	0	3.09317e-12	0.108201	0.516164	1.41963	1.91433e-11	0.478205	0.00308446	0.00290305	8.80553e-12	5.91255	22.6428	6.912	5.91255	9.59978	4.04139
0.6265	9.333	0.6126	6.327	6.41245	14.6	5.875	1.07479e-11	2.4107	9.298	2.3627	7.797	6.41745	0	0.025	3.06339e-12	0.108301	0.513584	1.41254	1.91397e-11	0.478305	0.00307128	0.00288858	8.80377e-12	5.91755	16.799	6.08544	5.91755	3.39409	0.990801
0.6265	9.852	0.6127	0.017	6.41745	14.7	5.85	1.07829e-11	2.4109	8.396	2.3627	7.877	6.42245	0	0	3.03315e-12	0.108401	0.511016	1.40547	1.91361e-11	0.478405	0.00306122	0.00287433	8.80201e-12	5.92255	24.8675	6.52436	5.92255	8.1018	3.09265
0.6266	8.191	0.6127	1.666	6.42245	12.8	5.2	1.08119e-11	2.4109	9.269	2.3628	0.924	6.42745	0	0	3.00297e-12	0.108501	0.508461	1.39845	1.91326e-11	0.478505	0.00304756	0.00285998	8.80025e-12	5.92755	27.2124	6.82001	5.92755	10.8101	4.15828
0.6266	8.912	0.6127	3.151	6.42745	11.1	4.925	1.08299e-11	2.411	8.636	2.3628	1.494	6.43245	0	0	2.97309e-12	0.108601	0.505919	1.39145	1.9129e-11	0.478605	0.00303287	0.00284568	8.79849e-12	5.93255	24.7502	6.68558	5.93255	12.4031	4.88644
0.6266	9.925	0.6127	3.175	6.43245	10.4	3.95	1.08321e-11	2.411	9.303	2.3628	2.799	6.43745	0	0	2.9435e-12	0.108701	0.503389	1.3845	1.91254e-11	0.478705	0.00301806	0.00283146	8.79673e-12	5.93755	23.6656	7.42667	5.93755	9.30282	3.71691
0.6267	8.655	0.6127	3.728	6.43745	7.5	2.9	1.08114e-11	2.4111	8.141	2.3628	3.231	6.44245	0	0	2.91421e-12	0.108801	0.500873	1.37757	1.91218e-11	0.478805	0.00300488	0.00281733	8.79497e-12	5.94255	20.9884	7.09558	5.94255	9.72459	4.18321
0.6267	9.459	0.6127	5.635	6.44245	9	3.85	1.07832e-11	2.4111	8.672	2.3628	3.576	6.44745	0	0	2.88521e-12	0.108901	0.498369	1.37069	1.91183e-11	0.478905	0.00299008	0.00280324	8.79321e-12	5.94755	13.7168	5.49239	5.94755	2.65652	0.961026
0.6268	8.134	0.6127	5.74	6.44745	11.1	4.925	1.07842e-11	2.4111	8.711	2.3628	7.264	6.45245	0	0	2.8565e-12	0.109001	0.495878	1.36383	1.91147e-11	0.479005	0.00297992	0.00278939	8.79146e-12	5.95255	14.2505	5.55463	5.95255	3.96334	1.51998
0.6268	9.428	0.6128	0.998	6.45245	18.6	7.25	1.08343e-11	2.4112	8.294	2.3629	0.518	6.45745	0	0	2.82807e-12	0.109101	0.493403	1.35702	1.91111e-11	0.479105	0.00296756	0.00277549	8.7897e-12	5.95755	15.6495	6.60592	5.95755	7.55259	3.5649
0.6269	8.138	0.6128	1.544	6.45745	14.3	6.2	1.08919e-11	2.4113	9.159	2.3629	1.588	6.46245	0	0	2.79993e-12	0.109201	0.490966	1.35028	1.91075e-11	0.479205	0.00295829	0.00276183	8.78794e-12	5.96255	18.9486	6.64874	5.96255	7.53126	3.11889
0.6269	8.469	0.6128	2.748	6.46245	12.6	4.925	1.09262e-11	2.4113	9.273	2.3629	1.832	6.46745	0	0	2.77207e-12	0.109301	0.488558	1.34361	1.9104e-11	0.479305	0.00294498	0.00274804	8.78618e-12	5.96755	17.0965	6.50837	5.96755	4.64449	1.90553
0.6269	8.648	0.6128	3.745	6.46745	10.6	4.55	1.09336e-11	2.4114	9.136	2.3629	4.261	6.47245	0	0	2.74448e-12	0.109401	0.486186	1.33703	1.91004e-11	0.479405	0.00293177	0.00273432	8.78443e-12	5.97255	17.6777	6.66273	5.97255	4.0075	1.46273
0.6269	9.649	0.6128	4.715	6.47245	10	4.125	1.09273e-11	2.4114	9.392	2.363	4.985	6.47745	0	0	2.71717e-12	0.109501	0.483794	1.33041	1.90968e-11	0.479505	0.00291902	0.00272067	8.78267e-12	5.97755	16.2005	6.25847	5.97755	5.02874	1.94506
0.6269	9.701	0.6128	5.201	6.47745	11.5	4.825	1.09304e-11	2.4114	9.756	2.363	6.373	6.48245	0	0	2.69013e-12	0.109601	0.481385	1.32377	1.90932e-11	0.479605	0.00290491	0.00270707	8.78092e-12	5.98255	19.3625	7.19489	5.98255	5.43493	2.18321
0.627	8.13	0.6128	6.064	6.48245	10.8	4.575	1.09343e-11	2.4116	8.319	2.363	6.847	6.48745	0	0	2.66336e-12	0.109701	0.478988	1.31717	1.90897e-11	0.479705	0.00289156	0.00269355	8.77916e-12	5.98755	17.6265	7.33671	5.98755	5.5798	2.39916
0.627	8.573	0.6129	1.611	6.48745	11.1	4.5	1.09428e-11	2.4116	8.909	2.363	7.034	6.49245	0	0	2.63686e-12	0.109801	0.476605	1.31059	1.90861e-11	0.479805	0.00288	0.00268014	8.77741e-12	5.99255	21.3965	6.99683	5.99255	9.68628	4.02156
0.627	8.746	0.6129	4.556	6.49245	11.1	3.775	1.09426e-11	2.4116	8.919	2.363	7.644	6.49745	0	0	2.61062e-12	0.109901	0.474224	1.30404	1.90825e-11	0.479905	0.00286624	0.00266675	8.77565e-12	5.99755	23.0403	6.80761	5.99755	11.0666	4.53903
0.627	9.652	0.6129	5.675	6.49745	9.8	4.675	1.09332e-11	2.4116	9.289	2.363	7.927	6.50245	0	0	2.58464e-12	0.110001	0.471863	1.29754	1.90789e-11	0.480005	0.00285195	0.00265341	8.7739e-12	6.00255	18.8475	6.59709	6.00255	7.34632	3.0707
0.6271	8.973	0.6129	6.845	6.50245	13.9	5.75	1.09574e-11	2.4117	8.687	2.3631	1.104	6.50745	0	0	2.55892e-12	0.110101	0.469506	1.29105	1.90753e-11	0.480105	0.00283772	0.00264015	8.77214e-12	6.00755	16.0935	6.15438	6.00755	6.61482	2.81862
0.6272	8.395	0.6129	7.802	6.50745	14.6	5.35	1.09916e-11	2.4119	8.362	2.3631	1.192	6.51245	0	0	2.53346e-12	0.110201	0.467161	1.2846	1.90718e-11	0.480205	0.00282354	0.00262695	8.77039e-12	6.01255	22.0197	6.67458	6.01255	9.31161	3.70189
0.6273	8.974	0.613	4.185	6.51245	10.7	4.175	1.09954e-11	2.4119	8.407	2.3631	1.484	6.51745	0	0	2.50825e-12	0.110301	0.46484	1.27819	1.90682e-11	0.480305	0.00280942	0.00261381	8.76863e-12	6.01755	21.5096	6.85866	6.01755	6.9107	2.70482
0.6273	9.261	0.613	4.462	6.51745	8.2	3.75	1.09856e-11	2.4119	9.54	2.3631	2.368	6.52245	0	0	2.48329e-12	0.110401	0.462518	1.2718	1.90646e-11	0.480405	0.00279538	0.00260074	8.76688e-12	6.02255	19.9655	6.65988	6.02255	8.11872	3.3452
0.6273	9.736	0.613	7.968	6.52245	10.4	3.9	1.09705e-11	2.412	8.39	2.3631	6.02	6.52745	0	0.025	2.45882e-12	0.110501	0.460208	1.26545	1.9061e-11	0.480505	0.00278141	0.00258774	8.76513e-12	6.02755	18.6943	6.36165	6.02755	5.75847	2.23763
0.6274	9.21	0.6131	0.049	6.52745	8.4	3.6	1.09562e-11	2.4122	8.937	2.3632	0.277	6.53245	0	0	2.43535e-12	0.110601	0.457918	1.25913	1.90574e-11	0.480605	0.0027675	0.0025748	8.76338e-12	6.03255	18.4605	6.13031	6.03255	8.05514	3.37201
0.6274	9.336	0.6131	2.106	6.53245	9.6	3.8	1.09382e-11	2.4122	9.236	2.3632	3.23	6.53745	0	0	2.41111e-12	0.110701	0.455632	1.25284	1.90539e-11	0.480705	0.00275366	0.00256193	8.76162e-12	6.03755	21.556	7.59109	6.03755	7.72646	3.28936
0.6275	8.3	0.6131	2.147	6.53745	10.2	4.225	1.09252e-11	2.4122	9.833	2.3632	5.063	6.54245	0	0	2.38712e-12	0.110801	0.453354	1.24658	1.90503e-11	0.480805	0.00273994	0.00254912	8.75987e-12	6.04255	17.2627	6.50599	6.04255	5.7623	2.38182
0.6275	8.736	0.6131	2.634	6.54245	11.3	3.725	1.09206e-11	2.4123	8.845	2.3632	5.452	6.54745	0	0.025	2.36337e-12	0.110901	0.451088	1.24034	1.90467e-11	0.480905	0.00272625	0.00253637	8.75812e-12	6.04755	16.331	6.00858	6.04755	4.76138	1.77547
0.6275	8.798	0.6131	2.818	6.54745	7	3.025	1.0894e-11	2.4126	8.132	2.3632	7.129	6.55245	0	0	2.34109e-12	0.111001	0.448832	1.23414	1.90431e-11	0.481005	0.00271262	0.00252369	8.75637e-12	6.05255	17.5158	6.82018	6.05255	4.76944	1.74839
0.6275	8.818	0.6131	4.389	6.55245	7	2.75	1.08561e-11	2.4126	9.464	2.3632	7.178	6.55745	0	0	2.3178e-12	0.111101	0.446589	1.22797	1.90395e-11	0.481105	0.00269906	0.00251107	8.75462e-12	6.05755	16.2226	5.92194	6.05755	4.47436	1.5873
0.6276	8.952	0.6131	4.906	6.55745	6.3	2.7	1.08139e-11	2.4126	9.989	2.3633	0.678	6.56245	0	0	2.29473e-12	0.111201	0.444357	1.22183	1.90359e-11	0.481205	0.00268558	0.00249852	8.75287e-12	6.06255	19.6567	6.95061	6.06255	6.77862	2.78054
0.6277	8.181	0.6131	5.347	6.56245	8	2.6	1.07764e-11	2.4128	8.22	2.3633	1.922	6.56745	0	0.025	2.27267e-12	0.111301	0.442135	1.21572	1.90323e-11	0.481305	0.00267215	0.00248602	8.75112e-12	6.06755	20.9293	6.9124	6.06755	9.81523	4.18063
0.6277	8.423	0.6131	5.363	6.56745	8.1	3.35	1.07416e-11	2.4128	8.967	2.3633	3.461	6.57245	0	0	2.25052e-12	0.111401	0.439924	1.20964	1.90288e-11	0.481405	0.00265879	0.00247359	8.74937e-12	6.07255	19.308	7.10626	6.07255	6.21146	2.47695
0.6277	8.714	0.6131	5.796	6.57245	14.6	5.25	1.07431e-11	2.4128	9.496	2.3633	6.509	6.57745	0	0	2.22813e-12	0.111501	0.437725	1.2036	1.90252e-11	0.481505	0.0026455	0.00246122	8.74762e-12	6.07755	22.231	6.76664	6.07755	9.50336	3.89255
0.6278	8.568	0.6131	6.546	6.57745	7.9	3.7	1.07461e-11	2.4129	9.714	2.3633	7.812	6.58245	0	0	2.20596e-12	0.111601	0.435536	1.19758	1.90216e-11	0.481605	0.00263227	0.00244892	8.74587e-12	6.08255	21.269	6.61891	6.08255	9.64635	3.94561
0.6278	9.458	0.6131	7.386	6.58245	12.9	5.125	1.0748e-11	2.4131	8.038	2.3634	0.252	6.58745	0	0.025	2.18415e-12	0.111701	0.433359	1.19159	1.9018e-11	0.481705	0.00261911	0.00243667	8.74412e-12	6.08755	15.7711	6.05473	6.08755	2.32693	0.679312
0.6278	9.956	0.6132	1.197	6.58745	10.5	4.725	1.0762e-11	2.4131	9.076	2.3634	0.754	6.59245	0	0.025	2.16389e-12	0.111801	0.431192	1.18563	1.90144e-11	0.481805	0.00260607	0.00242449	8.74237e-12	6.09255	27.4823	7.20723	6.09255	10.1747	3.98049
0.6279	8.433	0.6132	1.539	6.59245	15	6.4	1.07929e-11	2.4132	8.015	2.3634	0.977	6.59745	0	0	2.14322e-12	0.111901	0.429036	1.1797	1.90108e-11	0.481905	0.00259305	0.00241237	8.74063e-12	6.09755	28.0181	6.80078	6.09755	11.5802	4.36257
0.6279	9.152	0.6132	1.88	6.59745	13.5	5.075	1.08389e-11	2.4132	8.463	2.3634	1.758	6.60245	0	0	2.1219e-12	0.112001	0.426891	1.17381	1.90072e-11	0.482005	0.00258008	0.00240031	8.73888e-12	6.10255	22.2869	6.47449	6.10255	11.0885	4.47477
0.6279	9.602	0.6132	4.551	6.60245	9.2	4.1	1.0836e-11	2.4139	8.852	2.3634	3.201	6.60745	0	0	2.10078e-12	0.112101	0.424757	1.16794	1.90037e-11	0.482105	0.00256718	0.0023883	8.73713e-12	6.10755	22.1362	6.47003	6.10755	8.7548	3.54128
0.6279	9.608	0.6133	3.659	6.60745	14.7	5.15	1.0848e-11	2.4139	8.905	2.3634	5.429	6.61245	0	0	2.07988e-12	0.112201	0.422633	1.1621	1.90001e-11	0.482205	0.00255435	0.00237636	8.73539e-12	6.11255	20.7933	6.72824	6.11255	9.41799	3.89738
0.628	8.36	0.6133	5.306	6.61245	9.3	3.95	1.08487e-11	2.4139	9.711	2.3634	7.522	6.61745	0	0.05	2.0607e-12	0.112301	0.42052	1.15629	1.89965e-11	0.482305	0.00254157	0.00236448	8.73364e-12	6.11755	18.5782	7.73738	6.11755	3.69277	1.5931
0.628	8.425	0.6133	6.521	6.61745	9.2	3.75	1.08389e-11	2.414	8.38	2.3635	1.397	6.62245	0	0.025	2.04158e-12	0.112401	0.418417	1.15051	1.89929e-11	0.482405	0.00252906	0.00235266	8.73189e-12	6.12255	15.6857	6.53228	6.12255	4.75395	1.95748
0.628	8.65	0.6133	7.051	6.62245	10.2	4.625	1.08335e-11	2.414	9.327	2.3635	1.68	6.62745	0	0	2.02209e-12	0.112501	0.416325	1.14475	1.89893e-11	0.482505	0.00252747	0.00234163	8.73015e-12	6.12755	13.9608	5.64269	6.12755	1.74899	0.574105
0.628	9.431	0.6133	7.373	6.62745	15.4	6.525	1.08604e-11	2.414	9.674	2.3635	6.17	6.63245	0	0	2.00197e-12	0.112601	0.414243	1.13903	1.89857e-11	0.482605	0.00252486	0.00233054	8.7284e-12	6.13255	18.8125	6.39096	6.13255	8.72303	3.69244
0.6281	8.155	0.6133	7.915	6.63245	11.6	4.625	1.08986e-11	2.4141	9.428	2.3635	6.841	6.63745	0	0	1.98204e-12	0.112701	0.412172	1.13333	1.89821e-11	0.482705	0.0025732	0.00233301	8.72666e-12	6.13755	0	0	6.13755	0	0
0.6281	8.675	0.6134	0.376	6.63745	12	5	1.09037e-11	2.4143	9.232	2.3635	7.636	6.64245	0	0	1.96232e-12	0.112801	0.410112	1.12767	1.89785e-11	0.482805	0.00264489	0.00234569	8.72491e-12	6.14255	18.8116	7.45909	6.14255	6.55269	2.93446
0.6281	9.494	0.6134	1.355	6.64245	14.6	5.375	1.09281e-11	2.4144	9.445	2.3635	7.691	6.64745	0	0	1.94279e-12	0.112901	0.408061	1.12203	1.89749e-11	0.482905	0.00272211	0.00236117	8.72317e-12	6.14755	15.1219	6.1258	6.14755	3.27269	1.15016
0.6282	8.662	0.6134	4.567	6.64745	9.9	4.475	1.09396e-11	2.4145	8.616	2.3636	1.209	6.65245	0	0	1.92346e-12	0.113001	0.406021	1.11642	1.89713e-11	0.483005	0.00271992	0.00235014	8.72142e-12	6.15255	18.7984	6.71089	6.15255	5.39746	2.05552
0.6282	8.695	0.6134	5.748	6.65245	8.2	2.925	1.09256e-11	2.4146	8.37	2.3636	4.048	6.65745	0	0.025	1.90492e-12	0.113101	0.403991	1.11084	1.89678e-11	0.483105	0.00271965	0.00233941	8.71968e-12	6.15755	17.2733	6.20674	6.15755	5.53855	2.22495
0.6282	8.83	0.6134	6.432	6.65745	8.1	3.825	1.0898e-11	2.4151	9.508	2.3636	6.403	6.66245	0	0	1.88661e-12	0.113201	0.401971	1.10528	1.89642e-11	0.483205	0.00271736	0.00232847	8.71794e-12	6.16255	16.021	6.15292	6.16255	2.51534	0.782836
0.6282	8.876	0.6134	6.514	6.66245	11.9	4.7	1.08943e-11	2.4151	9.733	2.3637	2.247	6.66745	0	0.025	1.86806e-12	0.113301	0.399962	1.09976	1.89606e-11	0.483305	0.00273335	0.00232096	8.71619e-12	6.16755	22.2184	7.10538	6.16755	8.44055	3.46
0.6282	9.099	0.6134	6.651	6.66745	13.1	5.575	1.09165e-11	2.4152	8.192	2.3637	2.507	6.67245	0	0.05	1.85213e-12	0.113401	0.397965	1.09426	1.8957e-11	0.483405	0.00275171	0.00231408	8.71445e-12	6.17255	20.1596	6.21054	6.17255	9.40765	3.86201
0.6282	9.511	0.6135	2.366	6.67245	13.1	4.825	1.09354e-11	2.4152	8.631	2.3637	2.641	6.67745	0	0.025	1.83467e-12	0.113501	0.39598	1.08879	1.89534e-11	0.483505	0.00275977	0.00230494	8.71271e-12	6.17755	18.0652	6.47078	6.17755	7.76193	3.28683
0.6283	8.385	0.6135	2.367	6.67745	10.4	4.225	1.09413e-11	2.4153	8.548	2.3637	5.161	6.68245	0.1	0.025	1.81835e-12	0.113601	0.394012	1.08336	1.89498e-11	0.483605	0.0027884	0.00230108	8.71097e-12	6.18255	16.5915	6.04858	6.18255	5.86495	2.41611
0.6284	9.661	0.6135	4.911	6.68245	10.1	4.45	1.09387e-11	2.4153	9.745	2.3637	6.03	6.68745	0	0	1.80068e-12	0.113701	0.392047	1.07795	1.89462e-11	0.483705	0.00282707	0.00230059	8.70922e-12	6.18755	21.8058	6.49747	6.18755	9.88356	3.94891
0.6284	9.767	0.6135	6.673	6.68745	11.8	4.075	1.09428e-11	2.4154	8.78	2.3637	7.558	6.69245	0	0	1.78276e-12	0.113801	0.390091	1.07256	1.89426e-11	0.483805	0.00287877	0.00230514	8.70748e-12	6.19255	21.2002	6.76154	6.19255	5.47497	1.9784
0.6285	8.255	0.6135	7.438	6.69245	7.5	3.575	1.09222e-11	2.4154	9.933	2.3638	0.373	6.69745	0	0.05	1.7656e-12	0.113901	0.388141	1.0672	1.8939e-11	0.483905	0.00288286	0.00229543	8.70574e-12	6.19755	21.3362	6.82901	6.19755	8.52213	3.47513
0.6285	8.726	0.6135	7.908	6.69745	13.3	5.65	1.09211e-11	2.4155	9.153	2.3638	0.819	6.70245	0	0.05	1.75148e-12	0.114001	0.386202	1.06186	1.89354e-11	0.484005	0.00287823	0.00228454	8.704e-12	6.20255	18.6637	6.03378	6.20255	5.45183	2.01117
0.6285	9.209	0.6136	0.112	6.70245	15.7	6.375	1.09704e-11	2.4156	9.253	2.3638	2.464	6.70745	0	0	1.735e-12	0.114101	0.384274	1.05656	1.89318e-11	0.484105	0.00287371	0.00227371	8.70226e-12	6.20755	19.0323	6.57175	6.20755	7.77312	3.26106
0.6285	9.231	0.6136	6.764	6.70745	15.4	6.65	1.10198e-11	2.4156	9.408	2.3638	3.996	6.71245	0	0	1.71773e-12	0.114201	0.382356	1.05128	1.89282e-11	0.484205	0.00286164	0.00226239	8.70052e-12	6.21255	18.7116	6.5231	6.21255	5.91694	2.35301
0.6285	9.468	0.6136	7.868	6.71245	13.8	5.15	1.10676e-11	2.4157	9.179	2.3638	4.394	6.71745	0	0	1.70064e-12	0.114301	0.380448	1.04602	1.89246e-11	0.484305	0.00284748	0.00225107	8.69878e-12	6.21755	14.1548	5.20169	6.21755	5.99069	2.54453
0.6285	9.81	0.6137	0.343	6.71745	8.5	4.25	1.10691e-11	2.4158	8.809	2.3638	5.516	6.72245	0	0	1.68372e-12	0.114401	0.378547	1.04079	1.8921e-11	0.484405	0.00283392	0.00223982	8.69704e-12	6.22255	15.9735	5.80863	6.22255	4.75906	1.73848
0.6285	9.949	0.6137	1.036	6.72245	10.7	4	1.10596e-11	2.4158	9.4	2.3638	6.127	6.72745	0	0.075	1.66861e-12	0.114501	0.376659	1.03559	1.89174e-11	0.484505	0.00281978	0.00222862	8.6953e-12	6.22755	15.1965	5.7548	6.22755	3.35756	1.16676
0.6286	8.481	0.6137	2.267	6.72745	12.3	4.625	1.10582e-11	2.4158	9.796	2.3638	6.15	6.73245	0	0.025	1.65419e-12	0.114601	0.374785	1.03042	1.89139e-11	0.484605	0.00280594	0.00221748	8.69357e-12	6.23255	16.2913	5.86761	6.23255	2.89071	0.937997
0.6286	8.548	0.6137	3.352	6.73245	7.1	2.825	1.10431e-11	2.4159	8.051	2.3638	6.242	6.73745	0	0.025	1.63974e-12	0.114701	0.372944	1.02532	1.89103e-11	0.484705	0.00279197	0.00220639	8.69183e-12	6.23755	16.8453	6.08973	6.23755	5.77437	2.30407
0.6286	9.155	0.6137	5.108	6.73745	9.8	3.7	1.10108e-11	2.416	9.999	2.3639	1.663	6.74245	0	0	1.6238e-12	0.114801	0.371132	1.02027	1.89067e-11	0.484805	0.00277813	0.00219536	8.69009e-12	6.24255	18.9937	6.32321	6.24255	7.96445	3.32742
0.6286	9.559	0.6137	7.017	6.74245	7.8	3.325	1.09862e-11	2.4161	8.552	2.3639	1.756	6.74745	0	0.025	1.60816e-12	0.114901	0.369304	1.01521	1.89031e-11	0.484905	0.00276455	0.00218439	8.68835e-12	6.24755	17.7631	6.61445	6.24755	7.37244	3.18229
0.6287	8.148	0.6138	0.23	6.74745	9	3.85	1.09648e-11	2.4162	9.288	2.3639	3.163	6.75245	0	0	1.59288e-12	0.115001	0.367469	1.01014	1.88995e-11	0.485005	0.00275096	0.00217346	8.68661e-12	6.25255	21.1506	6.31985	6.25255	9.92046	4.09249
0.6287	8.196	0.6138	3.217	6.75245	12	4.675	1.0965e-11	2.4162	9.355	2.3639	3.843	6.75745	0	0	1.57703e-12	0.115101	0.365637	1.0051	1.88959e-11	0.485105	0.00273732	0.0021626	8.68488e-12	6.25755	21.2654	6.40777	6.25755	9.78001	4.12339
0.6287	9.208	0.6138	4.452	6.75745	7.6	3.925	1.09577e-11	2.4162	9.864	2.3639	4.452	6.76245	0	0	1.56134e-12	0.115201	0.363813	1.00007	1.88923e-11	0.485205	0.00272364	0.00215178	8.68314e-12	6.26255	16.2783	5.93063	6.26255	3.05281	0.885132
0.6287	9.416	0.6138	5.256	6.76245	14.9	6.025	1.09808e-11	2.4163	9.773	2.3639	5.859	6.76745	0	0.025	1.54585e-12	0.115301	0.361994	0.995075	1.88887e-11	0.485305	0.00271002	0.00214103	8.68141e-12	6.26755	23.8922	6.27536	6.26755	8.06355	3.07791
0.6287	9.483	0.6138	7.287	6.76745	16.3	6.925	1.1026e-11	2.4164	8.743	2.364	1.376	6.77245	0	0.025	1.53266e-12	0.115401	0.360184	0.990099	1.88851e-11	0.485405	0.00269647	0.00213032	8.67967e-12	6.27255	27.4592	6.86368	6.27255	10.7931	4.16232
0.6288	8.001	0.6139	2.483	6.77245	16.3	6.475	1.10954e-11	2.4164	9.096	2.364	2.679	6.77745	0	0.125	1.52064e-12	0.115501	0.358384	0.985149	1.88815e-11	0.485505	0.00268301	0.00211967	8.67793e-12	6.27755	24.7464	6.70058	6.27755	12.346	4.85363
0.6288	8.064	0.6139	3.146	6.77745	9	3.875	1.11072e-11	2.4165	9.677	2.364	2.723	6.78245	0	0.05	1.50984e-12	0.115601	0.356593	0.980224	1.88779e-11	0.485605	0.0026696	0.00210907	8.6762e-12	6.28255	24.3443	7.49829	6.28255	9.26694	3.713
0.6288	9.16	0.6139	7.107	6.78245	9.9	4.175	1.10959e-11	2.4165	9.827	2.364	3.373	6.78745	0.2	0.2	1.50032e-12	0.115701	0.354811	0.975323	1.88743e-11	0.485705	0.00265625	0.00209852	8.67446e-12	6.28755	21.0303	7.02365	6.28755	9.45167	4.03185
0.6288	9.918	0.614	2.331	6.78745	10.5	3.8	1.10831e-11	2.4166	8.14	2.364	5.187	6.79245	0.3	0.325	1.49671e-12	0.115801	0.353038	0.970447	1.88707e-11	0.485805	0.00264297	0.00208803	8.67273e-12	6.29255	13.4632	5.45922	6.29255	2.48586	0.893189
0.6289	9.047	0.614	4.529	6.79245	10.5	4.575	1.10746e-11	2.4166	8.309	2.364	5.855	6.79745	0.2	0.2	1.49681e-12	0.115901	0.351275	0.965596	1.88671e-11	0.485905	0.00262976	0.00207759	8.671e-12	6.29755	14.3314	5.68901	6.29755	3.23222	1.22356
0.6289	9.607	0.614	5.878	6.79745	13.3	4.95	1.10884e-11	2.4166	9.972	2.364	7.334	6.80245	0.2	0.325	1.49513e-12	0.116001	0.349522	0.96077	1.88635e-11	0.486005	0.00261662	0.0020672	8.66926e-12	6.30255	15.6974	6.54917	6.30255	6.80728	3.16427
0.6289	9.783	0.614	6.152	6.80245	11	4.45	1.10945e-11	2.4167	8.376	2.3641	0.088	6.80745	0.9	0.45	1.49735e-12	0.116101	0.347783	0.955974	1.88599e-11	0.486105	0.00260354	0.00205687	8.66753e-12	6.30755	19.8554	6.98677	6.30755	7.54032	3.12142
0.629	8.135	0.614	7.946	6.80745	10.1	4.3	1.10904e-11	2.4167	9.164	2.3641	1.643	6.81245	2	1.125	1.51964e-12	0.116201	0.346046	0.951194	1.88563e-11	0.486205	0.00259053	0.00204658	8.6658e-12	6.31255	16.3309	6.16725	6.31255	5.18458	2.14555
0.629	8.308	0.6141	2.386	6.81245	10.1	4.325	1.10881e-11	2.4168	8.642	2.3641	3.907	6.81745	7.1	3.325	1.60194e-12	0.116301	0.344327	0.946449	1.88527e-11	0.486305	0.00257757	0.00203635	8.66406e-12	6.31755	17.7427	6.65669	6.31755	3.6402	1.29011
0.629	8.671	0.6141	2.511	6.81745	11.9	4.275	1.10824e-11	2.4168	9.687	2.3641	5.05	6.82245	12.6	6.15	1.82039e-12	0.116401	0.34261	0.94172	1.88491e-11	0.486405	0.00256469	0.00202617	8.66233e-12	6.32255	17.0135	6.63119	6.32255	4.76745	1.8109
0.629	8.836	0.6141	2.58	6.82245	10.2	4.7	1.10845e-11	2.4169	8.075	2.3641	5.737	6.82745	12.3	6.625	2.14413e-12	0.116501	0.340914	0.937029	1.88455e-11	0.486505	0.00255188	0.00201604	8.6606e-12	6.32755	19.8335	7.24789	6.32755	4.72556	1.84696
0.629	9.032	0.6141	3.039	6.82745	11.3	4.6	1.10878e-11	2.4171	8.751	2.3641	6.125	6.83245	7.6	4.2	2.38826e-12	0.116601	0.339215	0.932349	1.88419e-11	0.486605	0.00253913	0.00200596	8.65887e-12	6.33255	19.3392	7.8571	6.33255	5.25568	2.22378
0.629	9.033	0.6141	3.75	6.83245	9.7	3.6	1.10852e-11	2.4171	9.282	2.3641	6.933	6.83745	6.2	2.825	2.53632e-12	0.116701	0.337533	0.927701	1.88383e-11	0.486705	0.00252645	0.00199593	8.65714e-12	6.33755	22.2957	7.25548	6.33755	9.24536	3.80744
0.629	9.103	0.6141	4.027	6.83745	9.4	3.475	1.10629e-11	2.4173	8.074	2.3641	7.785	6.84245	3.7	1.975	2.63455e-12	0.116801	0.335853	0.923069	1.88347e-11	0.486805	0.00251383	0.00198595	8.6554e-12	6.34255	22.9332	6.76436	6.34255	10.9474	4.47313
0.6291	8.564	0.6141	5.582	6.84245	7.1	3.225	1.10312e-11	2.4174	8.54	2.3642	0.216	6.84745	2.1	1.65	2.69335e-12	0.116901	0.33418	0.918458	1.88311e-11	0.486905	0.00250148	0.00197602	8.65367e-12	6.34755	18.4603	6.43581	6.34755	7.41114	3.10122
0.6291	8.989	0.6142	2.756	6.84745	11	3.875	1.10126e-11	2.4174	8.936	2.3642	1.444	6.85245	3.4	1.825	2.74933e-12	0.117001	0.33251	0.913866	1.88275e-11	0.487005	0.0024896	0.00196614	8.65194e-12	6.35255	16.2498	6.24851	6.35255	6.43594	2.72371
0.6291	9.978	0.6142	3.769	6.85245	7.9	2.85	1.09904e-11	2.4174	9.397	2.3642	2.157	6.85745	3.5	2.2	2.81505e-12	0.117101	0.330847	0.909296	1.88239e-11	0.487105	0.00247741	0.00195631	8.65021e-12	6.35755	22.9415	7.01723	6.35755	8.95592	3.54494
0.6293	9.014	0.6142	5.228	6.85745	6.2	2.6	1.09466e-11	2.4175	8.117	2.3642	4.036	6.86245	6.5	2.725	2.91884e-12	0.117201	0.329194	0.90475	1.88203e-11	0.487205	0.00246508	0.00194653	8.64848e-12	6.36255	21.919	6.97512	6.36255	6.29288	2.40886
0.6293	9.844	0.6142	7.516	6.86245	6.7	3.35	1.09077e-11	2.4176	8.049	2.3642	4.798	6.86745	6	3.1	3.03037e-12	0.117301	0.327548	0.900226	1.88167e-11	0.487305	0.00245278	0.0019368	8.64676e-12	6.36755	20.181	6.74559	6.36755	8.29492	3.43486
0.6294	8.916	0.6142	7.586	6.86745	9.5	4.225	1.08908e-11	2.4176	9.203	2.3643	2.795	6.87245	8.1	4.125	3.18443e-12	0.117401	0.32591	0.895725	1.88131e-11	0.487405	0.00244085	0.00192712	8.64503e-12	6.37255	18.6583	6.40718	6.37255	5.55568	2.12172
0.6294	8.963	0.6143	1.476	6.87245	14.2	5.65	1.09101e-11	2.4177	8.4	2.3643	5.455	6.87745	7.1	3.9	3.34769e-12	0.117501	0.324281	0.891247	1.88095e-11	0.487505	0.00242939	0.00191748	8.6433e-12	6.37755	19.317	6.57169	6.37755	7.69489	3.18905
0.6294	9.145	0.6143	2.886	6.87745	12.1	5	1.09369e-11	2.4177	9.929	2.3643	5.524	6.88245	10.4	4.875	3.53792e-12	0.117601	0.322659	0.886791	1.88059e-11	0.487605	0.00241762	0.0019079	8.64157e-12	6.38255	21.2976	7.31464	6.38255	7.44416	3.14035
0.6295	9.594	0.6143	6.214	6.88245	10.6	3.75	1.09396e-11	2.4178	9.104	2.3643	7.589	6.88745	6.8	3.5	3.71691e-12	0.117701	0.321046	0.882357	1.88023e-11	0.487705	0.00240559	0.00189836	8.63984e-12	6.38755	17.748	6.6914	6.38755	5.47103	2.21721
0.6297	8.454	0.6143	6.589	6.88745	7.4	3.05	1.09101e-11	2.4179	8.359	2.3644	0.153	6.89245	4.8	2.35	3.81897e-12	0.117801	0.319441	0.877945	1.87987e-11	0.487805	0.00239357	0.00188887	8.63811e-12	6.39255	15.9413	5.90745	6.39255	4.91118	1.83897
0.6297	8.565	0.6143	7.987	6.89245	8.7	3.7	1.0883e-11	2.4179	8.788	2.3644	0.814	6.89745	2.4	1.35	3.87357e-12	0.117901	0.317845	0.873556	1.87951e-11	0.487905	0.0023816	0.00187942	8.63639e-12	6.39755	18.235	7.04628	6.39755	4.98092	1.85724
0.6297	8.728	0.6144	1.388	6.89745	9.1	3.925	1.08704e-11	2.4179	8.86	2.3644	1.698	6.90245	2.6	1.325	3.90824e-12	0.118001	0.316263	0.869192	1.87915e-11	0.488005	0.00236969	0.00187003	8.63466e-12	6.40255	15.8118	5.82434	6.40255	4.11247	1.42577
0.6297	8.845	0.6144	2.544	6.90245	10.9	4.1	1.0866e-11	2.4179	8.942	2.3644	3.564	6.90745	2.7	1.65	3.93959e-12	0.118101	0.314685	0.864849	1.87879e-11	0.488105	0.00235784	0.00186068	8.63293e-12	6.40755	20.0912	7.05423	6.40755	6.78447	2.7762
0.6297	8.856	0.6144	3.793	6.90745	12.7	4.975	1.08673e-11	2.418	9.217	2.3644	5.306	6.91245	2.8	1.8	3.97718e-12	0.118201	0.313115	0.860527	1.87843e-11	0.488205	0.00234605	0.00185137	8.63121e-12	6.41255	22.1687	7.31473	6.41255	9.48088	4.00655
0.6298	8.903	0.6144	7.401	6.91245	7.6	3.65	1.08659e-11	2.4181	8.477	2.3644	6.239	6.91745	6.4	3.175	4.05919e-12	0.118301	0.311567	0.856241	1.87807e-11	0.488305	0.00233432	0.00184212	8.62948e-12	6.41755	20.0763	7.29291	6.41755	6.30717	2.51591
0.6298	9.229	0.6145	1.1	6.91745	11.5	4.1	1.08531e-11	2.4182	8.546	2.3644	6.309	6.92245	9.2	3.925	4.19793e-12	0.118401	0.310042	0.852001	1.87771e-11	0.488405	0.00232265	0.0018329	8.62776e-12	6.42255	21.9852	6.67702	6.42255	9.48476	3.88713
0.6299	9.977	0.6145	3.069	6.92245	8.4	3.375	1.08422e-11	2.4182	8.614	2.3644	7.827	6.92745	7.6	4.2	4.36428e-12	0.118501	0.308501	0.847748	1.87735e-11	0.488505	0.00231104	0.00182374	8.62603e-12	6.42755	21.7166	6.79903	6.42755	9.50817	3.87903
0.63	8.273	0.6145	3.19	6.92745	9	3.75	1.0817e-11	2.4182	8.722	2.3645	0.337	6.93245	7.3	3.775	4.51301e-12	0.118601	0.306968	0.843517	1.87699e-11	0.488605	0.00229948	0.00181462	8.62431e-12	6.43255	16.6706	6.49557	6.43255	2.23184	0.628605
0.63	8.795	0.6145	3.483	6.93245	9.7	4.1	1.08068e-11	2.4182	8.949	2.3645	2.206	6.93745	6.8	3.75	4.65789e-12	0.118701	0.305434	0.8393	1.87663e-11	0.488705	0.00228799	0.00180555	8.62258e-12	6.43755	27.3653	7.05492	6.43755	9.87205	3.84708
0.63	9.954	0.6145	6.434	6.93745	12.9	5.4	1.08235e-11	2.4182	9.12	2.3645	5.282	6.94245	6.6	3.375	4.79211e-12	0.118801	0.303912	0.835106	1.87627e-11	0.488805	0.00227655	0.00179652	8.62086e-12	6.44255	27.8186	6.71737	6.44255	11.3985	4.29714
0.6301	8.767	0.6145	7.734	6.94245	12.4	4.775	1.08411e-11	2.4182	9.387	2.3645	6.195	6.94745	5.9	3.15	4.90595e-12	0.118901	0.302404	0.83094	1.87591e-11	0.488905	0.00226516	0.00178754	8.61914e-12	6.44755	22.8167	6.71916	6.44755	10.6196	4.25485
0.6301	9.019	0.6146	0.05	6.94745	10.5	4.475	1.08493e-11	2.4183	8.037	2.3645	7.394	6.95245	5.3	3.05	5.01338e-12	0.119001	0.300905	0.826798	1.87555e-11	0.489005	0.00225384	0.0017786	8.61741e-12	6.45255	22.493	6.66011	6.45255	8.02668	3.19319
0.6301	9.855	0.6146	2.901	6.95245	11.1	4.375	1.08495e-11	2.4183	8.082	2.3646	0.407	6.95745	7.1	3.1	5.11963e-12	0.119101	0.299412	0.822673	1.87519e-11	0.489105	0.00224257	0.00176971	8.61569e-12	6.45755	20.7612	6.71725	6.45755	8.75737	3.57817
0.6302	8.44	0.6146	3.267	6.95745	9.7	4.125	1.08478e-11	2.4183	8.527	2.3646	0.709	6.96245	4.6	2.575	5.20673e-12	0.119201	0.297932	0.818576	1.87483e-11	0.489205	0.00223135	0.00176086	8.61397e-12	6.46255	17.4953	7.05132	6.46255	3.76217	1.60109
0.6302	8.635	0.6146	3.781	6.96245	11.6	4.75	1.08485e-11	2.4184	8.006	2.3646	1.986	6.96745	6.2	2.675	5.29042e-12	0.119301	0.296456	0.814495	1.87447e-11	0.489305	0.0022202	0.00175205	8.61225e-12	6.46755	16.3735	6.77745	6.46755	4.42883	1.78732
0.6303	8.884	0.6147	0.602	6.96745	12.5	5.075	1.08659e-11	2.4184	8.544	2.3646	2.422	6.97245	3.3	2.2	5.35424e-12	0.119401	0.294982	0.810429	1.87411e-11	0.489405	0.0022091	0.00174329	8.61052e-12	6.47255	13.6034	5.53791	6.47255	1.41324	0.458145
0.6303	9.481	0.6147	0.996	6.97245	10.9	3.975	1.08719e-11	2.4184	8.776	2.3646	2.455	6.97745	6	3.175	5.43261e-12	0.119501	0.293517	0.806384	1.87375e-11	0.489505	0.00219805	0.00173458	8.6088e-12	6.47755	20.4506	7.07805	6.47755	9.0023	3.83232
0.6303	9.886	0.6147	1.753	6.97745	6.6	2.825	1.08454e-11	2.4184	9.581	2.3646	2.691	6.98245	5.9	2.9	5.5291e-12	0.119601	0.29207	0.802374	1.87339e-11	0.489605	0.00218706	0.0017259	8.60708e-12	6.48255	0	0	6.48255	0	0
0.6304	8.311	0.6147	1.836	6.98245	8.4	3.425	1.08184e-11	2.4184	9.662	2.3646	4.847	6.98745	5.6	2.775	5.61782e-12	0.119701	0.290637	0.798392	1.87303e-11	0.489705	0.00217613	0.00171728	8.60536e-12	6.48755	17.6648	6.82248	6.48755	6.84808	3.09234
0.6304	9.492	0.6147	2.077	6.98745	8	3.4	1.07911e-11	2.4184	9.854	2.3646	5.244	6.99245	5.9	3.525	5.70872e-12	0.119801	0.289251	0.794499	1.87267e-11	0.489805	0.00216525	0.00170869	8.60364e-12	6.49255	15.2984	6.20605	6.49255	3.15254	1.07798
0.6305	8.835	0.6147	3.927	6.99245	7.3	2.85	1.07643e-11	2.4185	8.085	2.3647	0.049	6.99745	10	4.525	5.8531e-12	0.119901	0.287856	0.790595	1.87231e-11	0.489905	0.00215442	0.00170015	8.60192e-12	6.49755	18.3361	6.50087	6.49755	5.61029	2.15748
0.6305	9.329	0.6147	4.081	6.99745	9.1	3.925	1.07357e-11	2.4185	8.143	2.3647	2.175	7.00245	6.2	3.15	5.99283e-12	0.120001	0.286455	0.78669	1.87195e-11	0.490005	0.00214365	0.00169164	8.6002e-12	6.50255	16.5944	5.97706	6.50255	5.43511	2.15855
0.6305	9.539	0.6147	5.858	7.00245	11.8	4.975	1.07407e-11	2.4185	8.306	2.3647	2.951	7.00745	4.1	2.4	6.08043e-12	0.120101	0.2851	0.782874	1.87159e-11	0.490105	0.00213293	0.00168319	8.59848e-12	6.50755	16.389	6.34139	6.50755	2.35663	0.705025
0.6305	9.778	0.6148	0.619	7.00745	12.4	4.375	1.07555e-11	2.4185	9.263	2.3647	3.662	7.01245	3.7	1.975	6.12066e-12	0.120201	0.283726	0.779029	1.87123e-11	0.490205	0.00212226	0.00167477	8.59676e-12	6.51255	20.8962	6.57296	6.51255	8.77666	3.63008
0.6307	8.86	0.6148	3.201	7.01245	9.2	4.35	1.07487e-11	2.4186	8.393	2.3647	4.575	7.01745	3.8	1.825	6.15946e-12	0.120301	0.282367	0.775218	1.87087e-11	0.490305	0.00211165	0.0016664	8.59505e-12	6.51755	20.1991	6.3296	6.51755	9.20168	3.76487
0.6307	8.945	0.6148	3.539	7.01745	15.3	5.925	1.07728e-11	2.4186	9.727	2.3647	6.455	7.02245	3.4	1.525	6.17804e-12	0.120401	0.280988	0.771379	1.87051e-11	0.490405	0.00210109	0.00165806	8.59333e-12	6.52255	18.252	6.5547	6.52255	7.97291	3.39639
0.6307	8.992	0.6148	6.291	7.02245	14.4	6.625	1.08147e-11	2.4187	8.256	2.3647	7.146	7.02745	3	1.625	6.19575e-12	0.120501	0.279593	0.767529	1.87015e-11	0.490505	0.00209059	0.00164977	8.59161e-12	6.52755	16.8212	6.21378	6.52755	5.65229	2.2985
0.6307	9.716	0.6148	7.234	7.02745	17.1	6.075	1.08817e-11	2.4187	9.421	2.3647	7.248	7.03245	3.4	1.625	6.21463e-12	0.120601	0.278201	0.763695	1.86979e-11	0.490605	0.00208014	0.00164153	8.58989e-12	6.53255	22.5577	6.81988	6.53255	9.48403	3.76538
0.6308	8.307	0.6148	7.333	7.03245	8	3.85	1.08884e-11	2.4187	9.965	2.3647	7.249	7.03745	3.3	1.575	6.23318e-12	0.120701	0.276813	0.759878	1.86943e-11	0.490705	0.00206974	0.00163332	8.58817e-12	6.53755	21.2833	6.78146	6.53755	5.81046	2.11724
0.6308	9.352	0.6148	7.606	7.03745	15.6	5.975	1.09065e-11	2.4187	9.966	2.3647	7.303	7.04245	4.7	2.075	6.26106e-12	0.120801	0.275432	0.75608	1.86907e-11	0.490805	0.00205939	0.00162515	8.58646e-12	6.54255	21.2741	6.77873	6.54255	8.3549	3.39241
0.6308	9.674	0.6149	0.531	7.04245	10.9	4.675	1.0928e-11	2.4188	8.87	2.3648	0.224	7.04745	4.9	2.475	6.3108e-12	0.120901	0.274073	0.752316	1.86871e-11	0.490905	0.00204909	0.00161703	8.58474e-12	6.54755	18.2273	5.98829	6.54755	5.26749	1.91139
0.6309	8.018	0.6149	1.192	7.04745	9.3	3.475	1.09241e-11	2.4188	9.543	2.3648	0.521	7.05245	5.2	2.275	6.36868e-12	0.121001	0.272713	0.748563	1.86835e-11	0.491005	0.00203884	0.00160894	8.58303e-12	6.55255	19.3124	6.69243	6.55255	7.40313	3.07012
0.6309	8.06	0.6149	3.422	7.05245	8	3.65	1.08972e-11	2.4188	9.861	2.3648	0.872	7.05745	5	2.425	6.42176e-12	0.121101	0.271353	0.744822	1.86799e-11	0.491105	0.00202865	0.0016009	8.58131e-12	6.55755	19.4164	6.82323	6.55755	5.29625	2.05342
0.6309	9.475	0.6149	4.629	7.05745	12.6	5.25	1.08968e-11	2.4189	8.591	2.3648	1.496	7.06245	5.4	2.875	6.48753e-12	0.121201	0.270014	0.741114	1.86763e-11	0.491205	0.00201851	0.00159289	8.57959e-12	6.56255	14.3075	5.44563	6.56255	5.57006	2.32
0.631	9.292	0.6149	4.808	7.06245	15.1	5.525	1.09326e-11	2.4189	9.132	2.3648	3.321	7.06745	8.5	3.85	6.58728e-12	0.121301	0.268665	0.737408	1.86727e-11	0.491305	0.00200841	0.00158493	8.57788e-12	6.56755	15.7214	5.80651	6.56755	4.40772	1.57813
0.631	9.318	0.6149	5.248	7.06745	8.1	3.4	1.09344e-11	2.419	8.675	2.3648	3.695	7.07245	5.7	2.95	6.6989e-12	0.121401	0.267331	0.733728	1.86691e-11	0.491405	0.00199837	0.001577	8.57616e-12	6.57255	15.2165	5.86329	6.57255	2.88734	0.975036
0.631	9.397	0.6149	5.822	7.07245	7.5	3.5	1.09051e-11	2.419	8.697	2.3648	3.823	7.07745	4.5	2.675	6.75585e-12	0.121501	0.266009	0.730072	1.86655e-11	0.491505	0.00198838	0.00156912	8.57445e-12	6.57755	15.5481	5.64011	6.57755	2.64244	0.826652
0.6311	8.585	0.615	1.454	7.07745	12.3	4.975	1.08976e-11	2.419	9.091	2.3648	3.969	7.08245	5	2.525	6.82934e-12	0.121601	0.264702	0.726444	1.86619e-11	0.491605	0.00197844	0.00156127	8.57274e-12	6.58255	17.725	6.52934	6.58255	5.46952	2.14463
0.6311	8.978	0.615	5.918	7.08245	13.8	5.475	1.09225e-11	2.419	9.764	2.3648	4.483	7.08745	7.3	3.175	6.90951e-12	0.121701	0.263399	0.72283	1.86583e-11	0.491705	0.00196855	0.00155347	8.57102e-12	6.58755	19.204	6.4675	6.58755	7.74536	3.2188
0.6312	8	0.6151	1.605	7.08745	10.5	4.65	1.0937e-11	2.4191	8.532	2.3648	6.42	7.09245	5.2	2.475	6.98121e-12	0.121801	0.26209	0.719221	1.86547e-11	0.491805	0.0019587	0.0015457	8.56931e-12	6.59255	17.6641	6.54533	6.59255	7.82302	3.42286
0.6312	9.029	0.6151	3.043	7.09245	13.9	5.075	1.09594e-11	2.4191	9.502	2.3649	1.464	7.09745	3	1.675	7.01085e-12	0.121901	0.260781	0.715626	1.86511e-11	0.491905	0.00194891	0.00153797	8.5676e-12	6.59755	20.9455	6.33552	6.59755	9.29535	3.78942
0.6314	9.012	0.6151	3.186	7.09745	11.8	4.275	1.09674e-11	2.4191	9.555	2.3649	3.953	7.10245	2.5	1.3	7.01592e-12	0.122001	0.259478	0.712048	1.86475e-11	0.492005	0.00193917	0.00153028	8.56588e-12	6.60255	20.4108	6.18416	6.60255	9.58066	4.01331
0.6314	9.526	0.6151	3.59	7.10245	7.1	2.65	1.09429e-11	2.4192	8.185	2.3649	4.737	7.10745	2.3	1.275	7.0104e-12	0.122101	0.258182	0.708488	1.86439e-11	0.492105	0.00192947	0.00152263	8.56417e-12	6.60755	15.892	5.84982	6.60755	2.75604	0.783471
0.6314	9.654	0.6151	3.859	7.10745	5.2	2.175	1.08922e-11	2.4192	8.257	2.3649	4.741	7.11245	1.5	1.225	6.99909e-12	0.122201	0.256891	0.704946	1.86403e-11	0.492205	0.00191982	0.00151502	8.56246e-12	6.61255	23.539	6.27187	6.61255	8.01494	3.05606
0.6315	8.651	0.6151	3.893	7.11245	8.8	3.375	1.08534e-11	2.4192	9.157	2.3649	5.368	7.11745	2.5	1.45	6.99712e-12	0.122301	0.255608	0.701421	1.86367e-11	0.492305	0.00191022	0.00150744	8.56075e-12	6.61755	26.9977	6.69585	6.61755	10.4012	3.98851
0.6316	8.078	0.6151	5.811	7.11745	7	2.825	1.08236e-11	2.4192	9.957	2.3649	6.255	7.12245	6.1	2.375	7.01945e-12	0.122401	0.25433	0.697914	1.86331e-11	0.492405	0.00190067	0.0014999	8.55903e-12	6.62255	24.7279	6.71668	6.62255	12.2243	4.79204
0.6318	8.56	0.6151	6.751	7.12245	7.8	3.85	1.07917e-11	2.4193	8.064	2.365	2.284	7.12745	5.1	2.6	7.0724e-12	0.122501	0.253059	0.694425	1.86295e-11	0.492505	0.00189117	0.0014924	8.55732e-12	6.62755	23.8592	7.17728	6.62755	9.20895	3.69405
0.6319	8.176	0.6151	7.763	7.12745	14.1	5.45	1.08059e-11	2.4193	8.114	2.365	5.872	7.13245	7.1	3.2	7.14609e-12	0.122601	0.251794	0.690952	1.86259e-11	0.492605	0.00188171	0.00148494	8.55561e-12	6.63255	20.8282	6.87957	6.63255	9.17489	3.88353
0.6319	9.217	0.6151	7.799	7.13245	12.3	4.825	1.08241e-11	2.4193	8.399	2.365	6.209	7.13745	5.2	1.975	7.20909e-12	0.122701	0.250535	0.687498	1.86223e-11	0.492705	0.0018723	0.00147752	8.5539e-12	6.63755	13.2922	5.46008	6.63755	3.05903	1.14838
0.632	8.822	0.6152	0.187	7.13745	13.7	5.05	1.08415e-11	2.4193	8.869	2.3651	1.36	7.14245	3.3	2.25	7.24282e-12	0.122801	0.249282	0.68406	1.86187e-11	0.492805	0.00186294	0.00147013	8.55219e-12	6.64255	14.3797	5.77738	6.64255	2.66297	0.988176
0.632	9.985	0.6152	2.728	7.14245	6.3	2.925	1.08305e-11	2.4193	9.102	2.3651	1.532	7.14745	5.9	2.475	7.28209e-12	0.122901	0.248037	0.68064	1.86151e-11	0.492905	0.00185363	0.00146278	8.55048e-12	6.64755	15.3652	6.33218	6.64755	6.24041	2.85738
0.6321	8.855	0.6152	2.864	7.14745	9.6	3.625	1.08016e-11	2.4193	9.96	2.3651	1.649	7.15245	4.3	1.85	7.32028e-12	0.123001	0.246798	0.677237	1.86115e-11	0.493005	0.00184436	0.00145546	8.54877e-12	6.65255	19.7911	6.88591	6.65255	7.0262	2.86385
0.6322	8.494	0.6152	5.608	7.15245	9.6	3.7	1.07859e-11	2.4194	8.053	2.3651	4.403	7.15745	3.3	2.025	7.34198e-12	0.123101	0.245565	0.673851	1.86079e-11	0.493105	0.00183514	0.00144819	8.54706e-12	6.65755	15.6747	5.92172	6.65755	5.1837	2.13061
0.6322	9.643	0.6153	2.175	7.15745	8.6	3.4	1.07675e-11	2.4194	8.253	2.3651	4.48	7.16245	3.8	1.9	7.36693e-12	0.123201	0.244338	0.670482	1.86043e-11	0.493205	0.00182596	0.00144095	8.54536e-12	6.66255	17.5964	6.55797	6.66255	3.55314	1.22311
0.6323	8.199	0.6153	3.871	7.16245	8.2	3.65	1.07503e-11	2.4194	8.308	2.3651	4.66	7.16745	3.1	1.6	7.38332e-12	0.123301	0.243116	0.66713	1.86007e-11	0.493305	0.00181683	0.00143374	8.54365e-12	6.66755	18.0823	7.03206	6.66755	4.64962	1.74102
0.6323	9.119	0.6153	7.007	7.16745	12.4	5.025	1.07462e-11	2.4194	9.258	2.3651	7.49	7.17245	4.3	1.925	7.39618e-12	0.123401	0.241901	0.663794	1.85971e-11	0.493405	0.00180775	0.00142657	8.54194e-12	6.67255	18.9706	6.78699	6.67255	4.32377	1.63368
0.6323	9.841	0.6153	7.143	7.17245	10.5	4.125	1.07621e-11	2.4194	9.347	2.3652	0.615	7.17745	5.2	1.95	7.423e-12	0.123501	0.240691	0.660475	1.85935e-11	0.493505	0.00179871	0.00141944	8.54023e-12	6.67755	19.6619	7.70741	6.67755	4.91077	2.03538
0.6324	8.345	0.6153	7.529	7.17745	11	5.275	1.07593e-11	2.4194	9.585	2.3652	0.627	7.18245	3.7	2.075	7.44777e-12	0.123601	0.239489	0.657173	1.85899e-11	0.493605	0.00178972	0.00141234	8.53852e-12	6.68255	22.3416	7.15252	6.68255	8.84118	3.61352
0.6324	9.337	0.6154	0.386	7.18245	15.9	6.05	1.08017e-11	2.4195	8.184	2.3652	3.761	7.18745	3.3	1.8	7.46851e-12	0.123701	0.238292	0.653887	1.85863e-11	0.493705	0.00178077	0.00140528	8.53682e-12	6.68755	23.0428	6.79949	6.68755	10.3303	4.17501
0.6324	9.596	0.6154	1.062	7.18745	11.8	5.225	1.08308e-11	2.4195	8.533	2.3653	0.007	7.19245	5.3	2.225	7.49618e-12	0.123801	0.237101	0.650618	1.85827e-11	0.493805	0.00177186	0.00139825	8.53511e-12	6.69255	18.0539	6.30673	6.69255	7.73486	3.26717
0.6324	9.636	0.6154	3.969	7.19245	12.2	4.6	1.08493e-11	2.4195	8.579	2.3653	0.017	7.19745	3.7	1.925	7.52566e-12	0.123901	0.235918	0.647366	1.85791e-11	0.493905	0.001763	0.00139126	8.5334e-12	6.69755	16.168	6.22676	6.69755	6.33612	2.66582
0.6324	9.709	0.6154	5.332	7.19745	9.2	3.725	1.08449e-11	2.4195	9.856	2.3653	0.059	7.20245	3.2	1.675	7.53663e-12	0.124001	0.234739	0.644129	1.85755e-11	0.494005	0.00175419	0.00138431	8.5317e-12	6.70255	23.2066	7.04192	6.70255	9.06458	3.61057
0.6325	8.027	0.6154	5.578	7.20245	10.5	4.55	1.0836e-11	2.4195	9.944	2.3653	0.28	7.20745	4.2	2.025	7.55338e-12	0.124101	0.233565	0.640908	1.85719e-11	0.494105	0.00174542	0.00137739	8.52999e-12	6.70755	21.8824	6.90562	6.70755	6.14547	2.32277
0.6325	8.948	0.6154	6.209	7.20745	11.6	5.1	1.08487e-11	2.4196	8.069	2.3653	4.463	7.21245	3.7	2.25	7.58176e-12	0.124201	0.232398	0.637704	1.85683e-11	0.494205	0.00173669	0.0013705	8.52829e-12	6.71255	20.5909	6.87894	6.71255	7.92268	3.24734
0.6325	9.386	0.6154	6.587	7.21245	15.3	5.45	1.08747e-11	2.4196	8.269	2.3653	4.685	7.21745	7.4	3.125	7.63912e-12	0.124301	0.231236	0.634515	1.85647e-11	0.494305	0.00172801	0.00136365	8.52658e-12	6.71755	19.9241	6.94629	6.71755	5.42165	2.03916
0.6325	9.542	0.6154	7.031	7.21745	15.1	6.725	1.09131e-11	2.4196	8.618	2.3653	5.898	7.22245	6.8	2.425	7.71335e-12	0.124401	0.23008	0.631343	1.85611e-11	0.494405	0.00171937	0.00135683	8.52488e-12	6.72255	20.6144	7.08499	6.72255	7.12897	2.90498
0.6326	8.142	0.6154	7.623	7.22245	14.8	6.6	1.09736e-11	2.4196	8.707	2.3653	6.754	7.22745	2.1	1.4	7.73064e-12	0.124501	0.228929	0.628186	1.85575e-11	0.494505	0.00171077	0.00135004	8.52317e-12	6.72755	21.3094	7.18727	6.72755	7.18348	3.00233
0.6326	8.621	0.6155	0.83	7.22745	13	5.15	1.1015e-11	2.4196	9.432	2.3653	7.753	7.23245	1.1	0.625	7.70086e-12	0.124601	0.227785	0.625045	1.85539e-11	0.494605	0.00170222	0.00134329	8.52147e-12	6.73255	17.7252	6.63673	6.73255	5.41614	2.1669
0.6326	8.653	0.6155	1.464	7.23245	11.6	5.35	1.10231e-11	2.4196	9.742	2.3653	7.762	7.23745	0.4	0.425	7.65191e-12	0.124701	0.226647	0.62192	1.85503e-11	0.494705	0.00169371	0.00133658	8.51977e-12	6.73755	15.7451	5.90586	6.73755	4.32506	1.59092
0.6326	8.72	0.6155	2.315	7.23745	18	7.35	1.10822e-11	2.4196	9.846	2.3654	0.222	7.24245	0.1	0.05	7.58717e-12	0.124801	0.225513	0.61881	1.85467e-11	0.494805	0.00168524	0.00132989	8.51807e-12	6.74255	18.8993	7.20358	6.74255	4.7265	1.74914
0.6326	8.75	0.6155	7.154	7.24245	15.1	5.9	1.11382e-11	2.4196	9.908	2.3654	1.053	7.24745	0	0.075	7.51513e-12	0.124901	0.224386	0.615716	1.85431e-11	0.494905	0.00167681	0.00132324	8.51636e-12	6.74755	14.8007	5.47036	6.74755	3.9674	1.3474
0.6328	9.738	0.6155	7.238	7.24745	10.9	5.15	1.11612e-11	2.4197	8.634	2.3654	1.766	7.25245	0	0.05	7.44236e-12	0.125001	0.223264	0.612638	1.85396e-11	0.495005	0.00166843	0.00131663	8.51466e-12	6.75255	20.8121	7.23717	6.75255	6.47356	2.61607
0.6328	9.865	0.6155	7.312	7.25245	12.9	4.925	1.1176e-11	2.4197	9.696	2.3654	3.976	7.25745	0	0	7.36989e-12	0.125101	0.222148	0.609574	1.8536e-11	0.495105	0.00166009	0.00131005	8.51296e-12	6.75755	21.9564	7.11487	6.75755	8.92548	3.72865
0.6329	8.531	0.6156	1.366	7.25745	14.5	6.975	1.12013e-11	2.4197	9.813	2.3654	5.151	7.26245	0	0	7.29655e-12	0.125201	0.221037	0.606527	1.85324e-11	0.495205	0.00165178	0.00130349	8.51126e-12	6.76255	19.9085	7.09204	6.76255	5.97335	2.35021
0.6329	9.285	0.6156	4.262	7.26245	17.6	6.5	1.12726e-11	2.4198	8.232	2.3654	5.806	7.26745	0	0	7.22394e-12	0.125301	0.219932	0.603494	1.85288e-11	0.495305	0.00164353	0.00129698	8.50956e-12	6.76755	22.3167	6.80897	6.76755	9.63471	3.96479
0.6329	9.763	0.6156	5.788	7.26745	9.5	3.875	1.12863e-11	2.4198	9.23	2.3655	2.286	7.27245	0	0	7.15205e-12	0.125401	0.218832	0.600476	1.85252e-11	0.495405	0.00163531	0.00129049	8.50786e-12	6.77255	22.3585	7.01691	6.77255	9.09042	3.67565
0.633	8.342	0.6156	6.777	7.27245	11.4	4.725	1.12788e-11	2.4199	8.353	2.3655	2.645	7.27745	0	0	7.08088e-12	0.125501	0.217738	0.597474	1.85216e-11	0.495505	0.00162713	0.00128404	8.50616e-12	6.77755	16.8267	6.53285	6.77755	2.76487	0.795847
0.633	9.035	0.6157	0.739	7.27745	12.9	5.15	1.12876e-11	2.4199	9.513	2.3655	3.572	7.28245	0	0	7.01042e-12	0.125601	0.216649	0.594487	1.8518e-11	0.495605	0.001619	0.00127762	8.50446e-12	6.78255	26.2802	6.67655	6.78255	9.55196	3.70541
0.633	9.447	0.6157	0.854	7.28245	10.8	4.95	1.13027e-11	2.42	8.966	2.3655	4.32	7.28745	0.1	0	6.94066e-12	0.125701	0.215566	0.591514	1.85144e-11	0.495705	0.0016109	0.00127123	8.50276e-12	6.78755	27.4421	6.6081	6.78755	11.2127	4.22846
0.633	9.577	0.6157	1.653	7.28745	13.3	4.975	1.13178e-11	2.42	9.208	2.3655	5.453	7.29245	0	0	6.87159e-12	0.125801	0.214488	0.588557	1.85108e-11	0.495805	0.00160285	0.00126488	8.50106e-12	6.79255	23.0324	6.7978	6.79255	10.1502	4.04115
0.6331	8.556	0.6157	2.69	7.29245	11	4.15	1.13219e-11	2.42	9.272	2.3655	7.083	7.29745	0	0.025	6.80393e-12	0.125901	0.213416	0.585614	1.85072e-11	0.495905	0.00159483	0.00125855	8.49936e-12	6.79755	22.5909	6.70657	6.79755	7.34026	2.86613
0.6331	8.673	0.6157	6.965	7.29745	8.3	3.725	1.12997e-11	2.42	9.3	2.3656	1.977	7.30245	0	0	6.73675e-12	0.126001	0.212351	0.582686	1.85036e-11	0.496005	0.00158686	0.00125226	8.49766e-12	6.80255	21.1027	6.83986	6.80255	8.39745	3.40426
0.6331	8.74	0.6157	7.8	7.30245	10.1	4.1	1.12853e-11	2.42	9.64	2.3656	2.302	7.30745	0	0	6.66971e-12	0.126101	0.211292	0.579774	1.85e-11	0.496105	0.00157892	0.001246	8.49597e-12	6.80755	15.9699	6.30696	6.80755	3.92724	1.66752
0.6331	9.599	0.6158	0.408	7.30745	10.3	5.025	1.12806e-11	2.42	9.7	2.3656	3.442	7.31245	0	0	6.60334e-12	0.126201	0.21024	0.576877	1.84964e-11	0.496205	0.00157103	0.00123977	8.49427e-12	6.81255	16.7141	6.82661	6.81255	4.28263	1.69475
0.6331	9.99	0.6158	0.892	7.31245	15	5.6	1.13117e-11	2.4201	8.736	2.3656	6.189	7.31745	0	0	6.53763e-12	0.126301	0.209208	0.574007	1.84928e-11	0.496305	0.00156317	0.00123357	8.49258e-12	6.81755	13.3422	5.48178	6.81755	1.11766	0.360452
0.6332	8.407	0.6158	2.64	7.31745	9.8	4.075	1.13171e-11	2.4201	9.877	2.3656	7.238	7.32245	0	0.025	6.47371e-12	0.126401	0.208174	0.571144	1.84892e-11	0.496405	0.00155536	0.0012274	8.49088e-12	6.82255	21.1034	7.22793	6.82255	8.96081	3.80403
0.6332	8.428	0.6158	5.692	7.32245	10.7	3.8	1.13016e-11	2.4201	9.891	2.3657	0.503	7.32745	0	0	6.40939e-12	0.126501	0.207187	0.568349	1.84856e-11	0.496505	0.00154758	0.00122126	8.48919e-12	6.82755	0	0	6.82755	0	0
0.6333	8.291	0.6158	7.329	7.32745	8.1	3.6	1.12812e-11	2.4202	9.165	2.3657	1.605	7.33245	0	0	6.34561e-12	0.126601	0.206182	0.565536	1.8482e-11	0.496605	0.00153984	0.00121516	8.4875e-12	6.83255	16.9769	6.46888	6.83255	6.87533	3.10701
0.6333	8.302	0.6159	0.57	7.33245	9.8	4.45	1.1266e-11	2.4202	9.358	2.3657	4.52	7.33745	0	0	6.28246e-12	0.126701	0.205163	0.562715	1.84784e-11	0.496705	0.00153214	0.00120908	8.48581e-12	6.83755	15.0582	6.09507	6.83755	2.79267	0.933621
0.6333	8.47	0.6159	0.991	7.33745	15.1	6.375	1.12829e-11	2.4203	8.647	2.3657	7.273	7.34245	0	0	6.21995e-12	0.126801	0.204192	0.559964	1.84748e-11	0.496805	0.00152448	0.00120304	8.48412e-12	6.84255	17.8261	6.3046	6.84255	5.31002	2.01809
0.6333	9.138	0.6159	1.923	7.34245	15.8	6.075	1.13362e-11	2.4204	8.014	2.3658	0.318	7.34745	0	0	6.15805e-12	0.126901	0.203223	0.557221	1.84713e-11	0.496905	0.00151686	0.00119702	8.48243e-12	6.84755	16.0517	5.82887	6.84755	5.27312	2.06747
0.6333	9.496	0.6159	3.062	7.34745	11.1	4.4	1.13559e-11	2.4204	9.531	2.3658	0.569	7.35245	0	0	6.09677e-12	0.127001	0.202361	0.554677	1.84677e-11	0.497005	0.00150928	0.00119104	8.48074e-12	6.85255	16.2253	6.26429	6.85255	2.65424	0.777635
0.6333	9.595	0.6159	3.298	7.35245	10.9	4.825	1.13498e-11	2.4205	8.478	2.3658	4.967	7.35745	0	0	6.0361e-12	0.127101	0.201566	0.552281	1.84641e-11	0.497105	0.00150173	0.00118508	8.47905e-12	6.85755	20.4732	6.45599	6.85755	8.67507	3.57518
0.6333	9.815	0.6159	4.107	7.35745	12.7	4.75	1.13598e-11	2.4205	9.834	2.3658	5.841	7.36245	0	0	5.97604e-12	0.127201	0.200941	0.550293	1.84605e-11	0.497205	0.00149422	0.00117916	8.47736e-12	6.86255	20.999	6.71472	6.86255	9.34852	3.84368
0.6334	9.882	0.6159	7.014	7.36245	7.4	3.7	1.13508e-11	2.4206	8.305	2.3658	6.664	7.36745	0	0.025	5.91657e-12	0.127301	0.200662	0.549234	1.84569e-11	0.497305	0.00148675	0.00117326	8.47567e-12	6.86755	18.676	6.72225	6.86755	7.44956	3.12558
0.6334	9.971	0.616	1.783	7.36745	10.6	4.325	1.13354e-11	2.4206	8.908	2.3658	6.937	7.37245	0.1	0.025	5.85923e-12	0.127401	0.20007	0.547332	1.84533e-11	0.497405	0.00147932	0.00116739	8.47398e-12	6.87255	16.5609	6.13738	6.87255	5.35173	2.13924
0.6335	8.2	0.616	3.109	7.37245	11.9	4.625	1.13364e-11	2.4206	9.823	2.3658	7.996	7.37745	0	0	5.80187e-12	0.127501	0.199498	0.545481	1.84497e-11	0.497505	0.00147192	0.00116156	8.4723e-12	6.87755	22.8239	6.88892	6.87755	8.84075	3.46866
0.6335	8.429	0.616	3.342	7.37745	10.1	3.825	1.13314e-11	2.4208	8.123	2.3659	2.036	7.38245	0	0	5.74414e-12	0.127601	0.198734	0.543166	1.84461e-11	0.497605	0.00146456	0.00115575	8.47061e-12	6.88255	21.042	6.67741	6.88255	5.83841	2.12889
0.6335	9.191	0.616	5.895	7.38245	7.1	2.75	1.12963e-11	2.4208	8.483	2.3659	2.647	7.38745	0	0.075	5.68927e-12	0.127701	0.197906	0.540714	1.84425e-11	0.497705	0.00145724	0.00114997	8.46893e-12	6.88755	21.2095	6.74855	6.88755	8.60691	3.52235
0.6335	9.75	0.616	5.929	7.38745	8.1	3.925	1.1263e-11	2.4208	9.15	2.3659	3.044	7.39245	0.1	0	5.63409e-12	0.127801	0.19704	0.538189	1.84389e-11	0.497805	0.00144995	0.00114422	8.46725e-12	6.89255	18.1934	6.09159	6.89255	5.00677	1.7804
0.6335	9.818	0.616	7.998	7.39245	14.1	5.25	1.12713e-11	2.4208	9.548	2.3659	3.673	7.39745	0	0	5.57803e-12	0.127901	0.196172	0.535664	1.84353e-11	0.497905	0.0014427	0.0011385	8.46557e-12	6.89755	19.9537	6.9215	6.89755	7.4314	3.0811
0.6336	8.956	0.6161	1.55	7.39745	10.1	3.8	1.12761e-11	2.4209	8.12	2.3659	4.92	7.40245	0	0	5.52252e-12	0.128001	0.195296	0.533129	1.84318e-11	0.498005	0.00143549	0.00113281	8.46389e-12	6.90255	20.4253	7.16838	6.90255	4.83117	1.81879
0.6337	8.112	0.6161	2.666	7.40245	8.3	3.525	1.12519e-11	2.4209	8.653	2.3659	5.875	7.40745	0	0.025	5.46853e-12	0.128101	0.194455	0.530664	1.84282e-11	0.498105	0.00142831	0.00112714	8.46221e-12	6.90755	14.7775	5.79193	6.90755	5.10541	2.07597
0.6337	9.591	0.6161	3.369	7.40745	9.4	3.675	1.1226e-11	2.4209	9.392	2.3659	7.347	7.41245	0	0.025	5.41544e-12	0.128201	0.19362	0.528215	1.84246e-11	0.498205	0.00142117	0.00112151	8.46053e-12	6.91255	16.1261	6.08168	6.91255	3.98341	1.3898
0.6337	9.745	0.6161	4.657	7.41245	8.5	3.55	1.12047e-11	2.4209	9.743	2.366	0.63	7.41745	0	0	5.36174e-12	0.128301	0.192785	0.525768	1.8421e-11	0.498305	0.00141406	0.0011159	8.45885e-12	6.91755	15.9163	6.2462	6.91755	2.59906	0.842769
0.6338	8.66	0.6161	5.607	7.41745	9.8	3.775	1.11861e-11	2.4209	9.956	2.366	1.222	7.42245	0	0	5.30839e-12	0.128401	0.191894	0.523226	1.84174e-11	0.498405	0.00140699	0.00111032	8.45718e-12	6.92255	14.9989	5.53496	6.92255	2.10669	0.651513
0.6338	8.937	0.6162	0.094	7.42245	11.8	4.675	1.11802e-11	2.421	8.259	2.366	2.682	7.42745	0	0	5.25556e-12	0.128501	0.191067	0.520804	1.84138e-11	0.498505	0.00139996	0.00110477	8.4555e-12	6.92755	18.2622	6.74025	6.92755	5.12591	1.96458
0.6338	9.055	0.6162	0.867	7.42745	11	4.4	1.1182e-11	2.421	9.053	2.366	2.906	7.43245	0	0	5.20326e-12	0.128601	0.190199	0.518309	1.84102e-11	0.498605	0.00139296	0.00109924	8.45383e-12	6.93255	19.1722	6.48332	6.93255	7.09939	2.89765
0.6338	9.139	0.6162	3.419	7.43245	10.4	4.05	1.11697e-11	2.421	9.378	2.366	3.69	7.43745	0	0	5.15149e-12	0.128701	0.189327	0.515815	1.84066e-11	0.498705	0.00138599	0.00109375	8.45215e-12	6.93755	17.9197	6.63794	6.93755	7.72261	3.37095
0.6338	9.628	0.6162	4.203	7.43745	9.1	3.625	1.11594e-11	2.4211	8.405	2.366	5.489	7.44245	0	0	5.10022e-12	0.128801	0.188909	0.514365	1.84031e-11	0.498805	0.00137906	0.00108828	8.45048e-12	6.94255	20.3197	6.18357	6.94255	9.37862	3.8362
0.6339	8.31	0.6162	5.245	7.44245	11.5	5.2	1.11549e-11	2.4212	8.585	2.366	7.738	7.44745	0	0	5.04947e-12	0.128901	0.188308	0.512452	1.83995e-11	0.498905	0.00137217	0.00108284	8.44881e-12	6.94755	21.2101	6.60047	6.94755	9.47943	3.95594
0.6339	8.909	0.6162	5.606	7.44745	13.1	4.575	1.11712e-11	2.4213	8.169	2.3661	2.031	7.45245	0	0	4.99922e-12	0.129001	0.187718	0.510566	1.83959e-11	0.499005	0.00136531	0.00107742	8.44714e-12	6.95255	16.0658	6.01965	6.95255	2.76236	0.773575
0.6339	8.954	0.6162	6.682	7.45245	8.8	3.325	1.11548e-11	2.4213	8.331	2.3661	3.059	7.45745	0	0	4.94947e-12	0.129101	0.187239	0.508961	1.83923e-11	0.499105	0.00135848	0.00107204	8.44546e-12	6.95755	23.747	6.45811	6.95755	7.70682	2.91201
0.6339	9.722	0.6162	7.549	7.45745	8.6	3.675	1.11298e-11	2.4213	9.362	2.3661	7.226	7.46245	0	0	4.90022e-12	0.129201	0.186446	0.506627	1.83887e-11	0.499205	0.00135169	0.00106668	8.44379e-12	6.96255	26.7498	6.63246	6.96255	9.89259	3.76489
0.6339	9.746	0.6163	4.312	7.46245	11.4	3.625	1.112e-11	2.4214	8.379	2.3662	0.11	7.46745	0.1	0.025	4.85183e-12	0.129301	0.185632	0.504257	1.83851e-11	0.499305	0.00134493	0.00106134	8.44212e-12	6.96755	25.2104	6.87531	6.96755	11.9949	4.68512
0.634	8.887	0.6163	6.221	7.46745	6.2	2.675	1.10804e-11	2.4214	8.417	2.3662	0.594	7.47245	0	0.025	4.80499e-12	0.129401	0.18477	0.50181	1.83815e-11	0.499405	0.00133821	0.00105604	8.44045e-12	6.97255	23.484	6.97056	6.97255	8.84527	3.52429
0.634	9.536	0.6163	6.791	7.47245	7.7	3.325	1.10415e-11	2.4214	9.892	2.3662	1.375	7.47745	0	0	4.75785e-12	0.129501	0.183862	0.49931	1.8378e-11	0.499505	0.00133151	0.00105076	8.43879e-12	6.97755	20.4075	6.68533	6.97755	8.87983	3.7299
0.634	9.711	0.6164	1.621	7.47745	11.9	4.45	1.10315e-11	2.4215	8.254	2.3662	2.907	7.48245	0	0	4.7105e-12	0.129601	0.183004	0.49688	1.83744e-11	0.499605	0.00132486	0.0010455	8.43712e-12	6.98255	12.6546	5.22328	6.98255	2.96581	1.12419
0.6341	8.495	0.6164	1.625	7.48245	10.3	4.575	1.10296e-11	2.4215	8.451	2.3662	3.828	7.48745	0	0	4.66363e-12	0.129701	0.182123	0.494425	1.83708e-11	0.499705	0.00131823	0.00104027	8.43545e-12	6.98755	14.4225	5.85453	6.98755	2.41168	0.8568
0.6341	8.685	0.6164	3.247					2.4215	9.873	2.3662	3.832	7.49245	0	0	4.61722e-12	0.129801	0.18124	0.491974	1.83672e-11	0.499805	0.00131164	0.00103507	8.43378e-12	6.99255	14.4037	5.86938	6.99255	6.26808	2.85765
0.6341	8.691	0.6164	3.71					2.4216	8.215	2.3662	3.955	7.49745	0	0	4.57127e-12	0.129901	0.180413	0.489607	1.83636e-11	0.499905	0.00130508	0.0010299	8.43211e-12		19.275	6.63339		6.58819	2.64002
0.6341	8.802	0.6164	4.232					2.4216	8.986	2.3662	7.345					0.130001	0.179666	0.487391	1.836e-11	0.500005	0.00129856	0.00102475	8.43045e-12		15.0753	5.72339		5.06057	2.05405
0.6341	9.164	0.6164	5.969					2.4216	9.326	2.3662	7.637					0.130101	0.178905	0.485148	1.83565e-11	0.500105	0.00129207	0.00101962	8.42878e-12		16.847	6.23096		3.43464	1.14954
0.6341	9.291	0.6164	6.51					2.4216	9.626	2.3663	0.075					0.130201	0.178167	0.482955	1.83529e-11	0.500205	0.0012856	0.00101453	8.42712e-12		18.2239	6.97479		4.26472	1.55811
0.6341	9.383	0.6165	1.22					2.4217	8.28	2.3663	1.461					0.130301	0.17737	0.480656	1.83493e-11	0.500305	0.00127918	0.00100945	8.42546e-12		17.9948	6.36696		4.69043	1.76862
0.6342	8.115	0.6165	1.504					2.4217	8.678	2.3663	2.424					0.130401	0.176558	0.478339	1.83457e-11	0.500405	0.00127278	0.00100441	8.42379e-12		18.472	7.01946		4.64694	1.88801
0.6342	8.553	0.6165	3.622					2.4217	8.738	2.3663	2.903					0.130501	0.175718	0.475985	1.83421e-11	0.500505	0.00126642	0.000999385	8.42213e-12		22.2345	7.03314		8.08948	3.25348
0.6342	8.64	0.6165	3.679					2.4217	9.316	2.3663	3.679					0.130601	0.174917	0.473695	1.83386e-11	0.500605	0.00126008	0.000994388	8.42047e-12		22.9761	6.76367		10.0018	4.02432
0.6342	8.731	0.6165	3.998					2.4217	9.629	2.3663	4.295					0.130701	0.174081	0.47136	1.8335e-11	0.500705	0.00125378	0.000989416	8.41881e-12		18.9711	6.73438		8.09313	3.45108
0.6342	9.808	0.6165	4.349					2.4218	8.724	2.3663	7.734					0.130801	0.173267	0.46906	1.83314e-11	0.500805	0.00124752	0.000984469	8.41715e-12		16.4643	6.37691		6.25514	2.61852
0.6343	8.274	0.6165	5.77					2.4219	8.236	2.3664	3.456					0.130901	0.172438	0.466747	1.83278e-11	0.500905	0.00124128	0.000979546	8.41549e-12		23.2533	6.99946		9.20989	3.69132
0.6343	8.849	0.6166	1.275					2.4219	8.285	2.3664	4.694					0.131001	0.171589	0.464421	1.83242e-11	0.501005	0.00123507	0.000974649	8.41383e-12		21.3261	6.67169		6.0142	2.25111
0.6343	9.161	0.6166	3.588					2.422	8.363	2.3664	7.05					0.131101	0.170738	0.462101	1.83207e-11	0.501105	0.0012289	0.000969775	8.41217e-12		20.6797	6.86855		7.69064	3.12771
0.6344	8.08	0.6166	6.478					2.422	9.346	2.3665	1.437					0.131201	0.169922	0.459823	1.83171e-11	0.501205	0.00122275	0.000964926	8.41051e-12		20.4766	7.08601		4.8496	1.77962
0.6344	8.282	0.6166	7.684					2.422	9.384	2.3665	2.049					0.131301	0.169137	0.457591	1.83135e-11	0.501305	0.00121664	0.000960102	8.40885e-12		21.6086	7.36244		6.55715	2.62146
0.6344	8.846	0.6167	0.496					2.4221	8.106	2.3665	2.676					0.131401	0.168447	0.455528	1.83099e-11	0.501405	0.00121055	0.000955301	8.40719e-12		21.1997	7.04281		6.63574	2.72763
0.6344	8.915	0.6167	0.754					2.4221	9.605	2.3665	7.713					0.131501	0.16771	0.453382	1.83063e-11	0.501505	0.0012045	0.000950525	8.40553e-12		17.5076	6.51095		5.7632	2.3231
0.6344	8.944	0.6167	4.716					2.4221	9.859	2.3665	7.777					0.131601	0.16689	0.451127	1.83028e-11	0.501605	0.00119848	0.000945772	8.40387e-12		15.8448	6.02728		3.91892	1.40334
0.6344	9.263	0.6167	5.301					2.4222	9.103	2.3666	0.605					0.131701	0.166075	0.448883	1.82992e-11	0.501705	0.00119249	0.000941043	8.40221e-12		18.5725	6.93755		4.26063	1.5475
0.6344	9.394	0.6167	5.46					2.4222	9.229	2.3666	2.012					0.131801	0.165267	0.446654	1.82956e-11	0.501805	0.00118652	0.000936338	8.40055e-12		14.5198	5.48582		3.85277	1.28293
0.6344	9.644	0.6167	6.897					2.4223	8.703	2.3666	2.291					0.131901	0.164457	0.44443	1.8292e-11	0.501905	0.00118059	0.000931656	8.39889e-12		20.5557	7.02021		5.95757	2.36205
0.6345	8.067	0.6167	7.63					2.4223	9.925	2.3666	3.424					0.132001	0.163661	0.442226	1.82885e-11	0.502005	0.00117469	0.000926998	8.39723e-12		21.4608	6.85849		8.17544	3.36114
0.6345	9.102	0.6168	1.139					2.4224	9.515	2.3666	7.017					0.132101	0.162884	0.44005	1.82849e-11	0.502105	0.00116882	0.000922363	8.39558e-12		19.8418	6.97141		5.56375	2.14785
0.6345	9.533	0.6168	2.624					2.4225	8.022	2.3666	7.078					0.132201	0.162103	0.437876	1.82813e-11	0.502205	0.00116297	0.000917751	8.39392e-12		22.3752	6.81418		9.29785	3.79677
0.6345	9.744	0.6168	3.392					2.4225	8.425	2.3667	1.018					0.132301	0.161374	0.435778	1.82777e-11	0.502305	0.00115716	0.000913163	8.39226e-12		23.3948	7.31336		8.55238	3.41751
0.6345	9.821	0.6168	3.51					2.4225	8.808	2.3667	6.755					0.132401	0.160644	0.433683	1.82742e-11	0.502405	0.00115137	0.000908597	8.3906e-12		16.9782	6.56481		3.163	0.944558
0.6345	9.834	0.6168	4.875					2.4225	9.246	2.3667	6.843					0.132501	0.15989	0.431558	1.82706e-11	0.502505	0.00114561	0.000904054	8.38895e-12		25.7754	6.53795		9.16584	3.5327
0.6345	9.929	0.6168	5.827					2.4225	9.295	2.3667	7.223					0.132601	0.159096	0.429403	1.8267e-11	0.502605	0.00113989	0.000899533	8.38729e-12		27.1558	6.5477		10.8964	4.09989
0.6345	9.976	0.6168	6.939					2.4225	9.699	2.3667	7.257					0.132701	0.158309	0.427259	1.82634e-11	0.502705	0.00113419	0.000895036	8.38563e-12		23.4566	6.937		9.9331	3.95187
0.6346	9.35	0.6168	7.315					2.4226	8.312	2.3667	7.424					0.132801	0.157522	0.425124	1.82599e-11	0.502805	0.00112852	0.000890561	8.38398e-12		22.2102	6.59181		6.96695	2.68321
0.6346	9.606	0.6168	7.381					2.4226	9.248	2.3668	3.057					0.132901	0.156742	0.423001	1.82563e-11	0.502905	0.00112287	0.000886108	8.38232e-12		21.7141	7.03089		8.20303	3.31083
0.6347	8.256	0.6169	0.511					2.4228	8.772	2.3668	3.742					0.133001	0.15596	0.420887	1.82527e-11	0.503005	0.00111726	0.000881677	8.38067e-12		14.8515	5.81343		3.66116	1.53315
0.6347	8.784	0.6169	3.803					2.4228	9.898	2.3668	5.478					0.133101	0.155182	0.418782	1.82491e-11	0.503105	0.00111167	0.000877269	8.37901e-12		16.5316	6.65019		3.94791	1.53146
0.6347	8.969	0.6169	5.797					2.4228	9.9	2.3669	2.512					0.133201	0.154407	0.416689	1.82456e-11	0.503205	0.00110611	0.000872883	8.37735e-12		13.0886	5.42649		0.912882	0.289429
0.6347	9.448	0.617	0.283					2.4229	8.13	2.3669	4.029					0.133301	0.153659	0.41462	1.8242e-11	0.503305	0.00110058	0.000868518	8.3757e-12		21.0684	7.10104		8.70901	3.67133
0.6348	8.186	0.617	0.883					2.4229	8.542	2.3669	6.626					0.133401	0.152922	0.41257	1.82384e-11	0.503405	0.00109508	0.000864176	8.37404e-12		0	0		0	0
0.6348	9.928	0.617	2.393					2.4229	8.587	2.3669	7.123					0.133501	0.152167	0.410511	1.82349e-11	0.503505	0.00108961	0.000859855	8.37239e-12		15.7194	5.92375		6.15403	2.73422
0.6349	8.164	0.617	2.472					2.4229	9.241	2.367	0.413					0.133601	0.151412	0.408461	1.82313e-11	0.503605	0.00108416	0.000855555	8.37073e-12		15.4053	6.27038		2.50564	0.810516
0.6349	8.638	0.617	2.661					2.423	8.262	2.367	1.765					0.133701	0.150657	0.406419	1.82277e-11	0.503705	0.00107874	0.000851278	8.36908e-12		16.9004	5.96782		4.94991	1.84943
0.6349	9.517	0.617	4.892					2.423	8.958	2.367	2.522					0.133801	0.149907	0.404387	1.82241e-11	0.503805	0.00107334	0.000847021	8.36743e-12		16.4983	6.13096		5.25548	2.0448
0.6349	9.688	0.617	6.935					2.423	9.021	2.367	5.401					0.133901	0.149159	0.402366	1.82206e-11	0.503905	0.00106798	0.000842786	8.36577e-12		15.9851	6.17666		2.43172	0.692693
0.635	8.178	0.6171	2.591					2.423	9.314	2.367	7.798					0.134001	0.148424	0.400359	1.8217e-11	0.504005	0.00106264	0.000838572	8.36412e-12		20.3202	6.44865		8.22713	3.35055
0.635	8.364	0.6171	3.088					2.4231	8.907	2.367	7.905					0.134101	0.147683	0.398357	1.82134e-11	0.504105	0.00105732	0.000834379	8.36247e-12		22.8222	7.3792		9.18498	3.76339
0.635	9.561	0.6171	6.986					2.4231	9.473	2.367	7.969					0.134201	0.146945	0.396365	1.82099e-11	0.504205	0.00105204	0.000830207	8.36081e-12		19.047	6.83629		7.202	2.99222
0.635	9.867	0.6171	7.3					2.4232	8.029	2.3671	0.012					0.134301	0.14621	0.394383	1.82063e-11	0.504305	0.00104678	0.000826056	8.35916e-12		16.5793	6.19813		4.8683	1.90244
0.6352	8.547	0.6172	0.999					2.4232	9.767	2.3671	0.255					0.134401	0.145479	0.392411	1.82027e-11	0.504405	0.00104154	0.000821926	8.35751e-12		22.593	6.78757		8.39573	3.26483
0.6352	8.586	0.6172	4.04					2.4232	9.852	2.3671	1.562					0.134501	0.144752	0.390449	1.81992e-11	0.504505	0.00103633	0.000817817	8.35585e-12		20.8281	6.60955		6.37036	2.38827
0.6352	8.932	0.6172	4.313					2.4233	8.509	2.3671	4.707					0.134601	0.144028	0.388497	1.81956e-11	0.504605	0.00103115	0.000813727	8.3542e-12		21.5834	6.87442		8.62654	3.53132
0.6352	9.096	0.6172	5.636					2.4234	8.122	2.3671	5.522					0.134701	0.143308	0.386555	1.8192e-11	0.504705	0.001026	0.000809659	8.35255e-12		19.0392	6.54267		4.48663	1.55252
0.6352	9.199	0.6173	4.153					2.4235	8.848	2.3672	4.02					0.134801	0.142591	0.384622	1.81885e-11	0.504805	0.00102087	0.00080561	8.3509e-12		19.539	6.70861		7.61836	3.17393
0.6352	9.603	0.6173	7.38					2.4235	9.382	2.3672	5.233					0.134901	0.141878	0.382699	1.81849e-11	0.504905	0.00101576	0.000801582	8.34925e-12		21.2517	7.36764		4.6976	1.72305
0.6353	8.234	0.6174	0.123					2.4235	9.506	2.3672	7.307					0.135001	0.141169	0.380785	1.81813e-11	0.505005	0.00101068	0.000797575	8.3476e-12		16.1649	6.49492		4.90864	1.9556
0.6353	8.412	0.6174	0.649					2.4236	8.773	2.3672	7.324					0.135101	0.140463	0.378881	1.81778e-11	0.505105	0.00100563	0.000793587	8.34595e-12		16.9596	6.49947		3.81736	1.29637
0.6353	9.224	0.6174	5.223					2.4236	9.979	2.3673	0.561					0.135201	0.139761	0.376987	1.81742e-11	0.505205	0.0010006	0.000789619	8.34429e-12		16.3218	6.42955		2.34144	0.727583
0.6353	9.994	0.6174	7.006					2.4237	8.246	2.3673	4.06					0.135301	0.139062	0.375102	1.81706e-11	0.505305	0.000995599	0.000785671	8.34264e-12		15.7871	6.02378		1.7043	0.516871
0.6354	8.242	0.6174	7.94					2.4237	8.371	2.3673	4.838					0.135401	0.138367	0.373227	1.81671e-11	0.505405	0.000990621	0.000781742	8.34099e-12		18.249	6.68627		4.97873	1.87246
0.6354	8.393	0.6175	1.571					2.4237	9.777	2.3673	5.541					0.135501	0.137675	0.37136	1.81635e-11	0.505505	0.000985668	0.000777834	8.33934e-12		18.9068	6.4052		6.70504	2.69586
0.6354	8.801	0.6175	2.124					2.4238	8.881	2.3673	5.558					0.135601	0.136987	0.369504	1.81599e-11	0.505605	0.00098074	0.000773944	8.33769e-12		18.1482	6.70039		6.90324	2.95615
0.6354	9.116	0.6175	2.359					2.4238	9.887	2.3673	7.301					0.135701	0.136302	0.367656	1.81564e-11	0.505705	0.000975836	0.000770075	8.33604e-12		19.6598	6.05561		9.66863	3.98275
0.6355	8.976	0.6175	3.333					2.4239	8.963	2.3674	1.474					0.135801	0.13562	0.365818	1.81528e-11	0.505805	0.000970957	0.000766224	8.3344e-12		22.3968	7.05247		9.09057	3.7579
0.6355	9.052	0.6175	3.351					2.4239	9.025	2.3674	1.679					0.135901	0.134942	0.363989	1.81493e-11	0.505905	0.000966102	0.000762393	8.33275e-12		16.6926	6.35454		2.65089	0.727745
0.6355	9.546	0.6175	4.284					2.4239	9.269	2.3674	1.826					0.136001	0.134267	0.362169	1.81457e-11	0.506005	0.000961272	0.000758581	8.3311e-12		23.9727	6.59953		7.59905	2.86002
0.6356	8.058	0.6175	4.465					2.4239	9.855	2.3674	3.781					0.136101	0.133596	0.360358	1.81421e-11	0.506105	0.000956465	0.000754788	8.32945e-12		26.5759	6.60392		9.20029	3.45961
0.6356	8.086	0.6175	5.745					2.424	8.276	2.3674	3.983					0.136201	0.132928	0.358556	1.81386e-11	0.506205	0.000951683	0.000751014	8.3278e-12		25.2135	6.85485		11.6648	4.53681
0.6356	9.381	0.6176	4.015					2.424	8.317	2.3674	7.131					0.136301	0.132263	0.356763	1.8135e-11	0.506305	0.000946925	0.000747259	8.32615e-12		23.3882	6.88949		8.4142	3.32098
0.6357	8.109	0.6176	4.048					2.424	8.778	2.3675	0.157					0.136401	0.131602	0.35498	1.81314e-11	0.506405	0.00094219	0.000743523	8.3245e-12		19.8993	6.4992		8.58165	3.57716
0.6357	8.189	0.6176	4.207					2.424	9.763	2.3675	2.994					0.136501	0.130944	0.353205	1.81279e-11	0.506505	0.000937479	0.000739805	8.32286e-12		11.825	4.90372		2.68607	1.00922
0.6357	8.328	0.6176	7.511					2.4242	8.494	2.3675	3.606					0.136601	0.130289	0.351439	1.81243e-11	0.506605	0.000932792	0.000736106	8.32121e-12		15.1935	6.2543		2.27796	0.772442
0.6357	8.405	0.6176	7.595					2.4243	9.376	2.3675	5.768					0.136701	0.129638	0.349681	1.81208e-11	0.506705	0.000928128	0.000732426	8.31956e-12		13.8153	5.63279		5.84131	2.62378
0.6357	9.123	0.6177	1.255					2.4243	9.417	2.3676	0.514					0.136801	0.12899	0.347933	1.81172e-11	0.506805	0.000923487	0.000728764	8.31792e-12		19.0004	6.53995		6.68496	2.67843
0.6357	9.307	0.6177	1.325					2.4244	8.168	2.3676	1.786					0.136901	0.128345	0.346193	1.81136e-11	0.506905	0.00091887	0.00072512	8.31627e-12		14.9694	5.77293		4.92266	1.97221
0.6358	8.095	0.6177	1.842					2.4244	8.431	2.3676	5.739					0.137001	0.127703	0.344462	1.81101e-11	0.507005	0.000914275	0.000721494	8.31462e-12		16.3864	6.07598		3.49	1.14653
0.6358	8.166	0.6177	6.106					2.4244	9.106	2.3677	1.412					0.137101	0.127064	0.34274	1.81065e-11	0.507105	0.000909704	0.000717887	8.31298e-12		18.7902	7.1195		3.97954	1.41762
0.6358	8.882	0.6177	7.426					2.4245	9.24	2.3677	1.978					0.137201	0.126429	0.341026	1.8103e-11	0.507205	0.000905155	0.000714297	8.31133e-12		17.2083	6.08433		5.86875	2.34802
0.6358	8.914	0.6178	2.417					2.4246	8.512	2.3677	4.308					0.137301	0.125797	0.339321	1.80994e-11	0.507305	0.00090063	0.000710726	8.30968e-12		16.7651	6.24828		4.4315	1.7647
0.6358	9.445	0.6178	6.488					2.4247	9.267	2.3677	5.7					0.137401	0.125168	0.337625	1.80959e-11	0.507405	0.000896127	0.000707172	8.30804e-12		22.2469	6.97165		7.48466	2.96672
0.6359	8.304	0.6178	7.694					2.425	8.182	2.3677	6.137					0.137501	0.124542	0.335937	1.80923e-11	0.507505	0.000891646	0.000703636	8.30639e-12		22.742	6.69265		9.92992	3.99723
0.6359	8.928	0.6178	7.81					2.425	8.275	2.3677	6.287					0.137601	0.123919	0.334257	1.80887e-11	0.507605	0.000887188	0.000700118	8.30475e-12		20.3306	7.23616		8.08512	3.44615
0.6359	9.341	0.6179	5.699					2.425	8.455	2.3677	6.801					0.137701	0.1233	0.332586	1.80852e-11	0.507705	0.000882752	0.000696618	8.3031e-12		17.2857	6.72783		6.26092	2.61582
0.636	8.175	0.6179	7.295					2.425	9.076	2.3677	7.528					0.137801	0.122683	0.330923	1.80816e-11	0.507805	0.000878339	0.000693135	8.30146e-12		23.4493	7.01009		9.25889	3.72085
0.636	9.425	0.618	1.703					2.425	9.669	2.3677	7.711					0.137901	0.12207	0.329268	1.80781e-11	0.507905	0.000873947	0.000689669	8.29982e-12		20.2797	6.3085		5.46462	1.99174
0.636	9.485	0.618	2.677					2.4253	9.562	2.3678	1.003					0.138001	0.12146	0.327622	1.80745e-11	0.508005	0.000869577	0.000686221	8.29817e-12		20.5226	6.7689		7.8562	3.20844
0.636	9.84	0.618	6.708					2.4255	8.287	2.3678	1.338					0.138101	0.120852	0.325984	1.8071e-11	0.508105	0.000865229	0.000682789	8.29653e-12		20.6316	7.05831		4.11764	1.46834
0.6361	8.118	0.6181	1.314					2.4257	9.673	2.3678	1.865					0.138201	0.120248	0.324354	1.80674e-11	0.508205	0.000860903	0.000679375	8.29488e-12		21.3322	7.11834		6.20915	2.44088
0.6361	8.776	0.6181	4.665					2.4259	9.181	2.3678	1.944					0.138301	0.119647	0.322732	1.80639e-11	0.508305	0.000856599	0.000675979	8.29324e-12		20.8806	6.86017		6.45356	2.62502
0.6361	9.488	0.6181	5.174					2.4259	9.997	2.3678	4.369					0.138401	0.119049	0.321118	1.80603e-11	0.508405	0.000852317	0.000672599	8.2916e-12		16.9634	6.27499		5.73508	2.30422
0.6361	9.537	0.6181	7.885					2.426	8.492	2.3678	6.8					0.138501	0.118453	0.319513	1.80568e-11	0.508505	0.000848064	0.000669236	8.28996e-12		16.5605	6.39292		4.11879	1.45715
0.6362	8.76	0.6182	0.089					2.4261	8.517	2.3678	7.951					0.138601	0.117861	0.317915	1.80532e-11	0.508605	0.000843828	0.00066589	8.28831e-12		17.2885	6.3443		3.73196	1.32216
0.6362	9.174	0.6182	2.545					2.4262	8.229	2.3679	0.463					0.138701	0.117272	0.316325	1.80497e-11	0.508705	0.000839639	0.00066256	8.28667e-12		15.6024	6.1139		3.83714	1.25916
0.6362	9.874	0.6182	5.64					2.4263	8.332	2.3679	1.998					0.138801	0.116685	0.314744	1.80461e-11	0.508805	0.000835721	0.000659248	8.28503e-12		19.4982	6.55911		6.24922	2.49402
0.6363	8.669	0.6182	5.886					2.4263	9.38	2.3679	2.027					0.138901	0.116103	0.31317	1.80426e-11	0.508905	0.000831661	0.000655952	8.28339e-12		21.4874	6.84164		7.87907	3.2135
0.6363	9.024	0.6182	7.644					2.4265	9.447	2.3679	3.525					0.139001	0.115522	0.311604	1.8039e-11	0.509005	0.000828034	0.000652675	8.28175e-12		19.6677	6.83232		4.99151	1.87518
0.6363	9.906	0.6183	3.664					2.4269	8.281	2.3679	5.797					0.139101	0.114945	0.310046	1.80354e-11	0.509105	0.000825429	0.00064943	8.28011e-12		22.201	6.73865		9.21859	3.75809
0.6364	8.507	0.6183	3.828					2.427	9.757	2.368	1.524					0.139201	0.11437	0.308496	1.80319e-11	0.509205	0.000821727	0.000646184	8.27846e-12		23.1751	7.11131		8.30774	3.3017
0.6364	8.576	0.6183	3.845					2.4271	9.776	2.368	2.471					0.139301	0.113798	0.306954	1.80284e-11	0.509305	0.000817762	0.000642953	8.27682e-12		16.171	6.18378		3.12352	0.93406
0.6364	9.222	0.6183	6.081					2.4272	9.452	2.368	2.561					0.139401	0.113229	0.305419	1.80248e-11	0.509405	0.000813764	0.000639738	8.27518e-12		25.1321	6.39424		9.11563	3.52162
0.6364	9.233	0.6184	0.597					2.4275	9.888	2.368	4.856					0.139501	0.112663	0.303892	1.80213e-11	0.509505	0.000809783	0.00063654	8.27354e-12		26.9954	6.54118		10.4047	3.89242
0.6364	9.293	0.6184	6.789					2.428	8.294	2.368	6.205					0.139601	0.1121	0.302372	1.80177e-11	0.509605	0.000805948	0.000633358	8.2719e-12		24.3957	7.20786		9.99164	3.99409
0.6364	9.366	0.6185	1.518					2.428	8.626	2.368	7.432					0.139701	0.111539	0.30086	1.80142e-11	0.509705	0.000803528	0.000630211	8.27026e-12		22.3484	6.68181		6.51432	2.46851
0.6365	8.029	0.6185	1.771					2.4281	8.964	2.3681	0.942					0.139801	0.110981	0.299356	1.80106e-11	0.509805	0.000801449	0.000627088	8.26862e-12		21.446	6.86661		7.79168	3.11122
0.6365	8.315	0.6185	1.834					2.4281	9.121	2.3681	1.548					0.139901	0.110426	0.297859	1.80071e-11	0.509905	0.000798526	0.000623962	8.26699e-12		13.6431	5.33204		3.58571	1.48346
0.6365	8.362	0.6185	2.465					2.4281	9.936	2.3681	2.268					0.140001	0.109874	0.29637	1.80035e-11	0.510005	0.000794701	0.000620843	8.26535e-12		16.5827	6.61802		3.43029	1.29474
0.6365	9.338	0.6185	2.915					2.4284	8.484	2.3681	7.497					0.140101	0.109325	0.294888	1.8e-11	0.510105	0.000791343	0.000617742	8.26371e-12		12.3228	5.11846		0.873413	0.261092
0.6366	8.089	0.6185	5.943					2.4285	8.335	2.3681	7.667					0.140201	0.108778	0.293414	1.79964e-11	0.510205	0.000787783	0.000614654	8.26207e-12		20.4682	6.79281		8.00399	3.31905
0.6366	9.633	0.6185	6.101					2.4285	8.837	2.3682	0.493					0.140301	0.108234	0.291947	1.79929e-11	0.510305	0.000784017	0.000611581	8.26043e-12		0	0		0	0
0.6366	9.718	0.6185	7.148					2.4286	8.584	2.3682	1.804					0.140401	0.107693	0.290487	1.79893e-11	0.510405	0.000781244	0.000608534	8.25879e-12		14.5136	5.47312		5.38798	2.34059
0.6367	8.54	0.6186	3.443					2.4286	9.18	2.3682	4.454					0.140501	0.107155	0.289034	1.79858e-11	0.510505	0.000786221	0.000605966	8.25716e-12		16.7701	6.87106		2.37228	0.741825
0.6367	8.602	0.6186	3.603					2.4286	9.989	2.3682	7.854					0.140601	0.106619	0.287589	1.79823e-11	0.510605	0.000796854	0.000604085	8.25552e-12		16.1607	5.75083		5.26608	1.98806
0.6367	8.749	0.6186	3.625					2.4287	8.531	2.3683	0.836					0.140701	0.106086	0.286151	1.79787e-11	0.510705	0.000844397	0.000611355	8.25388e-12		16.6802	6.25339		5.32497	2.06753
0.6367	8.998	0.6186	5.028					2.4288	8.949	2.3683	2.548					0.140801	0.105555	0.284721	1.79752e-11	0.510805	0.000845154	0.000608463	8.25225e-12		16.2581	6.31707		2.05896	0.574632
0.6367	9.973	0.6186	5.129					2.4288	9.355	2.3684	1.089					0.140901	0.105028	0.283297	1.79716e-11	0.510905	0.000847945	0.00060573	8.25061e-12		20.0093	6.38377		7.90401	3.18713
0.6369	8.237	0.6186	6.515					2.4289	8.015	2.3684	4.896					0.141001	0.104503	0.281881	1.79681e-11	0.511005	0.000860169	0.000604129	8.24898e-12		24.2594	7.72661		8.99129	3.66863
0.6369	8.399	0.6187	2.803					2.4289	8.365	2.3684	5.266					0.141101	0.10398	0.280471	1.79645e-11	0.511105	0.00086779	0.000601912	8.24734e-12		19.9763	7.15066		7.18352	2.97335
0.6369	8.447	0.6187	3.639					2.429	8.486	2.3684	6.427					0.141201	0.10346	0.279069	1.7961e-11	0.511205	0.000877106	0.000599927	8.24571e-12		16.9884	6.40717		4.38049	1.66376
0.6369	9.449	0.6187	4.787					2.4291	8.525	2.3685	0.378					0.141301	0.102943	0.277673	1.79575e-11	0.511305	0.000933794	0.000610624	8.24407e-12		22.8452	6.86765		8.25575	3.20421
0.6369	9.641	0.6187	5.457					2.4291	9.216	2.3685	4.34					0.141401	0.102428	0.276285	1.79539e-11	0.511405	0.000984229	0.000619091	8.24244e-12		20.8171	6.62583		6.79565	2.60638
0.637	8.52	0.6187	7.118					2.4293	8.967	2.3685	5.288					0.141501	0.101916	0.274904	1.79504e-11	0.511505	0.00104522	0.000631561	8.2408e-12		21.4786	6.80183		8.2692	3.35413
0.637	8.643	0.6188	1.997					2.4294	9.14	2.3685	6.323					0.141601	0.101406	0.273529	1.79468e-11	0.511605	0.00107352	0.00063334	8.23917e-12		20.3168	7.05284		4.25213	1.42778
0.637	9.135	0.619	1.676					2.4294	9.536	2.3686	5.193					0.141701	0.100899	0.272161	1.79433e-11	0.511705	0.00107325	0.000630345	8.23753e-12		19.68	6.7511		7.18861	2.95527
0.637	9.514	0.619	2.053					2.4295	8.321	2.3687	0.364					0.141801	0.100395	0.270801	1.79398e-11	0.511805	0.00107126	0.000627274	8.2359e-12		21.8571	7.44014		4.55004	1.62683
0.6371	8.16	0.619	5.175					2.4295	8.672	2.3687	1.234					0.141901	0.0998929	0.269447	1.79362e-11	0.511905	0.00107902	0.00062509	8.23427e-12		17.4242	7.00319		4.39815	1.70621
0.6371	8.622	0.619	6.031					2.4296	9.575	2.3687	1.584					0.142001	0.0993935	0.268099	1.79327e-11	0.512005	0.00109116	0.00062356	8.23263e-12		18.2842	7.03935		3.73493	1.23806
0.6371	9.129	0.6191	2.261					2.4297	8.163	2.3687	5.065					0.142101	0.0988965	0.266759	1.79292e-11	0.512105	0.00113255	0.000629187	8.231e-12		17.1159	6.75702		2.36609	0.698359
0.6371	9.203	0.6191	2.872					2.4298	8.532	2.3687	5.309					0.142201	0.098402	0.265425	1.79256e-11	0.512205	0.00114479	0.000627695	8.22937e-12		15.7705	6.06445		1.49813	0.429675
0.6372	8.712	0.6191	4.218					2.4298	9.553	2.3687	7.438					0.142301	0.09791	0.264098	1.79221e-11	0.512305	0.00114442	0.000624744	8.22774e-12		18.3387	6.69218		5.20904	1.96525
0.6372	9.355	0.6191	4.84					2.4299	8.206	2.3687	7.752					0.142401	0.0974204	0.262778	1.79185e-11	0.512405	0.00114003	0.000621635	8.2261e-12		18.9489	6.47032		6.31557	2.49405
0.6372	9.478	0.6191	6.982					2.4299	9.009	2.3687	7.993					0.142501	0.0969333	0.261464	1.7915e-11	0.512505	0.00114105	0.000618812	8.22447e-12		18.0496	6.61937		6.29559	2.64454
0.6372	9.812	0.6191	7.033					2.4299	9.897	2.3688	0.699					0.142601	0.0964487	0.260156	1.79115e-11	0.512605	0.00114131	0.000615947	8.22284e-12		19.9719	6.31491		9.58893	3.94078
0.6373	8.578	0.6192	1.177					2.4301	8.121	2.3688	2.637					0.142701	0.0959664	0.258856	1.79079e-11	0.512705	0.0011648	0.000616752	8.22121e-12		22.9048	7.15889		8.76592	3.597
0.6373	8.788	0.6192	2.867					2.4305	9.077	2.3688	3.583					0.142801	0.0954866	0.257561	1.79044e-11	0.512805	0.00117168	0.000614567	8.21958e-12		16.9932	6.48349		2.55386	0.684959
0.6373	8.919	0.6193	0.373					2.4306	8.67	2.3688	3.967					0.142901	0.0950092	0.256273	1.79009e-11	0.512905	0.00116623	0.000611495	8.21795e-12		25.1723	7.03543		7.50081	2.81182
0.6373	9.274	0.6193	1.949					2.4306	9.992	2.3689	2.529					0.143001	0.0945341	0.254992	1.78973e-11	0.513005	0.0011612	0.000608443	8.21632e-12		26.6266	6.64665		8.89792	3.33566
0.6373	9.354	0.6193	2.057					2.4309	8.096	2.3689	7.2					0.143101	0.0940615	0.253717	1.78938e-11	0.513105	0.00115567	0.000605401	8.21469e-12		25.5373	6.93113		11.601	4.51911
0.6373	9.619	0.6193	2.306					2.4309	9.351	2.3689	7.33					0.143201	0.0935911	0.252449	1.78903e-11	0.513205	0.0011499	0.000602374	8.21306e-12		22.626	6.60846		8.11195	3.17827
0.6374	8.382	0.6193	4.513					2.431	9.502	2.369	0.422					0.143301	0.0931232	0.251186	1.78867e-11	0.513305	0.00114416	0.000599363	8.21143e-12		19.88	6.52728		8.34567	3.45573
0.6375	8.091	0.6193	7.535					2.4311	9.656	2.369	7.437					0.143401	0.0926576	0.24993	1.78832e-11	0.513405	0.00113844	0.000596366	8.2098e-12		10.9722	4.58438		2.24466	0.837214
0.6375	9.041	0.6193	7.988					2.4311	9.966	2.369	7.872					0.143501	0.0921943	0.248681	1.78797e-11	0.513505	0.00113278	0.000593384	8.20817e-12		16.4861	6.8236		1.95038	0.641756
0.6376	8.783	0.6194	0.03					2.4313	8.141	2.369	7.923					0.143601	0.0917333	0.247437	1.78762e-11	0.513605	0.00112738	0.000590418	8.20654e-12		13.6994	5.64031		5.74102	2.55307
0.6377	8.847	0.6194	0.774					2.4314	8.727	2.3691	3.097					0.143701	0.0912746	0.2462	1.78726e-11	0.513705	0.00112176	0.000587466	8.20491e-12		20.2589	7.05146		6.70617	2.68445
0.6377	8.988	0.6194	5.058					2.4314	9.015	2.3691	3.713					0.143801	0.0908183	0.244969	1.78691e-11	0.513805	0.00111615	0.000584528	8.20328e-12		16.1355	6.3903		4.61007	1.81371
0.6377	9.065	0.6196	6.936					2.4315	8.628	2.3691	4.013					0.143901	0.0903642	0.243744	1.78656e-11	0.513905	0.0011106	0.000581606	8.20165e-12		16.4832	6.1763		3.29444	1.05844
0.6377	9.944	0.6197	4.526					2.4317	9.51	2.3691	4.108					0.144001	0.0899124	0.242526	1.7862e-11	0.514005	0.00110505	0.000578698	8.20003e-12		19.3424	7.21629		3.63582	1.25487
0.6378	8.616	0.6197	5.749					2.4317	9.891	2.3691	5.003					0.144101	0.0894628	0.241313	1.78585e-11	0.514105	0.00109953	0.000575804	8.1984e-12		17.3174	6.21027		6.2267	2.52837
0.6378	9.11	0.6197	6.359					2.4318	8.593	2.3691	7.098					0.144201	0.0890155	0.240106	1.7855e-11	0.514205	0.00109404	0.000572925	8.19677e-12		15.2537	5.63798		4.71532	1.87715
0.6379	8.045	0.6198	4.45					2.4319	9.003	2.3692	0.785					0.144301	0.0885704	0.238906	1.78515e-11	0.514305	0.00108857	0.00057006	8.19514e-12		22.5649	7.03536		7.94547	3.19942
0.6379	8.573	0.6198	5.869					2.4319	9.123	2.3692	1.568					0.144401	0.0881276	0.237711	1.78479e-11	0.514405	0.00108312	0.00056721	8.19352e-12		23.4817	6.95866		9.71754	3.90014
0.6379	9.068	0.6198	6.33					2.432	8.636	2.3692	1.962					0.144501	0.0876869	0.236523	1.78444e-11	0.514505	0.00107771	0.000564374	8.19189e-12		20.6727	7.23553		7.81108	3.30203
0.6379	9.615	0.6198	6.385					2.432	9.461	2.3692	2.94					0.144601	0.0872485	0.23534	1.78409e-11	0.514605	0.00107232	0.000561552	8.19026e-12		18.5871	7.21328		5.89321	2.42793
0.638	8.568	0.6199	1.568					2.4321	8.257	2.3692	6.479					0.144701	0.0868122	0.234163	1.78374e-11	0.514705	0.00106696	0.000558744	8.18864e-12		23.0643	6.82459		9.47496	3.83093
0.638	9.343	0.6199	1.694					2.4321	9.476	2.3692	7.415					0.144801	0.0863782	0.232993	1.78338e-11	0.514805	0.00106162	0.000555951	8.18701e-12		19.2729	6.01595		5.21975	1.85614
0.638	9.344	0.6199	3.477					2.4322	8.802	2.3692	7.536					0.144901	0.0859463	0.231828	1.78303e-11	0.514905	0.00105632	0.000553171	8.18539e-12		19.6937	6.44295		7.82422	3.18951
0.638	9.584	0.6199	7.68					2.4324	9.232	2.3693	0.039					0.145001	0.0855166	0.230669	1.78268e-11	0.515005	0.00105103	0.000550405	8.18376e-12		21.23	7.19928		3.6626	1.2569
0.6381	8.284	0.62	0.528					2.4325	9.397	2.3693	2.566					0.145101	0.085089	0.229515	1.78233e-11	0.515105	0.00104578	0.000547653	8.18214e-12		20.5511	6.75483		5.61768	2.15329
0.6381	8.285	0.62	3.968					2.4326	8.553	2.3693	4.188					0.145201	0.0846635	0.228368	1.78197e-11	0.515205	0.00104055	0.000544915	8.18051e-12		21.0263	6.8794		6.22346	2.49864
0.6381	9.887	0.6201	0.472					2.4327	9.136	2.3693	4.992					0.145301	0.0842402	0.227226	1.78162e-11	0.515305	0.00103535	0.00054219	8.17889e-12		16.6368	6.17063		5.2831	2.08161
0.6382	9.014	0.6201	2.199					2.4327	9.464	2.3694	0.702					0.145401	0.0838191	0.22609	1.78127e-11	0.515405	0.00103017	0.000539479	8.17726e-12		16.4591	6.3395		4.00762	1.39624
0.6382	9.062	0.6201	2.451					2.4327	9.985	2.3694	1.637					0.145501	0.0834028	0.22496	1.78092e-11	0.515505	0.00102502	0.000536782	8.17564e-12		15.5531	5.6524		3.43564	1.18161
0.6382	9.081	0.6201	6.19					2.4328	9.176	2.3694	5.125					0.145601	0.0829922	0.223836	1.78057e-11	0.515605	0.00101989	0.000534098	8.17402e-12		17.4175	6.95045		3.69538	1.18886
0.6382	9.136	0.6203	1.8					2.4328	9.572	2.3694	5.307					0.145701	0.0825988	0.222725	1.78021e-11	0.515705	0.00101479	0.000531427	8.17239e-12		18.5367	6.20761		6.42789	2.57414
0.6382	9.163	0.6203	1.96					2.4329	8.576	2.3694	5.693					0.145801	0.0821891	0.221612	1.77986e-11	0.515805	0.00100972	0.00052877	8.17077e-12		21.029	6.65348		7.72574	3.1344
0.6382	9.194	0.6203	5.799					2.4331	8.828	2.3694	6.284					0.145901	0.0817791	0.220504	1.77951e-11	0.515905	0.00100467	0.000526126	8.16915e-12		18.8598	6.48372		4.661	1.70075
0.6382	9.506	0.6203	6.84					2.4331	9.641	2.3694	7.224					0.146001	0.0813704	0.219402	1.77916e-11	0.516005	0.000999649	0.000523496	8.16752e-12		21.9356	6.64739		8.80671	3.5581
0.6383	9.008	0.6203	7.813					2.4331	9.937	2.3695	1.827					0.146101	0.0809685	0.218305	1.77881e-11	0.516105	0.000994651	0.000520878	8.1659e-12		22.5378	6.82948		8.17077	3.23869
0.6384	9.333	0.6204	6.677					2.4332	9.098	2.3695	2.276					0.146201	0.0805732	0.217216	1.77845e-11	0.516205	0.000989678	0.000518274	8.16428e-12		14.7703	5.60504		2.8515	0.839731
0.6386	8.138	0.6205	2.039					2.4332	9.178	2.3695	3.351					0.146301	0.0801705	0.21613	1.7781e-11	0.516305	0.000984729	0.000515683	8.16266e-12		24.7986	6.36954		8.82428	3.39228
0.6387	9.751	0.6206	0.384					2.4332	9.987	2.3695	3.403					0.146401	0.0797698	0.215049	1.77775e-11	0.516405	0.000979806	0.000513104	8.16104e-12		26.7797	6.51597		9.60941	3.55226
0.639	8.218	0.6206	0.992					2.4333	9.263	2.3695	4.755					0.146501	0.079371	0.213974	1.7774e-11	0.516505	0.000974907	0.000510539	8.15942e-12		24.5562	7.15947		9.9857	4.00024
0.639	9.264	0.6206	1.708					2.4335	8.544	2.3695	4.943					0.146601	0.0789741	0.212904	1.77705e-11	0.516605	0.000970032	0.000507986	8.1578e-12		23.7186	7.17355		6.25221	2.33115
0.639	9.297	0.6206	3.121					2.4335	9.345	2.3695	7.978					0.146701	0.0785793	0.21184	1.7767e-11	0.516705	0.000965182	0.000505446	8.15617e-12		21.024	6.68468		7.56864	3.00127
0.6391	9.178	0.6206	7.135					2.4336	8.792	2.3696	0.258					0.146801	0.0781867	0.210781	1.77635e-11	0.516805	0.000960357	0.000502919	8.15455e-12		12.6537	4.97756		3.47296	1.42034
0.6392	8.024	0.6206	7.452					2.4336	9.522	2.3696	0.53					0.146901	0.0777961	0.209727	1.77599e-11	0.516905	0.000955555	0.000500404	8.15293e-12		16.9289	6.70919		3.39152	1.24747
0.6392	9.387	0.6207	2.458					2.434	8.169	2.3696	0.563					0.147001	0.0774074	0.208678	1.77564e-11	0.517005	0.000950778	0.000497902	8.15131e-12		11.954	5.04028		1.24642	0.338214
0.6393	8.124	0.6207	7.111					2.434	8.495	2.3696	2.67					0.147101	0.0770204	0.207635	1.77529e-11	0.517105	0.000946024	0.000495413	8.14969e-12		19.5072	6.41967		7.49092	3.0595
0.6393	8.539	0.6208	7.671					2.434	9.426	2.3696	3.592					0.147201	0.0766353	0.206597	1.77494e-11	0.517205	0.000941294	0.000492936	8.14808e-12		0	0		0	0
0.6393	8.931	0.6208	7.917					2.4342	8.969	2.3696	3.635					0.147301	0.0762521	0.205564	1.77459e-11	0.517305	0.000936587	0.000490471	8.14646e-12		14.4642	5.57921		4.7476	2.0091
0.6393	9.328	0.6208	7.957					2.4343	8.42	2.3696	4.314					0.147401	0.0758708	0.204536	1.77424e-11	0.517405	0.000931907	0.000488019	8.14484e-12		17.5226	7.08388		2.34783	0.712013
0.6393	9.515	0.6209	2.533					2.4344	8.707	2.3696	6.834					0.147501	0.0754915	0.203513	1.77389e-11	0.517505	0.000927251	0.000485579	8.14322e-12		16.0418	5.82121		5.27208	1.98603
0.6394	8.875	0.6209	2.919					2.4344	9.697	2.3697	2.745					0.147601	0.075114	0.202495	1.77354e-11	0.517605	0.000922617	0.000483151	8.1416e-12		17.3126	6.55414		5.38365	2.09044
0.6395	9.899	0.6209	4.477					2.4348	8.569	2.3697	6.97					0.147701	0.0747385	0.201483	1.77319e-11	0.517705	0.000918026	0.000480735	8.13998e-12		16.6069	6.47569		1.67477	0.460602
0.6396	8.103	0.6209	5.232					2.435	8.205	2.3697	7.53					0.147801	0.0743648	0.200476	1.77283e-11	0.517805	0.000913732	0.000478332	8.13837e-12		20.1772	6.51446		7.44971	2.96681
0.6396	8.261	0.6209	5.476					2.4351	9.852	2.3698	0.324					0.147901	0.0739931	0.199473	1.77248e-11	0.517905	0.00090934	0.000475941	8.13675e-12		24.2983	7.51985		8.9248	3.63736
0.6396	8.762	0.6209	7.041					2.4352	8.093	2.3698	1.163					0.148001	0.0736256	0.198476	1.77213e-11	0.518005	0.000904819	0.000473561	8.13513e-12		20.4745	7.2317		7.08907	2.91759
0.6396	9.245	0.6209	7.403					2.4352	8.823	2.3698	5.669					0.148101	0.0732662	0.197486	1.77178e-11	0.518105	0.000900296	0.000471193	8.13351e-12		17.0391	6.42745		4.58616	1.72581
0.6397	9.518	0.6209	7.866					2.4352	9.307	2.3699	5.209					0.148201	0.072914	0.196502	1.77143e-11	0.518205	0.0008958	0.000468837	8.1319e-12		23.2613	6.98291		8.39098	3.27764
0.6397	9.598	0.621	1.567					2.4353	9.303	2.3699	6.35					0.148301	0.072607	0.195555	1.77108e-11	0.518305	0.000891322	0.000466493	8.13028e-12		20.7198	6.60752		6.60487	2.52153
0.6397	9.81	0.621	1.868					2.4357	8.966	2.3699	6.856					0.148401	0.0722806	0.194595	1.77073e-11	0.518405	0.000886866	0.00046416	8.12866e-12		21.4897	6.79276		7.81196	3.12854
0.6398	8.025	0.621	2.373					2.4358	9.813	2.3699	7.282					0.148501	0.0719905	0.193671	1.77038e-11	0.518505	0.000882431	0.00046184	8.12705e-12		21.2052	7.29987		4.25502	1.40036
0.6398	8.587	0.621	2.456					2.4359	8.785	2.3699	7.411					0.148601	0.0718071	0.192886	1.77003e-11	0.518605	0.000878019	0.00045953	8.12543e-12		20.5713	7.07127		6.88551	2.7964
0.6398	8.683	0.621	3.494					2.4365	8.048	2.3701	0.355					0.148701	0.0721968	0.193252	1.76968e-11	0.518705	0.000873629	0.000457233	8.12382e-12		21.602	7.19189		4.39581	1.53788
0.64	8.496	0.621	4.205					2.4366	8.014	2.3701	1.813					0.148801	0.0730188	0.194685	1.76933e-11	0.518805	0.000869261	0.000454947	8.1222e-12		18.538	7.35107		4.25655	1.61983
0.64	8.53	0.6211	0.127					2.4367	8.815	2.3701	2.015					0.148901	0.0740227	0.196599	1.76898e-11	0.518905	0.000864915	0.000452672	8.12059e-12		19.2158	7.30914		3.88026	1.27837
0.64	8.571	0.6211	0.949					2.4368	8.695	2.3701	2.035					0.149001	0.0751256	0.198783	1.76863e-11	0.519005	0.00086059	0.000450409	8.11897e-12		17.3204	6.76944		2.28944	0.64854
0.64	9.117	0.6211	4.316					2.4368	9.594	2.3701	4.41					0.149101	0.0775135	0.204586	1.76828e-11	0.519105	0.000856287	0.000448156	8.11736e-12		15.9948	6.20387		1.97949	0.514947
0.6401	8.417	0.6211	4.901					2.4373	9.065	2.3701	4.526					0.149201	0.0793417	0.208809	1.76793e-11	0.519205	0.000852006	0.000445916	8.11575e-12		19.0693	6.95882		5.98056	2.34503
0.6401	9.582	0.6212	0.263					2.4373	9.856	2.3701	6.653					0.149301	0.0813606	0.213597	1.76758e-11	0.519305	0.000847746	0.000443686	8.11413e-12		19.7617	6.81553		6.32755	2.48355
0.6401	9.721	0.6212	2.407					2.4374	8.425	2.3702	0.093					0.149401	0.0830636	0.217505	1.76723e-11	0.519405	0.000843507	0.000441468	8.11252e-12		17.6932	6.45111		6.33698	2.64528
0.6401	9.739	0.6212	4.888					2.4375	8.193	2.3702	1.549					0.149501	0.0848032	0.221534	1.76688e-11	0.519505	0.000839293	0.00043926	8.11091e-12		21.1057	6.81623		8.77701	3.54847
0.6402	8.679	0.6212	7.546					2.4376	8.087	2.3702	1.784					0.149601	0.0868521	0.226469	1.76653e-11	0.519605	0.000835097	0.000437064	8.10929e-12		23.2499	7.18278		9.0507	3.74306
0.6402	8.803	0.6213	0.302					2.4377	9.081	2.3702	4.892					0.149701	0.088336	0.229811	1.76618e-11	0.519705	0.000830921	0.000434879	8.10768e-12		17.2127	6.56474		2.4057	0.634172
0.6402	8.815	0.6213	2.045					2.4377	9.156	2.3702	5.754					0.149801	0.0892952	0.231717	1.76583e-11	0.519805	0.000826767	0.000432704	8.10607e-12		25.6224	7.11024		7.48801	2.80346
0.6402	9.512	0.6213	4.25					2.4378	9.742	2.3703	0.668					0.149901	0.0902809	0.233701	1.76548e-11	0.519905	0.000822633	0.000430541	8.10446e-12		26.2982	6.56581		8.96235	3.37862
0.6402	9.559	0.6213	6.042					2.438	8.687	2.3703	1.477					0.150002	0.0912105	0.235542	1.76514e-11	0.520005	0.000818522	0.000428388	8.10285e-12		25.2592	6.81137		11.5217	4.4902
0.6403	8.149	0.6213	6.302					2.438	9.841	2.3703	3.158					0.150102	0.0922148	0.237592	1.76479e-11	0.520105	0.000814462	0.000426246	8.10123e-12		22.1693	6.49586		7.64577	2.95803
0.6403	8.413	0.6213	6.576					2.4382	8.133	2.3703	5.701					0.150202	0.0927206	0.238334	1.76444e-11	0.520205	0.000810601	0.000424115	8.09962e-12		19.8121	6.52719		8.20329	3.38357
0.6403	8.896	0.6213	7.303					2.4382	9.66	2.3703	7.39					0.150302	0.0936292	0.240138	1.76409e-11	0.520305	0.00080715	0.000421998	8.09801e-12		11.0004	4.73493		1.9122	0.703639
0.6404	9.372	0.6214	1.804					2.4382	9.687	2.3704	0.003					0.150402	0.0945778	0.242056	1.76374e-11	0.520405	0.000803257	0.000419888	8.0964e-12		17.0247	6.95657		1.81096	0.566136
0.6405	8.215	0.6214	3.605					2.4383	9.801	2.3704	0.475					0.150502	0.0951964	0.243103	1.76339e-11	0.520505	0.000799265	0.000417789	8.09479e-12		14.3949	6.03516		5.40047	2.36138
0.6405	9.104	0.6214	5.439					2.4385	8.793	2.3704	2.586					0.150602	0.0956541	0.243742	1.76305e-11	0.520605	0.000795269	0.0004157	8.09318e-12		21.2963	7.35211		6.57579	2.61236
0.6406	9.505	0.6215	2.13					2.4386	8.333	2.3705	5.488					0.150702	0.0959418	0.243963	1.7627e-11	0.520705	0.000791292	0.000413621	8.09157e-12		17.2378	6.852		4.21578	1.62074
0.6407	8.353	0.6215	3.289					2.4388	8.599	2.3705	5.907					0.150802	0.0963183	0.244404	1.76235e-11	0.520805	0.000787336	0.000411553	8.08996e-12		15.8569	5.93984		3.08784	0.966713
0.6408	8.667	0.6215	3.88					2.4389	9.529	2.3705	7.973					0.150902	0.0962105	0.243741	1.762e-11	0.520905	0.000783399	0.000409495	8.08835e-12		19.1325	7.00381		3.66551	1.2339
0.6408	8.744	0.6215	7.213					2.439	8.563	2.3706	1.147					0.151002	0.0960347	0.242946	1.76166e-11	0.521005	0.000779482	0.000407448	8.08674e-12		16.8038	6.04332		6.36598	2.60112
0.6408	8.781	0.6216	1.557					2.4391	9.321	2.3706	1.9					0.151102	0.0957629	0.241981	1.76131e-11	0.521105	0.000775585	0.00040541	8.08514e-12		13.981	5.1893		4.48497	1.75644
0.6408	9.323	0.6216	2.508					2.4398	9.21	2.3706	6.227					0.151202	0.0955184	0.241064	1.76096e-11	0.521205	0.000771707	0.000403383	8.08353e-12		22.949	7.10415		8.1365	3.29725
0.6408	9.932	0.6216	6.743					2.4398	9.316	2.3707	0.383					0.151302	0.0952764	0.240154	1.76061e-11	0.521305	0.000767848	0.000401367	8.08192e-12		23.6637	6.97238		9.31044	3.71045
0.6409	8.216	0.6216	7.072					2.4404	8.58	2.3707	2.279					0.151402	0.0949566	0.239119	1.76027e-11	0.521405	0.000764009	0.00039936	8.08031e-12		19.8741	6.82078		7.77885	3.28175
0.6409	9.503	0.6216	7.405					2.4405	8.949	2.3707	4.763					0.151502	0.0949119	0.238593	1.75992e-11	0.521505	0.000760189	0.000397363	8.0787e-12		19.4323	7.40579		5.43871	2.20269
0.6409	9.856	0.6217	1.186					2.4406	9.103	2.3707	6.4					0.151602	0.0953535	0.239201	1.75957e-11	0.521605	0.000756388	0.000395376	8.0771e-12		22.8385	6.73685		9.33658	3.76281
0.641	8.577	0.6217	5.394					2.4409	9.024	2.3707	6.592					0.151702	0.0964737	0.241609	1.75922e-11	0.521705	0.000752606	0.000393399	8.07549e-12		19.2769	6.16449		5.38681	1.90494
0.641	8.728	0.6217	7.499					2.4409	9.526	2.3707	7.818					0.151802	0.0984036	0.246325	1.75888e-11	0.521805	0.000748843	0.000391432	8.07388e-12		19.7937	6.54254		7.9354	3.24297
0.641	9.209	0.6218	2.841					2.441	9.865	2.3707	7.845					0.151902	0.0997128	0.249285	1.75853e-11	0.521905	0.000745099	0.000389475	8.07228e-12		20.9113	6.97306		3.73204	1.23268
0.641	9.377	0.6218	6.513					2.4412	8.001	2.3708	0.316					0.152002	0.101994	0.255059	1.75818e-11	0.522005	0.000741373	0.000387528	8.07067e-12		19.9731	6.52993		5.32187	1.99265
0.6411	9.278	0.6218	7.138					2.4412	9.851	2.3708	1.86					0.152102	0.10422	0.260697	1.75784e-11	0.522105	0.000737666	0.00038559	8.06907e-12		20.5715	6.67128		5.9462	2.35064
0.6411	9.777	0.6218	7.23					2.4414	8.108	2.3708	2.841					0.152202	0.106109	0.26537	1.75749e-11	0.522205	0.000733978	0.000383662	8.06746e-12		16.7038	6.23942		5.19138	2.01918
0.6411	9.918	0.6218	7.721					2.4414	8.709	2.3708	3.13					0.152302	0.107457	0.268501	1.75714e-11	0.522305	0.000730308	0.000381744	8.06585e-12		16.5927	6.39886		3.91198	1.34245
0.6412	9.032	0.6219	0.196					2.4414	8.882	2.3708	3.585					0.152402	0.108899	0.271916	1.7568e-11	0.522405	0.000726657	0.000379835	8.06425e-12		14.2229	5.18805		3.24325	1.07851
0.6413	8.03	0.6219	2.052					2.4414	9.597	2.3708	4.22					0.152502	0.11122	0.277904	1.75645e-11	0.522505	0.000723023	0.000377936	8.06265e-12		18.8471	7.4347		3.72957	1.18952
0.6413	8.459	0.6219	2.838					2.4418	8.161	2.3708	4.223					0.152602	0.113255	0.283076	1.75611e-11	0.522605	0.000719408	0.000376046	8.06104e-12		18.1574	6.14029		6.70195	2.70831
0.6414	9.984	0.6219	2.884					2.4424	8.143	2.3708	7.468					0.152702	0.114646	0.286387	1.75576e-11	0.522705	0.000715811	0.000374166	8.05944e-12		20.4126	6.43954		7.7664	3.15364
0.6416	9.262	0.622	3.868					2.4424	9.392	2.3709	0.354					0.152802	0.115878	0.289257	1.75542e-11	0.522805	0.000712232	0.000372295	8.05783e-12		18.4992	6.36719		4.1839	1.48111
0.6416	9.507	0.622	5.221					2.4424	9.757	2.3709	0.43					0.152902	0.118408	0.29594	1.75507e-11	0.522905	0.000708671	0.000370434	8.05623e-12		21.4778	6.50567		8.54179	3.43165
0.6417	8.28	0.622	5.619					2.4429	8.517	2.3709	2.626					0.153002	0.120878	0.302471	1.75473e-11	0.523005	0.000705128	0.000368581	8.05463e-12		22.1122	6.66927		7.46755	2.90708
0.6417	8.454	0.6221	1.618					2.4429	9.121	2.3709	2.968					0.153102	0.123049	0.308136	1.75438e-11	0.523105	0.000701602	0.000366739	8.05302e-12		14.3048	5.50306		2.50647	0.722219
0.6417	8.838	0.6221	1.911					2.4429	9.65	2.371	3.128					0.153202	0.125593	0.314933	1.75404e-11	0.523205	0.000698094	0.000364905	8.05142e-12		24.3204	6.30815		8.53512	3.26107
0.6417	9.886	0.6221	2.126					2.443	8.717	2.371	7.165					0.153302	0.127955	0.321212	1.75369e-11	0.523305	0.000694604	0.00036308	8.04982e-12		26.2258	6.40251		8.87111	3.23793
0.6418	8.388	0.6221	4.83					2.4431	9.223	2.371	7.641					0.153402	0.12925	0.324359	1.75335e-11	0.523405	0.000691131	0.000361265	8.04822e-12		24.384	7.01469		9.99203	4.01023
0.6418	8.585	0.6221	6.605					2.4431	9.246	2.3711	1.513					0.153502	0.129318	0.324142	1.753e-11	0.523505	0.000687675	0.000359459	8.04661e-12		24.3332	7.27891		6.5731	2.46858
0.6418	9.146	0.6222	2.724					2.4432	9.424	2.3711	3.824					0.153602	0.129522	0.324269	1.75266e-11	0.523605	0.000684237	0.000357661	8.04501e-12		20.2868	6.42649		7.35833	2.89647
0.6418	9.183	0.6222	6.914					2.4433	9.258	2.3712	3.984					0.153702	0.129757	0.32448	1.75231e-11	0.523705	0.000680815	0.000355873	8.04341e-12		11.9079	4.75671		2.94559	1.18538
0.6418	9.581	0.6223	3.321					2.4436	8.265	2.3712	4.134					0.153802	0.129648	0.323838	1.75197e-11	0.523805	0.000677411	0.000354094	8.04181e-12		16.6103	6.50736		3.12007	1.12225
0.6419	8.992	0.6223	6.039					2.4436	8.699	2.3712	5.197					0.153902	0.129373	0.322823	1.75163e-11	0.523905	0.000674024	0.000352323	8.04021e-12		12.6889	5.50628		1.09793	0.291298
0.6419	9.844	0.6223	7.976					2.4438	9.457	2.3712	5.317					0.154002	0.129241	0.32213	1.75128e-11	0.524005	0.000670654	0.000350562	8.03861e-12		19.1103	6.31481		6.86033	2.74758
0.642	9.182	0.6224	2.543					2.4438	9.733	2.3713	1.327					0.154102	0.129265	0.321809	1.75094e-11	0.524105	0.000667301	0.000348809	8.03701e-12		0	0		0	0
0.642	9.285	0.6224	2.836					2.4439	9.709	2.3713	4.822					0.154202	0.129804	0.322834	1.7506e-11	0.524205	0.000663964	0.000347065	8.03541e-12		15.2483	6.04812		4.31473	1.77132
0.642	9.401	0.6224	4.585					2.444	9.238	2.3713	5.026					0.154302	0.1307	0.324857	1.75025e-11	0.524305	0.000660645	0.000345329	8.03381e-12		17.7106	7.02917		2.86189	0.875791
0.642	9.773	0.6224	5.493					2.4442	8.562	2.3713	5.671					0.154402	0.131386	0.326295	1.74991e-11	0.524405	0.000657341	0.000343603	8.03221e-12		15.7755	5.8082		5.34191	2.01435
0.642	9.95	0.6225	7.98					2.4442	8.825	2.3713	7.062					0.154502	0.131504	0.326221	1.74956e-11	0.524505	0.000654055	0.000341885	8.03061e-12		18.051	6.83905		5.08153	1.94331
0.6421	9.74	0.6226	1.187					2.4443	9.659	2.3713	7.451					0.154602	0.131545	0.325954	1.74922e-11	0.524605	0.000650784	0.000340175	8.02901e-12		17.7242	6.93427		1.36648	0.370207
0.6422	8.054	0.6226	4.039					2.4444	9.537	2.3713	7.51					0.154702	0.131803	0.326243	1.74888e-11	0.524705	0.00064753	0.000338474	8.02741e-12		21.1636	6.91918		6.68939	2.604
0.6422	8.068	0.6226	5.042					2.4445	8.868	2.3714	0.87					0.154802	0.132011	0.326403	1.74853e-11	0.524805	0.000644293	0.000336782	8.02582e-12		23.6968	7.16341		8.67256	3.51352
0.6422	8.83	0.6226	6.01					2.4446	8.065	2.3714	1.096					0.154902	0.133481	0.330095	1.74819e-11	0.524905	0.000641071	0.000335098	8.02422e-12		20.8764	7.25722		6.82461	2.77789
0.6422	8.926	0.6226	6.319					2.4446	8.958	2.3714	1.44					0.155002	0.135696	0.336008	1.74785e-11	0.525005	0.000637866	0.000333423	8.02262e-12		17.0721	6.43644		5.11298	1.95777
0.6423	8.031	0.6226	7.959					2.4446	9.668	2.3714	1.994					0.155102	0.138796	0.344595	1.74751e-11	0.525105	0.000634677	0.000331756	8.02102e-12		23.2447	6.92564		8.55023	3.36116
0.6423	9.553	0.6227	0.877					2.4446	9.703	2.3714	5.293					0.155202	0.142065	0.353725	1.74716e-11	0.525205	0.000631503	0.000330097	8.01943e-12		21.3476	6.86386		5.99722	2.24474
0.6424	9.204	0.6227	3.199					2.4446	9.767	2.3714	6.437					0.155302	0.144729	0.361057	1.74682e-11	0.525305	0.000628346	0.000328446	8.01783e-12		21.4663	6.76711		7.6935	3.06686
0.6424	9.736	0.6227	5.689					2.4448	9.974	2.3715	1.322					0.155402	0.147206	0.367848	1.74648e-11	0.525405	0.000625204	0.000326804	8.01623e-12		21.1866	7.15813		4.04099	1.29453
0.6425	8.008	0.6227	6.036					2.4454	8.236	2.3715	2.924					0.155502	0.150347	0.376666	1.74614e-11	0.525505	0.000622078	0.00032517	8.01464e-12		21.6365	7.38045		7.03329	2.86338
0.6425	8.618	0.6228	0.631					2.4455	9.22	2.3715	5.983					0.155602	0.154014	0.3871	1.7458e-11	0.525605	0.000618968	0.000323544	8.01304e-12		20.4581	6.68166		3.91062	1.32554
0.6425	9.047	0.6228	1.32					2.4455	9.55	2.3716	2.809					0.155702	0.157433	0.396812	1.74545e-11	0.525705	0.000615873	0.000321926	8.01145e-12		18.6093	7.20181		4.81139	1.84553
0.6425	9.27	0.6228	3.983					2.4458	9.462	2.3716	4.16					0.155802	0.160095	0.404262	1.74511e-11	0.525805	0.000612793	0.000320317	8.00985e-12		20.0602	7.48519		3.92356	1.28783
0.6425	9.709	0.6228	5.064					2.446	8.303	2.3716	6.554					0.155902	0.161115	0.406812	1.74477e-11	0.525905	0.000609729	0.000318715	8.00826e-12		17.6221	6.8274		2.01376	0.55292
0.6425	9.9	0.6228	7.681					2.446	9.933	2.3716	7.211					0.156002	0.16173	0.408194	1.74443e-11	0.526005	0.000606681	0.000317122	8.00666e-12		16.8224	6.58887		2.60877	0.679825
0.6425	9.96	0.6229	1.204					2.4461	9.38	2.3717	3.107					0.156102	0.162098	0.408882	1.74409e-11	0.526105	0.000603647	0.000315536	8.00507e-12		19.6041	7.08608		5.93103	2.32832
0.6426	8.565	0.6229	3.449					2.4462	8.636	2.3717	4.242					0.156202	0.161885	0.408022	1.74375e-11	0.526205	0.000600629	0.000313958	8.00347e-12		20.3706	7.01436		6.19477	2.40591
0.6426	8.644	0.6229	4.709					2.4462	8.925	2.3717	5.496					0.156302	0.161753	0.407366	1.74341e-11	0.526305	0.000597626	0.000312389	8.00188e-12		17.0124	6.18766		6.25346	2.58946
0.6426	8.943	0.6229	5.778					2.4467	8.164	2.3717	6.233					0.156402	0.161356	0.406062	1.74307e-11	0.526405	0.000594638	0.000310827	8.00028e-12		22.1869	7.18819		8.21361	3.27688
0.6426	9.275	0.623	1.072					2.447	9.432	2.3717	7.679					0.156502	0.160856	0.404533	1.74273e-11	0.526505	0.000591665	0.000309273	7.99869e-12		22.7337	6.91405		8.60508	3.52123
0.6427	8.097	0.623	1.726					2.4471	9.003	2.3718	0.051					0.156602	0.160647	0.403683	1.74239e-11	0.526605	0.000588706	0.000307726	7.9971e-12		17.7002	6.73815		2.36729	0.61149
0.6427	8.327	0.623	2.062					2.4473	9.054	2.3718	2.807					0.156702	0.16047	0.402915	1.74205e-11	0.526705	0.000585763	0.000306188	7.99551e-12		25.4337	6.96944		7.26108	2.69688
0.6427	8.942	0.623	5.661					2.4475	9.839	2.3718	2.811					0.156802	0.160042	0.401547	1.74171e-11	0.526805	0.000582834	0.000304657	7.99391e-12		26.1571	6.57098		8.7732	3.29983
0.6427	9.978	0.6231	0.001					2.4478	9.404	2.3718	2.874					0.156902	0.159428	0.399796	1.74137e-11	0.526905	0.00057992	0.000303133	7.99232e-12		25.4608	6.85876		11.0812	4.29435
0.6428	8.297	0.6231	0.643					2.4479	9.384	2.3718	4.611					0.157002	0.158965	0.398352	1.74103e-11	0.527005	0.00057702	0.000301618	7.99073e-12		23.0932	6.87674		6.97345	2.64582
0.6428	9.374	0.6231	2.859					2.4483	9.166	2.3718	5.963					0.157102	0.158313	0.396539	1.74069e-11	0.527105	0.000574135	0.00030011	7.98914e-12		19.3581	6.37794		8.14782	3.35431
0.6428	9.501	0.6231	5.461					2.4483	9.581	2.3719	1.761					0.157202	0.15758	0.394606	1.74035e-11	0.527205	0.000571264	0.000298609	7.98755e-12		12.5468	5.65909		1.54977	0.56655
0.6429	8.041	0.6231	7.07					2.4486	8.508	2.3719	1.999					0.157302	0.156809	0.392642	1.74e-11	0.527305	0.000568408	0.000297116	7.98595e-12		17.3946	6.99284		1.71565	0.510107
0.6429	8.469	0.6232	0.006					2.4488	8.358	2.3719	2.287					0.157402	0.156062	0.390705	1.73966e-11	0.527405	0.000565566	0.00029563	7.98436e-12		15.6144	6.60385		4.62453	1.97977
0.6429	8.935	0.6232	0.699					2.4488	8.527	2.3719	7.947					0.157502	0.155422	0.388924	1.73932e-11	0.527505	0.000562738	0.000294152	7.98277e-12		20.8586	7.05315		6.22111	2.433
0.6429	9.707	0.6232	3.01					2.4489	9.639	2.372	1.223					0.157602	0.154729	0.387064	1.73898e-11	0.527605	0.000559925	0.000292681	7.98118e-12		16.8194	6.58336		3.742	1.39769
0.643	9.36	0.6232	3.765					2.449	8.203	2.372	1.239					0.157702	0.154164	0.385422	1.73864e-11	0.527705	0.000557125	0.000291218	7.97959e-12		15.0532	5.65618		3.44538	1.08673
0.643	9.362	0.6232	4.929					2.4492	8.752	2.372	2.48					0.157802	0.153917	0.384478	1.7383e-11	0.527805	0.000554339	0.000289762	7.978e-12		18.3752	6.6227		3.50743	1.154
0.643	9.698	0.6232	5.624					2.4493	9.641	2.372	3.452					0.157902	0.153401	0.382934	1.73796e-11	0.527905	0.000551568	0.000288313	7.97641e-12		15.8726	5.72011		5.99022	2.41791
0.6431	8.147	0.6232	7.798					2.4494	8.243	2.372	4.191					0.158002	0.1528	0.381234	1.73762e-11	0.528005	0.00054881	0.000286872	7.97483e-12		13.3274	5.04485		4.17158	1.59745
0.6431	8.32	0.6233	0.105					2.4496	9.217	2.372	4.858					0.158102	0.152085	0.379367	1.73728e-11	0.528105	0.000546066	0.000285437	7.97324e-12		22.4783	6.86277		8.16836	3.31069
0.6431	8.545	0.6233	0.233					2.4502	8.142	2.372	6.486					0.158202	0.151344	0.377479	1.73694e-11	0.528205	0.000543335	0.00028401	7.97165e-12		23.886	7.00427		8.9486	3.54395
0.6431	8.548	0.6233	1.05					2.4503	9.105	2.3721	2.06					0.158302	0.150609	0.375604	1.7366e-11	0.528305	0.000540619	0.00028259	7.97006e-12		19.3079	6.57702		7.53055	3.14995
0.6431	8.963	0.6233	4.242					2.4503	9.612	2.3721	3.422					0.158402	0.149876	0.373736	1.73627e-11	0.528405	0.000537916	0.000281177	7.96847e-12		18.4854	6.86754		4.76726	1.88348
0.6431	9.031	0.6233	5.551					2.4507	8.282	2.3721	3.672					0.158502	0.149288	0.372072	1.73593e-11	0.528505	0.000535226	0.000279771	7.96688e-12		22.7526	6.71332		9.55887	3.87446
0.6431	9.247	0.6233	6.05					2.4507	8.63	2.3721	3.834					0.158602	0.148659	0.370342	1.73559e-11	0.528605	0.00053255	0.000278372	7.9653e-12		19.7871	6.45785		5.33315	1.86738
0.6432	8.526	0.6233	6.395					2.4508	8.227	2.3721	3.85					0.158702	0.148103	0.36874	1.73525e-11	0.528705	0.000529887	0.00027698	7.96371e-12		20.6726	6.89792		7.67326	3.10996
0.6432	9.078	0.6233	7.515					2.4508	8.309	2.3721	6.717					0.158802	0.147752	0.367555	1.73491e-11	0.528805	0.000527238	0.000275596	7.96212e-12		20.1391	6.63806		3.67224	1.18018
0.6432	9.12	0.6233	7.774					2.4508	9.891	2.3721	7.286					0.158902	0.147108	0.365814	1.73457e-11	0.528905	0.000524602	0.000274218	7.96054e-12		19.4593	6.36392		5.36136	1.98167
0.6432	9.301	0.6234	0.571					2.4508	9.966	2.3722	4.149					0.159002	0.146457	0.364067	1.73423e-11	0.529005	0.000521979	0.000272846	7.95895e-12		18.9225	6.07144		5.47318	2.1152
0.6433	8.423	0.6234	3.004					2.4509	9.661	2.3722	4.391					0.159102	0.145837	0.362369	1.73389e-11	0.529105	0.000519369	0.000271482	7.95736e-12		17.0821	6.43662		5.03917	1.93313
0.6433	9.941	0.6234	3.326					2.451	9.328	2.3723	4.254					0.159202	0.14519	0.360636	1.73355e-11	0.529205	0.000516772	0.000270125	7.95578e-12		16.6665	6.42118		4.11879	1.41817
0.6434	8.062	0.6234	3.343					2.451	9.943	2.3723	7.032					0.159302	0.14452	0.358877	1.73321e-11	0.529305	0.000514188	0.000268774	7.95419e-12		13.2081	4.88525		3.37595	1.09996
0.6434	8.606	0.6234	4.753					2.4511	8.496	2.3723	7.423					0.159402	0.143866	0.357143	1.73287e-11	0.529405	0.000511617	0.00026743	7.95261e-12		19.0702	7.33337		3.6304	1.14298
0.6434	8.65	0.6234	5.114					2.4512	8.845	2.3724	6.049					0.159502	0.143222	0.355427	1.73253e-11	0.529505	0.000509059	0.000266093	7.95102e-12		18.0551	6.17979		6.6645	2.68722
0.6434	9.248	0.6234	5.789					2.4512	9.683	2.3724	6.296					0.159602	0.142551	0.353682	1.73219e-11	0.529605	0.000506514	0.000264763	7.94944e-12		19.681	6.22508		7.93005	3.23739
0.6434	9.317	0.6234	6.098					2.4513	8.331	2.3724	6.658					0.159702	0.141871	0.351934	1.73185e-11	0.529705	0.000503981	0.000263439	7.94786e-12		17.9594	6.19202		3.50679	1.20853
0.6434	9.363	0.6234	6.558					2.4513	8.644	2.3725	1.181					0.159802	0.141191	0.350191	1.73151e-11	0.529805	0.000501461	0.000262122	7.94627e-12		20.945	6.36371		8.99128	3.66138
0.6434	9.536	0.6235	2.33					2.4513	9.062	2.3725	2.666					0.159902	0.140513	0.348457	1.73117e-11	0.529905	0.000498954	0.000260811	7.94469e-12		22.11	6.68364		7.17666	2.76203
0.6436	8.701	0.6235	2.473					2.4514	8.348	2.3725	3.42					0.160002	0.139828	0.346722	1.73083e-11	0.530005	0.000496459	0.000259507	7.9431e-12		15.2998	6.09095		2.27567	0.64036
0.6436	9.21	0.6235	3.084					2.4514	9.481	2.3725	4.343					0.160102	0.139158	0.345005	1.73049e-11	0.530105	0.000493977	0.00025821	7.94152e-12		24.3798	6.43657		8.29004	3.14916
0.6436	9.386	0.6235	3.092					2.4515	9.087	2.3726	1.278					0.160202	0.138485	0.343292	1.73016e-11	0.530205	0.000491507	0.000256918	7.93994e-12		26.7768	6.65628		8.33408	3.0104
0.6436	9.498	0.6235	3.696					2.4516	8.278	2.3726	3.167					0.160302	0.137876	0.341653	1.72982e-11	0.530305	0.000489049	0.000255634	7.93836e-12		23.6232	6.71374		9.71923	3.88166
0.6436	9.519	0.6235	6.296					2.4517	9.093	2.3726	3.6					0.160402	0.137213	0.33996	1.72948e-11	0.530405	0.000486604	0.000254356	7.93677e-12		24.3579	7.17081		6.68857	2.51519
0.6437	9.099	0.6235	7.342					2.4518	8.248	2.3726	5.411					0.160502	0.13664	0.338379	1.72914e-11	0.530505	0.000484171	0.000253084	7.93519e-12		20.4228	6.53608		7.33025	2.88024
0.6437	9.309	0.6235	7.645					2.4521	8.262	2.3726	6.488					0.160602	0.136065	0.336798	1.7288e-11	0.530605	0.00048175	0.000251819	7.93361e-12		11.7264	4.81627		2.41232	0.957094
0.6438	8.856	0.6236	3.149					2.4521	8.535	2.3726	6.908					0.160702	0.135436	0.335153	1.72846e-11	0.530705	0.000479341	0.000250559	7.93203e-12		15.7829	6.12072		2.66681	0.932099
0.6438	9.229	0.6236	3.187					2.4521	8.719	2.3727	0.382					0.160802	0.134804	0.333508	1.72812e-11	0.530805	0.000476945	0.000249307	7.93045e-12		13.5549	5.9736		1.26906	0.327706
0.6438	9.852	0.6236	3.727					2.4524	9.561	2.3727	2.23					0.160902	0.134155	0.331854	1.72778e-11	0.530905	0.00047456	0.00024806	7.92887e-12		18.8147	6.26174		6.29631	2.46647
0.6439	8.194	0.6236	4.981					2.4525	9.082	2.3728	2.144					0.161002	0.133525	0.330222	1.72744e-11	0.531005	0.000472187	0.00024682	7.92729e-12		0	0		0	0
0.6439	9.728	0.6236	7.215					2.4526	9.71	2.3728	2.502					0.161102	0.132987	0.328713	1.7271e-11	0.531105	0.000469826	0.000245586	7.92571e-12		15.8936	6.36409		4.21446	1.68426
0.644	8.682	0.6237	2.891					2.4526	9.951	2.3728	2.775					0.161202	0.132442	0.327196	1.72677e-11	0.531205	0.000467477	0.000244358	7.92413e-12		17.8593	6.97563		2.88081	0.885446
0.644	8.78	0.6237	3.461					2.4527	9.178	2.3728	7.545					0.161302	0.131887	0.325668	1.72643e-11	0.531305	0.00046514	0.000243136	7.92255e-12		16.5687	6.26291		5.35454	2.02011
0.644	9.329	0.6237	3.777					2.4527	9.829	2.3729	0.764					0.161402	0.13144	0.32432	1.72609e-11	0.531405	0.000462814	0.00024192	7.92097e-12		18.7748	7.06627		4.90931	1.85106
0.6441	8.067	0.6237	7.305					2.4528	8.659	2.3729	1.615					0.161502	0.131069	0.323118	1.72575e-11	0.531505	0.0004605	0.000240711	7.91939e-12		17.9159	6.91145		1.73792	0.437629
0.6441	9.025	0.6237	7.324					2.4528	8.856	2.3729	3.116					0.161602	0.13057	0.321685	1.72541e-11	0.531605	0.000458198	0.000239507	7.91781e-12		21.9783	7.16497		6.36409	2.43248
0.6441	9.349	0.6238	0.06					2.4529	8.482	2.3729	3.139					0.161702	0.130079	0.320268	1.72507e-11	0.531705	0.000455907	0.00023831	7.91623e-12		23.4501	6.99362		8.99529	3.68391
0.6441	9.936	0.6238	1.179					2.4529	9.291	2.3729	3.336					0.161802	0.129789	0.319232	1.72473e-11	0.531805	0.000453627	0.000237118	7.91465e-12		20.537	7.01304		6.95908	2.83894
0.6442	8.991	0.6238	5.08					2.453	8.956	2.3729	5.749					0.161902	0.129468	0.318135	1.7244e-11	0.531905	0.000451359	0.000235932	7.91308e-12		17.2741	6.5207		5.29376	2.03914
0.6442	9.028	0.6238	5.602					2.4531	8.776	2.3729	6.332					0.162002	0.129038	0.316832	1.72406e-11	0.532005	0.000449102	0.000234753	7.9115e-12		23.2374	6.88616		8.62701	3.40222
0.6442	9.661	0.6239	0.554					2.4531	9.515	2.3729	6.515					0.162102	0.128456	0.315296	1.72372e-11	0.532105	0.000446857	0.000233579	7.90992e-12		21.8934	7.0251		5.49309	2.00742
0.6442	9.781	0.6239	0.702					2.4532	9.629	2.3729	6.924					0.162202	0.127854	0.313746	1.72338e-11	0.532205	0.000444622	0.000232411	7.90835e-12		21.5751	6.79774		7.24928	2.84993
0.6442	9.88	0.6239	1.407					2.4533	8.176	2.3729	7.026					0.162302	0.127263	0.312211	1.72304e-11	0.532305	0.000442399	0.000231249	7.90677e-12		20.8262	6.94394		4.14098	1.31014
0.6443	8.765	0.6239	2.186					2.4536	8.542	2.3729	7.867					0.162402	0.126651	0.310662	1.7227e-11	0.532405	0.000440187	0.000230093	7.90519e-12		22.1518	7.41643		6.65339	2.67325
0.6443	9.397	0.6239	3.37					2.4536	8.828	2.373	0.922					0.162502	0.126024	0.30911	1.72237e-11	0.532505	0.000437986	0.000228942	7.90362e-12		19.0437	6.17897		3.90257	1.2894
0.6443	9.849	0.6239	4.173					2.4536	8.939	2.373	1.903					0.162602	0.125402	0.307567	1.72203e-11	0.532605	0.000435796	0.000227798	7.90204e-12		18.5127	7.04221		4.82571	1.83577
0.6444	8.795	0.6239	4.951					2.4536	9.989	2.373	4.996					0.162702	0.124779	0.30603	1.72169e-11	0.532705	0.000433617	0.000226659	7.90046e-12		20.1623	7.33971		3.82485	1.2385
0.6444	9.526	0.6239	5.038					2.4538	9.039	2.373	6.513					0.162802	0.124159	0.3045	1.72135e-11	0.532805	0.000431449	0.000225525	7.89889e-12		17.4535	6.67918		1.94177	0.510336
0.6444	9.664	0.6239	7.399					2.4539	8.913	2.3731	4.562					0.162902	0.123538	0.302978	1.72101e-11	0.532905	0.000429292	0.000224398	7.89731e-12		18.0421	7.06672		2.59646	0.675421
0.6445	8.455	0.6239	7.926					2.4541	8.325	2.3732	0.622					0.163002	0.122923	0.301463	1.72068e-11	0.533005	0.000427146	0.000223276	7.89574e-12		19.7188	7.03095		5.80085	2.26143
0.6445	9.546	0.624	0.054					2.4541	9.543	2.3732	0.769					0.163102	0.122314	0.299957	1.72034e-11	0.533105	0.00042501	0.000222159	7.89417e-12		20.7964	7.09394		6.09843	2.34749
0.6446	8.113	0.624	2.345					2.4545	8.106	2.3732	2.439					0.163202	0.121703	0.298457	1.72e-11	0.533205	0.000422885	0.000221049	7.89259e-12		18.1708	6.73965		5.70281	2.3117
0.6446	8.191	0.624	2.667					2.4546	9.963	2.3732	2.707					0.163302	0.121095	0.296965	1.71966e-11	0.533305	0.000420771	0.000219943	7.89102e-12		22.8081	7.30203		8.13041	3.23518
0.6446	8.825	0.624	2.832					2.4547	9.672	2.3732	3.125					0.163402	0.120492	0.295481	1.71932e-11	0.533405	0.000418673	0.000218844	7.88944e-12		21.8016	6.56221		7.91569	3.18478
0.6446	9.483	0.624	6.177					2.4548	8.758	2.3732	4.144					0.163502	0.119914	0.294015	1.71899e-11	0.533505	0.000416813	0.00021775	7.88787e-12		18.3051	6.94382		2.40221	0.618028
0.6447	8.183	0.624	7.522					2.4548	9.095	2.3732	7.462					0.163602	0.119332	0.292552	1.71865e-11	0.533605	0.000416797	0.000216692	7.8863e-12		25.0975	6.82006		6.70863	2.44302
0.6447	8.634	0.6241	0.749					2.4551	8.313	2.3732	7.843					0.163702	0.118765	0.291105	1.71831e-11	0.533705	0.000416279	0.000215627	7.88473e-12		26.4752	6.70212		8.61347	3.2328
0.6447	9.217	0.6241	1.079					2.4552	8.922	2.3733	0.457					0.163802	0.118201	0.289664	1.71797e-11	0.533805	0.000414596	0.000214551	7.88315e-12		25.1585	6.75131		10.7244	4.14221
0.6447	9.667	0.6241	2.313					2.4553	8.35	2.3733	0.874					0.163902	0.117614	0.288216	1.71763e-11	0.533905	0.000412531	0.000213478	7.88158e-12		24.2224	7.23166		7.24305	2.77654
0.6448	8.115	0.6241	3.072					2.4554	8.126	2.3733	2.029					0.164002	0.117043	0.286782	1.7173e-11	0.534005	0.000410469	0.00021241	7.88001e-12		18.3002	6.03117		8.2959	3.42873
0.6448	8.981	0.6241	3.967					2.4555	9.936	2.3733	3.2					0.164102	0.116482	0.28536	1.71696e-11	0.534105	0.000408417	0.000211348	7.87844e-12		15.7779	7.27752		1.38852	0.495236
0.6448	9.816	0.6241	4.246					2.4556	9.592	2.3733	7.031					0.164202	0.115951	0.283967	1.71662e-11	0.534205	0.000406452	0.000210292	7.87687e-12		17.0231	6.72472		1.97991	0.561465
0.6449	8.078	0.6241	5.51					2.4557	9.559	2.3734	4.768					0.164302	0.115434	0.282594	1.71628e-11	0.534305	0.000404428	0.00020924	7.8753e-12		16.0157	6.70485		3.93606	1.64196
0.6449	8.233	0.6241	6.639					2.4557	9.713	2.3734	6.621					0.164402	0.114963	0.28128	1.71595e-11	0.534405	0.000402409	0.000208194	7.87373e-12		20.7947	6.96106		5.75998	2.20519
0.6449	8.312	0.6241	6.95					2.4559	9.686	2.3735	0.894					0.164502	0.114521	0.28001	1.71561e-11	0.534505	0.000400398	0.000207153	7.87216e-12		15.9881	6.18606		3.51033	1.2681
0.6449	8.351	0.6242	6.269					2.456	8.82	2.3735	0.902					0.164602	0.113968	0.278618	1.71527e-11	0.534605	0.000398396	0.000206117	7.87059e-12		14.2478	5.39808		3.36959	1.06359
0.6449	8.428	0.6243	0.455					2.4561	8.755	2.3735	1.352					0.164702	0.113408	0.277228	1.71493e-11	0.534705	0.000396405	0.000205087	7.86902e-12		17.454	6.23622		3.59063	1.16682
0.6449	9.048	0.6243	0.985					2.4563	8.695	2.3735	4.176					0.164802	0.112842	0.275842	1.7146e-11	0.534805	0.000394424	0.000204061	7.86745e-12		15.7745	5.80866		5.8513	2.3418
0.6449	9.609	0.6243	1.34					2.4564	8.312	2.3735	6.259					0.164902	0.112279	0.274462	1.71426e-11	0.534905	0.000392465	0.000203041	7.86588e-12		13.1656	5.12994		3.82625	1.42956
0.6449	9.677	0.6243	1.406					2.4564	8.779	2.3735	6.31					0.165002	0.111718	0.27309	1.71392e-11	0.535005	0.000395058	0.000202162	7.86431e-12		21.4855	6.49901		8.71467	3.58941
0.645	9.161	0.6243	1.491					2.4564	9.382	2.3736	0.024					0.165102	0.11116	0.271725	1.71359e-11	0.535105	0.000397696	0.00020129	7.86274e-12		24.6272	7.19181		8.74695	3.45593
0.6451	8.134	0.6243	1.645					2.4567	8.772	2.3736	3.647					0.165202	0.110604	0.270366	1.71325e-11	0.535205	0.000399719	0.000200391	7.86117e-12		19.3306	6.59888		7.61693	3.18845
0.6451	8.235	0.6243	1.781					2.4568	9.675	2.3736	5.383					0.165302	0.110052	0.269014	1.71291e-11	0.535305	0.000409741	0.000200183	7.8596e-12		17.2653	6.32374		4.55154	1.75124
0.6451	8.393	0.6243	2.616					2.4572	8.965	2.3737	1.864					0.165402	0.109502	0.267669	1.71257e-11	0.535405	0.000424678	0.000200652	7.85804e-12		22.7481	6.71673		9.60347	3.89402
0.6451	8.877	0.6243	2.652					2.4572	9.789	2.3737	4.293					0.165502	0.108956	0.266331	1.71224e-11	0.535505	0.000430135	0.000199994	7.85647e-12		20.2872	6.68978		5.00987	1.72004
0.6451	9.342	0.6243	3.692					2.4573	8.518	2.3737	4.971					0.165602	0.108411	0.264999	1.7119e-11	0.535605	0.000429036	0.000199003	7.8549e-12		21.4725	7.14833		7.22491	2.88656
0.6451	9.73	0.6243	3.924					2.4574	9.351	2.3737	5.742					0.165702	0.10787	0.263674	1.71156e-11	0.535705	0.000427921	0.000198016	7.85334e-12		19.675	6.47085		3.37078	1.04095
0.6452	8.954	0.6243	6.281					2.4574	9.766	2.3737	5.988					0.165802	0.107334	0.262357	1.71123e-11	0.535805	0.000430796	0.000197188	7.85177e-12		19.4363	6.41823		5.85089	2.19789
0.6452	9.126	0.6243	7.7					2.4576	8.921	2.3738	1.783					0.165902	0.106822	0.261056	1.71089e-11	0.535905	0.000429825	0.000196213	7.8502e-12		17.4153	5.60757		5.05881	1.90473
0.6452	9.281	0.6244	2.018					2.4578	9.177	2.3738	5.65					0.166002	0.106305	0.259757	1.71055e-11	0.536005	0.000428743	0.000195241	7.84864e-12		17.3858	6.563		5.26412	2.02817
0.6453	8.156	0.6244	2.296					2.4579	8.673	2.3738	6.394					0.166102	0.105825	0.258491	1.71022e-11	0.536105	0.000426614	0.000194264	7.84707e-12		17.174	6.63347		3.74675	1.26434
0.6453	9.139	0.6244	4.143					2.458	9.845	2.3739	1.575					0.166202	0.105359	0.257243	1.70988e-11	0.536205	0.000424481	0.000193293	7.84551e-12		12.4476	4.71706		3.36157	1.07462
0.6454	8.912	0.6244	6.466					2.4581	8.009	2.3739	2.1					0.166302	0.104841	0.255959	1.70954e-11	0.536305	0.000422359	0.000192327	7.84394e-12		18.6464	7.00482		3.54953	1.1039
0.6454	9.208	0.6244	6.698					2.4582	8.938	2.3739	4.141					0.166402	0.104319	0.254679	1.70921e-11	0.536405	0.000420306	0.000191365	7.84238e-12		17.1362	5.87708		6.48305	2.59475
0.6454	9.48	0.6244	6.947					2.4582	9.497	2.3739	4.456					0.166502	0.103805	0.253407	1.70887e-11	0.536505	0.000418205	0.000190408	7.84081e-12		19.7985	6.37246		7.61057	3.07673
0.6455	8.142	0.6245	0.353					2.4583	8.099	2.3739	5.821					0.166602	0.103293	0.252142	1.70853e-11	0.536605	0.000416114	0.000189456	7.83925e-12		17.6101	6.12004		2.96019	0.985587
0.6455	8.437	0.6245	0.942					2.4584	9.244	2.3739	7.683					0.166702	0.102791	0.250886	1.7082e-11	0.536705	0.000414034	0.000188509	7.83768e-12		20.9159	6.43588		8.90769	3.61865
0.6455	8.462	0.6245	1.278					2.4585	8.618	2.374	0.366					0.166802	0.102279	0.249632	1.70786e-11	0.536805	0.000411963	0.000187566	7.83612e-12		21.678	6.54557		7.18802	2.75995
0.6455	8.887	0.6245	1.772					2.4585	9.604	2.374	3.195					0.166902	0.101769	0.248384	1.70752e-11	0.536905	0.000409904	0.000186629	7.83456e-12		16.7503	6.76112		2.50223	0.696495
0.6455	9.999	0.6245	1.824					2.4586	8.246	2.374	3.38					0.167002	0.101283	0.247151	1.70719e-11	0.537005	0.000407854	0.000185695	7.83299e-12		24.8475	6.65474		7.86213	2.95323
0.6456	9.242	0.6245	4.85					2.4586	8.603	2.3741	1.612					0.167102	0.100802	0.245926	1.70685e-11	0.537105	0.000405815	0.000184767	7.83143e-12		28.3598	7.14146		7.85576	2.80638
0.6456	9.596	0.6245	5.356					2.4587	8.707	2.3741	3.84					0.167202	0.100342	0.244722	1.70651e-11	0.537205	0.000403786	0.000183843	7.82987e-12		22.8748	6.48448		9.66389	3.86146
0.6457	8.643	0.6245	6.675					2.4587	9.123	2.3742	2.695					0.167302	0.099903	0.243541	1.70618e-11	0.537305	0.000401767	0.000182924	7.82831e-12		23.8374	6.91215		6.69021	2.51066
0.6458	8.129	0.6245	6.988					2.4588	9.685	2.3742	3.409					0.167402	0.0994284	0.242334	1.70584e-11	0.537405	0.000399758	0.000182009	7.82675e-12		20.7312	6.68248		7.38166	2.90446
0.6458	8.2	0.6245	6.991					2.459	9.45	2.3742	6.134					0.167502	0.0989377	0.241124	1.70551e-11	0.537505	0.000397759	0.000181099	7.82518e-12		11.9992	5.08485		2.07263	0.801062
0.6458	8.366	0.6246	1.259					2.4591	8.108	2.3742	6.632					0.167602	0.0984445	0.239918	1.70517e-11	0.537605	0.00039577	0.000180194	7.82362e-12		14.7417	5.69046		2.68928	0.899209
0.6458	9.659	0.6246	4.555					2.4591	9.533	2.3743	1.898					0.167702	0.0979522	0.238718	1.70483e-11	0.537705	0.000393792	0.000179293	7.82206e-12		15.7132	6.99611		1.63056	0.420078
0.6458	9.712	0.6246	7.292					2.4591	9.564	2.3743	3.202					0.167802	0.0974625	0.237525	1.7045e-11	0.537805	0.000391823	0.000178396	7.8205e-12		18.6192	6.25766		6.09535	2.34942
0.6459	8.736	0.6247	0.534					2.4592	8.164	2.3743	4.658					0.167902	0.0969752	0.236337	1.70416e-11	0.537905	0.000389864	0.000177504	7.81894e-12		0	0		0	0
0.6459	8.948	0.6247	1.968					2.4592	8.454	2.3743	5.602					0.168002	0.0964903	0.235156	1.70382e-11	0.538005	0.000387914	0.000176617	7.81738e-12		15.833	6.31781		4.40715	1.73807
0.6459	9.288	0.6247	2.272					2.4592	8.864	2.3743	6.728					0.168102	0.0960079	0.23398	1.70349e-11	0.538105	0.000385975	0.000175734	7.81582e-12		17.5657	6.74993		2.40839	0.728819
0.6459	9.831	0.6247	2.694					2.4593	9.398	2.3743	7.839					0.168202	0.0955279	0.23281	1.70315e-11	0.538205	0.000384045	0.000174855	7.81426e-12		17.6454	6.74656		4.87428	1.80476
0.646	8.196	0.6247	3.057					2.4594	8.178	2.3744	0.416					0.168302	0.0950504	0.231646	1.70282e-11	0.538305	0.000382125	0.000173981	7.8127e-12		20.2402	7.54564		4.59289	1.69581
0.646	8.385	0.6247	4.462					2.4595	9.198	2.3744	2.202					0.168402	0.0945773	0.230488	1.70248e-11	0.538405	0.000380214	0.000173111	7.81114e-12		17.4463	6.63189		1.70388	0.416867
0.646	8.681	0.6247	5.22					2.4595	9.354	2.3744	2.324					0.168502	0.0941061	0.229336	1.70215e-11	0.538505	0.000378313	0.000172245	7.80959e-12		21.4902	6.89452		6.12505	2.30126
0.646	9.589	0.6248	1.27					2.4596	8.198	2.3744	2.735					0.168602	0.0936361	0.228189	1.70181e-11	0.538605	0.000376421	0.000171384	7.80803e-12		22.3657	6.58098		9.40316	3.88924
0.646	9.716	0.6248	1.977					2.4597	9.371	2.3745	5.662					0.168702	0.093168	0.227048	1.70147e-11	0.538705	0.000374539	0.000170527	7.80647e-12		20.2431	6.83194		7.54554	3.14292
0.6461	8.093	0.6248	2.122					2.4597	9.939	2.3745	6.013					0.168802	0.0927039	0.225913	1.70114e-11	0.538805	0.000372666	0.000169675	7.80491e-12		17.5246	6.60514		5.34109	2.06182
0.6461	8.933	0.6248	3.284					2.4598	8.026	2.3745	6.031					0.168902	0.0922513	0.224786	1.7008e-11	0.538905	0.000370803	0.000168826	7.80335e-12		23.4112	6.92385		8.5665	3.37495
0.6462	8.268	0.6248	4.076					2.4599	8.817	2.3745	7.243					0.169002	0.0918345	0.223686	1.70047e-11	0.539005	0.000368949	0.000167982	7.8018e-12		22.2983	7.10283		5.14009	1.83225
0.6462	8.33	0.6248	4.982					2.46	9.947	2.3746	2.033					0.169102	0.0913812	0.222569	1.70013e-11	0.539105	0.000367104	0.000167142	7.80024e-12		21.8866	6.89815		6.72329	2.59269
0.6462	9.279	0.6248	5.715					2.4602	9.151	2.3746	3.951					0.169202	0.0909363	0.221459	1.6998e-11	0.539205	0.000365269	0.000166306	7.79868e-12		21.3471	7.08166		4.05164	1.26068
0.6463	8.246	0.6248	6.471					2.4602	9.156	2.3746	5.141					0.169302	0.0904846	0.220352	1.69946e-11	0.539305	0.000363443	0.000165475	7.79713e-12		21.4935	7.03658		6.12858	2.41225
0.6463	8.332	0.6248	6.78					2.4602	9.586	2.3746	5.493					0.169402	0.0900876	0.219284	1.69913e-11	0.539405	0.000361625	0.000164648	7.79557e-12		19.4931	6.45691		3.91422	1.26692
0.6464	8.298	0.6248	7.862					2.4602	9.746	2.3747	1.066					0.169502	0.0896812	0.218212	1.69879e-11	0.539505	0.000359817	0.000163824	7.79402e-12		19.238	7.2264		4.59096	1.71571
0.6464	8.399	0.6249	0.339					2.4602	9.995	2.3747	3.009					0.169602	0.0892389	0.217122	1.69846e-11	0.539605	0.000358018	0.000163005	7.79246e-12		19.1424	6.80891		3.63702	1.15702
0.6464	8.573	0.625	1.131					2.4605	9.594	2.3747	4.017					0.169702	0.0888043	0.216039	1.69812e-11	0.539705	0.000356228	0.00016219	7.79091e-12		17.2997	6.57599		1.97622	0.499975
0.6465	8.06	0.625	1.269					2.4606	9.076	2.3747	5.031					0.169802	0.0883726	0.214962	1.69778e-11	0.539805	0.000354447	0.000161379	7.78935e-12		18.2939	7.04391		2.36229	0.599308
0.6465	9.513	0.625	1.735					2.4608	8.017	2.3748	3.997					0.169902	0.0879527	0.213895	1.69745e-11	0.539905	0.000352675	0.000160572	7.7878e-12		19.1118	6.71203		5.64679	2.18261
0.6465	9.724	0.625	3.065					2.4609	9.949	2.3748	7.635					0.170002	0.08752	0.212827	1.69711e-11	0.540005	0.000350911	0.000159769	7.78624e-12		20.202	6.78981		6.19841	2.38688
0.6465	9.799	0.625	7.531					2.461	9.02	2.3749	2.55					0.170102	0.0870853	0.211763	1.69678e-11	0.540105	0.000349157	0.000158971	7.78469e-12		19.3687	7.17722		5.14829	2.03369
0.6466	8.197	0.6251	0.761					2.4611	8.405	2.3749	3.524					0.170202	0.0866757	0.210715	1.69644e-11	0.540205	0.000347411	0.000158176	7.78314e-12		23.217	7.32345		7.95472	3.14785
0.6466	8.778	0.6251	4.575					2.4611	9.607	2.3749	3.706					0.170302	0.0862682	0.209672	1.69611e-11	0.540305	0.000345674	0.000157385	7.78158e-12		20.7778	6.24542		7.81745	3.13216
0.6466	9.105	0.6251	6.312					2.4611	9.914	2.3749	5.523					0.170402	0.0859159	0.208679	1.69577e-11	0.540405	0.000343946	0.000156598	7.78003e-12		19.2341	7.22833		2.06662	0.52072
0.6466	9.711	0.6252	1.167					2.4611	9.993	2.375	0.729					0.170502	0.0855164	0.207649	1.69544e-11	0.540505	0.000342226	0.000155815	7.77848e-12		25.1683	6.83407		6.2481	2.22641
0.6468	8.111	0.6252	2.468					2.4612	9.269	2.375	1.293					0.170602	0.0851017	0.206614	1.6951e-11	0.540605	0.000340515	0.000155036	7.77692e-12		26.9605	6.8602		8.9242	3.38979
0.6468	8.162	0.6252	2.604					2.4613	9.699	2.375	2.975					0.170702	0.0846822	0.205582	1.69477e-11	0.540705	0.000338812	0.000154261	7.77537e-12		25.9535	7.00512		10.3202	3.96954
0.6468	8.412	0.6252	5.417					2.4613	9.791	2.375	5.905					0.170802	0.0843031	0.204577	1.69444e-11	0.540805	0.000337118	0.000153489	7.77382e-12		24.451	7.19595		7.32142	2.81151
0.6469	8.342	0.6252	5.575					2.4614	8.32	2.375	6.465					0.170902	0.0839207	0.203573	1.6941e-11	0.540905	0.000335433	0.000152722	7.77227e-12		18.2345	6.12071		8.49777	3.53024
0.6469	8.403	0.6253	1.527					2.4614	9.144	2.3751	1.556					0.171002	0.0835277	0.202566	1.69377e-11	0.541005	0.000333756	0.000151958	7.77072e-12		18.5934	8.31326		1.68742	0.573368
0.6469	9.153	0.6253	3.049					2.4614	9.912	2.3751	5.041					0.171102	0.0831235	0.201557	1.69343e-11	0.541105	0.000332087	0.000151199	7.76917e-12		17.0825	6.68508		2.00752	0.561846
0.6469	9.473	0.6253	3.265					2.462	9.106	2.3752	0.259					0.171202	0.0827202	0.200552	1.6931e-11	0.541205	0.000330426	0.000150443	7.76762e-12		16.4009	6.78339		3.33133	1.35166
0.647	9.626	0.6253	3.822					2.462	9.558	2.3752	1.959					0.171302	0.0823397	0.199564	1.69276e-11	0.541305	0.000328774	0.00014969	7.76607e-12		20.6584	6.84887		5.27223	1.96698
0.647	9.928	0.6253	4.58					2.4621	8.381	2.3752	2.358					0.171402	0.0819467	0.198572	1.69243e-11	0.541405	0.00032713	0.000148942	7.76452e-12		15.1429	5.83657		3.26884	1.14361
0.6471	8.086	0.6253	7.759					2.4622	9.854	2.3753	3.178					0.171502	0.0815513	0.197583	1.69209e-11	0.541505	0.000325495	0.000148197	7.76297e-12		14.4283	5.61601		3.00818	0.928376
0.6471	8.176	0.6254	0.026					2.4623	8.656	2.3753	4.787					0.171602	0.0811582	0.196599	1.69176e-11	0.541605	0.000323867	0.000147456	7.76142e-12		16.5526	5.92156		3.73593	1.21542
0.6472	9.975	0.6254	3.093					2.4623	8.964	2.3753	6.747					0.171702	0.0807883	0.195633	1.69143e-11	0.541705	0.000322248	0.000146719	7.75987e-12		16.7039	6.31867		5.99398	2.40743
0.6472	9.99	0.6254	4.181					2.4623	9.183	2.3754	4.632					0.171802	0.0804132	0.194666	1.69109e-11	0.541805	0.000320637	0.000145985	7.75832e-12		14.3203	5.84129		3.46388	1.25672
0.6473	8.74	0.6254	7.142					2.4624	8.665	2.3754	5.237					0.171902	0.0800702	0.193728	1.69076e-11	0.541905	0.000319033	0.000145255	7.75677e-12		20.0897	6.05554		8.57807	3.51646
0.6473	9.471	0.6255	0.004					2.4624	9.612	2.3754	5.369					0.172002	0.0796973	0.19277	1.69042e-11	0.542005	0.000317438	0.000144529	7.75522e-12		24.11	6.92776		8.46622	3.32751
0.6474	8.251	0.6255	2.281					2.4624	9.758	2.3754	5.947					0.172102	0.0793124	0.19181	1.69009e-11	0.542105	0.000315851	0.000143806	7.75367e-12		19.0249	6.47906		7.21833	2.98543
0.6474	8.801	0.6255	3.785					2.4627	8.344	2.3755	0.171					0.172202	0.0789731	0.190884	1.68975e-11	0.542205	0.000314272	0.000143087	7.75213e-12		16.1753	5.89487		4.13132	1.54316
0.6474	9.441	0.6255	3.889					2.463	9.841	2.3755	0.554					0.172302	0.0786424	0.189968	1.68942e-11	0.542305	0.000312701	0.000142372	7.75058e-12		22.1108	6.50856		9.3859	3.78465
0.6475	9.371	0.6255	4.089					2.4634	9.458	2.3755	1.012					0.172402	0.0783085	0.189053	1.68909e-11	0.542405	0.000311137	0.00014166	7.74903e-12		20.7481	6.85804		4.31513	1.43919
0.6476	9.306	0.6256	1.339					2.4636	8.096	2.3755	7.177					0.172502	0.077934	0.188113	1.68875e-11	0.542505	0.000309581	0.000140952	7.74749e-12		21.6584	7.11401		6.83723	2.69191
0.6477	9.123	0.6256	6.344					2.4637	8.492	2.3756	0.432					0.172602	0.0775594	0.187177	1.68842e-11	0.542605	0.000308033	0.000140247	7.74594e-12		19.6533	6.50664		3.20096	0.949396
0.6477	9.143	0.6256	7.435					2.4637	8.773	2.3757	2.243					0.172702	0.0772628	0.186307	1.68808e-11	0.542705	0.000306493	0.000139546	7.74439e-12		19.4376	6.46889		5.95994	2.25213
0.6478	8.118	0.6257	0.796					2.4637	9.448	2.3757	2.705					0.172802	0.0769956	0.185473	1.68775e-11	0.542805	0.000304961	0.000138848	7.74285e-12		16.6199	5.46087		4.58122	1.67872
0.6478	9.299	0.6257	1.61					2.4639	9.021	2.3757	2.944					0.172902	0.0767368	0.184652	1.68742e-11	0.542905	0.000303436	0.000138154	7.7413e-12		17.8887	6.74709		5.5857	2.18152
0.6478	9.646	0.6257	4.847					2.4639	9.482	2.3758	1.219					0.173002	0.0765449	0.183923	1.68708e-11	0.543005	0.000301919	0.000137463	7.73976e-12		16.9703	6.49764		3.12555	1.03338
0.6479	8.189	0.6257	5.684					2.4642	8.962	2.3758	5.315					0.173102	0.0767194	0.183862	1.68675e-11	0.543105	0.000300409	0.000136776	7.73821e-12		12.9093	5.13579		3.12939	0.978862
0.6479	9.959	0.6258	0.32					2.4646	9.98	2.3759	1.684					0.173202	0.0776129	0.185484	1.68642e-11	0.543205	0.000298907	0.000136092	7.73667e-12		17.2115	6.34381		3.16044	0.964583
0.648	8.788	0.6258	1.481					2.4648	8.793	2.3759	3.109					0.173302	0.0784274	0.186914	1.68608e-11	0.543305	0.000297413	0.000135411	7.73512e-12		16.955	5.94138		6.06281	2.38728
0.648	9.155	0.6258	2.251					2.4648	9.138	2.3759	7.548					0.173402	0.0792606	0.188397	1.68575e-11	0.543405	0.000295926	0.000134734	7.73358e-12		20.8755	6.84537		7.64684	3.09267
0.6481	8.175	0.6258	2.848					2.465	9.121	2.376	2.175					0.173502	0.0793031	0.188079	1.68542e-11	0.543505	0.000294446	0.000134061	7.73204e-12		17.2241	6.03761		2.74354	0.860246
0.6481	9.055	0.6258	3.638					2.4651	9.444	2.376	7.255					0.173602	0.0793835	0.187837	1.68508e-11	0.543605	0.000292974	0.00013339	7.73049e-12		21.4856	6.70294		9.06511	3.69615
0.6481	9.489	0.6258	3.78					2.4652	9.455	2.3761	1.263					0.173702	0.0797793	0.188275	1.68475e-11	0.543705	0.000291509	0.000132723	7.72895e-12		21.2893	6.44991		7.29691	2.80756
0.6481	9.658	0.6258	4.214					2.4654	8.34	2.3761	1.808					0.173802	0.0801104	0.18857	1.68442e-11	0.543805	0.000290051	0.00013206	7.72741e-12		17.2062	6.86833		2.62395	0.72731
0.6482	8.271	0.6258	6.774					2.4655	9.875	2.3761	6.106					0.173902	0.0805366	0.189083	1.68408e-11	0.543905	0.000288601	0.0001314	7.72586e-12		24.3861	6.53234		7.3478	2.71509
0.6482	8.448	0.6258	6.832					2.4656	8.05	2.3761	6.947					0.174002	0.0811998	0.190163	1.68375e-11	0.544005	0.000287158	0.000130743	7.72432e-12		28.9908	7.206		7.62006	2.70792
0.6482	8.484	0.6259	0.642					2.4656	9.184	2.3761	7.739					0.174102	0.0811398	0.189663	1.68342e-11	0.544105	0.000285722	0.000130089	7.72278e-12		23.1107	6.63251		9.5542	3.81247
0.6482	8.661	0.6259	1.45					2.4656	9.343	2.3762	2.198					0.174202	0.0812775	0.189549	1.68309e-11	0.544205	0.000284294	0.000129438	7.72124e-12		23.2133	6.67748		6.56908	2.44917
0.6482	8.871	0.6259	1.856					2.4656	9.508	2.3762	3.815					0.174302	0.081778	0.190245	1.68275e-11	0.544305	0.000282873	0.000128791	7.7197e-12		21.4962	6.97381		7.5636	2.99543
0.6482	8.92	0.6259	2.065					2.4656	9.808	2.3762	6.766					0.174402	0.0822837	0.190957	1.68242e-11	0.544405	0.00028146	0.000128147	7.71816e-12		12.7772	5.57097		1.77824	0.669495
0.6482	9.073	0.6259	4.373					2.4659	8.904	2.3762	7.316					0.174502	0.0824127	0.190831	1.68209e-11	0.544505	0.000280053	0.000127506	7.71662e-12		13.681	5.28924		2.48376	0.804355
0.6482	9.389	0.6259	7.67					2.466	8.309	2.3762	7.421					0.174602	0.0823096	0.190262	1.68176e-11	0.544605	0.000278654	0.000126869	7.71508e-12		17.5428	7.65018		1.85133	0.481419
0.6483	8.305	0.626	0.526					2.4661	8.41	2.3763	0.023					0.174702	0.0821573	0.189611	1.68142e-11	0.544705	0.00027726	0.000126235	7.71354e-12		18.6484	6.33672		5.76791	2.18141
0.6483	8.814	0.626	2.974					2.4662	8.058	2.3763	1.763					0.174802	0.0820478	0.189034	1.68109e-11	0.544805	0.000275874	0.000125603	7.712e-12		0	0		0	0
0.6484	8.379	0.626	4.167					2.4662	8.809	2.3763	2.823					0.174902	0.0818712	0.188348	1.68076e-11	0.544905	0.000274495	0.000124975	7.71046e-12		16.4902	6.60516		4.47209	1.74591
0.6485	8.281	0.6261	4.479					2.4662	9.1	2.3763	4.919					0.175002	0.0817784	0.187803	1.68043e-11	0.545005	0.000273122	0.000124351	7.70892e-12		16.7091	6.34468		2.2709	0.669234
0.6485	8.621	0.6262	5.202					2.4662	9.114	2.3764	5.194					0.175102	0.0816546	0.187206	1.6801e-11	0.545105	0.000271757	0.000123729	7.70738e-12		18.7052	7.12477		4.28577	1.54835
0.6485	8.669	0.6262	6.917					2.4663	9.665	2.3764	6.887					0.175202	0.0815399	0.186626	1.67976e-11	0.545205	0.000270398	0.00012311	7.70584e-12		20.0592	7.28217		4.53259	1.65381
0.6485	8.832	0.6262	7.177					2.4665	9.641	2.3764	7.109					0.175302	0.0812345	0.185771	1.67943e-11	0.545305	0.000269046	0.000122495	7.7043e-12		16.7382	6.30267		1.52219	0.361419
0.6485	9.014	0.6262	7.779					2.4666	8.145	2.3765	0.396					0.175402	0.0809459	0.184937	1.6791e-11	0.545405	0.000267706	0.000121882	7.70276e-12		20.5378	6.52339		5.69752	2.09152
0.6485	9.056	0.6263	1.417					2.4669	9.674	2.3765	0.679					0.175502	0.0807396	0.184216	1.67877e-11	0.545505	0.000266368	0.000121273	7.70123e-12		21.022	6.16533		9.60671	3.98558
0.6485	9.138	0.6263	1.663					2.467	8.515	2.3765	1.534					0.175602	0.080632	0.183653	1.67844e-11	0.545605	0.000265044	0.000120666	7.69969e-12		19.7262	6.60389		7.29415	3.01554
0.6485	9.534	0.6263	4.386					2.4672	9.191	2.3765	2.239					0.175702	0.0804868	0.18303	1.67811e-11	0.545705	0.00026373	0.000120063	7.69815e-12		17.2116	6.44163		4.78138	1.81377
0.6485	9.743	0.6263	6.964					2.4673	8.036	2.3765	6.733					0.175802	0.080216	0.182227	1.67777e-11	0.545805	0.000262471	0.000119463	7.69661e-12		23.5717	6.93802		8.48965	3.33939
0.6486	9.457	0.6263	7.686					2.4673	8.258	2.3766	2.778					0.175902	0.0800099	0.181513	1.67744e-11	0.545905	0.00026119	0.000118865	7.69508e-12		22.862	7.22572		4.84154	1.68068
0.6486	9.537	0.6264	0.049					2.4673	8.539	2.3766	4.746					0.176002	0.0798077	0.180807	1.67711e-11	0.546005	0.000259884	0.000118271	7.69354e-12		22.4169	7.04565		6.48879	2.46725
0.6486	9.92	0.6264	1.449					2.4673	9.469	2.3767	7.555					0.176102	0.0794766	0.179944	1.67678e-11	0.546105	0.000258585	0.00011768	7.69201e-12		21.8342	7.17523		3.82487	1.16104
0.6486	9.956	0.6264	4.279					2.4673	9.659	2.3767	7.609					0.176202	0.0790934	0.179048	1.67645e-11	0.546205	0.000257292	0.000117091	7.69047e-12		19.7651	6.35805		5.93375	2.30132
0.6487	8.508	0.6264	5.136					2.4674	8.006	2.3769	1.435					0.176302	0.0787099	0.178156	1.67612e-11	0.546305	0.000256005	0.000116506	7.68894e-12		19.9959	6.68437		3.55409	1.1233
0.6487	8.517	0.6264	5.842					2.4675	8.332	2.3769	1.443					0.176402	0.0783406	0.177273	1.67579e-11	0.546405	0.000254725	0.000115923	7.6874e-12		19.0199	7.00619		4.39244	1.60992
0.6488	8.125	0.6264	6.619					2.4675	8.83	2.3769	1.791					0.176502	0.0779576	0.176389	1.67545e-11	0.546505	0.000253452	0.000115344	7.68587e-12		17.4654	6.11747		3.39673	1.05575
0.6488	8.427	0.6264	7.785					2.4676	8.974	2.3769	7.737					0.176602	0.0776418	0.175553	1.67512e-11	0.546605	0.000252184	0.000114767	7.68433e-12		17.3935	6.58498		1.75568	0.431136
0.6488	8.509	0.6265	2.828					2.4678	9.631	2.377	0.935					0.176702	0.0772828	0.174687	1.67479e-11	0.546705	0.000250924	0.000114193	7.6828e-12		17.7003	6.69689		2.46412	0.619018
0.6488	8.93	0.6265	3.752					2.4679	8.564	2.3771	0.775					0.176802	0.0769011	0.173814	1.67446e-11	0.546805	0.000249669	0.000113622	7.68126e-12		18.6925	6.53296		5.41592	2.06639
0.6488	9.036	0.6265	6.088					2.4679	9.649	2.3771	6.891					0.176902	0.0765207	0.172945	1.67413e-11	0.546905	0.000248421	0.000113054	7.67973e-12		19.6885	6.57215		6.07157	2.3196
0.6488	9.222	0.6265	6.326					2.4679	9.962	2.3771	6.953					0.177002	0.0761436	0.172081	1.6738e-11	0.547005	0.000247179	0.000112489	7.6782e-12		19.6585	7.16582		4.59977	1.76592
0.6488	9.745	0.6266	0.639					2.468	9.107	2.3772	4.336					0.177102	0.0757659	0.171221	1.67347e-11	0.547105	0.000246139	0.000111927	7.67666e-12		23.3991	7.25581		8.07306	3.20539
0.6489	8.135	0.6266	1.367					2.4682	8.435	2.3773	3.241					0.177202	0.0753907	0.170365	1.67314e-11	0.547205	0.000245496	0.00011137	7.67513e-12		20.6688	6.31584		8.02424	3.23277
0.6489	8.139	0.6266	1.774					2.4683	8.66	2.3773	3.682					0.177302	0.0750198	0.169514	1.67281e-11	0.547305	0.000244418	0.000110813	7.6736e-12		18.9981	6.99892		1.95776	0.480732
0.6489	8.598	0.6266	1.979					2.4685	8.505	2.3773	5.712					0.177402	0.0746468	0.168667	1.67248e-11	0.547405	0.000243207	0.000110259	7.67207e-12		26.3209	7.18525		5.83376	2.02983
0.6489	8.864	0.6266	2.322					2.4685	8.893	2.3774	2.222					0.177502	0.0742737	0.167824	1.67214e-11	0.547505	0.00024201	0.000109708	7.67053e-12		27.6645	7.03462		8.98196	3.4224
0.6489	9.024	0.6266	3.248					2.4685	9.111	2.3774	3.064					0.177602	0.0739024	0.166985	1.67181e-11	0.547605	0.0002408	0.000109159	7.669e-12		26.8005	7.20144		9.8129	3.7501
0.6489	9.367	0.6266	4.379					2.4686	9.04	2.3774	4.828					0.177702	0.0735329	0.16615	1.67148e-11	0.547705	0.000239596	0.000108613	7.66747e-12		23.3617	6.75223		7.50665	2.89893
0.6489	9.953	0.6266	4.874					2.4686	9.502	2.3774	5.573					0.177802	0.0731654	0.165319	1.67115e-11	0.547805	0.000238398	0.00010807	7.66594e-12		18.7279	6.41327		8.27607	3.417
0.649	8.869	0.6266	4.995					2.4688	9.475	2.3774	5.645					0.177902	0.0727997	0.164492	1.67082e-11	0.547905	0.000237206	0.00010753	7.66441e-12		19.3733	8.24744		2.01403	0.67763
0.649	9.03	0.6266	5.413					2.4688	9.688	2.3774	6.059					0.178002	0.072436	0.16367	1.67049e-11	0.548005	0.00023602	0.000106992	7.66288e-12		16.9371	6.56728		1.85887	0.506727
0.6491	8.414	0.6266	5.508					2.4689	9.029	2.3774	7.793					0.178102	0.0720778	0.162852	1.67016e-11	0.548105	0.00023484	0.000106457	7.66135e-12		16.3108	6.64955		2.81262	1.10861
0.6491	8.828	0.6266	6.417					2.469	9.303	2.3775	0.13					0.178202	0.0717176	0.162038	1.66983e-11	0.548205	0.000233666	0.000105925	7.65982e-12		20.3479	6.7094		5.15708	1.88739
0.6491	9.062	0.6266	7.783					2.4691	8.313	2.3775	0.479					0.178302	0.0713648	0.161228	1.6695e-11	0.548305	0.000232497	0.000105396	7.65829e-12		13.9161	5.35532		3.69599	1.29316
0.6492	8.082	0.6267	0.109					2.4691	9.432	2.3775	1.16					0.178402	0.0710143	0.160423	1.66917e-11	0.548405	0.000231335	0.000104869	7.65676e-12		15.4681	6.19477		2.81676	0.847694
0.6492	8.309	0.6267	2.562					2.4692	8.622	2.3775	2.005					0.178502	0.0706688	0.159623	1.66884e-11	0.548505	0.000230178	0.000104344	7.65523e-12		16.7363	6.09789		3.53935	1.13032
0.6492	8.685	0.6267	2.729					2.4692	9.29	2.3775	2.418					0.178602	0.0703182	0.158825	1.66851e-11	0.548605	0.000229027	0.000103822	7.6537e-12		17.9109	6.84558		6.09537	2.45716
0.6492	8.839	0.6267	3.426					2.4692	9.989	2.3776	0.224					0.178702	0.0699815	0.158034	1.66818e-11	0.548705	0.000227882	0.000103303	7.65218e-12		15.9341	6.63438		3.18172	1.11755
0.6492	8.851	0.6267	4.584					2.4693	8.708	2.3778	2					0.178802	0.0696491	0.157249	1.66785e-11	0.548805	0.000226743	0.000102787	7.65065e-12		19.0435	5.80285		7.95649	3.21057
0.6492	8.974	0.6267	7.517					2.4694	9.256	2.3778	5.342					0.178902	0.0693045	0.156463	1.66752e-11	0.548905	0.000225609	0.000102273	7.64912e-12		23.2944	6.63187		8.02829	3.12032
0.6492	9.341	0.6268	3.368					2.4694	9.971	2.378	2.662					0.179002	0.0689594	0.155681	1.66719e-11	0.549005	0.000224481	0.000101762	7.64759e-12		17.7053	5.99239		6.7919	2.76687
0.6493	8.026	0.6268	3.623					2.4695	8.097	2.378	3.333					0.179102	0.0686188	0.154903	1.66686e-11	0.549105	0.000223359	0.000101253	7.64607e-12		15.6807	5.77549		3.94306	1.42904
0.6493	8.137	0.6268	4.158					2.4695	8.837	2.378	5.387					0.179202	0.0682799	0.154129	1.66653e-11	0.549205	0.000222242	0.000100746	7.64454e-12		22.0392	6.54181		9.4853	3.83322
0.6493	9.125	0.6268	4.553					2.4695	9.389	2.3781	5.218					0.179302	0.0679533	0.153361	1.6662e-11	0.549305	0.000221131	0.000100243	7.64301e-12		21.5457	7.11706		4.21502	1.36278
0.6493	9.174	0.6268	6.005					2.4695	9.471	2.3781	6.491					0.179402	0.0676697	0.152624	1.66587e-11	0.549405	0.000220025	9.97415e-05	7.64149e-12		20.2379	6.52773		6.36098	2.4583
0.6493	9.199	0.6269	3.769					2.4696	9.54	2.3781	6.963					0.179502	0.0673659	0.151874	1.66554e-11	0.549505	0.000218925	9.92428e-05	7.63996e-12		20.1306	6.7199		3.2648	0.936433
0.6494	8.531	0.6269	3.805					2.4697	8.162	2.3781	7.447					0.179602	0.0670353	0.151115	1.66521e-11	0.549605	0.00021783	9.87466e-05	7.63844e-12		20.2068	6.80106		5.65331	2.1088
0.6494	9.453	0.6269	5.347					2.4697	8.287	2.3782	0.753					0.179702	0.0667058	0.150361	1.66488e-11	0.549705	0.000216741	9.82529e-05	7.63691e-12		16.1777	5.476		3.79327	1.35783
0.6495	8.875	0.6269	6.283					2.4697	8.522	2.3782	3.685					0.179802	0.0663738	0.149609	1.66455e-11	0.549805	0.000215657	9.77616e-05	7.63538e-12		17.8597	6.67953		5.56681	2.17273
0.6495	9.298	0.627	1.163					2.4698	9.877	2.3783	6.265					0.179902	0.0660647	0.148868	1.66422e-11	0.549905	0.000214579	9.72728e-05	7.63386e-12		16.3262	6.208		2.76875	0.881984
0.6495	9.477	0.627	1.388					2.4699	8.159	2.3784	7.68					0.180002	0.0658233	0.148181	1.66389e-11	0.550006	0.000213506	9.67865e-05	7.63234e-12		13.7949	5.69784		2.8032	0.851117
0.6495	9.573	0.627	2.683					2.47	8.983	2.3785	2.425					0.180102	0.0656169	0.147534	1.66356e-11	0.550106	0.000212439	9.63025e-05	7.63081e-12		16.2484	5.96656		2.7371	0.812123
0.6495	9.641	0.627	2.776					2.4701	9	2.3785	3.965					0.180202	0.065896	0.147706	1.66323e-11	0.550206	0.000211376	9.5821e-05	7.62929e-12		18.4035	6.65861		5.60777	2.16301
0.6495	9.896	0.627	2.906					2.4702	8.065	2.3786	1.806					0.180302	0.0664335	0.148436	1.6629e-11	0.550306	0.00021032	9.53419e-05	7.62776e-12		21.0809	6.88088		7.81188	3.17518
0.6495	9.973	0.627	3.482					2.4702	9.727	2.3786	3.221					0.180402	0.0671563	0.149595	1.66257e-11	0.550406	0.000209268	9.48652e-05	7.62624e-12		17.2801	6.15101		2.66847	0.785885
0.6496	8.44	0.627	5.653					2.4702	9.738	2.3786	4.082					0.180502	0.0684735	0.152229	1.66224e-11	0.550506	0.000208222	9.43909e-05	7.62472e-12		21.9086	6.85502		9.07535	3.69793
0.6496	9.009	0.627	7.112					2.4703	8.726	2.3786	5.166					0.180602	0.0697466	0.154761	1.66192e-11	0.550606	0.000207181	9.39189e-05	7.6232e-12		20.8036	6.33426		7.41703	2.86392
0.6496	9.591	0.627	7.384					2.4703	9.531	2.3786	6.321					0.180702	0.0710328	0.157339	1.66159e-11	0.550706	0.000206145	9.34493e-05	7.62167e-12		16.3862	6.42519		2.49112	0.684435
0.6496	9.909	0.6271	2.274					2.4703	9.551	2.3787	5.449					0.180802	0.0721674	0.159539	1.66126e-11	0.550806	0.000205114	9.29821e-05	7.62015e-12		24.8818	6.75631		6.98582	2.5436
0.6497	8.395	0.6271	3.609					2.4704	9.012	2.3787	5.818					0.180902	0.0725305	0.159912	1.66093e-11	0.550906	0.000204088	9.25172e-05	7.61863e-12		28.5976	6.98059		8.14541	2.96538
0.6497	9.224	0.6271	5.446					2.4705	8.975	2.3787	6.826					0.181002	0.073071	0.160682	1.6606e-11	0.551006	0.000203068	9.20546e-05	7.61711e-12		24.0857	6.9923		9.26101	3.67494
0.6497	9.354	0.6271	5.988					2.4708	9.997	2.3788	3.317					0.181102	0.0738026	0.161904	1.66027e-11	0.551106	0.000202053	9.15943e-05	7.61559e-12		22.7418	6.54062		6.26411	2.30637
0.6497	9.674	0.6272	5.108					2.4709	8.038	2.3788	5.231					0.181202	0.0743184	0.162625	1.65994e-11	0.551206	0.000201042	9.11363e-05	7.61407e-12		21.8305	7.03331		7.63611	3.03105
0.6498	9.416	0.6272	5.325					2.4709	8.816	2.3789	2.644					0.181302	0.0746044	0.162844	1.65962e-11	0.551306	0.000200037	9.06807e-05	7.61254e-12		13.8203	6.11278		1.79944	0.640461
0.6499	8.457	0.6272	6.483					2.4709	9.717	2.3789	3.974					0.181402	0.0748066	0.162892	1.65929e-11	0.551406	0.000199102	9.02273e-05	7.61102e-12		13.1982	5.19978		2.08428	0.659263
0.6499	9.261	0.6273	1.627					2.471	8.717	2.3789	5.349					0.181502	0.0751142	0.163161	1.65896e-11	0.551506	0.000198208	8.97762e-05	7.6095e-12		18.2747	7.69789		2.18199	0.587898
0.6499	9.337	0.6273	3.489					2.4711	8.029	2.379	4.424					0.181602	0.0753076	0.163195	1.65863e-11	0.551606	0.000197317	8.93274e-05	7.60798e-12		18.992	6.52467		5.78627	2.17091
0.65	8.953	0.6273	4.21					2.4711	8.227	2.379	7.618					0.181702	0.0753738	0.162982	1.6583e-11	0.551706	0.000196371	8.88808e-05	7.60647e-12		0	0		0	0
0.65	9.344	0.6273	4.924					2.4711	8.627	2.3791	3.742					0.181802	0.075365	0.162633	1.65798e-11	0.551806	0.000195487	8.84365e-05	7.60495e-12		17.6008	7.03008		4.21199	1.61209
0.65	9.945	0.6273	6.033					2.4712	9.698	2.3791	6.387					0.181902	0.0759337	0.16349	1.65765e-11	0.551906	0.000194524	8.79943e-05	7.60343e-12		16.467	6.24839		2.82261	0.85317
0.6501	8.405	0.6273	7.1					2.4713	8.285	2.3792	2.646					0.182002	0.0774015	0.166601	1.65732e-11	0.552006	0.000193556	8.75543e-05	7.60191e-12		19.0604	7.14336		3.60675	1.26916
0.6501	9.38	0.6274	0.932					2.4718	8.012	2.3792	4.904					0.182102	0.0796669	0.17189	1.65699e-11	0.552106	0.000192589	8.71166e-05	7.60039e-12		19.1888	6.82341		5.26214	1.99836
0.6501	9.382	0.6274	3.285					2.4718	8.148	2.3793	2.645					0.182202	0.0831805	0.18074	1.65666e-11	0.552206	0.000191626	8.6681e-05	7.59887e-12		16.7022	6.30874		1.28657	0.299623
0.6501	9.544	0.6274	6.236					2.4718	8.528	2.3793	2.742					0.182302	0.0873612	0.191568	1.65634e-11	0.552306	0.000190925	8.62481e-05	7.59735e-12		20.2799	6.46887		5.67781	2.0621
0.6501	9.584	0.6275	0.208					2.4719	9.209	2.3793	4.086					0.182402	0.0927106	0.205864	1.65601e-11	0.552406	0.000190057	8.58169e-05	7.59584e-12		20.3256	6.03885		9.14186	3.74992
0.6501	9.602	0.6275	2.965					2.4719	9.742	2.3793	5.05					0.182502	0.0971865	0.217704	1.65568e-11	0.552506	0.00018918	8.53879e-05	7.59432e-12		19.0661	6.3627		6.87819	2.80422
0.6501	9.681	0.6275	3.18					2.472	8.593	2.3794	2.07					0.182602	0.103471	0.234898	1.65536e-11	0.552606	0.000188299	8.4961e-05	7.5928e-12		16.9339	6.33096		4.47104	1.65915
0.6502	8.749	0.6276	1.827					2.4722	9.965	2.3794	2.571					0.182702	0.110677	0.254874	1.65503e-11	0.552706	0.000187358	8.45362e-05	7.59129e-12		23.3708	6.82924		8.40894	3.30112
0.6502	9.388	0.6276	6.241					2.4725	9.58	2.3794	4.405					0.182802	0.117671	0.274352	1.65471e-11	0.552806	0.000186435	8.41135e-05	7.58977e-12		23.228	7.24019		4.81653	1.64325
0.6502	9.404	0.6276	7.051					2.4726	9.104	2.3795	2.031					0.182902	0.123717	0.291156	1.65438e-11	0.552906	0.000185503	8.36929e-05	7.58825e-12		22.1738	6.89729		6.57115	2.49276
0.6502	9.841	0.6277	0.913					2.4727	9.137	2.3796	1.338					0.183002	0.128235	0.303548	1.65406e-11	0.553006	0.000184576	8.32745e-05	7.58674e-12		21.496	6.96326		3.38426	1.00008
0.6503	9.1	0.6277	7.086					2.4727	9.977	2.3796	1.857					0.183102	0.134604	0.321431	1.65373e-11	0.553106	0.000183653	8.28581e-05	7.58522e-12		18.474	5.94751		5.52536	2.09601
0.6503	9.46	0.6277	7.725					2.4728	8.724	2.3796	4.56					0.183202	0.139505	0.335072	1.65341e-11	0.553206	0.000182736	8.24438e-05	7.58371e-12		20.0912	6.71546		3.02948	0.928242
0.6503	9.775	0.6278	0.513					2.4728	9.556	2.3796	4.616					0.183302	0.142843	0.344141	1.65308e-11	0.553306	0.000181822	8.20316e-05	7.58219e-12		18.0693	6.54584		4.09779	1.47014
0.6503	9.791	0.6278	1.858					2.473	9.431	2.3796	5.399					0.183402	0.148372	0.359715	1.65276e-11	0.553406	0.000180914	8.16214e-05	7.58068e-12		15.8589	5.53927		3.2988	1.0061
0.6504	8.964	0.6278	1.959					2.4731	8.183	2.3797	0.381					0.183502	0.152316	0.370659	1.65244e-11	0.553506	0.00018001	8.12133e-05	7.57917e-12		17.2739	6.50959		1.54463	0.368209
0.6504	9.649	0.6278	2.042					2.4734	8.119	2.3797	1.81					0.183602	0.155943	0.380698	1.65212e-11	0.553606	0.00017911	8.08073e-05	7.57765e-12		17.1558	6.42987		2.67931	0.685106
0.6505	8.895	0.6278	5.256					2.4734	9.177	2.3798	6.982					0.183702	0.159443	0.390386	1.65179e-11	0.553706	0.000178214	8.04032e-05	7.57614e-12		18.2262	6.3522		5.88617	2.29836
0.6507	9.164	0.6278	5.88					2.4734	9.232	2.3799	2.311					0.183802	0.16281	0.399706	1.65147e-11	0.553806	0.000177324	8.00012e-05	7.57462e-12		19.182	6.39555		6.34816	2.44862
0.6507	9.488	0.6278	7.134					2.4736	8.681	2.3799	2.424					0.183902	0.168044	0.414581	1.65115e-11	0.553906	0.000176446	7.96012e-05	7.57311e-12		19.4987	6.9868		3.99412	1.48465
0.6508	8.037	0.6278	7.589					2.4736	8.846	2.38	1.51					0.184002	0.173918	0.431365	1.65083e-11	0.554006	0.000175742	7.92035e-05	7.5716e-12		22.398	6.81225		8.08759	3.21097
0.651	8.179	0.6279	1.025					2.4736	9.948	2.38	1.662					0.184102	0.179684	0.447871	1.6505e-11	0.554106	0.000175255	7.88087e-05	7.57009e-12		21.6245	6.75237		7.75167	3.09598
0.651	8.417	0.6279	2.746					2.4737	8.64	2.38	3.779					0.184202	0.184112	0.46047	1.65018e-11	0.554206	0.000175376	7.84222e-05	7.56857e-12		18.3072	6.6416		2.03869	0.489419
0.651	8.577	0.6279	6.058					2.4737	9.741	2.38	7.124					0.184302	0.19046	0.478723	1.64986e-11	0.554306	0.000176063	7.80481e-05	7.56706e-12		27.2491	7.35703		5.71492	1.95583
0.651	9.072	0.6279	6.514					2.4741	9.375	2.3801	1.977					0.184402	0.196689	0.496651	1.64954e-11	0.554406	0.000176335	7.76678e-05	7.56555e-12		28.7551	7.27598		8.98602	3.42728
0.651	9.569	0.6279	6.861					2.4742	9.178	2.3801	4.184					0.184502	0.203788	0.517111	1.64922e-11	0.554506	0.000178997	7.73631e-05	7.56404e-12		27.0647	7.16857		9.45479	3.60201
0.6511	8.928	0.628	0.434					2.4743	9.311	2.3802	0.369					0.184602	0.208662	0.531128	1.6489e-11	0.554606	0.000186191	7.73573e-05	7.56253e-12		22.2475	6.39196		7.83161	3.0593
0.6511	9.005	0.628	1.766					2.4743	9.582	2.3802	2.133					0.184702	0.211481	0.539085	1.64858e-11	0.554706	0.000186951	7.69913e-05	7.56102e-12		20.0291	6.96711		7.63084	3.09811
0.6511	9.418	0.628	1.816					2.4743	9.662	2.3803	1.315					0.184802	0.213571	0.544888	1.64826e-11	0.554806	0.000186267	7.66069e-05	7.55951e-12		19.3002	7.86875		2.0633	0.692522
0.6512	9.365	0.628	3.527					2.4744	9.195	2.3803	3.046					0.184902	0.215448	0.55007	1.64794e-11	0.554906	0.000185496	7.62241e-05	7.558e-12		15.9567	6.11576		1.83435	0.488153
0.6513	8.184	0.628	3.944					2.4744	9.51	2.3803	3.345					0.185002	0.217991	0.557232	1.64763e-11	0.555006	0.000184772	7.58433e-05	7.55649e-12		15.7127	6.32469		2.63514	0.985125
0.6513	8.723	0.628	4.055					2.4744	9.536	2.3803	3.691					0.185102	0.219422	0.561109	1.64731e-11	0.555106	0.000185822	7.5492e-05	7.55498e-12		20.3121	6.68886		5.14163	1.85514
0.6513	9.873	0.628	4.343					2.4744	9.862	2.3803	3.782					0.185202	0.219604	0.561365	1.64699e-11	0.555206	0.000187828	7.51733e-05	7.55347e-12		13.8908	5.47556		3.6292	1.25935
0.6514	8.376	0.628	5.817					2.4745	9.614	2.3803	3.865					0.185302	0.219652	0.561251	1.64667e-11	0.555306	0.000189583	7.48475e-05	7.55196e-12		16.9856	6.87977		2.41744	0.709627
0.6514	8.668	0.628	6.657					2.4746	9.921	2.3803	4.32					0.185402	0.219397	0.560307	1.64635e-11	0.555406	0.000194276	7.46704e-05	7.55045e-12		16.8611	6.21282		3.0991	0.966093
0.6514	9.116	0.6282	4.237					2.4746	9.979	2.3803	4.752					0.185502	0.21942	0.560124	1.64603e-11	0.555506	0.000208728	7.55108e-05	7.54894e-12		18.5879	7.04588		6.30093	2.56137
0.6515	8.043	0.6282	4.4					2.4747	8.534	2.3804	4.773					0.185602	0.219789	0.560912	1.64572e-11	0.555606	0.00024168	7.99798e-05	7.54744e-12		17.6564	7.31486		3.02371	1.02622
0.6515	8.585	0.6282	4.429					2.4748	9.794	2.3804	7.192					0.185702	0.22013	0.561624	1.6454e-11	0.555706	0.000293086	8.98109e-05	7.54593e-12		19.3824	6.12381		7.10495	2.80348
0.6515	8.679	0.6282	5.206					2.4749	8.098	2.3805	4.685					0.185802	0.220685	0.562951	1.64508e-11	0.555806	0.000366389	0.000107839	7.54442e-12		22.488	6.39739		7.76371	2.99382
0.6515	9.266	0.6282	6.071					2.4749	8.417	2.3805	5.368					0.185902	0.220827	0.563105	1.64476e-11	0.555906	0.000529778	0.000175021	7.54291e-12		17.2263	5.91551		6.52997	2.62734
0.6515	9.518	0.6282	7.178					2.475	9.046	2.3806	1.247					0.186002	0.220498	0.56197	1.64444e-11	0.556006	0.000651997	0.000217208	7.54141e-12		15.7763	5.91988		3.61631	1.27003
0.6516	8.232	0.6283	1.302					2.4751	9.098	2.3806	5.854					0.186102	0.220624	0.562079	1.64413e-11	0.556106	0.00071076	0.000229635	7.5399e-12		22.3077	6.67613		9.12402	3.65689
0.6516	9.196	0.6283	2.399					2.4751	9.756	2.3807	6.271					0.186202	0.221521	0.564399	1.64381e-11	0.556206	0.000818597	0.000264222	7.53839e-12		21.9085	7.15993		3.8999	1.21652
0.6516	9.582	0.6283	4.828					2.4752	8.644	2.3807	7.122					0.186302	0.221957	0.56539	1.64349e-11	0.556306	0.000904654	0.000288126	7.53689e-12		19.2442	6.19932		5.8592	2.21259
0.6517	8.617	0.6283	6.353					2.4753	9.043	2.3807	7.492					0.186402	0.222389	0.566371	1.64317e-11	0.556406	0.000946837	0.000295045	7.53538e-12		19.9805	6.6485		3.03485	0.84429
0.6517	9.892	0.6283	7.489					2.4753	9.101	2.3808	2.088					0.186502	0.22301	0.567897	1.64286e-11	0.556506	0.000962323	0.00029553	7.53388e-12		20.4187	6.84711		5.85822	2.19474
0.6519	8.66	0.6284	2.791					2.4753	9.901	2.3809	1.961					0.186602	0.222609	0.566582	1.64254e-11	0.556606	0.000968742	0.000294741	7.53237e-12		16.7465	5.91004		3.35346	1.15212
0.6519	9.274	0.6284	2.903					2.4754	8.501	2.3809	7.38					0.186702	0.222871	0.567082	1.64222e-11	0.556706	0.000966609	0.000293317	7.53087e-12		17.4381	6.46529		5.73922	2.25915
0.6519	9.614	0.6284	3.223					2.4754	9.12	2.381	2.665					0.186802	0.22287	0.566846	1.6419e-11	0.556806	0.000969343	0.000292188	7.52936e-12		16.48	6.30933		2.69698	0.819314
0.652	8.574	0.6284	4.795					2.4755	8.328	2.381	5.079					0.186902	0.222776	0.566355	1.64159e-11	0.556906	0.000966443	0.000290754	7.52786e-12		15.2461	6.43303		2.84191	0.841386
0.652	8.748	0.6284	7.508					2.4755	8.403	2.381	6.545					0.187002	0.221975	0.564064	1.64127e-11	0.557006	0.000968286	0.000289569	7.52635e-12		15.9644	5.92385		2.3082	0.666119
0.652	9.336	0.6285	0.978					2.4755	9.915	2.3811	5.593					0.187102	0.221119	0.561657	1.64095e-11	0.557106	0.000969176	0.000288324	7.52485e-12		19.7005	7.15308		5.63006	2.15656
0.6521	8.335	0.6285	4.452					2.4757	9.798	2.3811	6.194					0.187202	0.220326	0.559389	1.64063e-11	0.557206	0.000976474	0.000287674	7.52335e-12		19.7163	6.35503		7.45943	2.99865
0.6521	8.34	0.6285	4.745					2.4758	8.117	2.3812	4.281					0.187302	0.219525	0.557106	1.64032e-11	0.557306	0.000994596	0.000288692	7.52184e-12		17.6654	6.37521		2.59505	0.722274
0.6521	8.67	0.6285	5.66					2.4758	9.08	2.3812	4.634					0.187402	0.219061	0.555629	1.64e-11	0.557406	0.000993369	0.000287341	7.52034e-12		22.1541	6.91737		8.87068	3.59282
0.6521	9.512	0.6285	5.804					2.4759	9.145	2.3812	4.744					0.187502	0.218719	0.554467	1.63968e-11	0.557506	0.000988799	0.000285906	7.51884e-12		20.7951	6.41521		7.20827	2.7645
0.6521	9.963	0.6285	6.893					2.4761	9.673	2.3812	5.8					0.187602	0.21833	0.553185	1.63937e-11	0.557606	0.000984101	0.000284477	7.51734e-12		15.4985	6.02426		2.23764	0.604185
0.6522	8.527	0.6286	0.399					2.4761	9.897	2.3812	6.121					0.187702	0.218312	0.552894	1.63905e-11	0.557706	0.000979301	0.000283054	7.51583e-12		26.0846	7.13753		6.5885	2.35528
0.6522	9.559	0.6286	2.014					2.4762	9.435	2.3812	7.234					0.187802	0.218008	0.551835	1.63873e-11	0.557806	0.000974793	0.00028164	7.51433e-12		28.7219	6.94541		7.96764	2.89268
0.6523	8.045	0.6286	5.889					2.4762	9.986	2.3813	0.778					0.187902	0.218313	0.552446	1.63842e-11	0.557906	0.000970033	0.000280232	7.51283e-12		24.4729	7.06441		9.67076	3.88609
0.6523	8.705	0.6286	6.361					2.4763	8.154	2.3814	4.515					0.188002	0.21795	0.551233	1.6381e-11	0.558006	0.000965311	0.000278831	7.51133e-12		22.9668	6.67259		6.11934	2.23288
0.6524	8.616	0.6286	6.632					2.4763	8.58	2.3814	4.738					0.188102	0.218104	0.551423	1.63778e-11	0.558106	0.000960621	0.000277437	7.50983e-12		21.7593	6.9462		7.45972	2.94375
0.6525	9.708	0.6287	2.628					2.4763	9.157	2.3815	0.256					0.188202	0.217848	0.550494	1.63747e-11	0.558206	0.00095976	0.000276152	7.50833e-12		14.7591	6.5218		1.72534	0.591585
0.6526	8.36	0.6287	3.606					2.4764	8.191	2.3815	1.467					0.188302	0.218175	0.551168	1.63715e-11	0.558306	0.000962617	0.000275115	7.50683e-12		13.8512	5.64555		1.88035	0.569551
0.6526	9.152	0.6288	0.918					2.4764	8.773	2.3815	3.852					0.188402	0.21829	0.55125	1.63683e-11	0.558406	0.000968656	0.000274385	7.50533e-12		18.0522	7.35533		2.08021	0.565856
0.6526	9.194	0.6288	0.986					2.4764	9.552	2.3815	4.855					0.188502	0.218706	0.552183	1.63652e-11	0.558506	0.000984811	0.000275104	7.50383e-12		19.1735	6.61343		5.95762	2.23608
0.6526	9.262	0.6288	1.628					2.4765	8.257	2.3815	6.838					0.188602	0.221543	0.560221	1.6362e-11	0.558606	0.000992364	0.000274558	7.50233e-12		0	0		0	0
0.6526	9.993	0.6288	2.167					2.4765	9.217	2.3816	0.941					0.188702	0.223905	0.566863	1.63588e-11	0.558706	0.000994983	0.000273523	7.50083e-12		17.1958	6.73813		3.97491	1.49213
0.6527	8	0.6288	3.728					2.4766	8.909	2.3816	4.298					0.188802	0.226129	0.573105	1.63557e-11	0.558806	0.00100447	0.000273236	7.49933e-12		15.4319	5.82546		3.15595	0.980245
0.6527	8.548	0.6288	7.637					2.4766	9.966	2.3816	4.715					0.188902	0.227997	0.5783	1.63525e-11	0.558906	0.00103184	0.000276321	7.49783e-12		18.5986	6.8428		3.0944	1.05119
0.6527	9.994	0.6289	0.629					2.4767	9.573	2.3817	5.81					0.189002	0.229985	0.583854	1.63494e-11	0.559006	0.00106168	0.000280025	7.49634e-12		18.9455	6.6902		6.43242	2.62443
0.6528	9.74	0.6289	0.783					2.4768	8.685	2.3817	7.636					0.189102	0.233077	0.592678	1.63462e-11	0.559106	0.00111507	0.00029091	7.49484e-12		16.6916	6.31815		1.36185	0.308801
0.6529	9.099	0.6289	1.669					2.4769	8.659	2.3818	1.826					0.189202	0.235854	0.600582	1.6343e-11	0.559206	0.00114729	0.000295263	7.49334e-12		20.4591	6.58017		5.61484	2.01793
0.6529	9.285	0.6289	3.129					2.477	9.973	2.3818	5.418					0.189302	0.238637	0.608507	1.63399e-11	0.559306	0.00115344	0.000294546	7.49184e-12		20.6593	6.31036		8.62409	3.49379
0.6529	9.458	0.6289	4.095					2.4771	9.449	2.3818	6.905					0.189402	0.241197	0.615779	1.63368e-11	0.559406	0.00115144	0.000293167	7.49035e-12		18.8902	6.3532		6.84334	2.78244
0.6529	9.884	0.6289	4.307					2.4771	9.791	2.3818	7.301					0.189502	0.242114	0.618219	1.63336e-11	0.559506	0.0011488	0.000291766	7.48885e-12		17.1836	6.45289		4.32816	1.57677
0.653	9.805	0.6289	6.551					2.4772	9.308	2.3819	0.557					0.189602	0.243312	0.621481	1.63305e-11	0.559606	0.00114617	0.000290373	7.48736e-12		22.8438	6.64829		8.44995	3.32405
0.6532	8.64	0.6289	7.034					2.4772	9.872	2.3819	3.054					0.189702	0.244707	0.62533	1.63273e-11	0.559706	0.00114446	0.000289026	7.48586e-12		22.0363	6.73552		4.95395	1.68794
0.6533	8.164	0.629	1.02					2.4773	8.632	2.3819	7.278					0.189802	0.245732	0.628092	1.63242e-11	0.559806	0.00114814	0.00028808	7.48436e-12		22.0244	6.81049		6.83235	2.61311
0.6533	8.53	0.629	2.514					2.4773	9.428	2.3819	7.649					0.189902	0.246775	0.630911	1.6321e-11	0.559906	0.00118681	0.000294287	7.48287e-12		21.5243	6.92144		2.95473	0.843441
0.6533	8.999	0.629	4.387					2.4774	8.577	2.382	4.901					0.190002	0.24724	0.63205	1.63179e-11	0.560006	0.00120075	0.000294711	7.48138e-12		18.4432	6.07253		5.54803	2.08364
0.6534	8.212	0.629	5.659					2.4774	9.344	2.3821	3.197					0.190102	0.247222	0.631815	1.63147e-11	0.560106	0.00121291	0.000294854	7.47988e-12		19.9219	6.63705		2.60998	0.770076
0.6534	8.258	0.6291	2.575					2.4775	8.213	2.3821	3.675					0.190202	0.248086	0.634115	1.63116e-11	0.560206	0.00121407	0.000293688	7.47839e-12		17.8135	6.44899		3.7264	1.30159
0.6534	9.183	0.6291	5.521					2.4775	9.021	2.3821	4.142					0.190302	0.249149	0.636999	1.63085e-11	0.560306	0.00122273	0.000293335	7.47689e-12		15.548	5.5698		3.03823	0.902074
0.6534	9.661	0.6291	6.23					2.4775	9.684	2.3821	7.235					0.190402	0.249992	0.63924	1.63053e-11	0.560406	0.0012413	0.000294639	7.4754e-12		16.7776	6.28788		1.4152	0.327038
0.6534	9.87	0.6292	5.32					2.4775	9.839	2.3822	0.292					0.190502	0.250204	0.639664	1.63022e-11	0.560506	0.00125598	0.000295232	7.47391e-12		16.9803	6.35605		2.23224	0.564652
0.6534	9.939	0.6292	5.351					2.4776	9.563	2.3822	4.809					0.190602	0.250266	0.639659	1.62991e-11	0.560606	0.0012628	0.00029466	7.47241e-12		17.4645	6.09148		6.11762	2.42023
0.6535	9.135	0.6293	1.415					2.4776	9.594	2.3822	5.348					0.190702	0.249903	0.638481	1.62959e-11	0.560706	0.00126135	0.000293336	7.47092e-12		18.9063	6.33657		6.91474	2.73876
0.6536	8.243	0.6293	7.221					2.4777	8.132	2.3822	7.607					0.190802	0.249962	0.638469	1.62928e-11	0.560806	0.00125716	0.000291901	7.46943e-12		18.6296	6.57459		3.85875	1.37772
0.6536	8.353	0.6294	0.212					2.4777	8.72	2.3823	2.426					0.190902	0.250801	0.640701	1.62897e-11	0.560906	0.00126542	0.000291531	7.46794e-12		21.301	6.42971		7.67967	3.01483
0.6536	9.297	0.6294	1.389					2.4777	9.685	2.3824	0.574					0.191002	0.251258	0.64183	1.62865e-11	0.561006	0.00126667	0.000290409	7.46644e-12		22.003	6.88466		7.52956	2.98259
0.6536	9.755	0.6294	1.9					2.4778	8.172	2.3824	2.909					0.191102	0.252132	0.64417	1.62834e-11	0.561106	0.00126562	0.000289131	7.46495e-12		17.3514	6.23613		2.09617	0.497438
0.6537	8.896	0.6294	3.825					2.4778	8.913	2.3824	4.036					0.191202	0.253259	0.647249	1.62803e-11	0.561206	0.00126018	0.000287692	7.46346e-12		26.6517	7.04044		5.20909	1.73523
0.6538	8.565	0.6294	4.356					2.4778	9.061	2.3824	6.448					0.191302	0.253903	0.648924	1.62771e-11	0.561306	0.00125605	0.000286287	7.46197e-12		29.0959	7.2258		8.72276	3.30552
0.6538	8.887	0.6294	5.606					2.4779	8.182	2.3825	3.147					0.191402	0.253917	0.648795	1.6274e-11	0.561406	0.0012501	0.000284856	7.46048e-12		26.3504	6.85937		9.27348	3.53382
0.6538	9.984	0.6294	5.695					2.4779	8.579	2.3825	4.907					0.191502	0.253991	0.648833	1.62709e-11	0.561506	0.00124413	0.000283432	7.45899e-12		22.2276	6.47898		7.92376	3.10488
0.6539	9.35	0.6294	7.153					2.4779	8.803	2.3825	6.509					0.191602	0.254032	0.648781	1.62678e-11	0.561606	0.00123807	0.000282015	7.4575e-12		20.3754	7.02333		7.08583	2.82755
0.6539	9.652	0.6295	0.086					2.4779	8.882	2.3826	2.209					0.191702	0.253385	0.646855	1.62646e-11	0.561706	0.00123212	0.000280606	7.45601e-12		18.4439	7.26881		1.707	0.571364
0.6539	9.958	0.6295	1.985					2.4779	8.927	2.3826	2.679					0.191802	0.252866	0.645263	1.62615e-11	0.561806	0.00122597	0.000279203	7.45452e-12		14.6708	5.5911		1.67752	0.436603
0.654	8.08	0.6295	3.214					2.4779	9.251	2.3826	7.373					0.191902	0.252419	0.643864	1.62584e-11	0.561906	0.00121984	0.000277807	7.45303e-12		15.7635	6.33452		2.72884	0.963073
0.654	9.169	0.6295	3.33					2.4779	9.974	2.3827	4.131					0.192002	0.251929	0.64235	1.62552e-11	0.562006	0.00121374	0.000276418	7.45154e-12		19.9479	6.54922		5.51132	2.01398
0.6541	8.158	0.6295	3.786					2.478	8.206	2.3828	0.812					0.192102	0.251794	0.641801	1.62521e-11	0.562106	0.00120768	0.000275036	7.45005e-12		14.4099	5.82225		3.14968	1.06531
0.6541	8.579	0.6295	5.973					2.478	8.344	2.3828	5.455					0.192202	0.251747	0.641499	1.6249e-11	0.562206	0.00120164	0.00027366	7.44857e-12		17.6163	7.0407		2.10644	0.598566
0.6541	8.952	0.6295	6.623					2.478	8.823	2.3828	6.441					0.192302	0.251512	0.640674	1.62459e-11	0.562306	0.00119563	0.000272292	7.44708e-12		16.4739	6.08216		2.86229	0.862437
0.6541	9.505	0.6295	7.703					2.4781	8.769	2.3828	6.603					0.192402	0.251372	0.640113	1.62428e-11	0.562406	0.00118965	0.000270931	7.44559e-12		18.755	7.00621		6.35568	2.59049
0.6542	8.067	0.6296	1.083					2.4781	9.087	2.3828	7.966					0.192502	0.251522	0.640365	1.62396e-11	0.562506	0.0011837	0.000269576	7.4441e-12		18.202	7.3567		2.64697	0.879285
0.6542	8.146	0.6296	4.353					2.4781	9.304	2.3829	7.538					0.192602	0.251466	0.640039	1.62365e-11	0.562606	0.00117778	0.000268228	7.44261e-12		19.8307	6.40157		6.37955	2.45461
0.6542	9.667	0.6296	7.166					2.4782	8.216	2.383	0.26					0.192702	0.251403	0.639691	1.62334e-11	0.562706	0.0011719	0.000266887	7.44113e-12		22.4359	6.46273		7.53222	2.88251
0.6543	8.023	0.6297	3.687					2.4782	8.264	2.3831	4.703					0.192802	0.250912	0.638179	1.62303e-11	0.562806	0.00116604	0.000265553	7.43964e-12		18.4067	6.5351		6.23205	2.46833
0.6544	8.463	0.6297	4.038					2.4782	8.777	2.3831	7.741					0.192902	0.25051	0.636902	1.62271e-11	0.562906	0.00116024	0.000264225	7.43816e-12		15.7673	5.98535		3.36416	1.13808
0.6544	8.836	0.6297	5.805					2.4782	9.347	2.3833	1.461					0.193002	0.250074	0.635535	1.6224e-11	0.563006	0.00115472	0.000262904	7.43667e-12		22.2095	6.65841		8.55228	3.38331
0.6544	9.304	0.6297	5.952					2.4782	9.545	2.3833	2.976					0.193102	0.249233	0.633135	1.62209e-11	0.563106	0.00114919	0.00026159	7.43518e-12		21.6451	6.96915		3.61353	1.08249
0.6544	9.616	0.6297	7.197					2.4782	9.674	2.3836	3.754					0.193202	0.248406	0.630771	1.62178e-11	0.563206	0.00114349	0.000260282	7.4337e-12		18.4147	5.96789		5.85446	2.18808
0.6547	8.005	0.6297	7.81					2.4782	9.942	2.3836	7.807					0.193302	0.247594	0.628445	1.62147e-11	0.563306	0.00113777	0.000258981	7.43221e-12		19.8441	6.60089		2.90369	0.780262
0.6547	8.383	0.6297	7.908					2.4783	8.392	2.3839	5.748					0.193402	0.246715	0.625962	1.62115e-11	0.563406	0.00113209	0.000257686	7.43073e-12		20.1048	6.69288		5.84392	2.18418
0.6547	8.976	0.6298	0.602					2.4783	8.544	2.384	1.765					0.193502	0.246082	0.62408	1.62084e-11	0.563506	0.00112643	0.000256398	7.42924e-12		18.8529	6.92042		3.84649	1.28907
0.6547	9.793	0.6298	4.465					2.4783	8.751	2.384	3.225					0.193602	0.245705	0.622864	1.62053e-11	0.563606	0.00112079	0.000255116	7.42776e-12		16.7374	6.17139		5.50467	2.15005
0.6548	8.257	0.6299	0.658					2.4783	8.755	2.384	3.364					0.193702	0.245252	0.62145	1.62022e-11	0.563706	0.00111519	0.00025384	7.42628e-12		17.2443	6.6478		2.44648	0.715165
0.6548	9.448	0.6299	3.222					2.4783	9.731	2.3841	2.938					0.193802	0.244836	0.620134	1.61991e-11	0.563806	0.00110961	0.000252571	7.42479e-12		17.0022	7.17527		2.45417	0.716586
0.6549	8.078	0.6299	3.884					2.4784	9.392	2.3841	6.005					0.193902	0.244515	0.61907	1.6196e-11	0.563906	0.00110407	0.000251308	7.42331e-12		16.3378	6.1662		2.36665	0.653775
0.6549	8.244	0.63	0.066					2.4784	9.395	2.3842	0.569					0.194002	0.244203	0.618033	1.61928e-11	0.564006	0.00109854	0.000250051	7.42183e-12		19.3739	6.91201		5.73313	2.19207
0.6549	8.802	0.63	0.592					2.4784	9.975	2.3842	3.328					0.194102	0.243923	0.61708	1.61897e-11	0.564106	0.00109305	0.000248801	7.42034e-12		19.7654	6.45618		7.21953	2.87483
0.655	8.303	0.63	0.891					2.4785	8.657	2.3842	5.496					0.194202	0.244409	0.618279	1.61866e-11	0.564206	0.00108759	0.000247557	7.41886e-12		18.5193	6.75492		2.66985	0.707458
0.6551	8.551	0.63	1.099					2.4785	8.992	2.3842	6.702					0.194302	0.24502	0.619835	1.61835e-11	0.564306	0.00108215	0.000246319	7.41738e-12		22.1388	6.86979		8.66666	3.48966
0.6551	9.145	0.63	1.835					2.4785	9.413	2.3843	3.583					0.194402	0.244683	0.618734	1.61804e-11	0.564406	0.00107674	0.000245088	7.4159e-12		20.7469	6.45605		6.66457	2.50801
0.6552	9.37	0.63	4.036					2.4785	9.541	2.3843	5.053					0.194502	0.244511	0.618078	1.61773e-11	0.564506	0.00107135	0.000243862	7.41442e-12		15.5039	6.08116		2.43658	0.65597
0.6553	8.436	0.63	6.204					2.4786	8.369	2.3843	5.424					0.194602	0.244021	0.61657	1.61741e-11	0.564606	0.001066	0.000242643	7.41294e-12		26.9579	7.3103		6.35669	2.23789
0.6553	8.439	0.63	7.312					2.4787	8.118	2.3843	6.95					0.194702	0.243337	0.614565	1.6171e-11	0.564706	0.00106067	0.00024143	7.41146e-12		28.3097	6.76855		7.95827	2.89248
0.6554	8.195	0.63	7.426					2.4787	8.503	2.3846	2.49					0.194802	0.242342	0.611844	1.61679e-11	0.564806	0.00105536	0.000240223	7.40997e-12		24.916	7.1395		9.60427	3.85307
0.6554	9.623	0.6301	0.459					2.4787	9.105	2.3846	2.86					0.194902	0.241389	0.609213	1.61648e-11	0.564906	0.00105009	0.000239022	7.40849e-12		23.4915	6.86503		6.42053	2.36848
0.6555	8.16	0.6301	6.67					2.4787	9.216	2.3847	0.886					0.195002	0.240724	0.607258	1.61617e-11	0.565006	0.00104484	0.000237826	7.40701e-12		21.6829	6.86797		7.10414	2.77224
0.6555	9.428	0.6302	2.115					2.4789	9.077	2.385	4.412					0.195102	0.239916	0.604957	1.61586e-11	0.565106	0.00103961	0.000236637	7.40554e-12		15.6923	6.86111		1.81849	0.598618
0.6555	9.709	0.6303	2.195					2.4789	9.765	2.385	6.786					0.195202	0.239179	0.602825	1.61555e-11	0.565206	0.00103441	0.000235454	7.40406e-12		14.9901	6.24785		1.80288	0.519268
0.6555	9.899	0.6303	2.563					2.479	8.405	2.3851	2.006					0.195302	0.238225	0.600203	1.61524e-11	0.565306	0.00102924	0.000234277	7.40258e-12		16.9033	6.70796		1.70814	0.462631
0.6556	8.298	0.6303	3.513					2.479	8.999	2.3851	3.554					0.195402	0.237078	0.597241	1.61493e-11	0.565406	0.0010241	0.000233105	7.4011e-12		19.8458	6.87327		5.8336	2.16764
0.6556	8.474	0.6303	4.427					2.479	9.331	2.3851	5.48					0.195502	0.235897	0.594256	1.61461e-11	0.565506	0.00101898	0.00023194	7.39962e-12		0	0		0	0
0.6558	9.278	0.6303	5.003					2.479	9.758	2.3852	1.905					0.195602	0.234728	0.59129	1.6143e-11	0.565606	0.00101388	0.00023078	7.39814e-12		16.6434	6.45051		3.74294	1.37126
0.6558	9.606	0.6303	5.353					2.4791	8.269	2.3852	5.504					0.195702	0.233587	0.588359	1.61399e-11	0.565706	0.00100881	0.000229626	7.39666e-12		15.5966	6.00351		3.47684	1.1212
0.6559	9.325	0.6303	5.772					2.4791	8.852	2.3853	2.049					0.195802	0.23247	0.585465	1.61368e-11	0.565806	0.00100377	0.000228478	7.39519e-12		18.1426	6.60387		2.90474	0.935654
0.656	8.946	0.6304	0.625					2.4792	8.161	2.3853	2.521					0.195902	0.23144	0.582713	1.61337e-11	0.565906	0.000998749	0.000227336	7.39371e-12		18.37	6.43855		7.13111	3.01646
0.656	9.295	0.6304	2.311					2.4792	8.499	2.3853	6.032					0.196002	0.230357	0.57988	1.61306e-11	0.566006	0.000993755	0.000226199	7.39223e-12		16.6173	6.29644		1.38867	0.313451
0.656	9.889	0.6304	3.881					2.4792	8.5	2.3854	0.511					0.196102	0.229236	0.577004	1.61275e-11	0.566106	0.000988786	0.000225068	7.39076e-12		20.7106	6.69843		5.60418	1.99534
0.6561	9.585	0.6304	4.283					2.4792	8.721	2.3854	6.783					0.196202	0.228139	0.574163	1.61244e-11	0.566206	0.000983843	0.000223943	7.38928e-12		21.0727	6.5433		8.02221	3.2018
0.6561	9.682	0.6304	4.33					2.4793	8.321	2.3854	7.079					0.196302	0.227034	0.571321	1.61213e-11	0.566306	0.000978923	0.000222823	7.3878e-12		19.1599	6.51045		6.27836	2.50243
0.6562	8.729	0.6304	4.625					2.4793	8.584	2.3855	0.245					0.196402	0.22595	0.568512	1.61181e-11	0.566406	0.000974029	0.000221709	7.38633e-12		17.9413	6.77321		3.87928	1.37634
0.6562	8.992	0.6304	5.668					2.4793	9.495	2.3855	7.005					0.196502	0.224896	0.56575	1.6115e-11	0.566506	0.000969159	0.0002206	7.38485e-12		23.4377	6.87629		8.53135	3.36478
0.6562	9.093	0.6305	0.536					2.4794	8.696	2.3855	7.878					0.196602	0.223836	0.562986	1.61119e-11	0.566606	0.000964313	0.000219497	7.38338e-12		21.2558	6.47765		4.61346	1.53406
0.6562	9.098	0.6305	1.105					2.4795	9.36	2.3856	2.328					0.196702	0.22273	0.560177	1.61088e-11	0.566706	0.000959491	0.0002184	7.3819e-12		21.4458	6.59248		6.45236	2.43799
0.6562	9.654	0.6305	2.958					2.4796	8.222	2.3856	5.135					0.196802	0.221626	0.55738	1.61057e-11	0.566806	0.000954694	0.000217308	7.38043e-12		21.1647	6.74927		2.62017	0.717697
0.6563	9.019	0.6305	7.968					2.4796	9.173	2.3857	2.879					0.196902	0.220529	0.554599	1.61026e-11	0.566906	0.00094992	0.000216221	7.37895e-12		18.9273	6.37453		5.66043	2.12532
0.6563	9.763	0.6308	0.021					2.4796	9.983	2.3857	7.794					0.197002	0.219428	0.551826	1.60995e-11	0.567006	0.000945171	0.00021514	7.37748e-12		19.8717	6.6304		2.41643	0.676246
0.6563	9.93	0.6308	1.832					2.4797	8.59	2.3858	2.461					0.197102	0.218334	0.549068	1.60964e-11	0.567106	0.000940445	0.000214065	7.376e-12		17.6548	6.39181		3.45269	1.16675
0.6564	8.595	0.6308	2.741					2.4798	8.297	2.3859	3.985					0.197202	0.217277	0.54635	1.60933e-11	0.567206	0.000935743	0.000212994	7.37453e-12		15.7877	5.8151		2.96583	0.860728
0.6564	8.876	0.6308	2.744					2.4798	8.531	2.386	0.568					0.197302	0.216329	0.543798	1.60901e-11	0.567306	0.000931064	0.000211929	7.37306e-12		16.6321	6.25235		1.97108	0.465785
0.6564	8.966	0.6308	2.913					2.4798	9.151	2.3861	5.124					0.197402	0.215347	0.541193	1.6087e-11	0.567406	0.00092641	0.00021087	7.37158e-12		17.4549	6.57795		1.76394	0.443641
0.6564	9.86	0.6308	4.822					2.4799	8.971	2.3862	5.244					0.197502	0.214311	0.53852	1.60839e-11	0.567506	0.000921778	0.000209815	7.37011e-12		17.9406	6.37993		5.52186	2.14562
0.6565	9.091	0.6308	5.207					2.4799	9.176	2.3863	3.152					0.197602	0.213256	0.535837	1.60808e-11	0.567606	0.000917169	0.000208766	7.36864e-12		18.8626	6.37606		7.1497	2.87269
0.6566	8.064	0.6308	6.311					2.48	8.236	2.3864	3.358					0.197702	0.21224	0.533201	1.60777e-11	0.567706	0.000912588	0.000207722	7.36717e-12		17.7769	6.2384		3.45091	1.19222
0.6566	9.264	0.6308	7.432					2.4801	8.925	2.3866	1.209					0.197802	0.211234	0.530585	1.60746e-11	0.567806	0.000908025	0.000206684	7.3657e-12		20.9954	6.39196		7.06816	2.72228
0.6566	9.806	0.6309	1.5					2.4801	9.191	2.3866	2.453					0.197902	0.210341	0.528155	1.60715e-11	0.567906	0.000903486	0.00020565	7.36422e-12		22.7281	7.10409		7.209	2.82158
0.6567	8.437	0.6309	2.93					2.4802	8.815	2.3866	4.425					0.198002	0.209399	0.525642	1.60684e-11	0.568006	0.000898969	0.000204622	7.36275e-12		16.2269	5.81701		1.93549	0.451819
0.6567	8.739	0.6309	3.224					2.4802	9.564	2.3866	5.898					0.198102	0.208447	0.523119	1.60653e-11	0.568106	0.000894476	0.000203599	7.36128e-12		25.7685	6.7125		4.81369	1.55059
0.6567	8.745	0.6309	3.726					2.4802	9.643	2.3867	1.339					0.198202	0.207632	0.520845	1.60622e-11	0.568206	0.000890006	0.000202581	7.35981e-12		28.3557	6.89543		8.29032	3.10592
0.6567	9.42	0.6309	6.122					2.4802	9.89	2.3867	7.798					0.198302	0.206737	0.518425	1.60591e-11	0.568306	0.000885557	0.000201568	7.35834e-12		25.2668	6.51124		8.87046	3.35891
0.6568	8.087	0.6309	6.61					2.4803	8.707	2.3869	2.721					0.198402	0.206025	0.516369	1.60559e-11	0.568406	0.000881129	0.00020056	7.35687e-12		22.7314	6.70764		7.98272	3.13502
0.6568	8.912	0.631	2.08					2.4804	8.095	2.3869	7.213					0.198502	0.205362	0.51442	1.60528e-11	0.568506	0.000876723	0.000199557	7.3554e-12		19.8557	6.75882		6.98928	2.77074
0.6568	9.679	0.631	5.379					2.4804	8.96	2.3871	0.922					0.198602	0.204907	0.512962	1.60497e-11	0.568606	0.00087234	0.00019856	7.35393e-12		17.5464	6.76296		1.6436	0.54176
0.6569	8.77	0.631	6.559					2.4804	9.705	2.3871	3.579					0.198702	0.204448	0.511492	1.60466e-11	0.568706	0.000867978	0.000197567	7.35246e-12		13.1787	5.01594		1.91053	0.493017
0.6569	9.017	0.631	6.682					2.4805	8.211	2.3872	2.594					0.198802	0.204133	0.51038	1.60435e-11	0.568806	0.000863638	0.000196579	7.35099e-12		15.5594	6.226		2.48731	0.845919
0.6569	9.27	0.6311	0.463					2.4806	8.47	2.3872	4.481					0.198902	0.204265	0.510447	1.60404e-11	0.568906	0.00085932	0.000195596	7.34952e-12		19.9619	6.58452		5.63819	2.06867
0.657	8.526	0.6311	4.232					2.4806	9.302	2.3873	1.098					0.199002	0.204918	0.511969	1.60373e-11	0.569006	0.000855023	0.000194618	7.34806e-12		15.5278	6.39103		3.06952	1.00644
0.657	8.606	0.6311	6.434					2.4807	8.038	2.3873	4.162					0.199102	0.205285	0.512687	1.60342e-11	0.569106	0.000850748	0.000193645	7.34659e-12		17.4607	6.85223		1.94276	0.52783
0.657	8.619	0.6311	6.981					2.4807	8.248	2.3873	4.8					0.199202	0.20542	0.512769	1.60311e-11	0.569206	0.000846494	0.000192677	7.34512e-12		15.7299	5.82225		2.57257	0.750441
0.6571	8.077	0.6312	3.307					2.4807	8.426	2.3873	7.917					0.199302	0.205181	0.511857	1.6028e-11	0.569306	0.000842262	0.000191713	7.34365e-12		17.8238	6.54017		5.92002	2.38319
0.6571	8.628	0.6312	3.34					2.4807	9.169	2.3874	2.379					0.199402	0.204716	0.51038	1.60249e-11	0.569406	0.000838051	0.000190755	7.34219e-12		17.7887	7.00754		2.47719	0.793784
0.6571	9.618	0.6312	4.75					2.4807	9.831	2.3874	2.71					0.199502	0.204986	0.510833	1.60218e-11	0.569506	0.000833861	0.000189801	7.34072e-12		20.9288	6.88527		6.17174	2.33364
0.6572	9.525	0.6312	6.869					2.4808	8.518	2.3874	3.822					0.199602	0.205571	0.512166	1.60187e-11	0.569606	0.000829693	0.000188852	7.33925e-12		22.6015	6.5834		7.56092	2.89522
0.6572	9.954	0.6312	7.081					2.4808	8.608	2.3875	7.848					0.199702	0.206687	0.515022	1.60156e-11	0.569706	0.000825784	0.000187908	7.33779e-12		20.2713	7.28609		5.97872	2.3316
0.6573	9.577	0.6313	2.769					2.4808	8.895	2.3876	5.097					0.199802	0.208372	0.519533	1.60125e-11	0.569806	0.000821829	0.000186969	7.33632e-12		16.0869	6.1868		3.42353	1.12149
0.6574	8.202	0.6313	4.657					2.4808	9.316	2.3876	5.207					0.199902	0.209991	0.523861	1.60094e-11	0.569906	0.000817788	0.000186034	7.33485e-12		22.4542	6.76185		8.68435	3.44951
0.6574	8.587	0.6314	0.597					2.4809	8.062	2.3877	2.135					0.200002	0.210846	0.525981	1.60063e-11	0.570006	0.000814177	0.000185106	7.33339e-12		21.0238	6.701		3.34904	0.962277
0.6574	9.655	0.6314	0.819					2.4809	9.248	2.3877	6.147					0.200102	0.212065	0.529154	1.60032e-11	0.570106	0.00081014	0.00018418	7.33192e-12		18.199	6.01584		5.84688	2.16623
0.6574	9.81	0.6314	1.742					2.481	8.317	2.3877	7.41					0.200202	0.214112	0.53475	1.60001e-11	0.570206	0.000806139	0.000183259	7.33046e-12		19.3672	6.43077		2.66829	0.690199
0.6575	9.407	0.6314	3.91					2.481	8.642	2.3879	3.894					0.200302	0.216506	0.541372	1.5997e-11	0.570306	0.000802135	0.000182343	7.32899e-12		19.6689	6.52332		5.59715	2.06393
0.6576	8.623	0.6314	5.099					2.481	9.369	2.3879	5.372					0.200402	0.219862	0.550826	1.59939e-11	0.570406	0.000798133	0.000181431	7.32753e-12		20.8255	7.62167		4.0629	1.34414
0.6576	8.855	0.6314	5.512					2.4811	8.068	2.388	0.957					0.200502	0.226411	0.569533	1.59908e-11	0.570506	0.00079415	0.000180524	7.32606e-12		16.1154	5.95622		5.006	1.91603
0.6576	9.013	0.6314	6.209					2.4811	8.496	2.388	6.025					0.200602	0.235487	0.595324	1.59877e-11	0.570606	0.000790253	0.000179622	7.3246e-12		17.542	6.72358		2.22285	0.62346
0.6576	9.018	0.6315	0.99					2.4812	8.282	2.3882	6.912					0.200702	0.243645	0.618549	1.59847e-11	0.570706	0.000786839	0.000178726	7.32314e-12		18.8527	7.79236		1.9659	0.567256
0.6576	9.248	0.6315	1.941					2.4812	9.074	2.3883	2.502					0.200802	0.252782	0.644452	1.59816e-11	0.570806	0.000782916	0.000177832	7.32167e-12		16.3672	6.21135		2.78211	0.77187
0.6577	9.166	0.6315	2.794					2.4812	9.362	2.3883	7.429					0.200902	0.262307	0.671369	1.59785e-11	0.570906	0.000779001	0.000176943	7.32021e-12		18.5627	6.53673		6.05357	2.34279
0.6577	9.424	0.6315	3.31					2.4812	9.816	2.3885	2.711					0.201002	0.270101	0.693498	1.59754e-11	0.571006	0.000775106	0.000176058	7.31875e-12		20.3988	6.73678		7.29932	2.90926
0.6578	9.121	0.6315	6.329					2.4813	8.188	2.3885	6.85					0.201102	0.276679	0.71222	1.59724e-11	0.571106	0.000771231	0.000175178	7.31729e-12		19.3601	7.04481		2.74016	0.70211
0.6578	9.425	0.6316	2.892					2.4813	8.455	2.3886	5.151					0.201202	0.281747	0.72667	1.59693e-11	0.571206	0.000767381	0.000174302	7.31582e-12		21.4956	6.61725		8.1635	3.24573
0.6579	8.218	0.6316	3.697					2.4813	8.612	2.3888	7.613					0.201302	0.285079	0.736146	1.59663e-11	0.571306	0.000763547	0.000173431	7.31436e-12		20.5722	6.44959		6.88821	2.60883
0.6579	8.801	0.6316	4.915					2.4813	9.479	2.3889	6.313					0.201402	0.287064	0.74172	1.59632e-11	0.571406	0.000759736	0.000172563	7.3129e-12		16.7297	6.66042		2.31028	0.61712
0.6579	8.807	0.6316	5.969					2.4814	8.323	2.389	4.476					0.201502	0.287816	0.743716	1.59602e-11	0.571506	0.000755939	0.000171701	7.31144e-12		27.3076	7.27944		6.22539	2.16568
0.6579	9.587	0.6316	6.469					2.4814	8.698	2.3891	3.112					0.201602	0.287438	0.742505	1.59571e-11	0.571606	0.0007522	0.000170842	7.30998e-12		28.1168	6.69673		8.26338	3.04111
0.658	8.071	0.6316	6.531					2.4815	8.599	2.3892	1.058					0.201702	0.286956	0.741009	1.59541e-11	0.571706	0.000748474	0.000169988	7.30852e-12		24.863	7.03399		9.34709	3.72751
0.658	8.223	0.6316	6.651					2.4815	8.817	2.3894	3.442					0.201802	0.28681	0.740441	1.5951e-11	0.571806	0.000744735	0.000169138	7.30706e-12		23.4011	6.81399		6.53191	2.4185
0.658	8.718	0.6317	0.776					2.4815	8.907	2.3894	4.338					0.201902	0.287203	0.741404	1.5948e-11	0.571906	0.000741017	0.000168292	7.3056e-12		20.8615	6.54945		6.71505	2.58122
0.658	9.579	0.6317	0.809					2.4816	8.798	2.3894	5.458					0.202002	0.286932	0.740492	1.59449e-11	0.572006	0.000737352	0.000167451	7.30414e-12		15.9376	6.83647		1.8028	0.577427
0.6582	8.035	0.6317	4.231					2.4817	8.141	2.3894	6.139					0.202102	0.287702	0.742537	1.59419e-11	0.572106	0.000733757	0.000166614	7.30268e-12		15.5002	6.45308		1.46101	0.416502
0.6582	8.1	0.6317	5.899					2.4817	9.01	2.3894	6.827					0.202202	0.288493	0.744649	1.59389e-11	0.572206	0.000730111	0.000165781	7.30122e-12		15.5734	6.08952		1.40512	0.377486
0.6582	8.371	0.6318	4.171					2.4818	9.679	2.3895	3.523					0.202302	0.289266	0.746708	1.59358e-11	0.572306	0.000726629	0.000164952	7.29976e-12		20.0694	6.90858		5.74582	2.11635
0.6582	8.593	0.6318	4.677					2.4818	9.829	2.3895	5.524					0.202402	0.290273	0.749444	1.59328e-11	0.572406	0.000723005	0.000164127	7.2983e-12		0	0		0	0
0.6582	8.645	0.6318	6.716					2.4818	9.841	2.3896	5.1					0.202502	0.290752	0.75066	1.59297e-11	0.572506	0.000719638	0.000163307	7.29684e-12		16.6554	6.44103		3.65391	1.3107
0.6582	9.011	0.6319	0.991					2.4819	8.097	2.3896	6.886					0.202602	0.290594	0.750065	1.59267e-11	0.572606	0.000716139	0.000162491	7.29538e-12		16.3994	6.40852		3.36071	1.09103
0.6582	9.138	0.6319	2.12					2.4819	8.492	2.3896	7.013					0.202702	0.290273	0.749016	1.59236e-11	0.572706	0.00071278	0.000161679	7.29393e-12		17.8672	6.47703		2.57244	0.793553
0.6582	9.291	0.6319	4.84					2.4819	8.514	2.3899	4.092					0.202802	0.290273	0.748865	1.59206e-11	0.572806	0.000709226	0.00016087	7.29247e-12		16.8159	5.84508		7.11421	3.02122
0.6582	9.444	0.6319	7.075					2.4819	9.04	2.3899	6.406					0.202902	0.291207	0.751393	1.59176e-11	0.572906	0.000705682	0.000160066	7.29101e-12		15.3259	5.7589		1.14562	0.254974
0.6582	9.481	0.632	1					2.482	8.506	2.39	0.784					0.203002	0.292853	0.755985	1.59145e-11	0.573006	0.000702171	0.000159265	7.28955e-12		21.3966	6.95117		5.90647	2.12566
0.6583	8.242	0.632	1.622					2.4821	9.044	2.39	2.286					0.203102	0.293798	0.758547	1.59115e-11	0.573106	0.00069866	0.000158469	7.2881e-12		21.1221	6.59657		7.54003	2.96549
0.6583	8.411	0.632	2.775					2.4822	8.627	2.39	4.839					0.203202	0.294553	0.76056	1.59085e-11	0.573206	0.000695171	0.000157677	7.28664e-12		19.2432	6.5622		5.91226	2.31089
0.6583	9.182	0.632	5.825					2.4822	9.183	2.3904	4.238					0.203302	0.296167	0.765062	1.59054e-11	0.573306	0.000691697	0.000156888	7.28519e-12		18.8065	7.06609		3.66869	1.26163
0.6583	9.969	0.632	5.906					2.4822	9.757	2.3905	2.182					0.203402	0.298499	0.771641	1.59024e-11	0.573406	0.000688241	0.000156104	7.28373e-12		22.9655	6.68841		8.18283	3.1983
0.6584	8.31	0.632	7.741					2.4823	9.411	2.3905	5.267					0.203502	0.300744	0.777969	1.58994e-11	0.573506	0.000684804	0.000155323	7.28227e-12		20.9741	6.43249		4.36718	1.4151
0.6584	8.366	0.6321	0.973					2.4823	9.439	2.3905	6.31					0.203602	0.302107	0.781748	1.58963e-11	0.573606	0.000681516	0.000154547	7.28082e-12		20.4362	6.2633		5.95078	2.20171
0.6584	8.39	0.6321	1.504					2.4823	9.568	2.3906	5.106					0.203702	0.304458	0.788381	1.58933e-11	0.573706	0.000678963	0.00015378	7.27936e-12		20.6641	6.56281		2.14612	0.575015
0.6584	8.399	0.6321	1.753					2.4824	8.122	2.3907	4.591					0.203802	0.308194	0.798981	1.58903e-11	0.573806	0.000676941	0.000153025	7.27791e-12		19.9963	6.8439		5.42961	2.00669
0.6584	8.709	0.6321	7.37					2.4824	9.385	2.3907	4.63					0.203902	0.31413	0.815751	1.58873e-11	0.573906	0.000674088	0.000152262	7.27646e-12		19.926	6.65208		2.12731	0.567852
0.6584	8.74	0.6321	7.904					2.4825	8.276	2.3907	6.457					0.204002	0.317456	0.825167	1.58842e-11	0.574006	0.000670761	0.0001515	7.275e-12		17.0088	6.14588		3.43323	1.12844
0.6584	9.293	0.6322	1.174					2.4825	9.641	2.3909	7.062					0.204102	0.320674	0.834273	1.58812e-11	0.574106	0.000667528	0.000150743	7.27355e-12		16.0207	6.01262		2.93338	0.833041
0.6584	9.384	0.6322	1.908					2.4826	9.483	2.3911	2.149					0.204202	0.322441	0.839219	1.58782e-11	0.574206	0.000664237	0.000149989	7.27209e-12		16.9282	6.40785		2.96889	0.817517
0.6584	9.818	0.6322	2.064					2.4827	8.962	2.3912	0.354					0.204302	0.324695	0.845566	1.58752e-11	0.574306	0.000660918	0.000149239	7.27064e-12		18.006	6.77959		1.45873	0.358619
0.6585	8.029	0.6322	2.393					2.4827	9.29	2.3912	1.557					0.204402	0.326272	0.849966	1.58722e-11	0.574406	0.000657616	0.000148493	7.26919e-12		18.4844	6.625		5.05693	1.91935
0.6585	8.777	0.6322	3.011					2.4828	8.281	2.3913	1.605					0.204502	0.327235	0.852602	1.58692e-11	0.574506	0.000654328	0.000147751	7.26773e-12		19.2587	6.57861		6.55291	2.5871
0.6585	8.971	0.6322	4.249					2.4829	9.002	2.3915	7.221					0.204602	0.327198	0.85238	1.58661e-11	0.574606	0.000651056	0.000147012	7.26628e-12		17.4388	6.15838		2.84478	0.960074
0.6585	9.874	0.6322	5.363					2.483	8.116	2.3916	4.982					0.204702	0.327631	0.853496	1.58631e-11	0.574706	0.000647801	0.000146277	7.26483e-12		21.6965	6.72161		6.84001	2.60469
0.6586	8.753	0.6322	5.527					2.483	9.112	2.3916	6.782					0.204802	0.328237	0.855107	1.58601e-11	0.574806	0.000644562	0.000145545	7.26338e-12		22.358	6.89866		6.76436	2.60426
0.6586	9.471	0.6322	7.092					2.4831	8.633	2.3916	7.159					0.204902	0.328479	0.855678	1.58571e-11	0.574906	0.000641339	0.000144818	7.26193e-12		15.2755	5.51314		1.86267	0.426815
0.6587	8.403	0.6322	7.293					2.4832	9.875	2.3917	4.873					0.205002	0.327952	0.854088	1.58541e-11	0.575006	0.000638132	0.000144094	7.26048e-12		24.9723	6.48273		4.90461	1.5524
0.6588	8.214	0.6322	7.441					2.4833	8.528	2.392	7.262					0.205102	0.328214	0.854716	1.58511e-11	0.575106	0.000634942	0.000143373	7.25902e-12		26.8964	6.44562		7.85586	2.90463
0.6588	8.288	0.6323	1.597					2.4834	9.675	2.3922	4.941					0.205202	0.328215	0.854601	1.58481e-11	0.575206	0.000631767	0.000142656	7.25757e-12		24.3708	6.29582		8.64016	3.26341
0.6588	8.482	0.6323	4.314					2.4835	9.26	2.3924	0.43					0.205302	0.328613	0.855618	1.58451e-11	0.575306	0.000628608	0.000141943	7.25612e-12		22.4747	6.63246		8.09154	3.18904
0.6588	9.126	0.6323	7.883					2.4837	9.129	2.3926	0.162					0.205402	0.32813	0.85415	1.58421e-11	0.575406	0.000625465	0.000141233	7.25467e-12		19.8676	6.74316		7.17176	2.85634
0.6588	9.964	0.6324	0.408					2.4837	9.156	2.3928	7.919					0.205502	0.329021	0.856578	1.58391e-11	0.575506	0.000622338	0.000140527	7.25322e-12		16.286	6.18273		1.32074	0.434828
0.6589	8.046	0.6324	3.757					2.4838	9.693	2.3929	5.082					0.205602	0.329551	0.857971	1.58361e-11	0.575606	0.000619226	0.000139825	7.25177e-12		12.7079	4.96063		2.08679	0.544045
0.6589	8.68	0.6324	5.782					2.4838	9.823	2.3931	3.792					0.205702	0.32988	0.858794	1.58331e-11	0.575706	0.00061613	0.000139125	7.25032e-12		15.2464	6.0893		2.36832	0.767556
0.6589	9.41	0.6324	5.944					2.4839	9.377	2.3931	5.007					0.205802	0.328935	0.856073	1.58301e-11	0.575806	0.000613049	0.00013843	7.24888e-12		19.6695	6.48593		5.49971	2.00462
0.659	8.957	0.6325	0.87					2.4841	8.331	2.3933	1.741					0.205902	0.32747	0.852089	1.58271e-11	0.575906	0.000609984	0.000137738	7.24743e-12		17.0179	7.02188		2.96794	0.945501
0.659	9.339	0.6325	1.926					2.4841	9.23	2.3936	1.511					0.206002	0.326154	0.848437	1.58241e-11	0.576006	0.000606934	0.000137049	7.24598e-12		17.0501	6.59899		2.07686	0.541875
0.659	9.831	0.6325	2.357					2.4842	8.355	2.3937	2.366					0.206102	0.324801	0.844705	1.58211e-11	0.576106	0.000603899	0.000136364	7.24453e-12		16.3789	6.21581		2.36584	0.663738
0.6591	8.784	0.6325	3.39					2.4843	8.714	2.3938	6.394					0.206202	0.32337	0.840804	1.58181e-11	0.576206	0.00060088	0.000135682	7.24308e-12		16.3764	5.94309		5.3561	2.11127
0.6591	9.031	0.6325	4.719					2.4843	8.748	2.3938	7.083					0.206302	0.321876	0.83678	1.58151e-11	0.576306	0.000597875	0.000135003	7.24164e-12		17.0781	6.6053		2.85995	0.894528
0.6591	9.506	0.6325	5.212					2.4843	8.876	2.3939	5.786					0.206402	0.320426	0.832848	1.58121e-11	0.576406	0.000594886	0.000134328	7.24019e-12		22.3123	7.34715		6.19184	2.31968
0.6591	9.844	0.6325	6.938					2.4843	8.898	2.394	4.438					0.206502	0.319044	0.829064	1.58091e-11	0.576506	0.000591912	0.000133657	7.23874e-12		22.4036	6.54976		7.64993	2.93884
0.6592	8.412	0.6325	7.338					2.4845	8.495	2.3944	2.55					0.206602	0.317616	0.825185	1.58061e-11	0.576606	0.000588952	0.000132989	7.23729e-12		21.0232	7.42745		5.67184	2.17131
0.6592	9.104	0.6326	2.768					2.4846	9.656	2.3944	6.612					0.206702	0.316121	0.821184	1.58031e-11	0.576706	0.00058601	0.000132324	7.23585e-12		16.8634	6.55183		3.32074	1.0614
0.6592	9.473	0.6326	3.048					2.4847	8.52	2.3945	7.867					0.206802	0.314623	0.817184	1.58001e-11	0.576806	0.000583081	0.000131662	7.2344e-12		22.5409	6.78815		8.7308	3.47108
0.6592	9.491	0.6326	3.922					2.4847	9.182	2.3952	2.493					0.206902	0.313103	0.813158	1.57971e-11	0.576906	0.000580288	0.000131004	7.23296e-12		21.1057	6.73599		3.10781	0.854202
0.6593	8.459	0.6326	5.445					2.4848	9.773	2.3953	2.144					0.207002	0.311597	0.80916	1.57941e-11	0.577006	0.000577466	0.000130349	7.23151e-12		18.6008	6.29308		5.44191	1.97849
0.6593	8.826	0.6326	7.355					2.4849	9.155	2.3953	4.518					0.207102	0.310063	0.805135	1.57911e-11	0.577106	0.000574581	0.000129697	7.23006e-12		18.9803	6.3259		2.7438	0.687537
0.6593	9.352	0.6326	7.533					2.485	8.365	2.3953	4.523					0.207202	0.308525	0.801117	1.5788e-11	0.577206	0.000571722	0.000129049	7.22862e-12		19.4406	6.4676		5.43003	1.9778
0.6593	9.999	0.6327	3.317					2.4851	8.332	2.3955	7.098					0.207302	0.307015	0.797142	1.5785e-11	0.577306	0.000568877	0.000128403	7.22718e-12		21.6198	7.70852		3.99151	1.29962
0.6594	8.563	0.6327	4.526					2.4851	8.538	2.3957	1.495					0.207402	0.305497	0.793169	1.5782e-11	0.577406	0.000566055	0.000127761	7.22573e-12		16.682	6.2868		4.52534	1.68968
0.6594	9.209	0.6328	1.018					2.4851	9.012	2.3959	2.114					0.207502	0.304025	0.789264	1.5779e-11	0.577506	0.000563234	0.000127123	7.22429e-12		17.5285	6.66197		1.94455	0.526965
0.6595	8.795	0.6328	4.336					2.4851	9.827	2.3959	7.224					0.207602	0.302568	0.785391	1.5776e-11	0.577606	0.000560426	0.000126487	7.22284e-12		19.7436	7.8792		1.78351	0.490947
0.6595	9.238	0.6328	6.412					2.4851	9.931	2.396	5.315					0.207702	0.301178	0.781639	1.5773e-11	0.577706	0.000557655	0.000125854	7.2214e-12		17.0073	6.52361		2.66983	0.723086
0.6595	9.377	0.6329	0.578					2.4852	8.849	2.3961	1.27					0.207802	0.299855	0.778024	1.577e-11	0.577806	0.000554906	0.000125225	7.21996e-12		18.2021	6.4012		5.86175	2.25119
0.6595	9.877	0.6329	4.244					2.4852	8.932	2.3961	3.182					0.207902	0.298446	0.77425	1.5767e-11	0.577906	0.000552447	0.0001246	7.21851e-12		20.5107	6.76615		7.25462	2.8832
0.6596	9.062	0.633	0.187					2.4852	9.113	2.3962	1.827					0.208002	0.297073	0.770548	1.5764e-11	0.578006	0.000551136	0.000123992	7.21707e-12		19.6005	7.04642		2.72686	0.680517
0.6596	9.097	0.633	0.509					2.4853	9.166	2.3966	7.532					0.208102	0.295695	0.76684	1.5761e-11	0.578106	0.000560373	0.000124131	7.21563e-12		21.4396	6.63235		7.70673	3.02287
0.6596	9.337	0.633	0.881					2.4853	9.78	2.3968	6.265					0.208202	0.294241	0.763025	1.5758e-11	0.578206	0.000562967	0.000123687	7.21419e-12		20.8234	6.59416		7.23777	2.77786
0.6596	9.485	0.633	1.011					2.4854	8.656	2.3969	5.671					0.208302	0.292811	0.759251	1.5755e-11	0.578306	0.000565615	0.000123251	7.21274e-12		17.3861	6.87635		2.10121	0.551351
0.6598	8.09	0.633	1.668					2.4859	9.178	2.397	2.309					0.208402	0.291407	0.755522	1.5752e-11	0.578406	0.000569168	0.000122876	7.2113e-12		27.2024	7.12033		5.92703	2.03085
0.6598	8.118	0.633	7.129					2.4859	9.429	2.397	6.593					0.208502	0.290001	0.751797	1.5749e-11	0.578506	0.000566546	0.000122262	7.20986e-12		27.8576	6.62301		8.19615	3.01283
0.6598	8.8	0.6331	0.199					2.4861	8.307	2.3971	1.262					0.208602	0.288596	0.748083	1.5746e-11	0.578606	0.00056375	0.000121651	7.20842e-12		23.9659	6.69027		9.37002	3.73969
0.6598	8.919	0.6331	1.703					2.4863	8.975	2.3971	2.163					0.208702	0.287187	0.744374	1.5743e-11	0.578706	0.000561143	0.000121043	7.20698e-12		23.5001	6.8342		6.85184	2.5759
0.6598	9.309	0.6331	4.671					2.4868	9.273	2.3972	7.927					0.208802	0.285771	0.740666	1.574e-11	0.578806	0.000561867	0.000120519	7.20554e-12		20.4148	6.42479		6.44841	2.44522
0.6599	9.374	0.6331	6.637					2.4869	8.461	2.3973	1.787					0.208902	0.284345	0.736964	1.5737e-11	0.578906	0.000578995	0.000121788	7.2041e-12		15.5314	6.53633		1.70415	0.535279
0.6599	9.615	0.6331	6.755					2.4869	8.508	2.3973	3.033					0.209002	0.282925	0.733279	1.5734e-11	0.579006	0.000609559	0.000125803	7.20266e-12		15.6478	6.46528		1.2956	0.356056
0.6599	9.772	0.6332	0.371					2.4869	9.979	2.3973	6					0.209102	0.281512	0.729613	1.5731e-11	0.579106	0.000626117	0.000126991	7.20122e-12		14.7614	5.75849		1.68841	0.449489
0.66	8.627	0.6332	1.643					2.487	8.969	2.3974	6.4					0.209202	0.280108	0.725966	1.5728e-11	0.579206	0.000679647	0.00013774	7.19978e-12		20.5749	7.0463		5.23557	1.88928
0.66	8.864	0.6332	2.074					2.487	9.723	2.3978	6.129					0.209302	0.278715	0.72234	1.5725e-11	0.579306	0.000681118	0.000137199	7.19834e-12		0	0		0	0
0.66	9.736	0.6332	2.488					2.487	9.885	2.3979	5.085					0.209402	0.277341	0.718743	1.57219e-11	0.579406	0.000688072	0.000137095	7.19691e-12		16.4358	6.32978		3.53254	1.2404
0.66	9.777	0.6332	4.477					2.487	9.923	2.3979	6.268					0.209502	0.275976	0.715165	1.57189e-11	0.579506	0.000698744	0.000137423	7.19547e-12		16.1595	6.28981		2.81463	0.902324
0.6601	8.313	0.6332	6.647					2.4871	9.449	2.3979	7.564					0.209602	0.274621	0.711608	1.57159e-11	0.579606	0.000719559	0.000139387	7.19403e-12		17.7945	6.45152		2.52471	0.73647
0.6601	8.653	0.6332	6.777					2.4873	8.788	2.398	2.213					0.209702	0.273252	0.708051	1.57129e-11	0.579706	0.000743564	0.000141999	7.19259e-12		15.2755	5.31393		6.64728	2.79066
0.6601	9.186	0.6332	7.498					2.4873	9.313	2.398	6.418					0.209802	0.271887	0.704511	1.57099e-11	0.579806	0.000768818	0.000144889	7.19115e-12		14.5066	5.48931		1.13412	0.248035
0.6602	8.269	0.6333	0.244					2.4875	8.094	2.3981	4.062					0.209902	0.270528	0.700989	1.57069e-11	0.579906	0.00079335	0.000147636	7.18972e-12		21.4298	6.90595		6.07645	2.20277
0.6602	8.564	0.6333	0.347					2.4875	8.515	2.3983	0.736					0.210002	0.269175	0.697484	1.57039e-11	0.580006	0.000794382	0.000147052	7.18828e-12		21.6765	6.82979		7.27757	2.83182
0.6602	8.749	0.6333	1.009					2.4876	8.991	2.3984	7.873					0.210102	0.267829	0.693996	1.57009e-11	0.580106	0.000792953	0.00014636	7.18684e-12		19.3437	6.61626		5.95391	2.31258
0.6602	9.28	0.6333	3.134					2.4876	9.793	2.3985	1.053					0.210202	0.26649	0.690526	1.56979e-11	0.580206	0.000791918	0.000145686	7.18541e-12		18.7565	6.93776		3.86191	1.31026
0.6603	8.227	0.6333	3.837					2.4877	8.644	2.3985	7.392					0.210302	0.265158	0.687074	1.56949e-11	0.580306	0.000799412	0.000145654	7.18397e-12		22.1303	6.43129		7.9996	3.10833
0.6603	9.719	0.6333	4.097					2.4878	8.424	2.3989	7.505					0.210402	0.263832	0.683638	1.56919e-11	0.580406	0.000855617	0.000157527	7.18254e-12		21.8469	6.8223		4.39782	1.40437
0.6604	8.192	0.6333	6.116					2.4878	8.992	2.399	0.472					0.210502	0.262513	0.68022	1.56889e-11	0.580506	0.000868616	0.000158191	7.1811e-12		20.1401	6.2573		6.21984	2.31193
0.6606	8.765	0.6334	3.035					2.488	8.244	2.399	2.807					0.210602	0.2612	0.676819	1.56859e-11	0.580606	0.000901391	0.000162925	7.17967e-12		20.2148	6.42598		1.81571	0.467728
0.6606	8.947	0.6334	3.377					2.488	8.816	2.399	3.465					0.210702	0.259894	0.673435	1.56829e-11	0.580706	0.000915692	0.000163797	7.17823e-12		20.0996	6.83844		5.6813	2.11648
0.6606	9.642	0.6334	3.798					2.4881	8.482	2.3991	0.546					0.210802	0.258595	0.670068	1.56799e-11	0.580806	0.000920508	0.000163465	7.1768e-12		18.9029	6.26715		1.82474	0.46806
0.6606	9.779	0.6334	5.614					2.4881	8.523	2.3992	2.166					0.210902	0.257302	0.666718	1.56769e-11	0.580906	0.000919078	0.000162714	7.17536e-12		16.489	5.98842		3.23591	1.03522
0.6608	8.032	0.6334	7.549					2.4882	8.802	2.3995	3.567					0.211002	0.256016	0.663384	1.56738e-11	0.581006	0.000916251	0.000161922	7.17393e-12		16.3127	6.20007		3.29891	0.955452
0.6608	8.401	0.6334	7.653					2.4884	9.21	2.3997	0.967					0.211102	0.254739	0.660068	1.56708e-11	0.581106	0.000916221	0.000161242	7.1725e-12		16.9721	6.42245		3.6518	1.11814
0.6608	8.466	0.6334	7.801					2.4885	9.009	2.3997	5.604					0.211202	0.25347	0.65677	1.56678e-11	0.581206	0.000912381	0.00016044	7.17106e-12		18.1055	6.76576		1.34921	0.31435
0.6608	8.568	0.6335	0.169					2.4889	8.054	2.4001	1					0.211302	0.252203	0.653486	1.56648e-11	0.581306	0.000923257	0.000160826	7.16963e-12		18.2948	6.53434		4.89794	1.82318
0.6608	8.675	0.6335	0.18					2.489	8.904	2.4001	1.978					0.211402	0.250943	0.650218	1.56618e-11	0.581406	0.000928358	0.000160539	7.1682e-12		19.2467	6.58213		6.01983	2.33018
0.6608	9.22	0.6335	0.184					2.4891	9.12	2.4002	0.283					0.211502	0.249689	0.646967	1.56588e-11	0.581506	0.000927456	0.000159826	7.16677e-12		17.3808	6.20295		2.7524	0.873125
0.6609	8.56	0.6335	0.315					2.4891	9.218	2.4003	7.074					0.211602	0.24844	0.643733	1.56558e-11	0.581606	0.000932453	0.000159537	7.16533e-12		22.2242	6.90614		7.02836	2.68678
0.6609	9.055	0.6335	2.348					2.4892	8.069	2.4005	3.992					0.211702	0.247198	0.640514	1.56528e-11	0.581706	0.000936559	0.000159169	7.1639e-12		21.5772	6.59623		6.16685	2.31935
0.661	9.36	0.6335	2.582					2.4892	9.47	2.4005	6.007					0.211802	0.245962	0.637311	1.56498e-11	0.581806	0.000941374	0.00015887	7.16247e-12		14.56	5.33615		1.9579	0.444779
0.661	9.543	0.6335	3.022					2.4894	8.134	2.4007	7.608					0.211902	0.244733	0.634125	1.56468e-11	0.581906	0.000941758	0.000158234	7.16104e-12		24.0558	6.2594		5.08915	1.60873
0.661	9.849	0.6335	4.084					2.4894	8.726	2.401	3.044					0.212002	0.243509	0.630954	1.56438e-11	0.582006	0.000942811	0.000157643	7.15961e-12		25.2733	6.04527		7.68345	2.822
0.6611	8.276	0.6335	4.993					2.4896	9.232	2.4011	3.191					0.212102	0.242292	0.627799	1.56408e-11	0.582106	0.000949592	0.000157555	7.15818e-12		23.8992	6.25633		8.01094	2.98204
0.6611	8.3	0.6335	5.4					2.4896	9.925	2.4012	4.571					0.212202	0.24108	0.62466	1.56378e-11	0.582206	0.00094984	0.000156921	7.15675e-12		22.2849	6.59111		8.00379	3.14588
0.6611	9.242	0.6335	5.927					2.4896	9.943	2.4013	1.924					0.212302	0.239875	0.621537	1.56348e-11	0.582306	0.000949799	0.000156274	7.15532e-12		19.8434	6.7132		6.54702	2.55661
0.6612	8.499	0.6335	6.022					2.4898	8.018	2.4013	2.316					0.212402	0.238675	0.618429	1.56317e-11	0.582406	0.000952126	0.000155783	7.15389e-12		14.6638	5.52032		1.04748	0.344794
0.6612	8.684	0.6335	6.153					2.4899	9.375	2.4014	2.746					0.212502	0.237482	0.615337	1.56287e-11	0.582506	0.000951761	0.000155125	7.15246e-12		13.4689	5.49486		1.85432	0.479316
0.6612	8.696	0.6335	7.151					2.4902	8.648	2.4015	5.512					0.212602	0.236295	0.612261	1.56257e-11	0.582606	0.00094805	0.000154358	7.15103e-12		15.4111	6.18493		2.38332	0.737986
0.6612	9.463	0.6335	7.186					2.4902	9.741	2.4017	7.923					0.212702	0.235113	0.609199	1.56227e-11	0.582706	0.000948989	0.00015378	7.1496e-12		19.0729	6.29619		4.77783	1.70331
0.6613	8.167	0.6335	7.23					2.4904	9.15	2.4018	7.191					0.212802	0.233938	0.606153	1.56197e-11	0.582806	0.000952081	0.000153362	7.14817e-12		17.6269	7.14778		2.87054	0.896464
0.6613	8.271	0.6335	7.521					2.4908	8.503	2.4019	5.004					0.212902	0.232768	0.603123	1.56167e-11	0.582906	0.000970253	0.000154981	7.14674e-12		16.6499	6.39014		1.84047	0.467827
0.6613	8.495	0.6335	7.84					2.4908	9.028	2.402	0.407					0.213002	0.231604	0.600107	1.56137e-11	0.583006	0.000978277	0.000155064	7.14531e-12		17.2779	6.62629		2.55498	0.696372
0.6613	8.643	0.6336	0.366					2.4909	8.939	2.4022	5.933					0.213102	0.230446	0.597106	1.56107e-11	0.583106	0.000979711	0.000154526	7.14388e-12		15.355	5.59181		4.91239	1.89559
0.6614	8.825	0.6336	4.236					2.491	9.206	2.4023	2.378					0.213202	0.229294	0.594121	1.56077e-11	0.583206	0.000984991	0.000154315	7.14246e-12		16.669	6.39582		3.16829	0.994359
0.6614	9.287	0.6336	5.811					2.491	9.932	2.4024	3.076					0.213302	0.228147	0.59115	1.56047e-11	0.583306	0.000981974	0.000153569	7.14103e-12		22.6182	7.31393		6.02782	2.22652
0.6615	9.376	0.6337	0.012					2.4912	8.064	2.4024	4.695					0.213402	0.227007	0.588194	1.56017e-11	0.583406	0.000977322	0.000152801	7.1396e-12		22.3975	6.59504		7.38787	2.81489
0.6615	9.602	0.6337	1.139					2.4912	9.148	2.4026	5.383					0.213502	0.225872	0.585254	1.55987e-11	0.583506	0.000974047	0.000152056	7.13817e-12		19.9329	6.87104		5.21908	1.95028
0.6615	9.645	0.6337	1.532					2.4917	9.094	2.4027	3.775					0.213602	0.224742	0.582327	1.55957e-11	0.583606	0.000971627	0.000151336	7.13675e-12		17.6072	6.83413		3.43093	1.08244
0.6616	9.591	0.6337	2.262					2.4928	9.161	2.4028	5.938					0.213702	0.223619	0.579416	1.55927e-11	0.583706	0.000980369	0.000151525	7.13532e-12		22.7587	6.86121		8.52301	3.37135
0.6617	9.704	0.6337	6					2.4928	9.457	2.4028	5.985					0.213802	0.222501	0.576519	1.55897e-11	0.583806	0.00097809	0.000150813	7.1339e-12		21.2473	6.7817		2.83709	0.746997
0.6618	8.327	0.6338	0.123					2.4933	8.936	2.4029	1.39					0.213902	0.221388	0.573636	1.55866e-11	0.583906	0.000982195	0.000150509	7.13247e-12		19.9145	6.88449		5.05722	1.79091
0.6618	9.955	0.6338	0.293					2.4934	8.309	2.4029	4.821					0.214002	0.220282	0.570768	1.55836e-11	0.584006	0.000981315	0.000149859	7.13104e-12		19.0235	6.40105		2.67228	0.652467
0.6618	9.978	0.6338	1.034					2.4937	8.14	2.4033	1.251					0.214102	0.21918	0.567914	1.55806e-11	0.584106	0.000976881	0.000149111	7.12962e-12		20.1475	6.78121		5.49922	2.00123
0.6619	8.173	0.6338	1.73					2.4942	8.185	2.4036	1.898					0.214202	0.218084	0.565074	1.55776e-11	0.584206	0.000972256	0.000148366	7.12819e-12		21.8284	7.5622		3.6744	1.16065
0.6619	9.584	0.6338	2.824					2.4943	9.612	2.4036	4.314					0.214302	0.216995	0.562249	1.55746e-11	0.584306	0.000968125	0.000147629	7.12677e-12		17.9652	6.85737		4.60301	1.70611
0.662	8.591	0.6338	3.659					2.4944	8.907	2.4038	0.25					0.214402	0.215912	0.559438	1.55716e-11	0.584406	0.000964024	0.000146895	7.12535e-12		16.6671	6.26023		2.11577	0.548147
0.662	9.102	0.6338	5.335					2.4946	9.272	2.4039	3.866					0.214502	0.214833	0.556641	1.55686e-11	0.584506	0.000960893	0.00014618	7.12392e-12		19.6218	7.56151		1.75153	0.454239
0.662	9.811	0.6338	6.103					2.4946	9.662	2.4039	4.413					0.214602	0.213759	0.553858	1.55656e-11	0.584606	0.000961928	0.000145653	7.1225e-12		18.0446	6.94037		2.43805	0.64327
0.662	9.863	0.6339	1.882					2.4947	9.177	2.4045	6.088					0.214702	0.21269	0.551089	1.55626e-11	0.584706	0.000965599	0.000145328	7.12107e-12		17.8916	6.30344		5.4951	2.07405
0.6621	9.458	0.6339	2.836					2.4948	8.559	2.4046	0.473					0.214802	0.211627	0.548333	1.55596e-11	0.584806	0.000961877	0.000144611	7.11965e-12		20.6089	6.78218		7.21005	2.85765
0.6622	8.127	0.6339	5.604					2.4948	9.288	2.4046	4.452					0.214902	0.210569	0.545592	1.55566e-11	0.584906	0.000958878	0.000143911	7.11823e-12		19.328	6.84863		2.7249	0.667094
0.6622	8.35	0.6339	6.897					2.4951	8.167	2.4049	1.711					0.215002	0.209517	0.542864	1.55536e-11	0.585006	0.000954461	0.000143192	7.11681e-12		22.3453	6.97667		7.43694	2.89078
0.6622	8.723	0.6339	7.259					2.4952	8.775	2.4049	5.589					0.215102	0.208476	0.540152	1.55506e-11	0.585106	0.000949691	0.000142476	7.11538e-12		21.1678	6.74544		6.84108	2.59076
0.6622	9.416	0.634	2.135					2.4953	9.105	2.4049	7.343					0.215202	0.207444	0.537455	1.55476e-11	0.585206	0.000944943	0.000141764	7.11396e-12		17.7711	6.94964		2.05535	0.529372
0.6623	8.166	0.634	2.364					2.4954	8.454	2.405	0.377					0.215302	0.206417	0.534772	1.55446e-11	0.585306	0.000940218	0.000141055	7.11254e-12		26.8456	6.92731		5.16318	1.71611
0.6623	8.284	0.634	2.743					2.4954	9.908	2.405	5.813					0.215402	0.205389	0.532099	1.55416e-11	0.585406	0.000935517	0.00014035	7.11112e-12		28.1641	6.73149		8.29856	3.06351
0.6623	9.213	0.634	4.499					2.4956	8.322	2.4051	0.416					0.215502	0.20437	0.529441	1.55385e-11	0.585506	0.00093084	0.000139648	7.1097e-12		23.1174	6.43931		8.90882	3.51919
0.6624	8.163	0.634	4.692					2.4956	9.475	2.4051	1.863					0.215602	0.203363	0.526801	1.55355e-11	0.585606	0.000926185	0.00013895	7.10828e-12		23.1019	6.68632		6.70941	2.52195
0.6624	8.747	0.634	7.545					2.4957	9.502	2.4052	1.612					0.215702	0.202354	0.52417	1.55325e-11	0.585706	0.000921555	0.000138255	7.10685e-12		20.6887	6.58899		6.45242	2.4375
0.6624	8.856	0.6341	6.29					2.496	8.288	2.4052	6.818					0.215802	0.201348	0.521551	1.55295e-11	0.585806	0.000916947	0.000137564	7.10543e-12		15.3846	6.40999		1.54132	0.474971
0.6624	9.707	0.6341	7.035					2.4961	8.959	2.4053	2.226					0.215902	0.200342	0.518943	1.55265e-11	0.585906	0.000912363	0.000136876	7.10401e-12		15.4527	6.32539		1.1554	0.305258
0.6625	8.416	0.6342	0.721					2.4961	9.423	2.4053	5.98					0.216002	0.199352	0.516354	1.55235e-11	0.586006	0.000907825	0.000136192	7.10259e-12		13.9383	5.45538		1.71227	0.455087
0.6625	8.705	0.6342	1.22					2.4961	9.48	2.4054	0.811					0.216102	0.198374	0.513782	1.55205e-11	0.586106	0.000903309	0.000135511	7.10118e-12		20.3522	6.87951		5.08004	1.80275
0.6625	8.866	0.6342	1.903					2.4962	8.006	2.4054	5.196					0.216202	0.197399	0.511222	1.55175e-11	0.586206	0.000898792	0.000134833	7.09976e-12		0	0		0	0
0.6625	8.871	0.6342	1.907					2.4962	8.95	2.4055	4.373					0.216302	0.196418	0.508667	1.55145e-11	0.586306	0.000894298	0.000134159	7.09834e-12		15.5544	5.94999		3.24786	1.1099
0.6625	9.619	0.6342	2.699					2.4963	8.074	2.4055	6.884					0.216402	0.195437	0.506124	1.55115e-11	0.586406	0.000889827	0.000133488	7.09692e-12		15.7855	6.1279		2.41661	0.75891
0.6626	8.027	0.6342	3.157					2.4963	9.673	2.4056	6.623					0.216502	0.194461	0.503594	1.55085e-11	0.586506	0.000885378	0.000132821	7.0955e-12		17.414	6.30992		2.45462	0.683344
0.6626	8.588	0.6342	4.532					2.4965	8.122	2.4057	1.181					0.216602	0.193494	0.501077	1.55055e-11	0.586606	0.000880951	0.000132156	7.09408e-12		14.3772	5.10623		6.57533	2.75529
0.6626	8.717	0.6342	6.608					2.4967	8.186	2.4057	2.929					0.216702	0.192527	0.498571	1.55025e-11	0.586706	0.000876547	0.000131496	7.09266e-12		14.8174	5.76192		1.90594	0.458989
0.6626	8.887	0.6342	7.465					2.4968	8.542	2.4058	0.403					0.216802	0.191564	0.496079	1.54995e-11	0.586806	0.000872166	0.000130838	7.09125e-12		20.8764	6.6746		6.23393	2.27995
0.6626	9.935	0.6342	7.615					2.4968	9.293	2.4058	5.238					0.216902	0.190606	0.493598	1.54965e-11	0.586906	0.000867805	0.000130184	7.08983e-12		22.7008	7.17169		6.92686	2.65725
0.6627	8.362	0.6342	7.994					2.4968	9.329	2.4058	5.465					0.217002	0.189653	0.49113	1.54935e-11	0.587006	0.000863466	0.000129533	7.08841e-12		19.4122	6.64285		6.0253	2.33174
0.6627	8.998	0.6343	1.866					2.497	8.527	2.4059	5.507					0.217102	0.188705	0.488675	1.54905e-11	0.587106	0.000859149	0.000128885	7.08699e-12		17.9842	6.55169		3.86945	1.29705
0.6627	9.963	0.6343	2.914					2.497	8.817	2.4061	7.174					0.217202	0.187761	0.486231	1.54875e-11	0.587206	0.000854853	0.000128241	7.08558e-12		22.4364	6.61781		7.94399	3.07944
0.6628	8.183	0.6343	3.472					2.497	9.167	2.4064	6.027					0.217302	0.186823	0.4838	1.54845e-11	0.587306	0.000850579	0.0001276	7.08416e-12		22.7765	7.12562		4.29853	1.34927
0.6628	8.5	0.6343	4.802					2.4971	9.94	2.4067	6.903					0.217402	0.185888	0.481381	1.54815e-11	0.587406	0.000846329	0.000126962	7.08275e-12		20.7083	6.56335		6.1841	2.28589
0.6629	8.205	0.6343	5.749					2.4972	8.572	2.4067	7.473					0.217502	0.184959	0.478974	1.54785e-11	0.587506	0.000842099	0.000126327	7.08133e-12		19.7291	6.30805		1.5945	0.391191
0.6629	9.196	0.6343	6.488					2.4972	9.965	2.4068	1.299					0.217602	0.184034	0.476579	1.54755e-11	0.587606	0.000837888	0.000125695	7.07992e-12		19.7574	6.66975		5.60436	2.08453
0.663	8.201	0.6343	7.525					2.4973	9.51	2.4068	2.271					0.217702	0.183114	0.474196	1.54725e-11	0.587706	0.000833699	0.000125067	7.0785e-12		18.05	6.00355		1.60519	0.392103
0.663	8.378	0.6344	1.117					2.4974	8.282	2.4069	5.415					0.217802	0.182199	0.471825	1.54694e-11	0.587806	0.000829533	0.000124442	7.07709e-12		16.9791	6.28592		2.91213	0.902144
0.663	8.569	0.6344	1.739					2.4975	9.097	2.407	3.904					0.217902	0.181288	0.469466	1.54664e-11	0.587906	0.000825388	0.000123819	7.07567e-12		16.6533	6.37131		3.75023	1.13914
0.663	9.199	0.6344	3.828					2.4977	9.341	2.407	7.444					0.218002	0.180381	0.467119	1.54634e-11	0.588006	0.000821261	0.0001232	7.07426e-12		16.0842	6.04237		3.53217	1.10426
0.663	9.343	0.6344	7.758					2.4979	9.337	2.4071	1.681					0.218102	0.179479	0.464783	1.54604e-11	0.588106	0.000817155	0.000122584	7.07284e-12		18.7997	6.99957		1.71348	0.380984
0.6631	8.32	0.6345	1.408					2.498	9.189	2.4071	7.058					0.218202	0.178582	0.462459	1.54574e-11	0.588206	0.000813069	0.000121971	7.07143e-12		17.8578	6.35485		5.15143	1.92504
0.6631	8.647	0.6345	3.667					2.4982	8.666	2.4071	7.872					0.218302	0.177689	0.460147	1.54544e-11	0.588306	0.000809004	0.000121361	7.07002e-12		19.6257	6.73719		5.76953	2.19594
0.6631	9.608	0.6345	4.674					2.4983	9.217	2.4073	2.214					0.218402	0.176801	0.457846	1.54514e-11	0.588406	0.000804959	0.000120755	7.06861e-12		17.5055	6.30732		2.65339	0.795221
0.6632	8.805	0.6345	7.135					2.4983	9.239	2.4073	4.545					0.218502	0.175917	0.455557	1.54484e-11	0.588506	0.000800934	0.000120151	7.06719e-12		21.3837	6.57601		6.94084	2.6382
0.6632	8.849	0.6345	7.333					2.4984	9.116	2.4076	7.78					0.218602	0.175037	0.453279	1.54454e-11	0.588606	0.000796929	0.00011955	7.06578e-12		20.9201	6.39479		5.76414	2.11722
0.6632	9.401	0.6345	7.527					2.4987	8.019	2.4077	1.834					0.218702	0.174162	0.451013	1.54424e-11	0.588706	0.000792945	0.000118952	7.06437e-12		14.3264	5.38197		1.88566	0.42474
0.6632	9.589	0.6346	0.063					2.4987	8.215	2.4077	4.22					0.218802	0.173291	0.448758	1.54394e-11	0.588806	0.00078898	0.000118358	7.06296e-12		24.1923	6.42924		4.6268	1.42813
0.6632	9.87	0.6346	0.168					2.4987	9.066	2.4078	6.327					0.218902	0.172424	0.446514	1.54364e-11	0.588906	0.000785035	0.000117766	7.06155e-12		24.3678	5.93235		7.30786	2.6481
0.6632	9.934	0.6346	0.336					2.4989	9.284	2.4081	4.596					0.219002	0.171562	0.444282	1.54334e-11	0.589006	0.00078111	0.000117177	7.06013e-12		24.0771	6.42809		7.26258	2.6489
0.6633	8.316	0.6346	0.995					2.4992	9.974	2.4082	7.524					0.219102	0.170705	0.44206	1.54304e-11	0.589106	0.000777204	0.000116591	7.05872e-12		21.59	6.3839		7.99056	3.13872
0.6633	8.991	0.6346	2.868					2.4994	8.128	2.4084	1.263					0.219202	0.169851	0.43985	1.54274e-11	0.589206	0.000773319	0.000116008	7.05731e-12		20.2287	6.85012		6.00429	2.28896
0.6633	9.918	0.6346	5.2					2.4994	9.283	2.4085	7.33					0.219302	0.169002	0.437651	1.54244e-11	0.589306	0.000769455	0.000115428	7.0559e-12		13.5472	5.13519		0.98769	0.319295
0.6634	8.175	0.6346	6.431					2.4994	9.333	2.4086	0.684					0.219402	0.168157	0.435462	1.54214e-11	0.589406	0.000765625	0.000114851	7.05449e-12		15.9184	6.76696		1.57918	0.403107
0.6634	8.576	0.6346	6.595					2.4994	9.671	2.4086	4.395					0.219502	0.167316	0.433285	1.54184e-11	0.589506	0.000761798	0.000114277	7.05308e-12		15.1254	6.05704		2.10879	0.634971
0.6634	9.392	0.6347	0.157					2.4996	9.537	2.4087	6.358					0.219602	0.166479	0.431119	1.54154e-11	0.589606	0.00075799	0.000113705	7.05167e-12		19.1166	6.38262		4.01084	1.39366
0.6634	9.917	0.6347	1.939					2.5	8.716	2.4087	7.462					0.219702	0.165647	0.428963	1.54124e-11	0.589706	0.0007542	0.000113137	7.05026e-12		18.224	7.25071		2.48011	0.75555
0.6635	8.924	0.6347	3.247					2.5002	9.176	2.409	0.188					0.219802	0.164819	0.426818	1.54094e-11	0.589806	0.000750429	0.000112571	7.04886e-12		16.7998	6.45949		2.18162	0.546722
0.6636	8.252	0.6347	3.499					2.5002	9.716	2.409	1.64					0.219902	0.163995	0.424684	1.54064e-11	0.589906	0.000746677	0.000112008	7.04745e-12		17.437	6.65215		3.16625	0.910498
0.6636	8.53	0.6347	4.513					2.5003	9.504	2.409	3.804					0.220002	0.163175	0.422561	1.54034e-11	0.590006	0.000742944	0.000111448	7.04604e-12		15.1665	5.63766		4.58839	1.73008
0.6636	9.627	0.6347	6.166					2.5005	8.098	2.4091	1.329					0.220102	0.162359	0.420448	1.54004e-11	0.590106	0.000739229	0.000110891	7.04463e-12		16.1207	6.15498		3.00578	0.9347
0.6636	9.713	0.6347	7.64					2.5005	8.387	2.4092	6.484					0.220202	0.161547	0.418346	1.53974e-11	0.590206	0.000735533	0.000110337	7.04322e-12		22.5301	7.16727		5.80053	2.10572
0.6636	9.799	0.6348	0.662					2.5005	8.709	2.4093	1.704					0.220302	0.160739	0.416254	1.53944e-11	0.590306	0.000731855	0.000109785	7.04182e-12		21.813	6.42741		6.88341	2.57788
0.6637	8.527	0.6348	1.211					2.5005	9.788	2.4093	5.967					0.220402	0.159936	0.414173	1.53914e-11	0.590406	0.000728196	0.000109236	7.04041e-12		18.3615	6.24148		4.64973	1.68758
0.6638	8.161	0.6348	1.734					2.5006	9.998	2.4093	7.269					0.220502	0.159136	0.412102	1.53884e-11	0.590506	0.000724555	0.00010869	7.039e-12		17.8919	6.87141		3.74072	1.19305
0.6638	8.545	0.6348	1.997					2.5007	8.234	2.4094	7.89					0.220602	0.15834	0.410041	1.53854e-11	0.590606	0.000720932	0.000108146	7.03759e-12		23.9679	7.25202		7.89277	3.07154
0.6638	8.601	0.6348	3.635					2.5007	8.652	2.4095	1.513					0.220702	0.157549	0.407991	1.53824e-11	0.590706	0.000717331	0.000107606	7.03619e-12		21.0631	6.70014		2.75928	0.694505
0.6638	9.678	0.6348	4.651					2.5008	8.466	2.4095	2.399					0.220802	0.156761	0.405951	1.53794e-11	0.590806	0.000713752	0.000107068	7.03478e-12		20.9828	7.23256		5.13363	1.79819
0.6638	9.977	0.6348	5.036					2.5009	8.037	2.4095	4.043					0.220902	0.155978	0.403921	1.53764e-11	0.590906	0.000710183	0.000106532	7.03338e-12		19.173	6.50557		2.22307	0.532973
0.6639	8.144	0.6348	6.349					2.5009	9.769	2.4095	7.755					0.221002	0.155198	0.401902	1.53734e-11	0.591006	0.000707776	0.000106009	7.03197e-12		20.7428	6.97581		5.21577	1.86904
[truncated: 331,873+ more rows]
