# Supplementary material for: A computational approach to evaluate how molecular mechanisms impact large-scale brain activity
Source: Nat Comput Sci. 2025 May 28;5(5):405–17. doi: 10.1038/s43588-025-00796-8 (PMC12119344; doi:10.1038/s43588-025-00796-8)
Supplement: Supplementary file 6 — Correlation coefficients of SC and FC for simulated and experimental data. [file 43588_2025_796_MOESM6_ESM.xlsx]

## Sheet: Source_Data_Figure5
SC-FC Awake experimental (propofol)	0.2314 0.2005 0.1490 0.2106 0.2166 0.2296 0.1460 0.2267 0.2485 0.2600 0.1868 0.1722 0.2462 0.2321 0.2532 0.1128 0.2359	SC-FC Experimental Propofol	0.3040 0.3018 0.3652 0.2942 0.2348 0.3101 0.3295 0.2485 0.3302 0.2943 0.2688 0.2758 0.3005 0.3202 0.3343 0.2913 0.3253
SC-FC Experimental Awake-NREM	0.312258019381793, 0.249302436422005, 0.262406406099955, 0.247568874087803, 0.332888117771588, 0.240665435566111, 0.285030837500025, 0.174379966461374, 0.304369171653287, 0.229056000839682, 0.258057403731549, 0.304832462945640, 0.257224254077562, 0.289614442881071, 0.199942386722683, 0.254150724248265	SC-FC Experimental NREM	0.341655684386158, 0.306323754026476, 0.281384215558140, 0.316194068786388, 0.313797689672153, 0.313541683820279, 0.329405572254567, 0.305295281824901, 0.328767020465741, 0.270782540075680, 0.235899065728297, 0.273879792947172, 0.315059298359889, 0.313476695057623, 0.358774936415019, 0.335808040471264
SC-FC Experimental Awake-Keta	0.307657217406263, 0.229632814932331, 0.268848067499152, 0.276866165867632, 0.265223468006541, 0.291542579920177, 0.289932358110343, 0.283741113479739, 0.293461062986302, 0.296547994025284, 0.303196118377295, 0.282818293170445	SC-FC Experimental Ketamine	0.349195838029220, 0.300090111524076, 0.262074134782074, 0.325166662353087, 0.261468860466933, 0.326065371770839, 0.241233311975560, 0.268613150453462, 0.189110642298566, 0.292899279106437, 0.333343066442348, 0.280201771492865
SC-FC Awake Simulated	0.352830870130317, 0.341734164690300, 0.322243483135958, 0.337623063230675, 0.361338484688154, 0.356591881823820, 0.339089278955051, 0.349696849797168, 0.360386997051007, 0.332581791299668, 0.338615918610714, 0.312227137658213, 0.348152339148826, 0.320469144783664, 0.369594887541555, 0.351434942453650, 0.360931524338725, 0.347717089841568, 0.330160373517316	SC-FC Propofol Simulated	0.420381859602828, 0.448118484538864, 0.434077795924775, 0.449263849700691, 0.431393878560160, 0.433230799730524, 0.435956520459189, 0.449785441725505, 0.440107341655522, 0.431186465174582, 0.431493597519740, 0.417398330595059, 0.434373353410524, 0.414885060146297, 0.452766545599307, 0.428134003623393, 0.401558008826359, 0.439919408675421, 0.416752300988673
		SC-FC NREM Simulated	0.532943735953773, 0.523110837414384, 0.518074428607756, 0.525839276686652, 0.533874349370347, 0.539180877159933, 0.530100063748654, 0.538240351042668, 0.540186345843147, 0.510786684949864, 0.502516383098759, 0.503548752845324, 0.519779514339530, 0.547216533506876, 0.526250574997076, 0.519385906866544, 0.502887312921967, 0.507291344468655, 0.519535754370622
		SC-FC Ketamine Simulated	0.343013034508922, 0.359764183646718, 0.341751966210499, 0.302613615440313, 0.355331968967833, 0.350621687243531, 0.353396048337509, 0.396813871451137, 0.355680953689137, 0.375641792013096, 0.333406004672474, 0.380419206138716, 0.402925459568168, 0.300215980992175, 0.366183236329903, 0.362132548489479, 0.390899743782394, 0.356386368430451, 0.413586812181305
