# Supplementary material for: A computational approach to evaluate how molecular mechanisms impact large-scale brain activity
Source: Nat Comput Sci. 2025 May 28;5(5):405–17. doi: 10.1038/s43588-025-00796-8 (PMC12119344; doi:10.1038/s43588-025-00796-8)
Supplement: Supplementary file 7 — PCI values for the simulated data (subplot A) and time each region exceeded the significance threshold (subplot C). [file 43588_2025_796_MOESM7_ESM.xlsx]

## Sheet: Source_Data_Figure6
Subplot A							Subplot C
PCI values for the different conditions. The boxplots and half violinplots were generated using the same points							Time each region exceeded significance threshold (in ms)
seed	Wakefulness	NMDA - block	Gaba_A potentiation	NREM sleep
0	402947443	32983	121039	180834			Regions	Wakefulness	NREM sleep	NMDA - block	Gaba_A potentiation
1	377090767	37179	72303	172197			bankssts_L	1.6
2	363050489	30523	96189	225474			bankssts_R	29.7			281
3	383596971	9026	112023	17328			caudalanteriorcingulate_L	173.9
4	364304822	50554	698	164527			caudalanteriorcingulate_R	70.9
5	3307172	88754	117343	263353			caudalmiddlefrontal_R	0.7	4.5	4.4	3
6	335796869	125348	90018	181011			cuneus_L	15.8
7	385126439	74722	82263	288857			cuneus_R	14.7	25.3
8	357889967	84289	64717	306939			entorhinal_L	13.2
9	408363556	82919	44981	227413			entorhinal_R	14.6	19.2		22.6
10	344611744	444429	126609	149175			frontalpole_R	18.1	25.2
11	370958713	142357	15863	84259			fusiform_L	31
12	389082464	534189	106847	197345			fusiform_R	183.6
13	372049014	202202	50819	188844			inferiorparietal_L	102.8
14	33537378	113603	124932	100472			inferiorparietal_R	18.8
15	357489955	94244	94945	83187			inferiortemporal_L	54.9	33.7
16	344206312	114901	135926	153372			insula_R	110.8
17	389536175	132032	105333	193329			isthmuscingulate_L	294.6
18	373624034	114036	19042	8054			lateraloccipital_L	89.2
19	358509417	107338	136816	134715			lateraloccipital_R	162.8
20	377664365	110501	202474	56705			lateralorbitofrontal_L	23.8
21	355315954	12931	160928	195378			lateralorbitofrontal_R	184.5
22	36419704	74589	35131	140794			medialorbitofrontal_L	2.4
23	393443571	89215	16605	55373			middletemporal_L	40.7		77.6
24	365499288	122265	160725	130156			middletemporal_R	141.9	91.9
25	398223961	67317	194113	199206			paracentral_L	78.5		12.7
26	354978394	71896	14891	311172			parahippocampal_R	40.1
27	352264078	84251	36384	400706			parsopercularis_L	62.8
28	387956532	90788	149718	150029			parsopercularis_R	121.4
29	371314199	103054	147623	119579			parsorbitalis_L	79.6
30	362795652	13297	130164	128195			parsorbitalis_R	34.4
31	378215066	16606	85408	214865			parstriangularis_L	36
32	371637895	148654	152334	4225			parstriangularis_R	90.3
33	380761861	123798	20613	166896			pericalcarine_L	161.4
34	341943841	119746	150632	102782			pericalcarine_R	247.4
35	352089644	344831	205977	204124			postcentral_R	220.9
36	36674935	84446	117674	58887			precentral_L	248.6
37	382180892	41465	95534	165511			precentral_R	166
38	413787864	148771	80688	64953			precuneus_R	128.9
39	350424362	130278	55208	6991			rostralanteriorcingulate_L	17.9
40	341195452	88126	86096	409065			rostralmiddlefrontal_L	65
41	321034796	100384	41191	177875			superiorfrontal_L	48.5
42	379281498	73883	118303	89609			superiorparietal_R	133.7
43	338064834	93215	92494	105885			superiortemporal_L	194.9
44	357740212	54781	170756	95424			superiortemporal_R	159
45	347248396	9783	131936	53462			supramarginal_L	159.6
46	347623622	264952	153444	53107			supramarginal_R	58
47	321095841	97396	28127	72796			temporalpole_L	221.2		78.5	0
48	297127921	9634	69955	56665			temporalpole_R	104.7	0
49	322597525	94462	173398	9247			transversetemporal_R	128.8
50	310628556	63979	100658	523089			transversetemporal_L		0	86.2
51	372148175	273209	6897	340697
52	340708065	501555	7416	86112
53	375970635	288366	77414	77172
54	367830273	255935	94288	85294
55	364488653	29742	29231	642841
56	368394884	65433	106673	275327
57	364309706	79603	17867	159433
58	380947286	59081	11513	125644
59	336578852	170989	123452	195263
